# Supplementary material for: Design of a series of cocrystals featuring isoniazid modified with diacetone alcohol
Source: Acta Crystallogr B Struct Sci Cryst Eng Mater. 2022 Nov 8;78(Pt 6):857–67. doi: 10.1107/S2052520622009532 (PMC9728018; doi:10.1107/S2052520622009532)
Supplement: Supplementary file 1 [file b-78-00857-sup1.cif]

data_iz4h4m2p2c4n
#==============================================================================

# PROCESSING SUMMARY (IUCr Office Use Only)

_journal_date_recd_electronic      2022-07-25
_journal_date_to_coeditor         ?
_journal_date_from_coeditor       ?
_journal_date_accepted     ?
_journal_date_printers_first      ?
_journal_date_printers_final      ?
_journal_date_proofs_out          ?
_journal_date_proofs_in           ?
_journal_coeditor_name            ?
_journal_coeditor_code      AW5075
_journal_coeditor_notes
; ?
;
_journal_paper_category      FA
_journal_techeditor_code      ?
_iucr_compatibility_tag          ACTA95
_journal_techeditor_notes  
;
;
_journal_coden_ASTM               ?
_journal_name_full                ?
_journal_year                     ?
_journal_volume                   ?
_journal_issue                    ?
_journal_page_first               ?
_journal_page_last                ?
_journal_suppl_publ_number        ?
_journal_suppl_publ_pages         ?

#==============================================================================


_audit_creation_date                    2021-11-17T09:57:48-00:00
_audit_creation_method                  'WinGX routine CIF_UPDATE'
_audit_conform_dict_name                cif_core.dic
_audit_conform_dict_version             2.4.5
_audit_conform_dict_location            ftp://ftp.iucr.org/pub/cif_core.dic
_publ_requested_category                FO

#----------------------------------------------------------------------------#
#                   CHEMICAL INFORMATION                                     #
#----------------------------------------------------------------------------#

_chemical_formula_moiety                'C12  H17  N3 O2, C7 H4 N1 O4  Cl1'
_chemical_formula_sum                   'C19 H21 Cl N4 O6'
_chemical_formula_weight                436.85

#----------------------------------------------------------------------------#
#                   UNIT CELL INFORMATION                                    #
#----------------------------------------------------------------------------#

_symmetry_cell_setting                  triclinic
_symmetry_space_group_name_H-M          'P -1'
_symmetry_space_group_name_Hall         '-P 1'
_symmetry_Int_Tables_number             2
loop_
    _symmetry_equiv_pos_as_xyz
'x, y, z'
'-x, -y, -z'

_cell_length_a                          7.03810(10)
_cell_length_b                          12.2643(2)
_cell_length_c                          12.4636(2)
_cell_angle_alpha                       103.2150(10)
_cell_angle_beta                        97.7970(10)
_cell_angle_gamma                       93.4970(10)
_cell_volume                            1032.92(3)
_cell_formula_units_Z                   2
_cell_measurement_temperature           173(2)
_cell_measurement_reflns_used      9933
_cell_measurement_theta_min        2.69
_cell_measurement_theta_max       25.21
_cell_measurement_wavelength            0.71073

#----------------------------------------------------------------------------#
#                   CRYSTAL INFORMATION                                      #
#----------------------------------------------------------------------------#

_exptl_crystal_description       'Block'
_exptl_crystal_colour            'colourless'
_exptl_crystal_size_min          0.214
_exptl_crystal_size_mid          0.248
_exptl_crystal_size_max          0.516
_exptl_crystal_density_diffrn           1.405
_exptl_crystal_density_method           'not measured'
_exptl_crystal_F_000                    456

#----------------------------------------------------------------------------#
#                   ABSORPTION CORRECTION                                    #
#----------------------------------------------------------------------------#

_exptl_absorpt_coefficient_mu           0.229
_exptl_absorpt_correction_type          none
_shelx_estimated_absorpt_T_min          0.891
_shelx_estimated_absorpt_T_max          0.953

#----------------------------------------------------------------------------#
#                   DATA COLLECTION                                          #
#----------------------------------------------------------------------------#

_diffrn_measurement_device_type  'Bruker APEX-II CCD'
_diffrn_measurement_method       '\f and \w scans'
_diffrn_ambient_temperature             173(2)
_diffrn_radiation_wavelength            0.71073
_diffrn_radiation_type                  MoK\a
_diffrn_radiation_probe                 x-ray
_diffrn_standards_number                0
_diffrn_standards_interval_time         .
_diffrn_standards_interval_count        .
_diffrn_standards_decay_%               ?
_diffrn_reflns_av_R_equivalents         0.0391
_diffrn_reflns_av_unetI/netI            0.0396
_diffrn_reflns_number                   49833
_diffrn_reflns_limit_h_min              -10
_diffrn_reflns_limit_h_max              10
_diffrn_reflns_limit_k_min              -18
_diffrn_reflns_limit_k_max              18
_diffrn_reflns_limit_l_min              -18
_diffrn_reflns_limit_l_max              18
_diffrn_reflns_theta_min                1.699
_diffrn_reflns_theta_max                32.347
_diffrn_reflns_theta_full               25.242
_diffrn_measured_fraction_theta_full
                                        1
_diffrn_measured_fraction_theta_max
                                        0.996
_diffrn_reflns_Laue_measured_fraction_full
                                        1
_diffrn_reflns_Laue_measured_fraction_max
                                        0.996
_diffrn_reflns_point_group_measured_fraction_full
                                        1
_diffrn_reflns_point_group_measured_fraction_max
                                        0.996
_reflns_Friedel_coverage                0
_reflns_number_total                    7362
_reflns_number_gt                       4908
_reflns_threshold_expression            'I > 2\s(I)'

#----------------------------------------------------------------------------#
#                   COMPUTER PROGRAMS USED                                   #
#----------------------------------------------------------------------------#

_computing_structure_solution           'SHELXT-2018/2 (Sheldrick, 2015)'
_computing_structure_refinement         'SHELXL-2018/3 (Sheldrick, 2018)'
_computing_molecular_graphics           'Ortep for Windows (Farrugia, 2012)'
_computing_publication_material
                                   'WinGX publication routines (Farrugia, 2012)'

#----------------------------------------------------------------------------#
#                   STRUCTURE SOLUTION                                       #
#----------------------------------------------------------------------------#

_atom_sites_solution_primary            dual
_atom_sites_solution_secondary          dual
_atom_sites_solution_hydrogens          mixed

#----------------------------------------------------------------------------#
#                   REFINEMENT INFORMATION                                   #
#----------------------------------------------------------------------------#

_refine_ls_structure_factor_coef        Fsqd
_refine_ls_matrix_type                  full
_refine_ls_weighting_scheme             calc
_refine_ls_weighting_details
              'w=1/[\s^2^(Fo^2^)+(0.0518P)^2^+0.1163P] where P=(Fo^2^+2Fc^2^)/3'
_refine_ls_hydrogen_treatment           mixed
_refine_ls_extinction_method            none
_refine_ls_number_reflns                7362
_refine_ls_number_parameters            286
_refine_ls_number_restraints            0
_refine_ls_number_constraints           0
_refine_ls_R_factor_all                 0.0752
_refine_ls_R_factor_gt                  0.0438
_refine_ls_wR_factor_ref                0.1167
_refine_ls_wR_factor_gt                 0.1047
_refine_ls_goodness_of_fit_ref          1.056
_refine_ls_restrained_S_all             1.056
_refine_ls_shift/su_max                 0.001
_refine_ls_shift/su_mean                0
_refine_diff_density_max                0.417
_refine_diff_density_min                -0.353
_refine_diff_density_rms                0.052

#----------------------------------------------------------------------------#
#                   CONSTRAINTS AND RESTRAINTS                               #
#----------------------------------------------------------------------------#


#----------------------------------------------------------------------------#
#                   ATOMIC TYPES, COORDINATES AND THERMAL PARAMETERS         #
#----------------------------------------------------------------------------#

loop_
    _atom_type_symbol
    _atom_type_description
    _atom_type_scat_dispersion_real
    _atom_type_scat_dispersion_imag
    _atom_type_scat_source
C C 0.0033 0.0016 'International Tables Vol C Tables 4.2.6.8 and 6.1.1.4'
H H 0 0 'International Tables Vol C Tables 4.2.6.8 and 6.1.1.4'
N N 0.0061 0.0033 'International Tables Vol C Tables 4.2.6.8 and 6.1.1.4'
O O 0.0106 0.006 'International Tables Vol C Tables 4.2.6.8 and 6.1.1.4'
Cl Cl 0.1484 0.1585 'International Tables Vol C Tables 4.2.6.8 and 6.1.1.4'

loop_
    _atom_site_label
    _atom_site_type_symbol
    _atom_site_fract_x
    _atom_site_fract_y
    _atom_site_fract_z
    _atom_site_U_iso_or_equiv
    _atom_site_adp_type
    _atom_site_occupancy
    _atom_site_site_symmetry_order
    _atom_site_calc_flag
    _atom_site_refinement_flags_posn
    _atom_site_refinement_flags_adp
    _atom_site_refinement_flags_occupancy
    _atom_site_disorder_assembly
    _atom_site_disorder_group
C1 C 1.03126(19) 0.37903(11) 0.37027(11) 0.0300(3) Uani 1 1 d . . . . .
H1 H 1.107444 0.322189 0.387511 0.036 Uiso 1 1 calc R U . . .
C2 C 1.10327(18) 0.45202(10) 0.31219(10) 0.0274(3) Uani 1 1 d . . . . .
H2 H 1.227246 0.445601 0.290577 0.033 Uiso 1 1 calc R U . . .
C3 C 0.99150(16) 0.53473(9) 0.28602(9) 0.0221(2) Uani 1 1 d . . . . .
C4 C 0.81231(17) 0.54285(10) 0.32108(9) 0.0243(2) Uani 1 1 d . . . . .
H4 H 0.733295 0.59914 0.305471 0.029 Uiso 1 1 calc R U . . .
C5 C 0.75182(17) 0.46681(10) 0.37936(10) 0.0260(2) Uani 1 1 d . . . . .
H5 H 0.629738 0.472445 0.40361 0.031 Uiso 1 1 calc R U . . .
C6 C 1.07473(17) 0.61287(10) 0.22319(9) 0.0242(2) Uani 1 1 d . . . . .
C7 C 0.89322(18) 0.75741(11) 0.03021(11) 0.0323(3) Uani 1 1 d . . . . .
C8 C 0.9548(2) 0.85086(15) -0.02108(17) 0.0562(5) Uani 1 1 d . . . . .
H8A H 1.068284 0.895851 0.026304 0.084 Uiso 1 1 calc R U . . .
H8B H 0.849578 0.898848 -0.027719 0.084 Uiso 1 1 calc R U . . .
H8C H 0.986674 0.818816 -0.095252 0.084 Uiso 1 1 calc R U . . .
C9 C 0.71353(18) 0.68304(10) -0.02818(10) 0.0278(3) Uani 1 1 d . . . . .
H9A H 0.738997 0.603964 -0.031245 0.033 Uiso 1 1 calc R U . . .
H9B H 0.689112 0.69101 -0.106 0.033 Uiso 1 1 calc R U . . .
C10 C 0.52834(17) 0.70466(10) 0.02324(10) 0.0261(2) Uani 1 1 d . . . . .
C11 C 0.3583(2) 0.63429(12) -0.05535(11) 0.0361(3) Uani 1 1 d . . . . .
H11A H 0.386624 0.555551 -0.074828 0.054 Uiso 1 1 calc R U . . .
H11B H 0.335257 0.662082 -0.123259 0.054 Uiso 1 1 calc R U . . .
H11C H 0.243427 0.639809 -0.018681 0.054 Uiso 1 1 calc R U . . .
C12 C 0.4944(2) 0.82883(11) 0.04973(11) 0.0352(3) Uani 1 1 d . . . . .
H12A H 0.379029 0.839181 0.085582 0.053 Uiso 1 1 calc R U . . .
H12B H 0.476347 0.854608 -0.019499 0.053 Uiso 1 1 calc R U . . .
H12C H 0.606045 0.872579 0.100137 0.053 Uiso 1 1 calc R U . . .
C13 C 0.52507(16) 0.15155(9) 0.59221(9) 0.0214(2) Uani 1 1 d . . . . .
C14 C 0.33681(17) 0.11071(10) 0.59639(10) 0.0247(2) Uani 1 1 d . . . . .
C15 C 0.30182(19) 0.02325(10) 0.64708(10) 0.0291(3) Uani 1 1 d . . . . .
H15 H 0.173736 -0.003826 0.650071 0.035 Uiso 1 1 calc R U . . .
C16 C 0.4562(2) -0.02327(10) 0.69279(10) 0.0291(3) Uani 1 1 d . . . . .
C17 C 0.6448(2) 0.01397(11) 0.69107(10) 0.0307(3) Uani 1 1 d . . . . .
H17 H 0.74916 -0.019682 0.723169 0.037 Uiso 1 1 calc R U . . .
C18 C 0.67693(18) 0.10197(10) 0.64105(10) 0.0258(2) Uani 1 1 d . . . . .
H18 H 0.805669 0.129344 0.639906 0.031 Uiso 1 1 calc R U . . .
C19 C 0.57215(16) 0.24531(9) 0.53680(10) 0.0229(2) Uani 1 1 d . . . . .
N1 N 0.85735(15) 0.38605(8) 0.40294(8) 0.0267(2) Uani 1 1 d . . . . .
N2 N 0.94383(16) 0.66115(9) 0.16497(9) 0.0284(2) Uani 1 1 d . . . . .
N3 N 1.00631(15) 0.74647(9) 0.11621(10) 0.0339(3) Uani 1 1 d . . . . .
N4 N 0.4174(2) -0.11651(10) 0.74559(9) 0.0423(3) Uani 1 1 d . . . . .
O1 O 1.24980(12) 0.62644(8) 0.22519(8) 0.0334(2) Uani 1 1 d . . . . .
O2 O 0.55739(14) 0.66816(9) 0.12589(8) 0.0353(2) Uani 1 1 d . . . . .
O3 O 0.74190(12) 0.23927(7) 0.50456(8) 0.0301(2) Uani 1 1 d . . . . .
O4 O 0.46521(13) 0.31639(8) 0.52352(9) 0.0374(2) Uani 1 1 d . . . . .
O5 O 0.5497(2) -0.17307(10) 0.76468(11) 0.0630(3) Uani 1 1 d . . . . .
O6 O 0.25526(19) -0.13293(10) 0.76753(10) 0.0582(3) Uani 1 1 d . . . . .
Cl1 Cl 0.13536(4) 0.16095(3) 0.53595(3) 0.03766(10) Uani 1 1 d . . . . .
H2A H 0.819(2) 0.6508(13) 0.1620(13) 0.042(4) Uiso 1 1 d . . . . .
H2B H 0.459(3) 0.6614(15) 0.1488(15) 0.056(5) Uiso 1 1 d . . . . .
H3A H 0.774(3) 0.2990(19) 0.4693(18) 0.086(7) Uiso 1 1 d . . . . .

loop_
    _atom_site_aniso_label
    _atom_site_aniso_U_11
    _atom_site_aniso_U_22
    _atom_site_aniso_U_33
    _atom_site_aniso_U_23
    _atom_site_aniso_U_13
    _atom_site_aniso_U_12
C1 0.0298(7) 0.0309(6) 0.0340(7) 0.0151(5) 0.0085(5) 0.0049(5)
C2 0.0229(6) 0.0334(6) 0.0300(6) 0.0134(5) 0.0084(5) 0.0030(5)
C3 0.0223(6) 0.0249(5) 0.0194(5) 0.0075(4) 0.0026(4) -0.0033(4)
C4 0.0239(6) 0.0262(6) 0.0248(6) 0.0092(5) 0.0057(4) 0.0016(4)
C5 0.0233(6) 0.0299(6) 0.0272(6) 0.0103(5) 0.0077(5) -0.0010(5)
C6 0.0237(6) 0.0276(6) 0.0230(6) 0.0104(5) 0.0039(4) -0.0027(4)
C7 0.0262(6) 0.0373(7) 0.0429(7) 0.0248(6) 0.0117(5) 0.0054(5)
C8 0.0355(8) 0.0645(10) 0.0878(13) 0.0603(10) 0.0065(8) -0.0005(7)
C9 0.0310(6) 0.0315(6) 0.0256(6) 0.0130(5) 0.0093(5) 0.0064(5)
C10 0.0262(6) 0.0315(6) 0.0224(6) 0.0103(5) 0.0034(5) 0.0023(5)
C11 0.0328(7) 0.0371(7) 0.0359(7) 0.0087(6) -0.0010(6) -0.0016(6)
C12 0.0357(7) 0.0331(7) 0.0342(7) 0.0022(6) 0.0045(6) 0.0070(6)
C13 0.0209(5) 0.0225(5) 0.0227(5) 0.0072(4) 0.0072(4) 0.0015(4)
C14 0.0225(6) 0.0252(6) 0.0266(6) 0.0058(5) 0.0058(5) 0.0013(4)
C15 0.0292(6) 0.0301(6) 0.0280(6) 0.0060(5) 0.0102(5) -0.0061(5)
C16 0.0434(8) 0.0258(6) 0.0197(6) 0.0091(5) 0.0077(5) -0.0036(5)
C17 0.0354(7) 0.0330(6) 0.0268(6) 0.0136(5) 0.0033(5) 0.0050(5)
C18 0.0233(6) 0.0285(6) 0.0285(6) 0.0115(5) 0.0058(5) 0.0029(5)
C19 0.0199(5) 0.0233(5) 0.0277(6) 0.0092(4) 0.0059(4) 0.0019(4)
N1 0.0281(5) 0.0270(5) 0.0278(5) 0.0115(4) 0.0073(4) -0.0015(4)
N2 0.0215(5) 0.0350(6) 0.0345(6) 0.0211(5) 0.0048(4) -0.0024(4)
N3 0.0271(6) 0.0343(6) 0.0487(7) 0.0268(5) 0.0079(5) -0.0002(4)
N4 0.0633(9) 0.0373(6) 0.0278(6) 0.0156(5) 0.0045(6) -0.0092(6)
O1 0.0210(4) 0.0453(5) 0.0402(5) 0.0235(4) 0.0066(4) -0.0018(4)
O2 0.0230(5) 0.0607(6) 0.0311(5) 0.0258(4) 0.0086(4) 0.0055(4)
O3 0.0232(4) 0.0319(5) 0.0450(5) 0.0217(4) 0.0161(4) 0.0060(3)
O4 0.0278(5) 0.0348(5) 0.0601(6) 0.0261(5) 0.0142(4) 0.0112(4)
O5 0.0804(9) 0.0552(7) 0.0655(8) 0.0436(6) 0.0045(7) 0.0056(6)
O6 0.0726(9) 0.0572(7) 0.0521(7) 0.0279(6) 0.0200(6) -0.0177(6)
Cl1 0.01885(15) 0.03771(18) 0.0594(2) 0.01860(16) 0.00464(14) 0.00232(12)


#----------------------------------------------------------------------------#
#                   MOLECULAR GEOMETRY                                       #
#----------------------------------------------------------------------------#

_geom_special_details
;
 All esds (except the esd in the dihedral angle between two l.s. planes)
 are estimated using the full covariance matrix.  The cell esds are taken
 into account individually in the estimation of esds in distances, angles
 and torsion angles; correlations between esds in cell parameters are only
 used when they are defined by crystal symmetry.  An approximate (isotropic)
 treatment of cell esds is used for estimating esds involving l.s. planes.
;
loop_
    _geom_bond_atom_site_label_1
    _geom_bond_atom_site_label_2
    _geom_bond_distance
    _geom_bond_site_symmetry_2
    _geom_bond_publ_flag
C1 N1 1.3429(16) . ?
C1 C2 1.3866(16) . ?
C2 C3 1.3904(16) . ?
C3 C4 1.3916(16) . ?
C3 C6 1.5080(15) . ?
C4 C5 1.3871(16) . ?
C5 N1 1.3352(16) . ?
C6 O1 1.2294(14) . ?
C6 N2 1.3444(16) . ?
C7 N3 1.2836(17) . ?
C7 C8 1.5033(18) . ?
C7 C9 1.5057(19) . ?
C9 C10 1.5398(17) . ?
C10 O2 1.4425(14) . ?
C10 C11 1.5183(18) . ?
C10 C12 1.5235(17) . ?
C13 C18 1.3981(16) . ?
C13 C14 1.3996(16) . ?
C13 C19 1.5125(15) . ?
C14 C15 1.3894(17) . ?
C14 Cl1 1.7281(12) . ?
C15 C16 1.3734(19) . ?
C16 C17 1.3821(18) . ?
C16 N4 1.4729(16) . ?
C17 C18 1.3859(17) . ?
C19 O4 1.2108(14) . ?
C19 O3 1.3121(14) . ?
N2 N3 1.4017(13) . ?
N4 O5 1.2239(18) . ?
N4 O6 1.2249(17) . ?

loop_
    _geom_angle_atom_site_label_1
    _geom_angle_atom_site_label_2
    _geom_angle_atom_site_label_3
    _geom_angle
    _geom_angle_site_symmetry_1
    _geom_angle_site_symmetry_3
    _geom_angle_publ_flag
N1 C1 C2 122.16(11) . . ?
C1 C2 C3 119.07(11) . . ?
C2 C3 C4 118.74(10) . . ?
C2 C3 C6 117.62(10) . . ?
C4 C3 C6 123.62(10) . . ?
C5 C4 C3 118.41(11) . . ?
N1 C5 C4 122.99(11) . . ?
O1 C6 N2 124.72(11) . . ?
O1 C6 C3 120.36(11) . . ?
N2 C6 C3 114.90(10) . . ?
N3 C7 C8 115.82(12) . . ?
N3 C7 C9 127.13(11) . . ?
C8 C7 C9 116.93(12) . . ?
C7 C9 C10 116.85(10) . . ?
O2 C10 C11 109.93(10) . . ?
O2 C10 C12 108.93(10) . . ?
C11 C10 C12 110.91(11) . . ?
O2 C10 C9 105.46(10) . . ?
C11 C10 C9 109.24(10) . . ?
C12 C10 C9 112.23(10) . . ?
C18 C13 C14 117.97(10) . . ?
C18 C13 C19 118.57(10) . . ?
C14 C13 C19 123.46(10) . . ?
C15 C14 C13 121.04(11) . . ?
C15 C14 Cl1 115.90(9) . . ?
C13 C14 Cl1 123.03(9) . . ?
C16 C15 C14 118.65(11) . . ?
C15 C16 C17 122.63(11) . . ?
C15 C16 N4 118.22(12) . . ?
C17 C16 N4 119.15(12) . . ?
C16 C17 C18 117.89(12) . . ?
C17 C18 C13 121.81(11) . . ?
O4 C19 O3 124.55(11) . . ?
O4 C19 C13 123.87(10) . . ?
O3 C19 C13 111.58(9) . . ?
C5 N1 C1 118.60(10) . . ?
C6 N2 N3 119.27(10) . . ?
C7 N3 N2 115.07(10) . . ?
O5 N4 O6 123.97(13) . . ?
O5 N4 C16 117.84(13) . . ?
O6 N4 C16 118.18(13) . . ?

loop_
    _geom_torsion_atom_site_label_1
    _geom_torsion_atom_site_label_2
    _geom_torsion_atom_site_label_3
    _geom_torsion_atom_site_label_4
    _geom_torsion
    _geom_torsion_site_symmetry_1
    _geom_torsion_site_symmetry_2
    _geom_torsion_site_symmetry_3
    _geom_torsion_site_symmetry_4
    _geom_torsion_publ_flag
N1 C1 C2 C3 -0.52(19) . . . . ?
C1 C2 C3 C4 1.28(18) . . . . ?
C1 C2 C3 C6 179.77(11) . . . . ?
C2 C3 C4 C5 -0.91(17) . . . . ?
C6 C3 C4 C5 -179.32(11) . . . . ?
C3 C4 C5 N1 -0.25(18) . . . . ?
C2 C3 C6 O1 -21.78(17) . . . . ?
C4 C3 C6 O1 156.64(12) . . . . ?
C2 C3 C6 N2 156.41(11) . . . . ?
C4 C3 C6 N2 -25.17(16) . . . . ?
N3 C7 C9 C10 81.65(17) . . . . ?
C8 C7 C9 C10 -102.32(14) . . . . ?
C7 C9 C10 O2 -70.15(13) . . . . ?
C7 C9 C10 C11 171.75(11) . . . . ?
C7 C9 C10 C12 48.32(14) . . . . ?
C18 C13 C14 C15 -0.27(17) . . . . ?
C19 C13 C14 C15 179.09(11) . . . . ?
C18 C13 C14 Cl1 -177.98(9) . . . . ?
C19 C13 C14 Cl1 1.38(16) . . . . ?
C13 C14 C15 C16 -0.38(18) . . . . ?
Cl1 C14 C15 C16 177.48(9) . . . . ?
C14 C15 C16 C17 0.48(19) . . . . ?
C14 C15 C16 N4 -179.55(11) . . . . ?
C15 C16 C17 C18 0.10(19) . . . . ?
N4 C16 C17 C18 -179.87(11) . . . . ?
C16 C17 C18 C13 -0.80(18) . . . . ?
C14 C13 C18 C17 0.88(17) . . . . ?
C19 C13 C18 C17 -178.51(11) . . . . ?
C18 C13 C19 O4 -155.92(12) . . . . ?
C14 C13 C19 O4 24.72(18) . . . . ?
C18 C13 C19 O3 24.50(15) . . . . ?
C14 C13 C19 O3 -154.86(11) . . . . ?
C4 C5 N1 C1 1.02(18) . . . . ?
C2 C1 N1 C5 -0.63(18) . . . . ?
O1 C6 N2 N3 -10.50(19) . . . . ?
C3 C6 N2 N3 171.40(10) . . . . ?
C8 C7 N3 N2 178.16(13) . . . . ?
C9 C7 N3 N2 -5.8(2) . . . . ?
C6 N2 N3 C7 153.87(12) . . . . ?
C15 C16 N4 O5 164.78(13) . . . . ?
C17 C16 N4 O5 -15.26(18) . . . . ?
C15 C16 N4 O6 -15.09(17) . . . . ?
C17 C16 N4 O6 164.88(12) . . . . ?

loop_
    _geom_hbond_atom_site_label_D
    _geom_hbond_atom_site_label_H
    _geom_hbond_atom_site_label_A
    _geom_hbond_distance_DH
    _geom_hbond_distance_HA
    _geom_hbond_distance_DA
    _geom_hbond_angle_DHA
    _geom_hbond_site_symmetry_A
    _geom_hbond_publ_flag
N2 H2A O2 0.874(17) 1.873(17) 2.7074(14) 159.2(15) . yes
O2 H2B O1 0.792(19) 1.935(19) 2.7133(12) 167.3(19) 1_455 yes
O3 H3A N1 0.97(2) 1.62(2) 2.5784(12) 170(2) . yes

_shelx_res_file
;
TITL shelxt_a.res in P-1
    shelx.res
    created by SHELXL-2018/3 at 09:57:17 on 17-Nov-2021
CELL  0.71073   7.0381  12.2643  12.4636  103.215   97.797   93.497
ZERR     2.00   0.0001   0.0002   0.0002    0.001    0.001    0.001
LATT   1
SFAC  C    H    N    O    CL
UNIT  38 42 8 12 2
MERG   2
HTAB N2 O2
EQIV $1 x-1, y, z
HTAB O2 O1_$1
HTAB O3 N1
FMAP   2
PLAN   20
SIZE     0.214   0.248   0.516
ACTA
HTAB    2.00000
BOND
CONF
LIST   4
L.S.  10
TEMP  -100.00
WGHT    0.051800    0.116300
FVAR       0.17959
C1    1    1.031258    0.379029    0.370267    11.00000    0.02983    0.03087 =
         0.03404    0.01512    0.00848    0.00492
AFIX  43
H1    2    1.107444    0.322189    0.387511    11.00000   -1.20000
AFIX   0
C2    1    1.103273    0.452018    0.312187    11.00000    0.02294    0.03340 =
         0.03000    0.01337    0.00835    0.00298
AFIX  43
H2    2    1.227246    0.445601    0.290577    11.00000   -1.20000
AFIX   0
C3    1    0.991505    0.534727    0.286020    11.00000    0.02233    0.02489 =
         0.01941    0.00753    0.00259   -0.00330
C4    1    0.812310    0.542854    0.321080    11.00000    0.02390    0.02621 =
         0.02478    0.00917    0.00567    0.00161
AFIX  43
H4    2    0.733295    0.599140    0.305471    11.00000   -1.20000
AFIX   0
C5    1    0.751819    0.466809    0.379363    11.00000    0.02327    0.02986 =
         0.02718    0.01029    0.00767   -0.00104
AFIX  43
H5    2    0.629738    0.472445    0.403610    11.00000   -1.20000
AFIX   0
C6    1    1.074727    0.612872    0.223190    11.00000    0.02375    0.02758 =
         0.02295    0.01035    0.00389   -0.00271
C7    1    0.893222    0.757407    0.030214    11.00000    0.02619    0.03730 =
         0.04295    0.02481    0.01170    0.00540
C8    1    0.954798    0.850863   -0.021077    11.00000    0.03545    0.06455 =
         0.08782    0.06029    0.00653   -0.00052
AFIX 137
H8A   2    1.068284    0.895851    0.026304    11.00000   -1.50000
H8B   2    0.849578    0.898848   -0.027719    11.00000   -1.50000
H8C   2    0.986674    0.818816   -0.095252    11.00000   -1.50000
AFIX   0
C9    1    0.713534    0.683035   -0.028177    11.00000    0.03103    0.03151 =
         0.02562    0.01304    0.00930    0.00645
AFIX  23
H9A   2    0.738997    0.603964   -0.031245    11.00000   -1.20000
H9B   2    0.689112    0.691010   -0.106000    11.00000   -1.20000
AFIX   0
C10   1    0.528338    0.704657    0.023243    11.00000    0.02621    0.03151 =
         0.02242    0.01030    0.00336    0.00228
C11   1    0.358344    0.634287   -0.055347    11.00000    0.03277    0.03715 =
         0.03593    0.00874   -0.00096   -0.00163
AFIX 137
H11A  2    0.386624    0.555551   -0.074828    11.00000   -1.50000
H11B  2    0.335257    0.662082   -0.123259    11.00000   -1.50000
H11C  2    0.243427    0.639809   -0.018681    11.00000   -1.50000
AFIX   0
C12   1    0.494414    0.828831    0.049728    11.00000    0.03570    0.03315 =
         0.03423    0.00221    0.00453    0.00702
AFIX 137
H12A  2    0.379029    0.839181    0.085582    11.00000   -1.50000
H12B  2    0.476347    0.854608   -0.019499    11.00000   -1.50000
H12C  2    0.606045    0.872579    0.100137    11.00000   -1.50000
AFIX   0
C13   1    0.525070    0.151549    0.592210    11.00000    0.02086    0.02251 =
         0.02268    0.00716    0.00716    0.00155
C14   1    0.336807    0.110712    0.596388    11.00000    0.02247    0.02518 =
         0.02663    0.00578    0.00582    0.00126
C15   1    0.301818    0.023249    0.647082    11.00000    0.02924    0.03006 =
         0.02797    0.00602    0.01018   -0.00614
AFIX  43
H15   2    0.173736   -0.003826    0.650071    11.00000   -1.20000
AFIX   0
C16   1    0.456154   -0.023275    0.692787    11.00000    0.04340    0.02583 =
         0.01973    0.00913    0.00769   -0.00361
C17   1    0.644810    0.013971    0.691072    11.00000    0.03543    0.03297 =
         0.02676    0.01363    0.00326    0.00501
AFIX  43
H17   2    0.749160   -0.019682    0.723169    11.00000   -1.20000
AFIX   0
C18   1    0.676928    0.101965    0.641046    11.00000    0.02329    0.02849 =
         0.02852    0.01152    0.00581    0.00295
AFIX  43
H18   2    0.805669    0.129344    0.639906    11.00000   -1.20000
AFIX   0
C19   1    0.572150    0.245310    0.536798    11.00000    0.01985    0.02327 =
         0.02769    0.00916    0.00588    0.00192
N1    3    0.857354    0.386051    0.402940    11.00000    0.02807    0.02697 =
         0.02782    0.01152    0.00728   -0.00149
N2    3    0.943826    0.661152    0.164974    11.00000    0.02151    0.03502 =
         0.03445    0.02111    0.00477   -0.00238
N3    3    1.006312    0.746468    0.116212    11.00000    0.02709    0.03433 =
         0.04866    0.02681    0.00794   -0.00024
N4    3    0.417449   -0.116511    0.745587    11.00000    0.06329    0.03727 =
         0.02777    0.01557    0.00446   -0.00916
O1    4    1.249800    0.626437    0.225191    11.00000    0.02101    0.04530 =
         0.04024    0.02354    0.00663   -0.00184
O2    4    0.557390    0.668165    0.125886    11.00000    0.02302    0.06069 =
         0.03105    0.02584    0.00857    0.00545
O3    4    0.741903    0.239274    0.504561    11.00000    0.02315    0.03191 =
         0.04501    0.02175    0.01609    0.00604
O4    4    0.465212    0.316393    0.523524    11.00000    0.02784    0.03478 =
         0.06008    0.02610    0.01416    0.01119
O5    4    0.549667   -0.173068    0.764683    11.00000    0.08044    0.05524 =
         0.06550    0.04364    0.00447    0.00565
O6    4    0.255256   -0.132931    0.767529    11.00000    0.07258    0.05717 =
         0.05213    0.02793    0.01998   -0.01767
CL1   5    0.135358    0.160947    0.535948    11.00000    0.01885    0.03771 =
         0.05940    0.01860    0.00464    0.00232
H2A   2    0.819053    0.650781    0.161992    11.00000    0.04151
H2B   2    0.458860    0.661410    0.148822    11.00000    0.05643
H3A   2    0.774157    0.299019    0.469294    11.00000    0.08583
HKLF 4


REM  shelxt_a.res in P-1
REM wR2 = 0.1167, GooF = S = 1.056, Restrained GooF = 1.056 for all data
REM R1 = 0.0438 for 4908 Fo > 4sig(Fo) and 0.0752 for all 7362 data
REM 286 parameters refined using 0 restraints

END

WGHT      0.0517      0.1165

REM Instructions for potential hydrogen bonds
HTAB N2 O2
HTAB O2 O1_$1
HTAB O3 N1

REM Highest difference peak  0.417,  deepest hole -0.353,  1-sigma level  0.052
Q1    1   1.0321  0.5767  0.2642  11.00000  0.05    0.42
Q2    1   0.3300  0.0802  0.6368  11.00000  0.05    0.34
Q3    1   0.7992  0.5119  0.3639  11.00000  0.05    0.34
Q4    1   1.0658  0.4167  0.3431  11.00000  0.05    0.31
Q5    1   0.1655  0.1607  0.4795  11.00000  0.05    0.30
Q6    1   0.8924  0.5353  0.2857  11.00000  0.05    0.29
Q7    1   0.6559  0.0681  0.6725  11.00000  0.05    0.27
Q8    1   0.5363  0.1765  0.5455  11.00000  0.05    0.27
Q9    1   0.6168  0.6961 -0.0032  11.00000  0.05    0.26
Q10   1   0.5236  0.7658  0.0355  11.00000  0.05    0.25
Q11   1   0.8011  0.7209 -0.0003  11.00000  0.05    0.25
Q12   1   0.4388  0.1360  0.6105  11.00000  0.05    0.25
Q13   1   0.6626  0.0387  0.6411  11.00000  0.05    0.24
Q14   1   0.4416 -0.0662  0.7099  11.00000  0.05    0.23
Q15   1   0.5417  0.0165  0.7023  11.00000  0.05    0.23
Q16   1   0.9202  0.7968  0.0029  11.00000  0.05    0.22
Q17   1   0.5901  0.1240  0.6160  11.00000  0.05    0.22
Q18   1   0.9298  0.3803  0.3789  11.00000  0.05    0.22
Q19   1   0.4455  0.6797 -0.0237  11.00000  0.05    0.22
Q20   1   0.9835  0.7039  0.1335  11.00000  0.05    0.22
;
_shelx_res_checksum     58257

_shelx_hkl_file
;
  -1   0   0   16.78    0.32
  -1   0   0   16.47    0.40
  -1   0   0   16.81    0.35
  -1   0   0   16.83    0.37
  -1   0   0   16.60    0.33
  -1   0   0   16.33    0.33
  -1   0   0   16.51    0.33
  -1   0   0   15.74    0.42
  -1   0   0   16.46    0.33
  -1   0   0   16.64    0.34
   1   0   0   17.22    0.40
   1   0   0   16.70    0.35
   1   0   0   16.74    0.37
   1   0   0   16.82    0.34
   1   0   0   16.50    0.39
   1   0   0   16.36    0.40
  -2   0   0   32.85    0.67
  -2   0   0   32.97    0.83
  -2   0   0   32.13    0.66
  -2   0   0   32.52    0.62
  -2   0   0   32.01    0.78
  -2   0   0   33.61    0.69
  -2   0   0   31.39    0.66
  -2   0   0   32.12    0.65
  -2   0   0   31.63    0.64
   2   0   0   32.10    0.69
   2   0   0   32.68    0.73
   2   0   0   31.49    0.76
   2   0   0   31.82    0.67
   2   0   0   31.86    0.78
   2   0   0   33.71    0.79
  -3   0   0    6.17    0.19
  -3   0   0    6.15    0.20
  -3   0   0    6.17    0.21
  -3   0   0    5.94    0.19
  -3   0   0    5.91    0.20
  -3   0   0    5.97    0.22
  -3   0   0    5.87    0.31
  -3   0   0    5.99    0.30
  -3   0   0    5.58    0.21
  -3   0   0    6.27    0.35
   3   0   0    5.78    0.25
   3   0   0    6.62    0.30
   3   0   0    5.89    0.22
   3   0   0    5.55    0.31
   3   0   0    6.38    0.31
   3   0   0    5.85    0.31
  -4   0   0   11.26    0.49
  -4   0   0   11.82    0.56
  -4   0   0   12.31    0.38
  -4   0   0   12.43    0.38
  -4   0   0   11.81    0.33
  -4   0   0   11.11    0.32
  -4   0   0   12.23    0.33
  -4   0   0   11.71    0.51
  -4   0   0   11.30    0.36
   4   0   0   12.35    0.52
   4   0   0   11.13    0.47
   4   0   0   11.92    0.43
   4   0   0   11.70    0.37
   4   0   0   11.23    0.49
  -5   0   0    8.42    0.49
  -5   0   0   10.17    0.58
  -5   0   0   10.11    0.32
  -5   0   0   10.20    0.52
  -5   0   0   10.88    0.40
  -5   0   0   10.26    0.39
  -5   0   0   10.05    0.29
  -5   0   0    9.69    0.30
  -5   0   0    9.87    0.29
   5   0   0    9.72    0.36
   5   0   0   10.21    0.44
   5   0   0    9.52    0.50
   5   0   0    9.24    0.50
   5   0   0    9.10    0.47
  -6   0   0    0.06    0.15
  -6   0   0    0.05    0.14
  -6   0   0    0.11    0.09
   6   0   0    0.06    0.14
   6   0   0    0.12    0.09
   6   0   0    0.02    0.11
   6   0   0    0.12    0.12
   6   0   0    0.13    0.14
  -7   0   0    5.81    0.63
  -7   0   0    5.05    0.52
   7   0   0    4.99    0.50
   7   0   0    5.71    0.47
   7   0   0    4.92    0.52
   7   0   0    4.80    0.51
  -8   0   0    1.97    0.47
  -8   0   0    3.26    0.50
   8   0   0    1.69    0.36
   8   0   0    1.92    0.38
   8   0   0    2.63    0.38
   8   0   0    2.23    0.42
  -9   0   0    1.29    0.36
   9   0   0    0.84    0.34
   9   0   0    2.04    0.44
 -10   0   0    2.53    0.51
  10   0   0    1.65    0.47
  10   0   0    1.92    0.51
  10  -1   0    0.22    0.33
  10  -1   0    0.82    0.37
 -10   1   0    0.41    0.29
   9  -1   0    1.23    0.36
   9  -1   0    1.22    0.37
  -9   1   0    1.03    0.35
   8  -1   0   -0.15    0.16
   8  -1   0    0.01    0.20
   8  -1   0   -0.08    0.19
   8  -1   0   -0.11    0.16
  -8   1   0   -0.13    0.18
  -8   1   0    0.18    0.25
   7  -1   0    5.82    0.49
   7  -1   0    5.24    0.53
   7  -1   0    5.81    0.58
   7  -1   0    4.28    0.49
  -7   1   0    5.59    0.57
  -7   1   0    6.14    0.66
   6  -1   0    0.16    0.14
   6  -1   0    0.38    0.13
   6  -1   0    0.21    0.13
   6  -1   0    0.20    0.16
   6  -1   0    0.08    0.12
  -6   1   0    0.28    0.10
  -6   1   0    0.27    0.14
  -6   1   0    0.17    0.07
  -6   1   0    0.11    0.15
   5  -1   0    8.99    0.50
   5  -1   0    9.81    0.40
   5  -1   0    9.29    0.50
   5  -1   0    9.37    0.48
   5  -1   0    9.51    0.44
  -5   1   0    9.39    0.29
  -5   1   0    9.43    0.29
  -5   1   0    9.70    0.36
  -5   1   0    9.85    0.30
  -5   1   0    9.97    0.37
  -5   1   0    8.94    0.51
  -5   1   0    9.47    0.30
  -5   1   0    8.50    0.49
  -5   1   0    9.47    0.56
   4  -1   0    8.84    0.42
   4  -1   0    9.44    0.36
   4  -1   0    8.86    0.44
   4  -1   0    9.37    0.45
   4  -1   0    9.27    0.40
  -4   1   0    8.75    0.48
  -4   1   0    9.31    0.28
  -4   1   0    9.32    0.28
  -4   1   0    8.98    0.45
  -4   1   0    9.01    0.28
  -4   1   0    9.76    0.31
  -4   1   0    9.22    0.30
  -4   1   0    9.39    0.45
   3  -1   0   75.67    1.60
   3  -1   0   75.17    1.64
   3  -1   0   76.12    1.74
   3  -1   0   77.71    1.48
   3  -1   0   76.24    1.56
   3  -1   0   77.17    1.41
   3  -1   0   75.59    1.55
  -3   1   0   77.90    1.74
  -3   1   0   79.19    1.55
  -3   1   0   75.06    1.49
  -3   1   0   77.52    1.50
  -3   1   0   77.77    1.66
  -3   1   0   78.94    1.41
  -3   1   0   74.71    1.49
  -3   1   0   77.49    1.47
   2  -1   0   39.29    0.85
   2  -1   0   38.62    0.82
   2  -1   0   36.95    0.86
   2  -1   0   37.78    0.92
   2  -1   0   37.83    0.73
   2  -1   0   38.51    0.83
   2  -1   0   37.87    0.76
  -2   1   0   38.67    0.78
  -2   1   0   38.30    0.73
  -2   1   0   37.58    0.74
  -2   1   0   38.01    0.87
  -2   1   0   38.01    0.74
  -2   1   0   37.63    0.76
  -2   1   0   38.72    0.92
  -2   1   0   38.80    0.82
   1  -1   0  138.05    2.36
   1  -1   0  137.02    2.51
   1  -1   0  130.46    2.64
   1  -1   0  136.11    2.42
   1  -1   0  132.53    2.42
   1  -1   0  136.90    2.48
   1  -1   0  135.77    2.49
   1  -1   0  139.83    2.48
  -1   1   0  139.80    2.36
  -1   1   0  138.21    2.49
  -1   1   0  140.78    2.50
  -1   1   0  139.20    2.42
  -1   1   0  137.57    2.42
  -1   1   0  136.16    2.51
  -1   1   0  136.28    2.49
  -1   1   0  133.32    2.64
  -1   1   0  137.22    2.48
  -1   1   0  135.88    2.49
   0  -1   0    0.39    0.04
   0  -1   0    0.16    0.03
   0  -1   0    0.33    0.03
   0  -1   0    0.32    0.04
   0  -1   0    0.21    0.04
   0  -1   0    0.26    0.04
   0  -1   0    0.44    0.04
   0  -1   0    0.38    0.04
   0  -1   0    0.34    0.04
   0  -1   0    0.27    0.04
   0   1   0    0.45    0.04
   0   1   0    0.44    0.05
   0   1   0    0.14    0.03
   0   1   0    0.31    0.04
   0   1   0    0.35    0.03
   0   1   0    0.13    0.03
   0   1   0    0.50    0.05
   0   1   0    0.14    0.03
  -1  -1   0  105.89    1.93
  -1  -1   0  106.78    2.02
  -1  -1   0  104.73    1.95
  -1  -1   0  104.51    1.81
  -1  -1   0  104.35    1.97
  -1  -1   0  105.38    1.84
  -1  -1   0  107.63    2.09
  -1  -1   0  104.62    1.86
   1   1   0  100.65    1.96
   1   1   0  105.58    1.84
   1   1   0  103.49    2.01
   1   1   0  104.18    1.93
   1   1   0  106.71    1.81
   1   1   0  101.52    2.08
   1   1   0  104.59    1.95
   1   1   0  103.58    1.96
   1   1   0  105.69    1.92
   1   1   0  103.76    1.86
   1   1   0  104.49    1.97
  -2  -1   0   41.40    0.77
  -2  -1   0   41.61    0.87
  -2  -1   0   40.96    1.02
  -2  -1   0   41.10    0.84
  -2  -1   0   42.36    0.81
  -2  -1   0   41.23    0.87
  -2  -1   0   41.40    0.81
  -2  -1   0   41.23    0.84
  -2  -1   0   41.69    0.94
   2   1   0   41.17    0.97
   2   1   0   40.87    0.82
   2   1   0   41.24    0.82
   2   1   0   41.08    0.82
   2   1   0   41.05    0.77
   2   1   0   41.61    0.94
   2   1   0   40.71    1.01
   2   1   0   41.70    0.88
   2   1   0   42.58    0.93
   2   1   0   42.69    0.85
   2   1   0   41.59    0.84
  -3  -1   0   64.33    1.36
  -3  -1   0   65.89    1.30
  -3  -1   0   67.56    1.48
  -3  -1   0   66.63    1.24
  -3  -1   0   66.41    1.37
  -3  -1   0   66.13    1.24
  -3  -1   0   65.14    1.30
  -3  -1   0   67.42    1.60
   3   1   0   66.60    1.25
   3   1   0   64.92    1.30
   3   1   0   64.42    1.45
   3   1   0   65.96    1.49
   3   1   0   68.04    1.31
   3   1   0   65.17    1.39
   3   1   0   62.70    1.50
  -4  -1   0    7.28    0.38
  -4  -1   0    8.15    0.32
  -4  -1   0    7.61    0.25
  -4  -1   0    7.61    0.24
  -4  -1   0    7.52    0.25
  -4  -1   0    7.62    0.26
  -4  -1   0    7.41    0.44
  -4  -1   0    8.00    0.28
  -4  -1   0    8.30    0.32
  -4  -1   0    6.68    0.39
   4   1   0    7.89    0.39
   4   1   0    7.24    0.32
   4   1   0    7.71    0.24
   4   1   0    6.86    0.36
   4   1   0    7.89    0.43
   4   1   0    7.04    0.39
  -5  -1   0    0.55    0.09
  -5  -1   0    0.80    0.18
  -5  -1   0    0.62    0.18
  -5  -1   0    0.51    0.10
  -5  -1   0    0.66    0.10
  -5  -1   0    0.60    0.19
  -5  -1   0    0.56    0.12
  -5  -1   0    0.73    0.11
  -5  -1   0    0.69    0.10
  -5  -1   0    0.45    0.11
   5   1   0    0.71    0.19
   5   1   0    0.97    0.16
   5   1   0    0.90    0.20
   5   1   0    0.73    0.18
  -6  -1   0   17.69    0.49
  -6  -1   0   17.68    0.86
  -6  -1   0   18.95    0.83
   6   1   0   17.92    0.79
   6   1   0   18.60    0.64
   6   1   0   18.25    0.77
   6   1   0   18.02    0.74
  -7  -1   0    0.90    0.26
  -7  -1   0    1.42    0.36
   7   1   0    1.49    0.25
   7   1   0    0.90    0.23
   7   1   0    1.02    0.28
   7   1   0    0.73    0.24
  -8  -1   0    0.07    0.17
  -8  -1   0    0.20    0.24
   8   1   0    0.46    0.24
   8   1   0    0.21    0.19
   8   1   0    0.08    0.23
  -9  -1   0    0.22    0.24
   9   1   0    0.17    0.23
   9   1   0    0.14    0.25
 -10  -1   0    0.42    0.31
  10   1   0    0.86    0.38
  10   1   0    0.40    0.36
  10  -2   0    2.81    0.59
  10  -2   0    2.99    0.58
 -10   2   0    3.47    0.59
   9  -2   0    1.63    0.40
   9  -2   0    1.58    0.40
  -9   2   0    2.05    0.43
   8  -2   0   -0.07    0.19
   8  -2   0   -0.05    0.17
   8  -2   0   -0.15    0.20
   8  -2   0    0.18    0.20
  -8   2   0    0.08    0.23
  -8   2   0    0.13    0.17
   7  -2   0   16.25    0.83
   7  -2   0   17.14    0.65
   7  -2   0   16.84    0.73
   7  -2   0   16.44    0.83
   7  -2   0   15.73    0.77
  -7   2   0   17.03    0.93
  -7   2   0   15.60    0.81
   6  -2   0    0.17    0.15
   6  -2   0    0.24    0.14
   6  -2   0    0.25    0.16
   6  -2   0    0.38    0.14
   6  -2   0    0.67    0.21
  -6   2   0    0.46    0.18
  -6   2   0    0.37    0.11
  -6   2   0    0.25    0.08
  -6   2   0    0.50    0.22
   5  -2   0   14.78    0.62
   5  -2   0   14.97    0.59
   5  -2   0   14.54    0.66
   5  -2   0   15.22    0.55
   5  -2   0   15.44    0.66
  -5   2   0   14.28    0.62
  -5   2   0   14.18    0.42
  -5   2   0   14.16    0.40
  -5   2   0   14.32    0.46
  -5   2   0   14.10    0.41
  -5   2   0   13.29    0.68
  -5   2   0   13.50    0.45
   4  -2   0    0.87    0.10
   4  -2   0    0.88    0.16
   4  -2   0    0.61    0.15
   4  -2   0    0.58    0.13
   4  -2   0    0.74    0.15
   4  -2   0    0.69    0.10
   4  -2   0    0.51    0.14
  -4   2   0    0.80    0.10
  -4   2   0    0.89    0.11
  -4   2   0    0.73    0.10
  -4   2   0    0.53    0.13
  -4   2   0    0.79    0.10
  -4   2   0    0.67    0.17
   3  -2   0   14.16    0.48
   3  -2   0   14.57    0.47
   3  -2   0   14.20    0.51
   3  -2   0   14.28    0.50
   3  -2   0   13.23    0.52
   3  -2   0   14.46    0.37
   3  -2   0   14.24    0.39
  -3   2   0   14.53    0.40
  -3   2   0   13.94    0.35
  -3   2   0   14.05    0.48
  -3   2   0   14.10    0.38
  -3   2   0   13.83    0.36
  -3   2   0   15.22    0.55
   2  -2   0    0.23    0.07
   2  -2   0    0.17    0.07
   2  -2   0    0.33    0.08
   2  -2   0    0.22    0.05
   2  -2   0    0.23    0.05
   2  -2   0    0.36    0.09
   2  -2   0    0.18    0.07
  -2   2   0    0.27    0.04
  -2   2   0    0.33    0.04
  -2   2   0    0.15    0.05
  -2   2   0    0.20    0.08
  -2   2   0    0.31    0.06
  -2   2   0    0.33    0.06
  -2   2   0    0.32    0.07
  -2   2   0    0.37    0.08
   1  -2   0   27.62    0.62
   1  -2   0   27.40    0.62
   1  -2   0   28.03    0.55
   1  -2   0   27.62    0.58
   1  -2   0   27.76    0.61
   1  -2   0   27.23    0.60
   1  -2   0   26.43    0.55
   1  -2   0   27.12    0.67
   1  -2   0   27.71    0.63
   1  -2   0   27.25    0.61
   1  -2   0   26.83    0.66
  -1   2   0   27.22    0.58
  -1   2   0   27.88    0.61
  -1   2   0   27.42    0.60
  -1   2   0   27.02    0.58
  -1   2   0   28.39    0.62
  -1   2   0   27.29    0.61
  -1   2   0   28.45    0.64
  -1   2   0   27.40    0.57
  -1   2   0   27.52    0.67
  -1   2   0   27.70    0.67
  -1   2   0   27.32    0.58
   0  -2   0   63.92    1.19
   0  -2   0   66.18    1.23
   0  -2   0   63.78    1.28
   0  -2   0   65.22    1.35
   0  -2   0   64.10    1.32
   0  -2   0   65.94    1.26
   0  -2   0   66.14    1.31
   0  -2   0   62.57    1.30
   0   2   0   67.13    1.30
   0   2   0   65.90    1.23
   0   2   0   66.56    1.29
   0   2   0   64.95    1.35
   0   2   0   66.43    1.21
   0   2   0   66.60    1.31
   0   2   0   66.56    1.20
   0   2   0   68.20    1.25
   0   2   0   64.62    1.29
   0   2   0   65.25    1.33
  -1  -2   0    0.53    0.10
  -1  -2   0    0.39    0.07
  -1  -2   0    0.37    0.07
  -1  -2   0    0.47    0.05
  -1  -2   0    0.43    0.06
  -1  -2   0    0.36    0.06
  -1  -2   0    0.44    0.07
  -1  -2   0    0.36    0.06
  -1  -2   0    0.43    0.04
  -1  -2   0    0.35    0.06
   1   2   0    0.40    0.04
   1   2   0    0.14    0.05
   1   2   0    0.27    0.05
   1   2   0    0.33    0.04
   1   2   0    0.25    0.07
   1   2   0    0.45    0.07
   1   2   0    0.50    0.07
   1   2   0    0.34    0.06
   1   2   0    0.34    0.07
  -2  -2   0  175.86    3.31
  -2  -2   0  179.51    3.44
  -2  -2   0  179.33    3.15
  -2  -2   0  180.03    3.08
  -2  -2   0  175.86    3.29
  -2  -2   0  181.04    3.58
  -2  -2   0  172.46    3.37
   2   2   0  177.99    3.18
   2   2   0  179.49    3.34
   2   2   0  178.24    3.29
   2   2   0  178.31    3.57
   2   2   0  176.39    3.08
   2   2   0  174.88    3.29
   2   2   0  174.16    3.43
   2   2   0  178.74    3.38
   2   2   0  176.97    3.33
   2   2   0  176.40    3.31
  -3  -2   0   16.82    0.50
  -3  -2   0   17.18    0.44
  -3  -2   0   17.69    0.64
  -3  -2   0   17.44    0.46
  -3  -2   0   17.33    0.45
  -3  -2   0   18.37    0.55
  -3  -2   0   17.33    0.51
  -3  -2   0   17.43    0.47
   3   2   0   17.28    0.46
   3   2   0   17.55    0.44
   3   2   0   16.39    0.59
   3   2   0   16.93    0.42
   3   2   0   17.40    0.42
   3   2   0   18.13    0.48
   3   2   0   17.30    0.54
   3   2   0   17.40    0.57
   3   2   0   17.93    0.64
   3   2   0   17.55    0.53
  -4  -2   0    9.75    0.32
  -4  -2   0    9.83    0.32
  -4  -2   0    9.69    0.38
  -4  -2   0    9.68    0.34
  -4  -2   0   10.72    0.45
  -4  -2   0   10.05    0.52
  -4  -2   0    9.86    0.39
   4   2   0    9.71    0.50
   4   2   0    9.52    0.34
   4   2   0    9.18    0.45
   4   2   0   10.21    0.35
   4   2   0    9.80    0.43
   4   2   0    9.96    0.43
  -5  -2   0   39.36    1.30
  -5  -2   0   41.43    0.90
  -5  -2   0   38.75    1.21
  -5  -2   0   40.90    1.16
  -5  -2   0   39.27    0.93
  -5  -2   0   40.51    0.91
  -5  -2   0   40.20    1.06
   5   2   0   39.40    1.25
   5   2   0   41.16    1.12
   5   2   0   40.96    1.16
   5   2   0   42.67    0.98
   5   2   0   41.33    1.20
  -6  -2   0    1.18    0.15
  -6  -2   0    1.39    0.31
  -6  -2   0    1.00    0.25
   6   2   0    1.16    0.27
   6   2   0    1.23    0.24
   6   2   0    1.71    0.28
   6   2   0    1.26    0.20
  -7  -2   0    0.66    0.24
  -7  -2   0    1.17    0.36
   7   2   0    0.82    0.24
   7   2   0    0.77    0.24
   7   2   0    0.75    0.24
  -8  -2   0    2.26    0.58
  -8  -2   0    2.58    0.45
   8   2   0    2.26    0.42
   8   2   0    2.07    0.38
  -9  -2   0    1.07    0.38
   9   2   0    1.65    0.41
   9   2   0    1.57    0.39
 -10  -2   0    0.25    0.29
  10   2   0    0.00    0.28
  10  -3   0   -0.02    0.27
  10  -3   0    0.11    0.31
 -10   3   0    0.16    0.25
   9  -3   0    0.86    0.33
   9  -3   0    0.37    0.25
   9  -3   0    0.89    0.32
  -9   3   0    0.96    0.32
   8  -3   0    1.32    0.35
   8  -3   0    0.90    0.29
   8  -3   0    1.38    0.32
   8  -3   0    1.53    0.33
  -8   3   0    2.04    0.46
  -8   3   0    1.56    0.35
   7  -3   0    0.88    0.21
   7  -3   0    0.88    0.25
   7  -3   0    0.54    0.23
   7  -3   0    0.46    0.23
   7  -3   0    0.94    0.29
  -7   3   0    1.10    0.34
  -7   3   0    0.80    0.23
   6  -3   0    0.00    0.11
   6  -3   0   -0.08    0.10
   6  -3   0    0.11    0.14
   6  -3   0   -0.06    0.11
   6  -3   0    0.07    0.14
  -6   3   0    0.15    0.17
  -6   3   0    0.07    0.07
  -6   3   0   -0.08    0.07
  -6   3   0    0.10    0.13
   5  -3   0   -0.01    0.06
   5  -3   0   -0.11    0.09
   5  -3   0    0.03    0.09
   5  -3   0   -0.06    0.06
   5  -3   0   -0.18    0.08
   5  -3   0    0.04    0.09
   5  -3   0    0.02    0.11
  -5   3   0   -0.01    0.08
  -5   3   0    0.07    0.06
  -5   3   0    0.01    0.09
  -5   3   0    0.02    0.05
  -5   3   0    0.03    0.08
   4  -3   0    8.72    0.30
   4  -3   0    8.70    0.42
   4  -3   0    8.73    0.43
   4  -3   0    8.81    0.47
   4  -3   0    8.20    0.39
   4  -3   0    8.30    0.31
   4  -3   0    7.70    0.43
  -4   3   0    8.73    0.30
  -4   3   0    8.66    0.31
  -4   3   0    8.55    0.29
  -4   3   0    9.19    0.48
  -4   3   0    7.94    0.40
  -4   3   0    8.60    0.33
   3  -3   0    7.35    0.39
   3  -3   0    7.83    0.35
   3  -3   0    7.35    0.37
   3  -3   0    7.69    0.27
   3  -3   0    7.73    0.36
   3  -3   0    7.65    0.29
   3  -3   0    8.18    0.37
  -3   3   0    8.17    0.26
  -3   3   0    8.17    0.29
  -3   3   0    8.23    0.41
  -3   3   0    7.80    0.26
  -3   3   0    8.02    0.31
  -3   3   0    8.00    0.34
   2  -3   0    4.06    0.19
   2  -3   0    3.37    0.23
   2  -3   0    3.94    0.23
   2  -3   0    4.10    0.23
   2  -3   0    3.58    0.21
   2  -3   0    3.40    0.21
   2  -3   0    3.78    0.20
   2  -3   0    3.74    0.18
  -2   3   0    3.57    0.23
  -2   3   0    3.78    0.16
  -2   3   0    3.48    0.15
  -2   3   0    3.33    0.18
  -2   3   0    3.68    0.24
  -2   3   0    3.62    0.19
  -2   3   0    3.37    0.18
   1  -3   0   59.69    1.20
   1  -3   0   61.16    1.19
   1  -3   0   59.99    1.21
   1  -3   0   60.58    1.32
   1  -3   0   58.74    1.18
   1  -3   0   60.77    1.19
   1  -3   0   58.07    1.23
   1  -3   0   59.37    1.25
   1  -3   0   58.16    1.23
   1  -3   0   60.25    1.32
   1  -3   0   60.09    1.26
  -1   3   0   59.95    1.15
  -1   3   0   58.81    1.21
  -1   3   0   60.84    1.25
  -1   3   0   61.60    1.27
  -1   3   0   59.60    1.32
  -1   3   0   58.06    1.31
  -1   3   0   60.25    1.24
  -1   3   0   59.29    1.23
   0  -3   0    1.89    0.12
   0  -3   0    1.79    0.13
   0  -3   0    1.86    0.13
   0  -3   0    1.81    0.12
   0  -3   0    1.75    0.14
   0  -3   0    1.71    0.12
   0  -3   0    1.45    0.12
   0  -3   0    1.87    0.14
   0   3   0    1.81    0.13
   0   3   0    1.72    0.12
   0   3   0    1.94    0.12
   0   3   0    1.89    0.15
   0   3   0    1.75    0.12
   0   3   0    2.00    0.15
   0   3   0    1.83    0.13
   0   3   0    1.94    0.13
   0   3   0    2.06    0.10
   0   3   0    1.76    0.14
  -1  -3   0    3.21    0.18
  -1  -3   0    3.06    0.18
  -1  -3   0    3.27    0.17
  -1  -3   0    3.21    0.15
  -1  -3   0    2.89    0.17
  -1  -3   0    2.96    0.17
  -1  -3   0    3.05    0.13
  -1  -3   0    3.19    0.21
  -1  -3   0    3.34    0.15
   1   3   0    3.41    0.14
   1   3   0    3.38    0.21
   1   3   0    3.37    0.18
   1   3   0    2.93    0.17
   1   3   0    3.01    0.18
   1   3   0    3.23    0.12
   1   3   0    3.24    0.18
   1   3   0    3.03    0.15
   1   3   0    3.32    0.12
   1   3   0    3.23    0.17
   1   3   0    3.38    0.16
   1   3   0    3.27    0.17
  -2  -3   0    1.35    0.13
  -2  -3   0    1.23    0.08
  -2  -3   0    1.12    0.13
  -2  -3   0    0.90    0.12
  -2  -3   0    1.37    0.14
  -2  -3   0    1.32    0.14
  -2  -3   0    1.44    0.19
  -2  -3   0    1.20    0.13
   2   3   0    1.27    0.13
   2   3   0    1.22    0.13
   2   3   0    1.22    0.13
   2   3   0    1.13    0.13
   2   3   0    1.15    0.08
   2   3   0    1.61    0.19
   2   3   0    1.31    0.13
   2   3   0    1.03    0.15
   2   3   0    1.45    0.15
   2   3   0    1.22    0.16
  -3  -3   0   27.89    0.71
  -3  -3   0   27.32    0.59
  -3  -3   0   27.66    0.88
  -3  -3   0   27.07    0.70
  -3  -3   0   28.21    0.68
  -3  -3   0   27.70    0.73
  -3  -3   0   26.39    0.73
   3   3   0   26.81    0.87
   3   3   0   27.44    0.67
   3   3   0   26.99    0.74
   3   3   0   29.12    0.85
   3   3   0   27.77    0.70
   3   3   0   27.02    0.78
   3   3   0   27.09    0.67
   3   3   0   27.97    0.60
   3   3   0   27.03    0.71
  -4  -3   0    1.01    0.14
  -4  -3   0    1.24    0.15
  -4  -3   0    1.19    0.14
  -4  -3   0    1.44    0.19
  -4  -3   0    1.24    0.22
  -4  -3   0    1.15    0.17
   4   3   0    0.90    0.18
   4   3   0    1.32    0.23
   4   3   0    1.17    0.10
   4   3   0    1.17    0.15
   4   3   0    1.35    0.14
   4   3   0    1.20    0.18
   4   3   0    1.23    0.10
   4   3   0    1.12    0.18
  -5  -3   0    0.06    0.11
  -5  -3   0    0.04    0.08
  -5  -3   0    0.14    0.08
  -5  -3   0    0.02    0.07
  -5  -3   0    0.17    0.15
  -5  -3   0    0.06    0.10
   5   3   0    0.09    0.10
   5   3   0    0.06    0.10
   5   3   0   -0.03    0.11
   5   3   0    0.14    0.14
   5   3   0    0.08    0.09
  -6  -3   0    4.59    0.44
  -6  -3   0    4.37    0.53
  -6  -3   0    4.73    0.27
  -6  -3   0    4.65    0.28
  -6  -3   0    4.97    0.51
   6   3   0    5.46    0.54
   6   3   0    5.68    0.48
   6   3   0    4.62    0.42
   6   3   0    4.90    0.30
  -7  -3   0    2.72    0.43
  -7  -3   0    3.06    0.50
   7   3   0    2.75    0.37
   7   3   0    3.79    0.44
   7   3   0    2.17    0.38
  -8  -3   0   11.27    0.76
   8   3   0    9.95    0.69
   8   3   0    9.59    0.65
  -9  -3   0    0.11    0.21
   9   3   0   -0.03    0.24
   9   3   0   -0.01    0.23
 -10  -3   0    1.01    0.39
  10   3   0    1.67    0.48
  10  -4   0   -0.25    0.30
  10  -4   0    0.23    0.29
 -10   4   0   -0.03    0.26
   9  -4   0    0.31    0.26
   9  -4   0    0.14    0.21
   9  -4   0    0.09    0.23
  -9   4   0    0.26    0.26
   8  -4   0    0.57    0.27
   8  -4   0    0.41    0.24
   8  -4   0    0.32    0.21
  -8   4   0    0.62    0.30
  -8   4   0    1.07    0.31
   7  -4   0    2.52    0.39
   7  -4   0    1.56    0.33
   7  -4   0    2.92    0.41
   7  -4   0    2.41    0.35
   7  -4   0    2.75    0.36
  -7   4   0    3.59    0.55
  -7   4   0    2.37    0.35
   6  -4   0    1.91    0.30
   6  -4   0    2.01    0.29
   6  -4   0    1.97    0.20
   6  -4   0    1.64    0.32
   6  -4   0    1.97    0.20
   6  -4   0    1.58    0.30
   6  -4   0    1.23    0.26
  -6   4   0    1.91    0.30
   5  -4   0   34.77    0.88
   5  -4   0   37.47    1.15
   5  -4   0   36.37    1.06
   5  -4   0   35.95    1.08
   5  -4   0   34.18    1.18
   5  -4   0   37.10    0.86
   5  -4   0   35.07    1.10
  -5   4   0   36.36    0.92
  -5   4   0   36.25    0.89
  -5   4   0   36.40    1.07
   4  -4   0    5.63    0.27
   4  -4   0    5.52    0.34
   4  -4   0    5.84    0.38
   4  -4   0    6.07    0.29
   4  -4   0    6.12    0.40
   4  -4   0    5.80    0.36
   4  -4   0    5.45    0.35
  -4   4   0    6.35    0.26
  -4   4   0    5.84    0.30
  -4   4   0    6.24    0.34
  -4   4   0    6.02    0.26
  -4   4   0    5.39    0.39
   3  -4   0   -0.04    0.05
   3  -4   0    0.00    0.07
   3  -4   0    0.03    0.06
   3  -4   0   -0.04    0.07
   3  -4   0    0.08    0.08
   3  -4   0   -0.04    0.07
   3  -4   0   -0.01    0.06
  -3   4   0   -0.05    0.04
  -3   4   0   -0.04    0.06
  -3   4   0   -0.03    0.04
  -3   4   0    0.05    0.07
  -3   4   0    0.03    0.04
  -3   4   0    0.03    0.08
   2  -4   0   35.96    0.90
   2  -4   0   36.43    0.73
   2  -4   0   36.93    0.84
   2  -4   0   37.26    0.91
   2  -4   0   35.70    0.92
   2  -4   0   36.41    0.99
   2  -4   0   38.25    0.91
   2  -4   0   36.64    0.89
   2  -4   0   36.23    0.93
  -2   4   0   36.21    0.82
  -2   4   0   37.00    0.90
  -2   4   0   37.67    1.00
  -2   4   0   36.33    0.83
  -2   4   0   37.38    0.83
  -2   4   0   38.03    0.99
   1  -4   0    0.15    0.06
   1  -4   0    0.05    0.06
   1  -4   0    0.07    0.06
   1  -4   0    0.07    0.06
   1  -4   0    0.06    0.06
   1  -4   0    0.16    0.04
   1  -4   0    0.08    0.05
   1  -4   0    0.16    0.07
   1  -4   0    0.20    0.07
   1  -4   0    0.14    0.07
   1  -4   0    0.00    0.06
  -1   4   0    0.13    0.05
  -1   4   0    0.09    0.07
  -1   4   0    0.17    0.05
  -1   4   0    0.10    0.06
  -1   4   0    0.13    0.04
  -1   4   0    0.02    0.05
  -1   4   0    0.01    0.05
   0  -4   0   98.68    1.83
   0  -4   0   92.95    1.99
   0  -4   0   98.96    1.98
   0  -4   0   94.58    1.91
   0  -4   0   96.64    1.96
   0  -4   0   98.91    2.08
   0  -4   0   98.08    2.01
   0  -4   0   97.84    1.88
   0   4   0   97.30    1.99
   0   4   0   95.95    1.90
   0   4   0   96.73    1.83
   0   4   0   97.14    1.83
   0   4   0   98.54    1.92
   0   4   0   97.00    2.07
   0   4   0   96.44    2.03
   0   4   0  101.59    1.98
   0   4   0   96.39    1.99
  -1  -4   0   -0.02    0.04
  -1  -4   0   -0.05    0.04
  -1  -4   0    0.05    0.07
  -1  -4   0    0.01    0.05
  -1  -4   0   -0.04    0.03
  -1  -4   0    0.01    0.05
  -1  -4   0    0.04    0.05
  -1  -4   0   -0.03    0.03
  -1  -4   0    0.01    0.05
   1   4   0    0.02    0.04
   1   4   0   -0.01    0.04
   1   4   0   -0.02    0.04
   1   4   0    0.01    0.05
   1   4   0    0.05    0.04
   1   4   0   -0.02    0.05
   1   4   0    0.01    0.06
   1   4   0    0.03    0.05
   1   4   0    0.04    0.04
   1   4   0    0.06    0.05
   1   4   0   -0.02    0.06
  -2  -4   0   22.89    0.75
  -2  -4   0   22.44    0.65
  -2  -4   0   23.71    0.67
  -2  -4   0   23.05    0.66
  -2  -4   0   23.02    0.61
  -2  -4   0   24.77    0.69
  -2  -4   0   23.35    0.63
  -2  -4   0   23.21    0.50
   2   4   0   22.93    0.50
   2   4   0   23.30    0.64
   2   4   0   23.32    0.49
   2   4   0   23.91    0.50
   2   4   0   23.99    0.76
   2   4   0   23.13    0.67
   2   4   0   23.52    0.61
   2   4   0   23.83    0.62
   2   4   0   24.23    0.69
  -3  -4   0    9.48    0.41
  -3  -4   0   10.53    0.40
  -3  -4   0    9.97    0.42
  -3  -4   0   10.03    0.38
  -3  -4   0   10.35    0.40
  -3  -4   0   10.27    0.39
  -3  -4   0    9.78    0.49
  -3  -4   0   10.31    0.28
   3   4   0    9.79    0.38
   3   4   0   10.53    0.37
   3   4   0    9.96    0.27
   3   4   0   10.14    0.37
   3   4   0   10.32    0.40
   3   4   0   10.67    0.48
   3   4   0    9.81    0.44
   3   4   0    9.60    0.38
  -4  -4   0    2.69    0.27
  -4  -4   0    2.76    0.24
  -4  -4   0    3.23    0.18
  -4  -4   0    2.69    0.25
  -4  -4   0    3.40    0.25
  -4  -4   0    3.39    0.23
  -4  -4   0    3.30    0.26
  -4  -4   0    2.34    0.30
   4   4   0    3.27    0.19
   4   4   0    3.16    0.17
   4   4   0    3.92    0.36
   4   4   0    3.32    0.25
   4   4   0    3.40    0.30
   4   4   0    3.51    0.19
   4   4   0    2.94    0.25
   4   4   0    2.63    0.32
  -5  -4   0    5.50    0.36
  -5  -4   0    6.44    0.33
  -5  -4   0    5.47    0.32
  -5  -4   0    5.52    0.30
  -5  -4   0    4.63    0.48
   5   4   0    5.04    0.49
   5   4   0    5.71    0.50
   5   4   0    5.66    0.36
   5   4   0    5.28    0.25
   5   4   0    6.03    0.38
  -6  -4   0   -0.06    0.17
  -6  -4   0    0.07    0.10
  -6  -4   0    0.03    0.09
  -6  -4   0    0.04    0.12
   6   4   0   -0.07    0.11
   6   4   0    0.03    0.12
   6   4   0    0.15    0.15
  -7  -4   0    0.12    0.19
  -7  -4   0    0.16    0.27
   7   4   0    0.16    0.18
   7   4   0    0.21    0.21
  -8  -4   0    0.31    0.22
   8   4   0    0.28    0.23
   8   4   0    0.51    0.27
  -9  -4   0    1.30    0.37
   9   4   0    0.71    0.33
  10  -5   0    1.73    0.48
  10  -5   0    2.36    0.54
  10  -5   0    2.67    0.52
 -10   5   0    1.86    0.48
   9  -5   0    4.46    0.66
   9  -5   0    4.91    0.60
   9  -5   0    4.27    0.59
  -9   5   0    4.05    0.56
   8  -5   0    0.26    0.20
   8  -5   0    0.28    0.21
   8  -5   0    0.46    0.24
   8  -5   0    0.42    0.23
  -8   5   0    0.15    0.20
   7  -5   0    0.16    0.19
   7  -5   0    0.05    0.14
   7  -5   0    0.15    0.20
   7  -5   0    0.16    0.18
   7  -5   0    0.06    0.16
  -7   5   0    0.18    0.18
   6  -5   0    0.83    0.22
   6  -5   0    1.08    0.27
   6  -5   0    0.88    0.26
   6  -5   0    1.02    0.23
   6  -5   0    0.31    0.18
   6  -5   0    0.70    0.16
   6  -5   0    0.90    0.16
  -6   5   0    0.83    0.22
   5  -5   0    3.36    0.25
   5  -5   0    3.12    0.26
   5  -5   0    2.88    0.35
   5  -5   0    2.95    0.36
   5  -5   0    3.03    0.35
   5  -5   0    2.24    0.32
   5  -5   0    2.76    0.36
  -5   5   0    2.66    0.29
  -5   5   0    2.85    0.32
  -5   5   0    3.23    0.23
   4  -5   0    0.74    0.16
   4  -5   0    0.72    0.18
   4  -5   0    0.52    0.15
   4  -5   0    0.38    0.11
   4  -5   0    0.54    0.15
   4  -5   0    0.74    0.14
   4  -5   0    0.51    0.17
  -4   5   0    0.70    0.11
  -4   5   0    0.73    0.17
  -4   5   0    0.52    0.11
  -4   5   0    0.40    0.12
   3  -5   0   23.57    0.77
   3  -5   0   22.87    0.74
   3  -5   0   24.67    0.73
   3  -5   0   23.80    0.77
   3  -5   0   23.66    0.69
   3  -5   0   24.71    0.76
   3  -5   0   26.30    0.85
   3  -5   0   23.20    0.65
  -3   5   0   23.01    0.66
  -3   5   0   24.90    0.84
  -3   5   0   24.36    0.65
  -3   5   0   24.61    0.65
  -3   5   0   25.10    0.74
  -3   5   0   24.08    0.63
   2  -5   0    0.07    0.07
   2  -5   0    0.18    0.10
   2  -5   0    0.05    0.04
   2  -5   0    0.13    0.08
   2  -5   0    0.10    0.07
   2  -5   0    0.15    0.08
   2  -5   0    0.04    0.07
   2  -5   0    0.03    0.06
   2  -5   0    0.25    0.10
   2  -5   0    0.15    0.05
   2  -5   0    0.23    0.09
  -2   5   0    0.11    0.09
  -2   5   0    0.02    0.07
  -2   5   0    0.13    0.09
  -2   5   0    0.08    0.05
  -2   5   0    0.12    0.05
  -2   5   0    0.16    0.07
   1  -5   0    8.74    0.38
   1  -5   0    8.58    0.35
   1  -5   0    8.40    0.38
   1  -5   0    9.14    0.36
   1  -5   0    8.40    0.29
   1  -5   0    8.90    0.37
   1  -5   0    9.16    0.38
   1  -5   0    9.72    0.36
   1  -5   0    8.19    0.39
   1  -5   0    8.79    0.32
  -1   5   0    9.20    0.35
  -1   5   0    9.06    0.38
  -1   5   0    9.00    0.39
  -1   5   0    8.88    0.40
  -1   5   0    8.68    0.34
  -1   5   0    8.91    0.27
  -1   5   0    8.33    0.38
  -1   5   0    8.85    0.37
   0  -5   0    0.21    0.07
   0  -5   0    0.12    0.07
   0  -5   0    0.37    0.10
   0  -5   0    0.29    0.10
   0  -5   0    0.37    0.10
   0  -5   0    0.40    0.09
   0  -5   0    0.59    0.11
   0  -5   0    0.40    0.10
   0   5   0    0.39    0.07
   0   5   0    0.35    0.11
   0   5   0    0.36    0.11
   0   5   0    0.30    0.08
   0   5   0    0.41    0.09
   0   5   0    0.13    0.06
   0   5   0    0.19    0.08
   0   5   0    0.24    0.07
   0   5   0    0.22    0.08
  -1  -5   0   22.82    0.54
  -1  -5   0   23.57    0.67
  -1  -5   0   21.41    0.72
  -1  -5   0   22.42    0.61
  -1  -5   0   22.61    0.64
  -1  -5   0   22.47    0.68
  -1  -5   0   21.37    0.68
  -1  -5   0   21.89    0.58
   1   5   0   23.15    0.62
   1   5   0   23.81    0.62
   1   5   0   21.41    0.72
   1   5   0   23.39    0.67
   1   5   0   22.70    0.59
   1   5   0   22.83    0.65
   1   5   0   22.78    0.66
   1   5   0   23.05    0.55
   1   5   0   22.92    0.59
   1   5   0   22.73    0.67
  -2  -5   0    0.68    0.11
  -2  -5   0    0.66    0.13
  -2  -5   0    0.49    0.14
  -2  -5   0    0.73    0.14
  -2  -5   0    0.41    0.12
  -2  -5   0    0.50    0.08
  -2  -5   0    0.51    0.12
  -2  -5   0    0.97    0.16
   2   5   0    0.93    0.15
   2   5   0    0.71    0.09
   2   5   0    0.66    0.09
   2   5   0    0.58    0.14
   2   5   0    0.59    0.13
   2   5   0    0.54    0.10
   2   5   0    0.72    0.14
   2   5   0    0.76    0.14
   2   5   0    0.86    0.09
   2   5   0    0.66    0.11
  -3  -5   0    3.47    0.26
  -3  -5   0    3.11    0.27
  -3  -5   0    2.97    0.33
  -3  -5   0    3.67    0.26
  -3  -5   0    3.41    0.25
  -3  -5   0    3.10    0.21
  -3  -5   0    3.72    0.27
   3   5   0    3.63    0.24
   3   5   0    3.60    0.24
   3   5   0    3.43    0.15
   3   5   0    3.64    0.24
   3   5   0    3.45    0.26
   3   5   0    3.55    0.33
   3   5   0    3.47    0.15
   3   5   0    3.52    0.22
   3   5   0    3.28    0.32
  -4  -5   0    6.14    0.44
  -4  -5   0    6.11    0.37
  -4  -5   0    5.90    0.34
  -4  -5   0    5.21    0.31
  -4  -5   0    5.97    0.22
  -4  -5   0    5.84    0.33
  -4  -5   0    5.99    0.37
  -4  -5   0    5.59    0.33
   4   5   0    5.60    0.34
   4   5   0    5.57    0.32
   4   5   0    5.95    0.21
   4   5   0    6.12    0.41
   4   5   0    5.88    0.29
   4   5   0    5.67    0.28
   4   5   0    5.74    0.33
   4   5   0    6.03    0.39
  -5  -5   0    0.40    0.20
  -5  -5   0    0.19    0.12
  -5  -5   0    0.36    0.15
  -5  -5   0    0.18    0.15
  -5  -5   0    0.10    0.11
  -5  -5   0    0.15    0.11
  -5  -5   0    0.15    0.14
   5   5   0    0.07    0.06
   5   5   0    0.18    0.14
   5   5   0    0.17    0.12
   5   5   0    0.31    0.14
   5   5   0    0.00    0.13
   5   5   0    0.14    0.07
   5   5   0    0.32    0.10
  -6  -5   0    1.89    0.24
  -6  -5   0    1.52    0.27
  -6  -5   0    1.64    0.31
  -6  -5   0    1.78    0.24
  -6  -5   0    2.32    0.42
   6   5   0    1.65    0.32
   6   5   0    1.54    0.27
   6   5   0    2.00    0.29
  -7  -5   0    0.28    0.21
  -7  -5   0   -0.14    0.21
   7   5   0    0.22    0.20
   7   5   0    0.27    0.21
  -8  -5   0    6.65    0.73
   8   5   0    6.28    0.72
   8   5   0    7.45    0.66
  -9  -5   0    0.31    0.28
   9   5   0    0.60    0.36
  10  -6   0    0.04    0.34
  10  -6   0    0.42    0.32
  10  -6   0    1.37    0.46
 -10   6   0    0.71    0.37
   9  -6   0    3.03    0.55
   9  -6   0    0.99    0.33
   9  -6   0    1.87    0.44
  -9   6   0    1.32    0.37
   8  -6   0    1.87    0.40
   8  -6   0    2.67    0.48
   8  -6   0    2.24    0.39
   8  -6   0    1.37    0.34
  -8   6   0    2.02    0.40
   7  -6   0    0.10    0.18
   7  -6   0    0.16    0.21
   7  -6   0    0.06    0.15
   7  -6   0    0.04    0.17
   7  -6   0    0.45    0.23
  -7   6   0    0.03    0.17
   6  -6   0    4.92    0.32
   6  -6   0    5.14    0.51
   6  -6   0    5.19    0.49
   6  -6   0    4.98    0.51
   6  -6   0    5.12    0.52
   6  -6   0    5.05    0.55
   6  -6   0    4.84    0.34
  -6   6   0    5.65    0.42
   5  -6   0    1.83    0.31
   5  -6   0    2.16    0.24
   5  -6   0    1.36    0.25
   5  -6   0    1.54    0.28
   5  -6   0    1.28    0.27
   5  -6   0    2.02    0.30
   5  -6   0    1.69    0.22
  -5   6   0    1.66    0.24
  -5   6   0    1.89    0.22
   4  -6   0    0.58    0.18
   4  -6   0    0.27    0.14
   4  -6   0    0.55    0.15
   4  -6   0    0.31    0.12
   4  -6   0    0.57    0.17
   4  -6   0    0.50    0.15
   4  -6   0    0.49    0.12
  -4   6   0    0.66    0.11
  -4   6   0    0.54    0.12
  -4   6   0    0.71    0.13
  -4   6   0    0.60    0.14
   3  -6   0   44.09    1.16
   3  -6   0   42.36    1.25
   3  -6   0   40.75    1.14
   3  -6   0   40.93    1.04
   3  -6   0   42.40    1.10
   3  -6   0   43.73    1.15
   3  -6   0   43.74    1.18
   3  -6   0   42.90    1.19
  -3   6   0   44.81    1.03
  -3   6   0   43.02    1.26
  -3   6   0   42.29    1.04
  -3   6   0   44.22    1.05
   2  -6   0    2.81    0.26
   2  -6   0    3.02    0.31
   2  -6   0    3.04    0.30
   2  -6   0    4.14    0.34
   2  -6   0    2.75    0.27
   2  -6   0    3.01    0.27
   2  -6   0    3.56    0.18
   2  -6   0    3.12    0.30
   2  -6   0    3.46    0.26
   2  -6   0    2.89    0.30
   2  -6   0    3.29    0.17
  -2   6   0    3.56    0.19
  -2   6   0    2.94    0.22
  -2   6   0    3.05    0.30
  -2   6   0    3.18    0.31
  -2   6   0    3.00    0.20
   1  -6   0   63.60    1.50
   1  -6   0   64.48    1.47
   1  -6   0   63.69    1.38
   1  -6   0   61.93    1.37
   1  -6   0   62.33    1.38
   1  -6   0   64.81    1.48
   1  -6   0   60.23    1.39
   1  -6   0   63.87    1.38
   1  -6   0   60.63    1.54
  -1   6   0   65.75    1.52
  -1   6   0   61.23    1.42
  -1   6   0   59.29    1.49
  -1   6   0   61.91    1.26
  -1   6   0   64.02    1.47
  -1   6   0   64.12    1.55
  -1   6   0   60.51    1.43
  -1   6   0   62.78    1.39
   0  -6   0   60.57    1.48
   0  -6   0   62.01    1.44
   0  -6   0   61.42    1.40
   0  -6   0   63.34    1.41
   0  -6   0   63.20    1.47
   0  -6   0   62.30    1.54
   0  -6   0   62.61    1.42
   0  -6   0   62.82    1.32
   0   6   0   64.45    1.46
   0   6   0   62.46    1.34
   0   6   0   60.04    1.53
   0   6   0   63.34    1.48
   0   6   0   63.02    1.45
   0   6   0   60.62    1.43
   0   6   0   61.18    1.40
   0   6   0   62.72    1.28
  -1  -6   0    0.23    0.12
  -1  -6   0    0.25    0.11
  -1  -6   0    0.25    0.09
  -1  -6   0    0.21    0.10
  -1  -6   0    0.24    0.11
  -1  -6   0    0.38    0.08
  -1  -6   0    0.29    0.10
  -1  -6   0    0.29    0.09
  -1  -6   0    0.45    0.11
   1   6   0    0.29    0.09
   1   6   0    0.36    0.11
   1   6   0    0.40    0.10
   1   6   0    0.46    0.12
   1   6   0    0.26    0.09
   1   6   0    0.23    0.11
   1   6   0    0.16    0.08
  -2  -6   0   24.34    0.77
  -2  -6   0   22.30    0.71
  -2  -6   0   24.07    0.61
  -2  -6   0   24.32    0.68
  -2  -6   0   24.21    0.77
  -2  -6   0   23.30    0.75
  -2  -6   0   25.36    0.86
  -2  -6   0   24.20    0.77
   2   6   0   24.09    0.68
   2   6   0   24.38    0.61
   2   6   0   25.66    0.75
   2   6   0   23.77    0.73
   2   6   0   24.13    0.56
   2   6   0   24.36    0.56
   2   6   0   23.39    0.74
   2   6   0   24.54    0.67
   2   6   0   23.99    0.74
  -3  -6   0    2.95    0.30
  -3  -6   0    3.04    0.31
  -3  -6   0    2.72    0.26
  -3  -6   0    2.59    0.23
  -3  -6   0    3.02    0.31
  -3  -6   0    2.66    0.28
  -3  -6   0    2.69    0.34
   3   6   0    2.83    0.15
   3   6   0    2.90    0.13
   3   6   0    2.17    0.27
   3   6   0    3.13    0.28
   3   6   0    2.81    0.21
   3   6   0    2.87    0.27
   3   6   0    3.04    0.28
   3   6   0    2.45    0.28
   3   6   0    2.95    0.15
  -4  -6   0    0.03    0.10
  -4  -6   0    0.40    0.20
  -4  -6   0    0.35    0.14
  -4  -6   0    0.56    0.15
  -4  -6   0    0.30    0.13
  -4  -6   0    0.33    0.12
   4   6   0    0.37    0.12
   4   6   0    0.23    0.13
   4   6   0    0.13    0.13
   4   6   0    0.17    0.11
   4   6   0    0.35    0.12
   4   6   0    0.34    0.07
   4   6   0    0.14    0.09
  -5  -6   0    6.79    0.40
  -5  -6   0    7.08    0.40
  -5  -6   0    6.98    0.65
  -5  -6   0    6.98    0.47
  -5  -6   0    6.80    0.40
   5   6   0    6.67    0.39
   5   6   0    6.46    0.31
   5   6   0    6.79    0.31
   5   6   0    6.86    0.51
   5   6   0    6.48    0.46
   5   6   0    6.30    0.40
  -6  -6   0    0.08    0.17
  -6  -6   0    0.17    0.22
  -6  -6   0    0.18    0.14
  -6  -6   0    0.39    0.16
   6   6   0    0.22    0.17
   6   6   0    0.33    0.21
   6   6   0    0.24    0.20
  -7  -6   0    0.10    0.26
  -7  -6   0    0.22    0.21
   7   6   0    0.38    0.22
   7   6   0    0.39    0.23
  -8  -6   0   -0.17    0.21
   8   6   0   -0.07    0.24
  -9  -6   0    0.51    0.29
   9   6   0   -0.06    0.27
  10  -7   0   -0.43    0.30
  10  -7   0   -0.16    0.26
   9  -7   0    0.23    0.27
   9  -7   0    0.36    0.26
   9  -7   0    0.00    0.25
  -9   7   0   -0.21    0.25
   8  -7   0    2.43    0.46
   8  -7   0    2.36    0.44
   8  -7   0    3.15    0.48
   8  -7   0    3.66    0.53
  -8   7   0    3.39    0.48
   7  -7   0    0.87    0.26
   7  -7   0    1.03    0.28
   7  -7   0    0.69    0.24
   7  -7   0    0.47    0.22
  -7   7   0    0.85    0.26
   6  -7   0    1.12    0.26
   6  -7   0    0.67    0.22
   6  -7   0    1.19    0.27
   6  -7   0    0.81    0.19
   6  -7   0    1.39    0.30
   6  -7   0    1.24    0.31
   6  -7   0    0.88    0.19
  -6   7   0    0.83    0.22
   5  -7   0   -0.01    0.10
   5  -7   0   -0.03    0.14
   5  -7   0   -0.09    0.09
   5  -7   0   -0.08    0.10
   5  -7   0    0.03    0.11
   5  -7   0   -0.07    0.11
   5  -7   0    0.17    0.14
  -5   7   0    0.09    0.11
   4  -7   0    5.24    0.47
   4  -7   0    3.74    0.39
   4  -7   0    3.87    0.29
   4  -7   0    3.93    0.33
   4  -7   0    3.52    0.38
   4  -7   0    4.22    0.44
   4  -7   0    3.83    0.40
  -4   7   0    4.12    0.28
  -4   7   0    3.41    0.26
  -4   7   0    4.14    0.27
   3  -7   0    0.34    0.13
   3  -7   0    0.23    0.12
   3  -7   0   -0.01    0.08
   3  -7   0    0.04    0.09
   3  -7   0    0.10    0.09
   3  -7   0    0.07    0.09
   3  -7   0    0.01    0.09
   3  -7   0    0.11    0.11
  -3   7   0    0.17    0.08
  -3   7   0    0.12    0.08
  -3   7   0    0.19    0.08
   2  -7   0    9.46    0.46
   2  -7   0    9.23    0.48
   2  -7   0    9.38    0.44
   2  -7   0    9.57    0.46
   2  -7   0    8.56    0.45
   2  -7   0    9.41    0.35
   2  -7   0    9.23    0.44
   2  -7   0    9.12    0.46
   2  -7   0    9.12    0.49
   2  -7   0    9.24    0.34
   2  -7   0    9.04    0.42
  -2   7   0    8.72    0.45
  -2   7   0    9.74    0.50
  -2   7   0    9.34    0.41
  -2   7   0    9.29    0.33
  -2   7   0    8.77    0.39
   1  -7   0   28.96    0.90
   1  -7   0   29.03    0.94
   1  -7   0   29.37    0.85
   1  -7   0   29.51    0.80
   1  -7   0   29.47    0.88
   1  -7   0   29.47    0.77
   1  -7   0   28.57    0.88
   1  -7   0   28.57    0.81
  -1   7   0   28.72    0.82
  -1   7   0   30.20    0.91
  -1   7   0   28.13    0.85
  -1   7   0   28.59    0.89
  -1   7   0   29.20    0.69
  -1   7   0   28.90    0.86
  -1   7   0   29.97    0.85
   0  -7   0   16.60    0.53
   0  -7   0   16.21    0.66
   0  -7   0   17.11    0.58
   0  -7   0   16.28    0.60
   0  -7   0   17.12    0.58
   0  -7   0   17.10    0.59
   0  -7   0   16.08    0.64
   0   7   0   17.14    0.48
   0   7   0   16.93    0.59
   0   7   0   15.95    0.59
   0   7   0   16.67    0.59
   0   7   0   16.12    0.55
   0   7   0   16.05    0.59
   0   7   0   15.99    0.59
  -1  -7   0   72.24    1.75
  -1  -7   0   69.75    1.58
  -1  -7   0   73.39    1.74
  -1  -7   0   69.22    1.81
  -1  -7   0   72.84    1.48
  -1  -7   0   74.39    1.74
  -1  -7   0   74.21    1.66
  -1  -7   0   70.07    1.64
  -1  -7   0   74.57    1.70
   1   7   0   73.44    1.67
   1   7   0   75.22    1.74
   1   7   0   74.95    1.71
   1   7   0   71.79    1.57
   1   7   0   73.47    1.56
   1   7   0   73.83    1.66
   1   7   0   70.83    1.65
  -2  -7   0    0.13    0.08
  -2  -7   0    0.16    0.10
  -2  -7   0   -0.07    0.08
  -2  -7   0    0.19    0.13
  -2  -7   0    0.21    0.12
  -2  -7   0   -0.03    0.08
  -2  -7   0    0.09    0.08
  -2  -7   0    0.39    0.12
   2   7   0    0.28    0.11
   2   7   0    0.03    0.09
   2   7   0    0.17    0.07
   2   7   0    0.21    0.10
   2   7   0    0.13    0.08
   2   7   0    0.21    0.09
   2   7   0    0.19    0.09
  -3  -7   0   21.65    0.67
  -3  -7   0   22.57    0.78
  -3  -7   0   22.22    0.79
  -3  -7   0   21.44    0.77
  -3  -7   0   20.98    0.77
  -3  -7   0   21.06    0.73
  -3  -7   0   21.09    0.88
   3   7   0   22.53    0.69
   3   7   0   22.01    0.51
   3   7   0   21.69    0.78
   3   7   0   21.61    0.79
   3   7   0   22.04    0.73
   3   7   0   22.18    0.68
   3   7   0   22.00    0.54
   3   7   0   21.91    0.51
  -4  -7   0    0.43    0.15
  -4  -7   0    0.35    0.14
  -4  -7   0    0.11    0.13
  -4  -7   0    0.10    0.11
  -4  -7   0    0.12    0.16
  -4  -7   0    0.12    0.12
   4   7   0    0.11    0.13
   4   7   0    0.08    0.11
   4   7   0    0.04    0.10
   4   7   0    0.15    0.10
   4   7   0    0.32    0.13
   4   7   0    0.16    0.13
  -5  -7   0    4.96    0.44
  -5  -7   0    4.62    0.39
  -5  -7   0    5.12    0.59
  -5  -7   0    5.05    0.43
  -5  -7   0    4.10    0.45
   5   7   0    4.45    0.49
   5   7   0    4.44    0.34
   5   7   0    4.34    0.30
   5   7   0    4.63    0.41
   5   7   0    4.44    0.49
  -6  -7   0   10.60    0.54
  -6  -7   0   10.04    0.54
  -6  -7   0   10.44    0.78
  -6  -7   0    9.57    0.65
   6   7   0   11.24    0.73
   6   7   0   10.97    0.58
   6   7   0   10.06    0.66
  -7  -7   0    0.26    0.19
   7   7   0    0.47    0.26
  -8  -7   0   -0.03    0.26
   8   7   0    0.45    0.31
  -9  -7   0   -0.04    0.24
   9   7   0   -0.64    0.25
   9  -8   0    0.97    0.36
   9  -8   0    1.71    0.42
   9  -8   0    1.05    0.39
  -9   8   0    1.85    0.42
   8  -8   0    2.54    0.48
   8  -8   0    2.98    0.48
   8  -8   0    3.77    0.54
   8  -8   0    2.97    0.49
  -8   8   0    2.05    0.39
   7  -8   0    1.65    0.35
   7  -8   0    1.31    0.31
   7  -8   0    0.95    0.30
   7  -8   0    1.36    0.34
  -7   8   0    1.41    0.29
   6  -8   0    4.54    0.53
   6  -8   0    4.34    0.54
   6  -8   0    4.28    0.40
   6  -8   0    2.67    0.40
   6  -8   0    3.87    0.49
   6  -8   0    3.08    0.43
   6  -8   0    4.88    0.42
  -6   8   0    3.72    0.40
   5  -8   0   -0.03    0.11
   5  -8   0    0.08    0.14
   5  -8   0    0.00    0.12
   5  -8   0    0.07    0.11
   5  -8   0   -0.10    0.11
   5  -8   0    0.01    0.16
   5  -8   0    0.09    0.15
  -5   8   0   -0.08    0.11
   4  -8   0    0.05    0.12
   4  -8   0   -0.03    0.10
   4  -8   0   -0.17    0.07
   4  -8   0    0.10    0.11
   4  -8   0    0.00    0.12
   4  -8   0   -0.09    0.11
   4  -8   0   -0.02    0.10
   4  -8   0   -0.13    0.10
  -4   8   0    0.09    0.10
  -4   8   0    0.19    0.10
  -4   8   0    0.02    0.09
   3  -8   0    4.18    0.41
   3  -8   0    4.09    0.38
   3  -8   0    4.72    0.42
   3  -8   0    5.32    0.47
   3  -8   0    4.78    0.42
   3  -8   0    4.56    0.38
   3  -8   0    3.58    0.39
   3  -8   0    4.95    0.43
  -3   8   0    4.61    0.30
  -3   8   0    4.42    0.26
  -3   8   0    4.71    0.32
   2  -8   0    5.29    0.35
   2  -8   0    4.88    0.26
   2  -8   0    4.78    0.35
   2  -8   0    4.61    0.33
   2  -8   0    3.64    0.38
   2  -8   0    4.73    0.26
   2  -8   0    5.10    0.34
   2  -8   0    4.80    0.34
   2  -8   0    3.70    0.36
  -2   8   0    4.62    0.24
  -2   8   0    5.34    0.38
  -2   8   0    4.23    0.31
  -2   8   0    4.96    0.39
  -2   8   0    4.79    0.35
  -2   8   0    4.83    0.31
   1  -8   0   13.64    0.58
   1  -8   0   13.30    0.58
   1  -8   0   14.21    0.57
   1  -8   0   12.55    0.51
   1  -8   0   13.29    0.47
   1  -8   0   13.37    0.62
   1  -8   0   11.86    0.58
   1  -8   0   12.87    0.49
  -1   8   0   12.95    0.58
  -1   8   0   12.12    0.51
  -1   8   0   12.30    0.54
  -1   8   0   12.47    0.56
  -1   8   0   12.35    0.40
  -1   8   0   12.62    0.53
  -1   8   0   12.78    0.57
   0  -8   0   18.12    0.73
   0  -8   0   19.05    0.77
   0  -8   0   18.67    0.67
   0  -8   0   19.50    0.74
   0  -8   0   19.77    0.67
   0  -8   0   19.36    0.69
   0  -8   0   19.24    0.67
   0  -8   0   19.53    0.62
   0   8   0   19.74    0.71
   0   8   0   19.72    0.65
   0   8   0   19.68    0.71
   0   8   0   19.37    0.68
   0   8   0   19.46    0.56
   0   8   0   19.53    0.70
   0   8   0   20.71    0.70
  -1  -8   0   -0.06    0.09
  -1  -8   0   -0.06    0.08
  -1  -8   0   -0.02    0.08
  -1  -8   0   -0.01    0.08
  -1  -8   0    0.00    0.08
  -1  -8   0    0.01    0.07
  -1  -8   0    0.02    0.10
  -1  -8   0    0.01    0.07
   1   8   0    0.02    0.07
   1   8   0    0.00    0.06
   1   8   0   -0.02    0.08
   1   8   0   -0.03    0.09
   1   8   0   -0.01    0.07
   1   8   0    0.00    0.08
   1   8   0    0.03    0.08
  -2  -8   0    3.45    0.35
  -2  -8   0    4.89    0.49
  -2  -8   0    3.79    0.39
  -2  -8   0    2.94    0.34
  -2  -8   0    4.05    0.39
  -2  -8   0    3.91    0.37
  -2  -8   0    3.59    0.24
  -2  -8   0    3.49    0.27
   2   8   0    3.78    0.34
   2   8   0    3.95    0.37
   2   8   0    4.36    0.28
   2   8   0    3.78    0.22
   2   8   0    3.23    0.32
   2   8   0    3.76    0.27
  -3  -8   0   19.76    0.78
  -3  -8   0   19.41    0.78
  -3  -8   0   19.96    0.78
  -3  -8   0   18.25    0.85
  -3  -8   0   18.92    0.76
  -3  -8   0   20.42    0.75
  -3  -8   0   19.69    0.65
   3   8   0   18.67    0.64
   3   8   0   18.97    0.71
   3   8   0   18.96    0.74
   3   8   0   19.79    0.76
   3   8   0   19.17    0.48
   3   8   0   18.61    0.65
  -4  -8   0   -0.03    0.13
  -4  -8   0   -0.05    0.10
  -4  -8   0    0.02    0.12
  -4  -8   0    0.21    0.20
  -4  -8   0    0.04    0.13
   4   8   0    0.02    0.10
   4   8   0   -0.03    0.13
   4   8   0    0.04    0.14
   4   8   0    0.10    0.12
   4   8   0    0.11    0.10
  -5  -8   0    3.81    0.39
  -5  -8   0    4.38    0.44
  -5  -8   0    5.15    0.53
  -5  -8   0    4.63    0.49
  -5  -8   0    4.96    0.47
  -5  -8   0    4.10    0.54
   5   8   0    4.38    0.51
   5   8   0    3.78    0.45
   5   8   0    4.83    0.43
  -6  -8   0    0.04    0.26
  -6  -8   0    0.22    0.20
  -6  -8   0    0.35    0.19
  -6  -8   0    0.13    0.18
   6   8   0    0.31    0.19
   6   8   0    0.23    0.20
  -7  -8   0    0.76    0.28
   7   8   0    1.05    0.33
  -8  -8   0    0.15    0.28
   8   8   0    0.27    0.28
   9  -9   0    0.18    0.32
   9  -9   0    0.20    0.29
   9  -9   0   -0.39    0.25
   9  -9   0   -0.08    0.26
   8  -9   0    1.00    0.34
   8  -9   0    0.95    0.33
   8  -9   0    0.42    0.29
   8  -9   0    1.24    0.35
   7  -9   0    0.39    0.22
   7  -9   0    0.29    0.23
   7  -9   0   -0.01    0.17
   7  -9   0    0.69    0.27
  -7   9   0    0.35    0.24
   6  -9   0    0.05    0.16
   6  -9   0    0.01    0.17
   6  -9   0   -0.02    0.14
   6  -9   0   -0.06    0.14
   6  -9   0    0.10    0.15
   6  -9   0    0.01    0.14
  -6   9   0   -0.18    0.12
   5  -9   0    3.57    0.45
   5  -9   0    3.15    0.42
   5  -9   0    3.51    0.37
   5  -9   0    3.36    0.47
   5  -9   0    3.15    0.42
   5  -9   0    2.91    0.40
   5  -9   0    3.77    0.41
  -5   9   0    3.24    0.33
   4  -9   0    5.63    0.39
   4  -9   0    5.97    0.54
   4  -9   0    6.10    0.55
   4  -9   0    5.43    0.53
   4  -9   0    5.39    0.52
   4  -9   0    5.31    0.47
   4  -9   0    5.59    0.53
   4  -9   0    5.54    0.50
  -4   9   0    5.70    0.34
   3  -9   0   14.70    0.66
   3  -9   0   13.96    0.66
   3  -9   0   14.64    0.68
   3  -9   0   14.79    0.63
   3  -9   0   13.74    0.68
   3  -9   0   14.91    0.72
   3  -9   0   13.83    0.64
   3  -9   0   14.70    0.67
  -3   9   0   14.84    0.72
  -3   9   0   13.68    0.60
  -3   9   0   13.63    0.59
  -3   9   0   13.10    0.65
  -3   9   0   13.81    0.48
   2  -9   0    5.31    0.45
   2  -9   0    5.16    0.45
   2  -9   0    5.29    0.38
   2  -9   0    5.54    0.49
   2  -9   0    5.02    0.29
   2  -9   0    5.12    0.49
   2  -9   0    4.43    0.44
   2  -9   0    4.31    0.40
   2  -9   0    5.25    0.29
  -2   9   0    4.90    0.35
  -2   9   0    5.52    0.40
  -2   9   0    4.59    0.44
  -2   9   0    5.03    0.26
  -2   9   0    4.93    0.36
  -2   9   0    5.13    0.45
   1  -9   0   19.96    0.83
   1  -9   0   20.57    0.76
   1  -9   0   20.60    0.77
   1  -9   0   18.01    0.78
   1  -9   0   18.38    0.68
   1  -9   0   19.79    0.68
   1  -9   0   21.32    0.81
   1  -9   0   19.63    0.63
  -1   9   0   18.33    0.75
  -1   9   0   20.47    0.72
  -1   9   0   20.25    0.74
  -1   9   0   20.24    0.55
  -1   9   0   20.22    0.76
  -1   9   0   18.66    0.76
  -1   9   0   19.74    0.73
   0  -9   0    0.36    0.17
   0  -9   0    0.10    0.13
   0  -9   0    0.41    0.13
   0  -9   0    0.26    0.12
   0  -9   0    0.26    0.12
   0  -9   0    0.42    0.15
   0  -9   0    0.28    0.13
   0  -9   0    0.20    0.13
   0   9   0    0.19    0.11
   0   9   0    0.22    0.12
   0   9   0    0.49    0.15
   0   9   0    0.25    0.09
   0   9   0    0.44    0.14
   0   9   0    0.14    0.13
   0   9   0    0.26    0.13
  -1  -9   0    0.05    0.09
  -1  -9   0    0.01    0.11
  -1  -9   0   -0.15    0.11
  -1  -9   0    0.07    0.12
  -1  -9   0   -0.08    0.06
  -1  -9   0    0.02    0.08
  -1  -9   0    0.04    0.10
  -1  -9   0   -0.01    0.10
   1   9   0    0.03    0.09
   1   9   0   -0.14    0.06
   1   9   0    0.04    0.11
   1   9   0   -0.08    0.08
   1   9   0   -0.05    0.07
   1   9   0    0.02    0.10
   1   9   0   -0.04    0.09
   1   9   0   -0.05    0.08
  -2  -9   0   23.85    0.98
  -2  -9   0   22.91    0.72
  -2  -9   0   23.96    0.87
  -2  -9   0   23.70    0.88
  -2  -9   0   22.49    0.76
  -2  -9   0   24.46    0.86
  -2  -9   0   22.00    0.86
  -2  -9   0   22.89    0.88
   2   9   0   22.45    0.64
   2   9   0   25.06    0.81
   2   9   0   24.74    0.85
   2   9   0   24.33    0.77
   2   9   0   21.89    0.73
   2   9   0   22.59    0.83
   2   9   0   23.05    0.76
  -3  -9   0    3.90    0.41
  -3  -9   0    3.47    0.38
  -3  -9   0    4.42    0.43
  -3  -9   0    3.83    0.41
  -3  -9   0    3.51    0.39
  -3  -9   0    3.72    0.47
   3   9   0    4.59    0.38
   3   9   0    3.44    0.31
   3   9   0    3.29    0.34
   3   9   0    4.34    0.45
   3   9   0    3.55    0.38
  -4  -9   0    1.15    0.25
  -4  -9   0    1.26    0.26
  -4  -9   0    1.02    0.27
  -4  -9   0    1.43    0.36
  -4  -9   0    1.53    0.27
   4   9   0    1.06    0.26
   4   9   0    1.12    0.26
   4   9   0    1.21    0.23
   4   9   0    0.84    0.21
  -5  -9   0    9.04    0.58
  -5  -9   0    6.78    0.71
  -5  -9   0    9.54    0.55
  -5  -9   0    8.62    0.55
  -5  -9   0    9.36    0.60
   5   9   0    8.73    0.60
   5   9   0    8.29    0.61
   5   9   0    8.67    0.51
  -6  -9   0    1.66    0.30
  -6  -9   0    1.79    0.36
  -6  -9   0    1.35    0.35
   6   9   0    1.75    0.35
  -7  -9   0    0.25    0.27
   7   9   0    0.92    0.33
  -8  -9   0    4.60    0.66
   8   9   0    4.00    0.61
   9 -10   0    0.48    0.34
   9 -10   0    0.19    0.31
   9 -10   0    0.21    0.32
   8 -10   0    4.20    0.63
   8 -10   0    3.56    0.58
   8 -10   0    2.79    0.50
   8 -10   0    2.37    0.47
   7 -10   0    0.82    0.30
   7 -10   0    0.72    0.28
   7 -10   0    1.32    0.35
   7 -10   0    1.49    0.39
   6 -10   0    0.24    0.20
   6 -10   0    0.28    0.22
   6 -10   0    0.05    0.17
   6 -10   0   -0.22    0.15
   6 -10   0    0.12    0.20
   6 -10   0   -0.20    0.16
   5 -10   0    0.11    0.19
   5 -10   0    0.20    0.17
   5 -10   0    0.40    0.22
   5 -10   0    0.20    0.17
   5 -10   0    0.02    0.15
   5 -10   0    0.20    0.16
   5 -10   0    0.42    0.19
   4 -10   0    0.69    0.22
   4 -10   0    2.22    0.37
   4 -10   0    2.18    0.36
   4 -10   0    0.79    0.25
   4 -10   0    1.11    0.26
   4 -10   0    1.34    0.26
   4 -10   0    1.08    0.27
   4 -10   0    1.49    0.27
  -4  10   0    1.39    0.30
  -4  10   0    1.18    0.28
   3 -10   0    0.66    0.20
   3 -10   0    0.61    0.10
   3 -10   0    0.48    0.10
   3 -10   0    0.55    0.18
   3 -10   0    0.41    0.17
   3 -10   0    0.40    0.18
   3 -10   0    0.94    0.25
   3 -10   0    0.44    0.20
   3 -10   0    0.68    0.24
  -3  10   0    0.42    0.20
  -3  10   0    0.56    0.20
  -3  10   0    0.64    0.18
  -3  10   0    0.82    0.25
   2 -10   0    2.15    0.24
   2 -10   0    2.02    0.32
   2 -10   0    2.20    0.37
   2 -10   0    1.87    0.31
   2 -10   0    2.38    0.25
   2 -10   0    1.66    0.26
   2 -10   0    1.75    0.29
   2 -10   0    1.41    0.25
  -2  10   0    1.56    0.25
  -2  10   0    1.44    0.26
  -2  10   0    1.75    0.27
  -2  10   0    2.06    0.31
  -2  10   0    2.07    0.20
  -2  10   0    2.20    0.31
   1 -10   0    4.50    0.48
   1 -10   0    3.83    0.40
   1 -10   0    4.17    0.43
   1 -10   0    4.05    0.28
   1 -10   0    4.15    0.38
   1 -10   0    4.54    0.33
   1 -10   0    4.57    0.48
   1 -10   0    4.00    0.41
  -1  10   0    4.07    0.42
  -1  10   0    3.49    0.38
  -1  10   0    3.35    0.35
  -1  10   0    3.67    0.40
  -1  10   0    3.83    0.23
  -1  10   0    3.39    0.37
   0 -10   0   10.78    0.54
   0 -10   0   10.90    0.49
   0 -10   0   11.79    0.56
   0 -10   0   11.31    0.59
   0 -10   0   11.29    0.52
   0 -10   0   11.05    0.61
   0 -10   0   10.74    0.60
   0 -10   0   11.83    0.66
   0  10   0   11.46    0.56
   0  10   0   11.26    0.58
   0  10   0   10.86    0.57
   0  10   0   10.15    0.41
   0  10   0    9.57    0.49
   0  10   0   11.29    0.56
   0  10   0   10.41    0.56
  -1 -10   0    7.85    0.53
  -1 -10   0    8.59    0.55
  -1 -10   0    7.73    0.49
  -1 -10   0    8.36    0.50
  -1 -10   0    8.70    0.40
  -1 -10   0    8.28    0.58
  -1 -10   0    7.89    0.45
  -1 -10   0    8.59    0.49
   1  10   0    7.96    0.41
   1  10   0    8.37    0.48
   1  10   0    8.06    0.40
   1  10   0    8.51    0.51
   1  10   0    8.38    0.45
   1  10   0    7.93    0.49
   1  10   0    7.98    0.45
  -2 -10   0    0.15    0.17
  -2 -10   0    0.03    0.10
  -2 -10   0    0.21    0.15
  -2 -10   0   -0.05    0.14
  -2 -10   0   -0.08    0.13
  -2 -10   0    0.07    0.14
  -2 -10   0    0.01    0.14
   2  10   0    0.05    0.12
   2  10   0    0.03    0.13
   2  10   0   -0.06    0.10
   2  10   0   -0.08    0.10
   2  10   0    0.23    0.14
   2  10   0    0.15    0.11
   2  10   0    0.06    0.13
  -3 -10   0    5.19    0.49
  -3 -10   0    5.40    0.51
  -3 -10   0    4.78    0.55
  -3 -10   0    5.16    0.51
  -3 -10   0    4.75    0.49
   3  10   0    4.47    0.46
   3  10   0    4.39    0.39
   3  10   0    5.21    0.48
   3  10   0    4.69    0.34
   3  10   0    4.79    0.47
  -4 -10   0    3.47    0.43
  -4 -10   0    3.36    0.50
  -4 -10   0    2.70    0.39
  -4 -10   0    3.20    0.40
  -4 -10   0    2.43    0.38
   4  10   0    3.78    0.45
   4  10   0    3.24    0.36
   4  10   0    3.15    0.43
  -5 -10   0    0.41    0.34
  -5 -10   0    0.71    0.26
  -5 -10   0    0.45    0.23
  -5 -10   0    1.01    0.28
  -5 -10   0    0.71    0.24
   5  10   0    1.27    0.34
   5  10   0    0.85    0.28
  -6 -10   0    0.21    0.23
  -6 -10   0    0.12    0.21
   6  10   0    0.12    0.22
  -7 -10   0    0.92    0.38
   7  10   0    0.03    0.25
  -8 -10   0    0.18    0.32
   8  10   0    0.26    0.36
   8 -11   0    0.16    0.26
   8 -11   0    0.02    0.26
   8 -11   0    0.07    0.21
   8 -11   0    0.37    0.29
   7 -11   0    0.06    0.22
   7 -11   0    0.34    0.26
   7 -11   0    0.43    0.27
   7 -11   0    0.48    0.29
   6 -11   0    2.94    0.48
   6 -11   0    4.20    0.57
   6 -11   0    3.09    0.50
   6 -11   0    3.04    0.47
   6 -11   0    3.62    0.48
   6 -11   0    4.20    0.48
   5 -11   0    4.50    0.51
   5 -11   0    3.87    0.51
   5 -11   0    4.06    0.51
   5 -11   0    4.86    0.59
   5 -11   0    3.15    0.39
   5 -11   0    2.80    0.42
  -5  11   0    3.34    0.48
   4 -11   0    0.29    0.19
   4 -11   0    0.76    0.23
   4 -11   0    0.56    0.21
   4 -11   0    0.59    0.21
   4 -11   0    0.47    0.23
   4 -11   0    0.37    0.20
  -4  11   0    0.65    0.27
  -4  11   0    0.10    0.17
   3 -11   0    1.52    0.16
   3 -11   0    1.83    0.35
   3 -11   0    2.09    0.38
   3 -11   0    1.79    0.34
   3 -11   0    1.53    0.29
   3 -11   0    1.35    0.28
   3 -11   0    1.52    0.30
   3 -11   0    1.67    0.30
  -3  11   0    1.86    0.35
  -3  11   0    1.43    0.32
  -3  11   0    2.17    0.35
   2 -11   0    8.31    0.42
   2 -11   0    7.45    0.54
   2 -11   0    7.67    0.54
   2 -11   0    8.33    0.56
   2 -11   0    8.56    0.53
   2 -11   0    9.39    0.64
   2 -11   0    8.88    0.53
  -2  11   0    8.56    0.58
  -2  11   0    8.67    0.56
  -2  11   0    8.22    0.53
  -2  11   0    8.67    0.53
  -2  11   0    8.60    0.56
   1 -11   0    0.97    0.28
   1 -11   0    0.93    0.26
   1 -11   0    0.79    0.21
   1 -11   0    0.61    0.19
   1 -11   0    0.77    0.20
   1 -11   0    0.77    0.24
  -1  11   0    0.75    0.22
  -1  11   0    0.97    0.25
  -1  11   0    1.29    0.26
  -1  11   0    0.65    0.21
  -1  11   0    0.64    0.19
   0 -11   0    0.95    0.23
   0 -11   0    0.94    0.24
   0 -11   0    0.64    0.23
   0 -11   0    0.77    0.25
   0 -11   0    0.85    0.19
   0 -11   0    0.70    0.24
   0  11   0    0.84    0.22
   0  11   0    0.88    0.22
   0  11   0    1.32    0.24
   0  11   0    0.65    0.21
  -1 -11   0    8.99    0.60
  -1 -11   0    7.80    0.53
  -1 -11   0    7.67    0.56
  -1 -11   0    9.61    0.55
  -1 -11   0    8.36    0.62
  -1 -11   0    8.81    0.50
  -1 -11   0    8.21    0.42
   1  11   0    8.40    0.43
   1  11   0    8.68    0.44
   1  11   0    8.69    0.53
   1  11   0    9.56    0.58
   1  11   0    8.86    0.49
   1  11   0    8.10    0.53
   1  11   0    7.44    0.47
  -2 -11   0    6.21    0.59
  -2 -11   0    5.23    0.51
  -2 -11   0    4.96    0.49
  -2 -11   0    5.31    0.53
  -2 -11   0    5.36    0.38
  -2 -11   0    4.91    0.58
   2  11   0    4.81    0.51
   2  11   0    4.86    0.37
   2  11   0    5.71    0.54
   2  11   0    5.60    0.46
   2  11   0    5.54    0.40
  -3 -11   0    6.28    0.70
  -3 -11   0    5.57    0.52
  -3 -11   0    5.82    0.57
  -3 -11   0    5.47    0.58
  -3 -11   0    6.16    0.60
   3  11   0    5.01    0.44
   3  11   0    5.99    0.52
   3  11   0    5.29    0.54
  -4 -11   0    0.48    0.21
  -4 -11   0    0.11    0.23
  -4 -11   0    0.50    0.32
  -4 -11   0    0.38    0.23
  -4 -11   0    0.58    0.26
   4  11   0    0.69    0.27
   4  11   0    0.71    0.25
  -5 -11   0   -0.09    0.18
  -5 -11   0   -0.17    0.22
  -5 -11   0   -0.18    0.17
  -5 -11   0    0.01    0.21
   5  11   0    0.00    0.21
   5  11   0    0.25    0.23
  -6 -11   0    0.12    0.24
   6  11   0    0.01    0.23
  -7 -11   0    2.20    0.49
   7  11   0    1.87    0.46
   8 -12   0    0.26    0.30
   8 -12   0   -0.12    0.25
   8 -12   0    0.15    0.28
   7 -12   0    0.54    0.28
   7 -12   0    0.24    0.28
   7 -12   0    0.23    0.25
   7 -12   0   -0.11    0.20
  -7  12   0    0.22    0.28
   6 -12   0    0.33    0.25
   6 -12   0    0.16    0.22
   6 -12   0    0.11    0.25
   6 -12   0    0.28    0.23
   6 -12   0   -0.15    0.19
   6 -12   0    0.00    0.21
  -6  12   0   -0.18    0.17
   5 -12   0    0.07    0.19
   5 -12   0    0.05    0.21
   5 -12   0    0.18    0.18
   5 -12   0   -0.03    0.17
   5 -12   0    0.10    0.18
  -5  12   0   -0.03    0.21
   4 -12   0    0.39    0.21
   4 -12   0    0.14    0.17
   4 -12   0    0.15    0.22
   4 -12   0    0.24    0.19
   4 -12   0   -0.06    0.16
   4 -12   0    0.24    0.19
  -4  12   0    0.28    0.24
  -4  12   0    0.18    0.18
  -4  12   0    0.18    0.19
   3 -12   0    4.37    0.52
   3 -12   0    4.26    0.57
   3 -12   0    4.32    0.25
   3 -12   0    4.25    0.52
   3 -12   0    4.26    0.50
   3 -12   0    4.45    0.54
   3 -12   0    4.06    0.47
  -3  12   0    2.84    0.41
  -3  12   0    3.30    0.42
  -3  12   0    4.95    0.58
   2 -12   0    2.79    0.33
   2 -12   0    2.09    0.36
   2 -12   0    2.29    0.38
   2 -12   0    3.16    0.42
   2 -12   0    2.80    0.39
   2 -12   0    2.55    0.42
   2 -12   0    2.05    0.40
  -2  12   0    2.92    0.42
  -2  12   0    2.05    0.35
  -2  12   0    2.47    0.37
   1 -12   0    0.14    0.14
   1 -12   0   -0.01    0.13
   1 -12   0    0.20    0.18
   1 -12   0    0.40    0.23
   1 -12   0    0.24    0.18
   1 -12   0    0.48    0.23
  -1  12   0    0.41    0.20
  -1  12   0    0.28    0.21
  -1  12   0   -0.12    0.12
  -1  12   0    0.08    0.16
   0 -12   0    0.16    0.16
   0 -12   0    0.19    0.18
   0 -12   0    0.16    0.18
   0 -12   0    0.14    0.14
   0 -12   0    0.14    0.17
   0 -12   0    0.12    0.17
   0  12   0    0.03    0.19
   0  12   0    0.43    0.20
   0  12   0    0.35    0.17
   0  12   0    0.10    0.16
  -1 -12   0   -0.03    0.14
  -1 -12   0   -0.08    0.14
  -1 -12   0    0.30    0.21
  -1 -12   0    0.19    0.22
  -1 -12   0    0.03    0.20
   1  12   0    0.22    0.17
   1  12   0    0.26    0.15
   1  12   0    0.23    0.16
   1  12   0    0.12    0.17
   1  12   0    0.27    0.19
  -2 -12   0    0.24    0.24
  -2 -12   0    0.32    0.22
  -2 -12   0    0.36    0.19
  -2 -12   0    0.42    0.22
  -2 -12   0    0.54    0.19
   2  12   0    0.61    0.28
   2  12   0    0.30    0.17
   2  12   0    0.34    0.20
  -3 -12   0    0.19    0.27
  -3 -12   0   -0.03    0.19
  -3 -12   0   -0.09    0.20
  -3 -12   0    0.20    0.20
   3  12   0    0.09    0.18
   3  12   0   -0.10    0.18
  -4 -12   0    0.93    0.29
  -4 -12   0    1.36    0.31
  -4 -12   0    1.20    0.36
  -4 -12   0    1.37    0.33
   4  12   0    1.49    0.35
   4  12   0    2.15    0.41
  -5 -12   0    1.66    0.37
  -5 -12   0    1.20    0.35
  -5 -12   0    1.19    0.33
   5  12   0    1.92    0.42
  -6 -12   0    0.00    0.25
   6  12   0    0.21    0.27
  -7 -12   0    0.32    0.39
   7  12   0    0.80    0.41
   7 -13   0    0.55    0.31
   7 -13   0    0.02    0.30
   7 -13   0    0.25    0.24
   7 -13   0    0.59    0.31
  -7  13   0   -0.02    0.21
   6 -13   0    0.80    0.31
   6 -13   0    0.46    0.27
   6 -13   0    0.68    0.32
   6 -13   0    0.31    0.25
  -6  13   0    0.29    0.25
   5 -13   0    0.86    0.32
   5 -13   0    0.83    0.28
   5 -13   0    1.10    0.34
   5 -13   0    0.88    0.30
   5 -13   0    0.97    0.30
  -5  13   0    1.42    0.36
  -5  13   0    0.73    0.29
   4 -13   0    0.62    0.29
   4 -13   0    0.04    0.19
   4 -13   0    0.33    0.22
   4 -13   0    0.16    0.25
   4 -13   0    0.12    0.22
  -4  13   0    0.05    0.19
  -4  13   0    0.19    0.17
   3 -13   0    2.74    0.46
   3 -13   0    3.04    0.52
   3 -13   0    4.42    0.54
   3 -13   0    3.96    0.51
   3 -13   0    2.75    0.42
   3 -13   0    2.78    0.45
  -3  13   0    3.07    0.47
  -3  13   0    3.03    0.44
  -3  13   0    2.48    0.42
   2 -13   0    0.76    0.28
   2 -13   0    0.18    0.20
   2 -13   0    0.42    0.22
   2 -13   0    0.32    0.27
   2 -13   0    0.23    0.19
   2 -13   0    0.44    0.24
  -2  13   0    0.40    0.22
  -2  13   0    0.27    0.23
  -2  13   0   -0.02    0.16
   1 -13   0    4.40    0.60
   1 -13   0    4.13    0.50
   1 -13   0    3.88    0.49
   1 -13   0    4.86    0.58
   1 -13   0    3.78    0.48
   1 -13   0    3.42    0.43
  -1  13   0    3.61    0.47
  -1  13   0    3.47    0.43
  -1  13   0    3.84    0.50
   0 -13   0   12.49    0.62
   0 -13   0   11.89    0.72
   0 -13   0   13.72    0.85
   0 -13   0   12.04    0.68
   0 -13   0   13.33    0.79
   0 -13   0   13.51    0.79
   0  13   0   12.68    0.70
   0  13   0   12.37    0.65
   0  13   0   13.48    0.78
   0  13   0   10.93    0.69
  -1 -13   0    0.85    0.27
  -1 -13   0    0.16    0.20
  -1 -13   0    1.01    0.26
  -1 -13   0    0.46    0.26
  -1 -13   0    0.71    0.31
   1  13   0    0.30    0.18
   1  13   0    0.77    0.29
   1  13   0    0.53    0.25
  -2 -13   0    0.11    0.24
  -2 -13   0    0.08    0.22
  -2 -13   0    0.00    0.20
  -2 -13   0    0.27    0.21
   2  13   0    0.14    0.20
   2  13   0   -0.07    0.18
  -3 -13   0    1.33    0.32
  -3 -13   0    1.86    0.41
  -3 -13   0    2.02    0.42
   3  13   0    1.59    0.37
  -4 -13   0    0.39    0.29
  -4 -13   0   -0.08    0.19
  -4 -13   0    0.17    0.23
   4  13   0   -0.14    0.22
  -5 -13   0   -0.02    0.26
  -5 -13   0    0.11    0.24
   5  13   0   -0.32    0.24
   6  13   0    0.25    0.31
   7 -14   0    0.92    0.44
  -7  14   0    0.60    0.32
   6 -14   0    0.38    0.26
   6 -14   0    0.21    0.29
   6 -14   0    0.27    0.27
  -6  14   0    0.51    0.36
  -6  14   0    0.93    0.36
   5 -14   0   -0.05    0.25
   5 -14   0    0.40    0.28
   5 -14   0    0.07    0.22
   5 -14   0    0.30    0.29
  -5  14   0    0.50    0.30
  -5  14   0    0.11    0.24
   4 -14   0    0.18    0.22
   4 -14   0    0.23    0.26
   4 -14   0    0.22    0.22
   4 -14   0    0.49    0.25
   4 -14   0    0.18    0.29
  -4  14   0    0.38    0.26
  -4  14   0    0.37    0.25
   3 -14   0   -0.11    0.17
   3 -14   0   -0.06    0.28
   3 -14   0    0.29    0.21
   3 -14   0   -0.01    0.19
   3 -14   0    0.04    0.19
  -3  14   0    0.10    0.20
  -3  14   0   -0.03    0.17
   2 -14   0    1.48    0.40
   2 -14   0    1.81    0.39
   2 -14   0    1.86    0.40
   2 -14   0    1.94    0.38
   2 -14   0    1.37    0.34
   2 -14   0    1.31    0.33
  -2  14   0    1.52    0.38
  -2  14   0    1.51    0.35
  -2  14   0    1.30    0.33
   1 -14   0    0.02    0.19
   1 -14   0    0.00    0.20
   1 -14   0   -0.02    0.26
   1 -14   0    0.28    0.22
   1 -14   0   -0.05    0.15
   1 -14   0    0.12    0.18
  -1  14   0    0.00    0.18
  -1  14   0    0.12    0.19
  -1  14   0   -0.09    0.20
   0 -14   0   10.11    0.75
   0 -14   0   10.76    0.71
   0 -14   0   11.15    0.79
   0 -14   0   10.42    0.69
   0 -14   0   10.06    0.59
   0 -14   0   11.26    0.84
   0  14   0   10.69    0.80
   0  14   0   11.83    0.74
   0  14   0   11.14    0.67
   0  14   0   11.88    0.63
  -1 -14   0    0.51    0.26
  -1 -14   0    0.23    0.22
  -1 -14   0    0.11    0.21
  -1 -14   0    0.30    0.23
  -1 -14   0    0.69    0.35
   1  14   0    0.09    0.22
   1  14   0    0.40    0.23
  -2 -14   0    2.80    0.47
  -2 -14   0    1.53    0.37
  -2 -14   0    2.78    0.48
   2  14   0    2.34    0.45
  -3 -14   0   -0.09    0.19
  -3 -14   0    0.06    0.25
  -3 -14   0    0.11    0.23
   3  14   0    0.17    0.25
  -4 -14   0    0.23    0.26
  -4 -14   0    0.02    0.22
   4  14   0   -0.08    0.25
  -5 -14   0    0.66    0.38
  -5 -14   0    0.76    0.35
   5  14   0    0.41    0.37
   6 -15   0    0.28    0.27
  -6  15   0    0.13    0.29
  -6  15   0   -0.11    0.29
   5 -15   0    1.28    0.40
   5 -15   0    1.28    0.38
   5 -15   0    0.87    0.39
   5 -15   0    1.08    0.39
  -5  15   0    0.37    0.31
  -5  15   0    1.01    0.40
   4 -15   0    0.48    0.30
   4 -15   0    0.11    0.23
   4 -15   0    0.46    0.27
   4 -15   0    0.07    0.25
  -4  15   0    0.09    0.22
  -4  15   0   -0.03    0.26
   3 -15   0   -0.04    0.23
   3 -15   0    0.33    0.27
   3 -15   0    0.24    0.25
   3 -15   0    0.64    0.30
  -3  15   0    0.28    0.24
  -3  15   0    0.36    0.27
   2 -15   0    0.64    0.29
   2 -15   0    0.30    0.23
   2 -15   0    0.20    0.22
   2 -15   0    0.68    0.28
  -2  15   0    0.43    0.27
  -2  15   0    0.87    0.31
   1 -15   0    1.08    0.33
   1 -15   0    1.70    0.40
   1 -15   0    1.35    0.31
   1 -15   0    1.10    0.36
  -1  15   0    0.92    0.31
  -1  15   0    1.03    0.30
   0 -15   0    1.86    0.40
   0 -15   0    1.89    0.44
   0 -15   0    2.09    0.41
   0  15   0    2.04    0.38
   0  15   0    1.22    0.36
  -1 -15   0    1.25    0.35
  -1 -15   0    0.71    0.32
   1  15   0    0.51    0.28
  -2 -15   0    0.06    0.21
  -2 -15   0    0.36    0.33
   2  15   0    0.34    0.27
  -3 -15   0    0.03    0.25
  -3 -15   0    0.52    0.34
   3  15   0    0.23    0.29
  -4 -15   0    0.36    0.28
  -4 -15   0    0.41    0.35
   4  15   0    0.15    0.33
   5 -16   0    0.61    0.37
   5 -16   0    0.71    0.36
   5 -16   0    1.01    0.43
  -5  16   0    0.49    0.33
  -5  16   0    0.29    0.38
   4 -16   0    0.17    0.28
   4 -16   0    0.18    0.26
   4 -16   0   -0.07    0.26
   4 -16   0    0.12    0.31
  -4  16   0    0.08    0.26
  -4  16   0    0.16    0.32
   3 -16   0    0.00    0.24
   3 -16   0    0.05    0.26
   3 -16   0   -0.10    0.22
   3 -16   0   -0.16    0.28
  -3  16   0   -0.23    0.25
  -3  16   0    0.03    0.22
   2 -16   0    0.11    0.29
   2 -16   0   -0.17    0.22
   2 -16   0    0.15    0.26
   2 -16   0    0.23    0.27
  -2  16   0    0.13    0.28
  -2  16   0    0.06    0.23
   1 -16   0    0.09    0.26
   1 -16   0    0.41    0.29
   1 -16   0    0.14    0.21
  -1  16   0   -0.23    0.22
  -1  16   0    0.14    0.26
   0 -16   0    0.09    0.28
   0 -16   0   -0.25    0.25
   0 -16   0   -0.02    0.21
   0  16   0    0.27    0.25
  -1 -16   0    0.31    0.29
  -1 -16   0    0.54    0.34
   1  16   0    0.24    0.27
  -2 -16   0    0.13    0.31
  -2 -16   0    0.00    0.27
   2  16   0    0.35    0.33
  -3 -16   0    1.04    0.39
   3  16   0    1.39    0.44
   4 -17   0    0.34    0.34
   4 -17   0   -0.11    0.27
  -4  17   0    0.31    0.30
  -4  17   0    0.61    0.39
   3 -17   0   -0.02    0.28
   3 -17   0    0.16    0.29
  -3  17   0    0.25    0.36
  -3  17   0    0.10    0.27
   2 -17   0    0.08    0.26
   2 -17   0    0.14    0.30
  -2  17   0    0.43    0.35
  -2  17   0    0.16    0.28
   1 -17   0    1.05    0.43
   1 -17   0    1.39    0.42
  -1  17   0    0.76    0.36
   0 -17   0   -0.22    0.27
   0  17   0   -0.20    0.25
  -1 -17   0    0.50    0.30
   1  17   0    0.39    0.31
  -2 -17   0   -0.09    0.29
   2  17   0   -0.03    0.32
   0  18  -1   -0.29    0.31
   0 -18   1    0.39    0.34
  -1  18  -1    0.37    0.36
   1 -18   1    0.73    0.41
   1 -18   1    0.63    0.36
  -2  18  -1    0.12    0.31
   2 -18   1    0.64    0.36
   2  17  -1   -0.05    0.31
  -2 -17   1    0.02    0.28
   1  17  -1    0.46    0.34
  -1 -17   1    0.55    0.37
   0  17  -1    0.22    0.30
   0 -17   1    0.20    0.35
   0 -17   1    1.43    0.43
  -1  17  -1    0.39    0.37
  -1  17  -1    0.75    0.39
   1 -17   1    0.33    0.35
   1 -17   1    0.12    0.27
   1 -17   1    0.27    0.29
  -2  17  -1    2.51    0.51
  -2  17  -1    4.88    0.66
   2 -17   1    3.92    0.61
   2 -17   1    3.95    0.63
   2 -17   1    3.71    0.56
   2 -17   1    3.19    0.56
  -3  17  -1    0.08    0.27
  -3  17  -1    0.44    0.37
   3 -17   1    0.35    0.34
   3 -17   1    0.46    0.32
  -4  17  -1    0.06    0.29
  -4  17  -1   -0.22    0.31
   4 -17   1    0.00    0.28
   4 -17   1    0.20    0.29
   4  16  -1   -0.09    0.33
  -4 -16   1   -0.37    0.26
   3  16  -1   -0.13    0.28
  -3 -16   1    0.65    0.37
  -3 -16   1    0.03    0.28
   2  16  -1    0.28    0.29
  -2 -16   1    0.41    0.33
  -2 -16   1   -0.07    0.27
   1  16  -1    0.71    0.32
  -1 -16   1    0.57    0.32
  -1 -16   1    0.64    0.32
   0  16  -1    0.35    0.30
   0  16  -1    0.07    0.26
   0 -16   1    0.07    0.26
   0 -16   1    0.61    0.33
   0 -16   1    0.62    0.29
  -1  16  -1   -0.04    0.23
  -1  16  -1   -0.05    0.24
  -1  16  -1    0.05    0.22
   1 -16   1   -0.10    0.23
   1 -16   1   -0.12    0.20
   1 -16   1   -0.09    0.17
   1 -16   1    0.00    0.26
  -2  16  -1    0.98    0.36
  -2  16  -1    1.05    0.34
   2 -16   1    1.11    0.36
   2 -16   1    1.20    0.38
   2 -16   1    1.07    0.34
   2 -16   1    0.50    0.27
  -3  16  -1    0.34    0.28
  -3  16  -1    0.17    0.28
   3 -16   1   -0.01    0.25
   3 -16   1   -0.05    0.22
   3 -16   1    0.16    0.29
   3 -16   1    0.32    0.27
  -4  16  -1    0.35    0.29
  -4  16  -1    0.42    0.36
   4 -16   1    0.14    0.27
   4 -16   1    0.45    0.33
   4 -16   1   -0.01    0.30
   4 -16   1    0.33    0.27
  -5  16  -1    3.50    0.61
  -5  16  -1    5.33    0.75
   5 -16   1    5.76    0.76
   5 -16   1    4.67    0.66
   5 -16   1    3.80    0.61
   5  15  -1    0.88    0.44
  -5 -15   1    0.25    0.32
  -5 -15   1    1.83    0.54
   4  15  -1   -0.31    0.29
  -4 -15   1   -0.15    0.27
  -4 -15   1    0.23    0.29
   3  15  -1   -0.01    0.25
  -3 -15   1   -0.04    0.21
  -3 -15   1    0.13    0.26
   2  15  -1   -0.02    0.23
  -2 -15   1    0.13    0.24
  -2 -15   1   -0.43    0.17
   1  15  -1    0.16    0.25
   1  15  -1    0.80    0.31
  -1 -15   1    0.49    0.26
  -1 -15   1    0.54    0.33
   0  15  -1   -0.18    0.18
   0  15  -1   -0.04    0.19
   0 -15   1    0.06    0.25
   0 -15   1    0.13    0.24
   0 -15   1    0.11    0.23
   0 -15   1    0.30    0.27
  -1  15  -1    0.19    0.27
  -1  15  -1   -0.07    0.17
  -1  15  -1   -0.05    0.21
   1 -15   1    0.47    0.27
   1 -15   1   -0.02    0.28
   1 -15   1    0.38    0.27
   1 -15   1    0.31    0.24
   1 -15   1    0.07    0.18
  -2  15  -1    0.78    0.32
  -2  15  -1    0.33    0.26
   2 -15   1    0.61    0.29
   2 -15   1    1.22    0.34
   2 -15   1    0.91    0.31
   2 -15   1    1.43    0.43
   2 -15   1    1.47    0.36
  -3  15  -1   -0.05    0.21
  -3  15  -1    0.00    0.24
   3 -15   1    0.06    0.21
   3 -15   1   -0.07    0.21
   3 -15   1   -0.16    0.20
   3 -15   1    0.07    0.21
  -4  15  -1   -0.16    0.22
  -4  15  -1   -0.30    0.21
   4 -15   1    0.13    0.25
   4 -15   1    0.07    0.26
   4 -15   1   -0.05    0.21
   4 -15   1    0.25    0.26
  -5  15  -1    1.24    0.40
  -5  15  -1    2.50    0.47
   5 -15   1    1.16    0.39
   5 -15   1    1.74    0.44
   5 -15   1    1.99    0.47
   5 -15   1    1.90    0.45
  -6  15  -1    0.41    0.35
  -6  15  -1    0.36    0.31
   6 -15   1    0.15    0.30
   6  14  -1   -0.01    0.34
   5  14  -1    0.44    0.35
  -5 -14   1    0.05    0.25
  -5 -14   1    0.00    0.30
   4  14  -1    0.41    0.30
  -4 -14   1    0.28    0.27
  -4 -14   1    0.44    0.33
  -4 -14   1    1.27    0.35
   3  14  -1    0.17    0.24
  -3 -14   1    0.22    0.28
  -3 -14   1    0.19    0.21
  -3 -14   1    0.28    0.26
   2  14  -1    1.92    0.36
   2  14  -1    1.85    0.40
  -2 -14   1    2.05    0.51
  -2 -14   1    2.19    0.45
  -2 -14   1    2.85    0.46
  -2 -14   1    2.63    0.44
   1  14  -1    0.41    0.24
   1  14  -1    0.57    0.27
  -1 -14   1    1.12    0.33
  -1 -14   1    0.79    0.27
  -1 -14   1    0.74    0.34
  -1 -14   1    0.22    0.23
  -1 -14   1    0.79    0.29
   0  14  -1    0.70    0.29
   0  14  -1    0.53    0.22
   0  14  -1    0.47    0.24
   0  14  -1    0.23    0.25
   0 -14   1    0.64    0.32
   0 -14   1    0.38    0.23
   0 -14   1    0.10    0.17
   0 -14   1    0.75    0.28
   0 -14   1    0.34    0.22
   0 -14   1    0.57    0.30
  -1  14  -1    0.41    0.21
  -1  14  -1    0.09    0.24
  -1  14  -1    0.75    0.26
   1 -14   1    0.49    0.29
   1 -14   1    0.07    0.17
   1 -14   1    0.48    0.22
   1 -14   1    0.26    0.19
   1 -14   1    0.73    0.31
   1 -14   1    0.52    0.25
  -2  14  -1    0.01    0.22
  -2  14  -1    0.12    0.20
  -2  14  -1    0.15    0.19
   2 -14   1    0.18    0.25
   2 -14   1    0.13    0.19
   2 -14   1   -0.09    0.20
   2 -14   1    0.04    0.19
   2 -14   1    0.18    0.28
   2 -14   1    0.47    0.23
  -3  14  -1   -0.04    0.14
  -3  14  -1    0.16    0.20
   3 -14   1   -0.10    0.18
   3 -14   1    0.29    0.24
   3 -14   1   -0.06    0.23
   3 -14   1    0.04    0.22
   3 -14   1   -0.04    0.17
  -4  14  -1    0.27    0.25
  -4  14  -1    0.25    0.21
   4 -14   1    0.18    0.23
   4 -14   1    0.19    0.23
   4 -14   1    0.38    0.26
   4 -14   1    0.39    0.27
  -5  14  -1    0.90    0.33
  -5  14  -1    1.57    0.40
   5 -14   1    0.95    0.34
   5 -14   1    1.20    0.35
   5 -14   1    1.11    0.36
   5 -14   1    1.05    0.34
  -6  14  -1   -0.26    0.23
  -6  14  -1   -0.18    0.27
   6 -14   1   -0.03    0.26
   6 -14   1    0.00    0.25
   6 -14   1   -0.06    0.20
   6 -14   1    0.44    0.28
  -7  14  -1   -0.14    0.27
   7 -14   1    0.25    0.30
   6  13  -1    0.57    0.34
   5  13  -1    0.45    0.31
  -5 -13   1    0.57    0.28
  -5 -13   1    0.24    0.27
   4  13  -1    0.95    0.33
  -4 -13   1    1.38    0.36
  -4 -13   1    0.97    0.35
  -4 -13   1    0.69    0.30
   3  13  -1    1.50    0.31
   3  13  -1    1.29    0.34
  -3 -13   1    1.94    0.41
  -3 -13   1    2.70    0.46
  -3 -13   1    1.73    0.36
  -3 -13   1    1.95    0.45
   2  13  -1   -0.05    0.16
   2  13  -1    0.15    0.18
  -2 -13   1    0.28    0.23
  -2 -13   1    0.09    0.24
  -2 -13   1    0.02    0.18
  -2 -13   1    0.26    0.22
   1  13  -1    3.48    0.40
   1  13  -1    3.84    0.51
   1  13  -1    2.83    0.39
   1  13  -1    3.04    0.45
   1  13  -1    2.81    0.39
  -1 -13   1    3.28    0.49
  -1 -13   1    4.07    0.54
  -1 -13   1    3.53    0.54
  -1 -13   1    3.24    0.41
  -1 -13   1    2.56    0.40
   0  13  -1   10.77    0.70
   0  13  -1   10.46    0.62
   0  13  -1   10.42    0.67
   0  13  -1   10.73    0.59
   0  13  -1   11.19    0.67
   0 -13   1   11.47    0.65
   0 -13   1   11.47    0.73
   0 -13   1   10.51    0.58
   0 -13   1   11.38    0.76
   0 -13   1   11.73    0.75
   0 -13   1   11.76    0.69
  -1  13  -1    1.24    0.31
  -1  13  -1    1.05    0.28
  -1  13  -1    1.22    0.29
   1 -13   1    0.80    0.26
   1 -13   1    1.59    0.33
   1 -13   1    0.65    0.24
   1 -13   1    0.96    0.32
   1 -13   1    1.17    0.27
   1 -13   1    1.03    0.30
  -2  13  -1    0.37    0.24
  -2  13  -1    0.79    0.25
  -2  13  -1    0.09    0.19
   2 -13   1    0.31    0.26
   2 -13   1    0.38    0.24
   2 -13   1    0.39    0.21
   2 -13   1    0.39    0.21
   2 -13   1    0.00    0.19
   2 -13   1    0.54    0.23
  -3  13  -1    0.89    0.29
  -3  13  -1    0.61    0.27
  -3  13  -1   -0.10    0.16
   3 -13   1    0.22    0.20
   3 -13   1    0.25    0.20
   3 -13   1    0.26    0.23
   3 -13   1    0.89    0.27
   3 -13   1    0.11    0.20
  -4  13  -1    0.26    0.21
  -4  13  -1    0.39    0.22
   4 -13   1    0.11    0.20
   4 -13   1    0.21    0.20
   4 -13   1    0.12    0.19
   4 -13   1    0.13    0.18
  -5  13  -1   -0.10    0.16
  -5  13  -1   -0.04    0.20
   5 -13   1   -0.10    0.19
   5 -13   1    0.12    0.24
   5 -13   1   -0.05    0.18
   5 -13   1    0.05    0.21
   5 -13   1    0.00    0.18
  -6  13  -1    0.00    0.22
  -6  13  -1    0.20    0.23
   6 -13   1    0.02    0.20
   6 -13   1    0.25    0.23
   6 -13   1    0.07    0.20
   6 -13   1    0.15    0.26
   6 -13   1   -0.02    0.23
  -7  13  -1    0.95    0.37
   7 -13   1    1.94    0.47
   7 -13   1    2.22    0.49
   7 -13   1    1.84    0.44
   7  12  -1    0.02    0.29
  -7 -12   1   -0.09    0.26
   6  12  -1   -0.12    0.24
  -6 -12   1    0.10    0.27
   5  12  -1    0.11    0.25
  -5 -12   1    0.61    0.26
  -5 -12   1    0.54    0.26
  -5 -12   1    0.49    0.28
   4  12  -1    0.19    0.23
  -4 -12   1    0.39    0.21
  -4 -12   1    0.29    0.34
  -4 -12   1    0.35    0.23
  -4 -12   1    0.17    0.24
  -4 -12   1    0.11    0.20
   3  12  -1    0.57    0.24
   3  12  -1    1.27    0.28
  -3 -12   1    1.56    0.34
  -3 -12   1    1.72    0.33
  -3 -12   1    0.90    0.34
  -3 -12   1    1.69    0.34
   2  12  -1    0.26    0.17
   2  12  -1    0.13    0.14
   2  12  -1    0.18    0.16
   2  12  -1    0.22    0.19
  -2 -12   1    0.08    0.17
  -2 -12   1    0.00    0.20
  -2 -12   1    0.06    0.16
  -2 -12   1    0.29    0.18
  -2 -12   1   -0.04    0.16
   1  12  -1    4.78    0.48
   1  12  -1    4.25    0.45
   1  12  -1    4.00    0.48
   1  12  -1    4.68    0.49
   1  12  -1    4.70    0.44
  -1 -12   1    4.43    0.51
  -1 -12   1    4.29    0.51
  -1 -12   1    4.57    0.45
  -1 -12   1    5.06    0.59
  -1 -12   1    4.35    0.50
   0  12  -1    0.25    0.20
   0  12  -1    0.04    0.14
   0  12  -1    0.03    0.15
   0  12  -1    0.16    0.16
   0 -12   1    0.06    0.14
   0 -12   1    0.12    0.19
   0 -12   1   -0.01    0.15
   0 -12   1   -0.05    0.20
   0 -12   1    0.28    0.19
   0 -12   1    0.07    0.13
  -1  12  -1    0.56    0.20
  -1  12  -1    0.44    0.22
  -1  12  -1    0.87    0.27
  -1  12  -1    0.44    0.21
   1 -12   1    0.85    0.24
   1 -12   1    0.46    0.22
   1 -12   1    0.50    0.22
   1 -12   1    0.72    0.28
   1 -12   1    0.61    0.20
   1 -12   1    1.01    0.24
  -2  12  -1   16.75    0.79
  -2  12  -1   16.82    0.83
  -2  12  -1   16.16    0.84
   2 -12   1   17.86    0.85
   2 -12   1   16.33    0.87
   2 -12   1   15.58    0.83
   2 -12   1   17.17    0.79
   2 -12   1   16.10    0.58
   2 -12   1   16.59    0.79
   2 -12   1   14.80    0.78
  -3  12  -1    0.75    0.27
  -3  12  -1    1.64    0.35
  -3  12  -1    1.08    0.27
   3 -12   1    1.03    0.27
   3 -12   1    1.36    0.32
   3 -12   1    1.39    0.30
   3 -12   1    1.04    0.30
   3 -12   1    0.58    0.22
  -4  12  -1    1.80    0.36
  -4  12  -1    1.76    0.36
  -4  12  -1    1.61    0.35
   4 -12   1    2.13    0.37
   4 -12   1    1.53    0.34
   4 -12   1    1.09    0.29
   4 -12   1    1.50    0.34
   4 -12   1    1.58    0.33
  -5  12  -1   -0.20    0.13
   5 -12   1    0.03    0.17
   5 -12   1    0.15    0.19
   5 -12   1    0.10    0.21
   5 -12   1   -0.03    0.19
   5 -12   1   -0.14    0.16
  -6  12  -1    0.20    0.25
   6 -12   1    0.35    0.27
   6 -12   1    0.30    0.24
   6 -12   1    0.33    0.26
   6 -12   1    0.57    0.28
   6 -12   1    0.36    0.26
   6 -12   1    0.10    0.24
  -7  12  -1    1.04    0.34
   7 -12   1    0.54    0.29
   7 -12   1    0.41    0.30
   7 -12   1    0.02    0.22
   7 -12   1    0.94    0.37
   8 -12   1    0.04    0.28
   8 -12   1    0.29    0.29
   8 -12   1    0.16    0.28
   7  11  -1    0.15    0.31
  -7 -11   1    0.06    0.29
   6  11  -1   -0.07    0.22
  -6 -11   1   -0.15    0.22
   5  11  -1    8.25    0.74
  -5 -11   1    8.21    0.61
  -5 -11   1    8.87    0.63
  -5 -11   1    8.36    0.70
  -5 -11   1    8.92    0.60
  -5 -11   1    8.37    0.90
   4  11  -1    3.01    0.45
   4  11  -1    4.15    0.44
   4  11  -1    3.74    0.46
  -4 -11   1    4.24    0.48
  -4 -11   1    3.37    0.55
  -4 -11   1    3.94    0.47
  -4 -11   1    4.28    0.53
  -4 -11   1    4.69    0.53
  -4 -11   1    3.50    0.41
   3  11  -1    3.15    0.39
   3  11  -1    2.97    0.41
   3  11  -1    3.36    0.38
   3  11  -1    3.03    0.39
  -3 -11   1    3.79    0.45
  -3 -11   1    3.74    0.53
  -3 -11   1    3.29    0.43
  -3 -11   1    3.63    0.44
  -3 -11   1    3.52    0.44
  -3 -11   1    4.02    0.40
   2  11  -1   -0.06    0.12
   2  11  -1   -0.01    0.11
   2  11  -1    0.03    0.13
   2  11  -1    0.08    0.12
   2  11  -1    0.05    0.13
   2  11  -1   -0.02    0.15
  -2 -11   1    0.05    0.13
  -2 -11   1   -0.02    0.15
  -2 -11   1    0.04    0.14
  -2 -11   1    0.02    0.17
  -2 -11   1   -0.07    0.14
  -2 -11   1   -0.05    0.12
   1  11  -1    1.29    0.26
   1  11  -1    1.20    0.24
   1  11  -1    1.39    0.26
   1  11  -1    0.97    0.24
   1  11  -1    1.67    0.25
  -1 -11   1    1.10    0.23
  -1 -11   1    1.57    0.26
  -1 -11   1    1.76    0.31
  -1 -11   1    1.34    0.28
  -1 -11   1    1.00    0.24
  -1 -11   1    1.28    0.31
   0  11  -1    0.39    0.16
   0  11  -1    0.60    0.17
   0  11  -1    0.25    0.17
   0  11  -1    0.82    0.24
   0 -11   1    0.70    0.23
   0 -11   1    0.64    0.21
   0 -11   1    0.34    0.18
   0 -11   1    0.53    0.20
   0 -11   1    0.42    0.16
   0 -11   1    0.48    0.18
  -1  11  -1    3.11    0.39
  -1  11  -1    2.15    0.33
  -1  11  -1    2.61    0.34
  -1  11  -1    3.22    0.37
  -1  11  -1    3.90    0.42
   1 -11   1    2.91    0.37
   1 -11   1    3.66    0.44
   1 -11   1    2.69    0.37
   1 -11   1    2.28    0.32
   1 -11   1    2.54    0.40
   1 -11   1    3.31    0.38
  -2  11  -1   20.01    0.90
  -2  11  -1   22.40    0.88
  -2  11  -1   19.49    0.83
  -2  11  -1   21.02    0.91
  -2  11  -1   19.75    0.82
   2 -11   1   21.56    0.87
   2 -11   1   21.76    0.91
   2 -11   1   20.71    0.83
   2 -11   1   22.91    0.93
   2 -11   1   21.31    0.66
   2 -11   1   21.04    0.93
   2 -11   1   21.75    0.95
  -3  11  -1    5.39    0.56
  -3  11  -1    6.65    0.59
  -3  11  -1    5.76    0.59
   3 -11   1    7.19    0.63
   3 -11   1    4.86    0.48
   3 -11   1    6.15    0.56
   3 -11   1    4.92    0.50
   3 -11   1    5.56    0.54
  -4  11  -1   -0.06    0.12
  -4  11  -1   -0.09    0.13
   4 -11   1    0.01    0.15
   4 -11   1    0.02    0.14
   4 -11   1    0.04    0.15
   4 -11   1    0.12    0.14
   4 -11   1    0.03    0.13
  -5  11  -1    4.43    0.56
   5 -11   1    5.03    0.58
   5 -11   1    4.21    0.53
   5 -11   1    3.75    0.46
   5 -11   1    2.92    0.44
   5 -11   1    4.88    0.51
   5 -11   1    4.17    0.55
   6 -11   1    0.50    0.25
   6 -11   1    0.86    0.29
   6 -11   1    0.62    0.27
   6 -11   1    0.69    0.27
   6 -11   1    0.81    0.25
   6 -11   1    0.17    0.21
   7 -11   1    0.16    0.22
   7 -11   1   -0.12    0.17
   7 -11   1    0.05    0.22
   7 -11   1    0.35    0.25
   8 -11   1    1.44    0.40
   8 -11   1    1.36    0.39
   8 -11   1    1.89    0.47
   8 -11   1    0.99    0.36
   8  10  -1    0.55    0.36
  -8 -10   1    0.82    0.36
   7  10  -1    2.66    0.49
  -7 -10   1    2.92    0.50
   6  10  -1    0.16    0.21
  -6 -10   1   -0.16    0.19
   5  10  -1    0.03    0.16
   5  10  -1    0.10    0.20
  -5 -10   1   -0.05    0.15
  -5 -10   1    0.15    0.17
  -5 -10   1   -0.14    0.22
  -5 -10   1    0.00    0.17
  -5 -10   1    0.02    0.17
   4  10  -1    1.57    0.31
   4  10  -1    2.24    0.36
   4  10  -1    2.14    0.31
  -4 -10   1    1.49    0.30
  -4 -10   1    2.64    0.41
  -4 -10   1    1.55    0.28
  -4 -10   1    1.62    0.39
  -4 -10   1    1.80    0.30
  -4 -10   1    2.23    0.35
   3  10  -1   17.84    0.82
   3  10  -1   21.05    0.82
   3  10  -1   19.27    0.74
   3  10  -1   19.22    0.75
   3  10  -1   19.84    0.77
  -3 -10   1   19.71    0.85
  -3 -10   1   19.67    0.84
  -3 -10   1   19.72    0.80
  -3 -10   1   19.03    0.94
  -3 -10   1   17.97    0.81
  -3 -10   1   18.08    0.82
   2  10  -1    1.88    0.28
   2  10  -1    1.59    0.28
   2  10  -1    2.01    0.28
   2  10  -1    2.35    0.31
   2  10  -1    2.07    0.24
   2  10  -1    1.59    0.24
  -2 -10   1    1.94    0.29
  -2 -10   1    1.74    0.29
  -2 -10   1    1.45    0.25
  -2 -10   1    2.27    0.38
  -2 -10   1    1.74    0.23
  -2 -10   1    2.22    0.34
  -2 -10   1    1.70    0.32
  -2 -10   1    1.62    0.27
   1  10  -1   -0.06    0.09
   1  10  -1    0.17    0.10
   1  10  -1    0.17    0.13
   1  10  -1   -0.02    0.10
   1  10  -1   -0.03    0.09
   1  10  -1    0.09    0.12
   1  10  -1    0.17    0.15
  -1 -10   1    0.16    0.13
  -1 -10   1   -0.11    0.12
  -1 -10   1    0.11    0.14
  -1 -10   1    0.14    0.14
  -1 -10   1   -0.03    0.11
  -1 -10   1   -0.02    0.13
  -1 -10   1    0.07    0.11
   0  10  -1    0.79    0.12
   0  10  -1    0.45    0.15
   0  10  -1    0.78    0.22
   0  10  -1    0.58    0.18
   0  10  -1    1.15    0.23
   0  10  -1    0.69    0.17
   0 -10   1    1.01    0.19
   0 -10   1    0.67    0.20
   0 -10   1    1.03    0.23
   0 -10   1    0.66    0.17
   0 -10   1    0.66    0.16
   0 -10   1    1.03    0.24
   0 -10   1    0.89    0.21
   0 -10   1    1.20    0.24
  -1  10  -1    0.36    0.15
  -1  10  -1    0.49    0.16
  -1  10  -1    0.88    0.23
  -1  10  -1    0.33    0.14
  -1  10  -1    0.59    0.17
   1 -10   1    0.65    0.20
   1 -10   1    0.52    0.17
   1 -10   1    0.68    0.13
   1 -10   1    0.75    0.19
   1 -10   1    0.52    0.15
   1 -10   1    0.67    0.20
   1 -10   1    0.49    0.17
   1 -10   1    0.85    0.21
  -2  10  -1    0.78    0.20
  -2  10  -1    0.39    0.15
  -2  10  -1    0.56    0.18
  -2  10  -1    0.61    0.18
  -2  10  -1    0.51    0.19
   2 -10   1    0.71    0.20
   2 -10   1    0.69    0.13
   2 -10   1    0.69    0.13
   2 -10   1    0.38    0.17
   2 -10   1    0.81    0.23
   2 -10   1    1.00    0.22
   2 -10   1    0.42    0.17
   2 -10   1    0.45    0.19
  -3  10  -1    3.86    0.47
  -3  10  -1    4.76    0.48
  -3  10  -1    4.09    0.45
   3 -10   1    2.97    0.37
   3 -10   1    5.59    0.51
   3 -10   1    4.07    0.45
   3 -10   1    3.64    0.40
   3 -10   1    4.03    0.44
   3 -10   1    3.75    0.40
  -4  10  -1    0.18    0.19
  -4  10  -1    0.25    0.18
   4 -10   1    0.17    0.16
   4 -10   1    0.22    0.18
   4 -10   1    0.11    0.14
   4 -10   1    0.18    0.15
   4 -10   1    0.19    0.15
   4 -10   1    0.18    0.15
  -5  10  -1    0.08    0.17
   5 -10   1    0.05    0.15
   5 -10   1   -0.07    0.16
   5 -10   1    0.07    0.16
   5 -10   1    0.28    0.17
   5 -10   1    0.12    0.16
   5 -10   1    0.01    0.16
   5 -10   1    0.04    0.14
   6 -10   1    3.56    0.52
   6 -10   1    3.06    0.48
   6 -10   1    3.35    0.48
   6 -10   1    2.77    0.39
   6 -10   1    3.01    0.39
   6 -10   1    2.71    0.44
   7 -10   1    0.28    0.23
   7 -10   1    0.17    0.20
   7 -10   1    0.06    0.23
   7 -10   1    0.18    0.22
   8 -10   1    2.53    0.50
   8 -10   1    1.88    0.44
   8 -10   1    1.58    0.40
   8 -10   1    2.61    0.50
   9 -10   1   -0.01    0.26
   9 -10   1    0.04    0.28
   9 -10   1    0.00    0.32
   8   9  -1    0.56    0.34
  -8  -9   1    0.93    0.35
   7   9  -1    1.12    0.35
  -7  -9   1    0.96    0.34
   6   9  -1    1.98    0.38
   6   9  -1    1.46    0.31
  -6  -9   1    1.67    0.47
  -6  -9   1    1.62    0.35
   5   9  -1   24.39    0.90
   5   9  -1   24.90    1.03
  -5  -9   1   23.85    1.02
  -5  -9   1   24.72    0.94
  -5  -9   1   24.04    0.92
  -5  -9   1   24.00    1.14
  -5  -9   1   23.88    0.98
  -5  -9   1   23.60    0.87
   4   9  -1    1.21    0.24
   4   9  -1    0.84    0.20
   4   9  -1    1.20    0.27
   4   9  -1    1.18    0.28
   4   9  -1    1.28    0.22
  -4  -9   1    0.97    0.24
  -4  -9   1    1.25    0.32
  -4  -9   1    1.65    0.30
  -4  -9   1    1.78    0.28
  -4  -9   1    1.40    0.27
  -4  -9   1    0.97    0.24
   3   9  -1   15.71    0.67
   3   9  -1   15.12    0.65
   3   9  -1   15.45    0.62
   3   9  -1   16.36    0.73
   3   9  -1   15.03    0.49
   3   9  -1   15.14    0.63
  -3  -9   1   15.13    0.71
  -3  -9   1   15.04    0.65
  -3  -9   1   14.44    0.77
  -3  -9   1   15.46    0.62
  -3  -9   1   14.58    0.68
  -3  -9   1   14.33    0.68
   2   9  -1    0.54    0.19
   2   9  -1    0.35    0.14
   2   9  -1    0.46    0.15
   2   9  -1    0.49    0.13
   2   9  -1    0.34    0.16
   2   9  -1    0.82    0.17
  -2  -9   1    0.25    0.14
  -2  -9   1    0.44    0.18
  -2  -9   1    0.55    0.17
  -2  -9   1    0.32    0.16
  -2  -9   1    0.39    0.17
  -2  -9   1    0.24    0.14
  -2  -9   1    0.53    0.14
  -2  -9   1    0.19    0.15
   1   9  -1    0.48    0.17
   1   9  -1    0.22    0.12
   1   9  -1    0.15    0.11
   1   9  -1    0.24    0.14
   1   9  -1    0.22    0.10
   1   9  -1    0.11    0.13
   1   9  -1    0.30    0.13
   1   9  -1    0.44    0.13
  -1  -9   1    0.22    0.13
  -1  -9   1    0.38    0.13
  -1  -9   1    0.14    0.13
  -1  -9   1    0.12    0.12
  -1  -9   1    0.13    0.11
  -1  -9   1    0.25    0.12
  -1  -9   1    0.35    0.16
   0   9  -1    0.39    0.14
   0   9  -1    0.41    0.14
   0   9  -1    0.39    0.09
   0   9  -1    0.66    0.16
   0   9  -1    0.85    0.20
   0   9  -1    0.08    0.11
   0   9  -1    0.44    0.13
   0  -9   1    0.47    0.16
   0  -9   1    0.38    0.11
   0  -9   1    0.19    0.13
   0  -9   1    0.37    0.15
   0  -9   1    0.31    0.12
   0  -9   1    0.55    0.15
   0  -9   1    0.43    0.16
   0  -9   1    0.40    0.13
  -1   9  -1    7.82    0.43
  -1   9  -1    7.89    0.44
  -1   9  -1    8.30    0.48
  -1   9  -1    8.07    0.47
  -1   9  -1    7.45    0.24
  -1   9  -1    7.61    0.48
  -1   9  -1    7.24    0.42
   1  -9   1    8.05    0.49
   1  -9   1    7.18    0.44
   1  -9   1    7.70    0.37
   1  -9   1    7.93    0.43
   1  -9   1    7.38    0.46
   1  -9   1    7.91    0.45
   1  -9   1    7.88    0.33
   1  -9   1    7.99    0.49
  -2   9  -1    1.20    0.22
  -2   9  -1    1.28    0.23
  -2   9  -1    1.36    0.25
  -2   9  -1    1.70    0.14
  -2   9  -1    1.79    0.24
  -2   9  -1    1.50    0.26
   2  -9   1    1.49    0.16
   2  -9   1    1.53    0.28
   2  -9   1    1.16    0.21
   2  -9   1    1.76    0.27
   2  -9   1    1.94    0.28
   2  -9   1    1.86    0.27
   2  -9   1    1.70    0.17
   2  -9   1    1.08    0.22
  -3   9  -1    1.01    0.14
  -3   9  -1    0.73    0.18
  -3   9  -1    0.67    0.20
  -3   9  -1    0.71    0.16
  -3   9  -1    1.06    0.25
   3  -9   1    0.69    0.19
   3  -9   1    0.94    0.23
   3  -9   1    0.71    0.21
   3  -9   1    0.73    0.19
   3  -9   1    0.49    0.16
   3  -9   1    1.24    0.24
  -4   9  -1   15.98    0.82
  -4   9  -1   15.23    0.55
   4  -9   1   16.46    0.67
   4  -9   1   16.41    0.78
   4  -9   1   15.75    0.76
   4  -9   1   16.05    0.75
   4  -9   1   17.71    0.78
   4  -9   1   16.23    0.71
   4  -9   1   16.71    0.83
  -5   9  -1   11.97    0.53
   5  -9   1   10.74    0.69
   5  -9   1   10.76    0.66
   5  -9   1   10.00    0.62
   5  -9   1   12.12    0.69
   5  -9   1   12.04    0.61
   5  -9   1   10.73    0.65
   5  -9   1   12.15    0.58
  -6   9  -1   -0.03    0.13
   6  -9   1   -0.02    0.13
   6  -9   1    0.25    0.17
   6  -9   1   -0.12    0.12
   6  -9   1   -0.06    0.14
   6  -9   1    0.07    0.16
   6  -9   1   -0.03    0.14
  -7   9  -1    3.79    0.45
   7  -9   1    2.79    0.48
   7  -9   1    3.38    0.51
   7  -9   1    3.49    0.51
   7  -9   1    3.81    0.54
   8  -9   1    0.20    0.24
   8  -9   1   -0.13    0.20
   8  -9   1    0.10    0.26
   8  -9   1   -0.18    0.18
   9  -9   1   -0.02    0.27
   9  -9   1   -0.16    0.28
   9  -9   1    0.21    0.27
   9  -9   1   -0.13    0.22
   9   8  -1    0.68    0.40
  -9  -8   1    0.64    0.39
   8   8  -1    0.61    0.32
  -8  -8   1    1.40    0.38
   7   8  -1    1.36    0.36
  -7  -8   1    0.42    0.27
   6   8  -1    0.13    0.19
   6   8  -1   -0.03    0.16
  -6  -8   1    0.02    0.21
  -6  -8   1   -0.03    0.15
  -6  -8   1   -0.09    0.16
   5   8  -1    2.36    0.29
   5   8  -1    1.95    0.34
   5   8  -1    1.74    0.27
   5   8  -1    2.49    0.32
  -5  -8   1    2.55    0.44
  -5  -8   1    1.90    0.32
  -5  -8   1    2.40    0.33
  -5  -8   1    2.48    0.31
  -5  -8   1    2.29    0.34
  -5  -8   1    2.20    0.31
   4   8  -1    0.79    0.19
   4   8  -1    0.89    0.19
   4   8  -1    0.85    0.18
   4   8  -1    1.21    0.27
   4   8  -1    0.48    0.19
  -4  -8   1    1.01    0.26
  -4  -8   1    0.99    0.21
  -4  -8   1    1.18    0.26
  -4  -8   1    0.85    0.19
  -4  -8   1    0.94    0.21
  -4  -8   1    0.79    0.20
  -4  -8   1    0.68    0.19
   3   8  -1    0.51    0.16
   3   8  -1    0.32    0.15
   3   8  -1    0.28    0.12
   3   8  -1    0.43    0.15
   3   8  -1    0.25    0.10
   3   8  -1    0.04    0.10
  -3  -8   1    0.52    0.17
  -3  -8   1    0.49    0.17
  -3  -8   1    0.44    0.14
  -3  -8   1    0.11    0.14
  -3  -8   1    0.36    0.15
  -3  -8   1    0.30    0.15
  -3  -8   1    0.49    0.16
   2   8  -1   20.59    0.77
   2   8  -1   21.77    0.74
   2   8  -1   24.21    0.82
   2   8  -1   23.19    0.73
   2   8  -1   24.08    0.80
   2   8  -1   22.01    0.72
   2   8  -1   23.43    0.64
  -2  -8   1   22.21    0.80
  -2  -8   1   23.81    0.81
  -2  -8   1   22.96    0.82
  -2  -8   1   23.34    0.78
  -2  -8   1   21.54    0.87
  -2  -8   1   22.28    0.74
  -2  -8   1   23.27    0.82
  -2  -8   1   22.26    0.66
   1   8  -1   18.95    0.58
   1   8  -1   20.26    0.72
   1   8  -1   20.40    0.67
   1   8  -1   19.37    0.71
   1   8  -1   20.60    0.74
   1   8  -1   20.48    0.61
   1   8  -1   20.20    0.70
  -1  -8   1   19.29    0.74
  -1  -8   1   20.96    0.80
  -1  -8   1   21.78    0.72
  -1  -8   1   19.01    0.73
  -1  -8   1   19.59    0.69
  -1  -8   1   19.68    0.71
  -1  -8   1   19.31    0.64
  -1  -8   1   19.98    0.70
   0   8  -1    0.10    0.09
   0   8  -1    0.06    0.08
   0   8  -1    0.20    0.11
   0   8  -1    0.04    0.05
   0   8  -1    0.00    0.07
   0   8  -1    0.04    0.08
   0   8  -1    0.05    0.07
   0  -8   1    0.01    0.07
   0  -8   1    0.02    0.09
   0  -8   1   -0.04    0.08
   0  -8   1    0.13    0.11
   0  -8   1    0.00    0.07
   0  -8   1    0.01    0.08
   0  -8   1    0.10    0.08
   0  -8   1    0.15    0.09
  -1   8  -1    0.09    0.05
  -1   8  -1    0.11    0.09
  -1   8  -1    0.03    0.08
  -1   8  -1   -0.05    0.08
  -1   8  -1    0.05    0.10
  -1   8  -1    0.13    0.09
  -1   8  -1    0.11    0.08
   1  -8   1    0.08    0.10
   1  -8   1   -0.03    0.09
   1  -8   1   -0.01    0.08
   1  -8   1    0.06    0.09
   1  -8   1    0.06    0.07
   1  -8   1    0.27    0.12
   1  -8   1    0.10    0.10
   1  -8   1    0.02    0.05
  -2   8  -1    0.03    0.09
  -2   8  -1    0.03    0.06
  -2   8  -1   -0.02    0.06
  -2   8  -1   -0.03    0.07
  -2   8  -1    0.00    0.07
  -2   8  -1    0.14    0.10
   2  -8   1    0.14    0.11
   2  -8   1    0.01    0.09
   2  -8   1   -0.04    0.08
   2  -8   1    0.00    0.07
   2  -8   1    0.16    0.10
   2  -8   1    0.13    0.06
   2  -8   1    0.04    0.09
   2  -8   1   -0.07    0.08
   2  -8   1    0.04    0.05
  -3   8  -1    0.01    0.06
  -3   8  -1   -0.07    0.09
  -3   8  -1    0.05    0.06
  -3   8  -1    0.02    0.09
  -3   8  -1   -0.07    0.07
   3  -8   1   -0.01    0.11
   3  -8   1   -0.01    0.09
   3  -8   1    0.02    0.10
   3  -8   1   -0.10    0.09
   3  -8   1   -0.05    0.08
   3  -8   1   -0.03    0.09
   3  -8   1    0.03    0.09
   3  -8   1    0.00    0.10
  -4   8  -1    1.39    0.20
  -4   8  -1    0.72    0.14
  -4   8  -1    1.28    0.19
   4  -8   1    0.82    0.20
   4  -8   1    0.86    0.23
   4  -8   1    0.93    0.20
   4  -8   1    1.37    0.22
   4  -8   1    0.61    0.18
   4  -8   1    1.01    0.22
   4  -8   1    0.87    0.22
  -5   8  -1    1.33    0.23
   5  -8   1    1.46    0.31
   5  -8   1    2.09    0.34
   5  -8   1    1.98    0.34
   5  -8   1    1.12    0.26
   5  -8   1    1.61    0.25
   5  -8   1    1.44    0.27
   5  -8   1    1.24    0.24
  -6   8  -1    2.30    0.33
   6  -8   1    1.95    0.30
   6  -8   1    2.19    0.36
   6  -8   1    2.21    0.38
   6  -8   1    1.77    0.26
   6  -8   1    2.28    0.38
   6  -8   1    2.01    0.38
   6  -8   1    1.95    0.38
  -7   8  -1    0.62    0.25
   7  -8   1    0.57    0.25
   7  -8   1    0.24    0.20
   7  -8   1    0.51    0.24
   7  -8   1    0.46    0.25
  -8   8  -1    3.13    0.47
   8  -8   1    2.74    0.50
   8  -8   1    2.20    0.43
   8  -8   1    2.09    0.45
   8  -8   1    2.30    0.43
  -9   8  -1    0.01    0.27
   9  -8   1   -0.03    0.25
   9  -8   1    0.02    0.29
   9  -8   1   -0.19    0.25
   9   7  -1   -0.09    0.28
  -9  -7   1   -0.03    0.28
   8   7  -1    0.61    0.30
  -8  -7   1    0.20    0.24
   7   7  -1    2.73    0.42
   7   7  -1    2.35    0.43
  -7  -7   1    2.14    0.42
   6   7  -1   12.54    0.64
   6   7  -1   11.22    0.69
   6   7  -1   11.67    0.44
  -6  -7   1   11.83    0.81
  -6  -7   1   12.86    0.73
  -6  -7   1   12.28    0.62
  -6  -7   1   11.63    0.65
   5   7  -1    7.62    0.53
   5   7  -1    8.25    0.42
   5   7  -1    7.75    0.47
   5   7  -1    7.82    0.46
  -5  -7   1    8.13    0.62
  -5  -7   1    8.24    0.46
  -5  -7   1    7.61    0.42
  -5  -7   1    7.70    0.52
  -5  -7   1    7.04    0.43
  -5  -7   1    7.48    0.51
   4   7  -1    2.79    0.31
   4   7  -1    2.27    0.28
   4   7  -1    1.84    0.30
   4   7  -1    2.57    0.27
   4   7  -1    2.45    0.19
   4   7  -1    2.29    0.26
   4   7  -1    1.72    0.29
  -4  -7   1    2.07    0.29
  -4  -7   1    2.49    0.29
  -4  -7   1    2.57    0.29
  -4  -7   1    2.24    0.37
  -4  -7   1    2.73    0.32
  -4  -7   1    2.56    0.28
  -4  -7   1    2.21    0.27
   3   7  -1   23.60    0.58
   3   7  -1   23.47    0.75
   3   7  -1   23.66    0.83
   3   7  -1   24.67    0.79
   3   7  -1   23.53    0.80
   3   7  -1   23.68    0.60
   3   7  -1   24.14    0.77
  -3  -7   1   23.50    0.75
  -3  -7   1   23.68    0.92
  -3  -7   1   23.44    0.80
  -3  -7   1   24.55    0.83
  -3  -7   1   24.66    0.81
  -3  -7   1   23.43    0.83
  -3  -7   1   23.46    0.76
   2   7  -1    5.53    0.32
   2   7  -1    5.95    0.35
   2   7  -1    5.66    0.36
   2   7  -1    5.73    0.32
   2   7  -1    6.19    0.33
   2   7  -1    5.36    0.26
   2   7  -1    5.90    0.36
  -2  -7   1    5.43    0.35
  -2  -7   1    5.55    0.35
  -2  -7   1    5.53    0.34
  -2  -7   1    5.59    0.27
  -2  -7   1    5.35    0.35
  -2  -7   1    5.96    0.33
  -2  -7   1    6.54    0.38
  -2  -7   1    6.05    0.41
   1   7  -1    0.12    0.08
   1   7  -1   -0.01    0.06
   1   7  -1    0.00    0.06
   1   7  -1    0.07    0.08
   1   7  -1    0.07    0.10
   1   7  -1   -0.04    0.07
   1   7  -1   -0.01    0.07
   1   7  -1    0.05    0.07
  -1  -7   1   -0.03    0.08
  -1  -7   1    0.07    0.10
  -1  -7   1    0.04    0.07
  -1  -7   1   -0.01    0.07
  -1  -7   1   -0.18    0.06
  -1  -7   1   -0.02    0.06
  -1  -7   1    0.07    0.08
  -1  -7   1    0.03    0.08
   0   7  -1    5.78    0.34
   0   7  -1    5.73    0.32
   0   7  -1    5.82    0.31
   0   7  -1    5.13    0.32
   0   7  -1    5.20    0.32
   0   7  -1    5.96    0.33
   0   7  -1    5.38    0.21
   0   7  -1    5.69    0.36
   0  -7   1    4.58    0.30
   0  -7   1    5.55    0.29
   0  -7   1    5.04    0.30
   0  -7   1    5.30    0.28
   0  -7   1    5.28    0.30
   0  -7   1    5.47    0.35
   0  -7   1    5.67    0.36
   0  -7   1    5.21    0.34
  -1   7  -1    5.16    0.34
  -1   7  -1    4.63    0.17
  -1   7  -1    5.04    0.29
  -1   7  -1    4.35    0.29
  -1   7  -1    4.64    0.29
  -1   7  -1    4.52    0.31
  -1   7  -1    4.87    0.34
  -1   7  -1    4.55    0.31
   1  -7   1    4.44    0.32
   1  -7   1    4.85    0.22
   1  -7   1    4.27    0.28
   1  -7   1    3.86    0.29
   1  -7   1    4.81    0.30
   1  -7   1    4.45    0.24
   1  -7   1    5.09    0.34
   1  -7   1    4.07    0.30
  -2   7  -1   13.61    0.60
  -2   7  -1   13.51    0.48
  -2   7  -1   12.96    0.56
  -2   7  -1   13.59    0.60
  -2   7  -1   13.62    0.37
  -2   7  -1   13.49    0.49
   2  -7   1   14.32    0.58
   2  -7   1   13.37    0.36
   2  -7   1   13.92    0.56
   2  -7   1   13.25    0.58
   2  -7   1   12.66    0.51
   2  -7   1   13.13    0.56
   2  -7   1   12.51    0.55
   2  -7   1   13.14    0.54
   2  -7   1   13.46    0.36
   2  -7   1   12.42    0.53
  -3   7  -1    0.50    0.11
  -3   7  -1    0.62    0.11
  -3   7  -1    0.48    0.11
   3  -7   1    0.36    0.13
   3  -7   1    0.31    0.13
   3  -7   1    0.53    0.15
   3  -7   1    0.45    0.15
   3  -7   1    0.82    0.19
   3  -7   1    0.57    0.16
   3  -7   1    0.50    0.14
   3  -7   1    0.80    0.20
  -4   7  -1   21.96    0.64
  -4   7  -1   20.51    0.66
  -4   7  -1   20.60    0.60
   4  -7   1   21.47    0.82
   4  -7   1   19.82    0.79
   4  -7   1   19.85    0.78
   4  -7   1   20.17    0.72
   4  -7   1   19.29    0.84
   4  -7   1   18.58    0.76
   4  -7   1   20.53    0.69
  -5   7  -1    2.51    0.29
   5  -7   1    2.61    0.35
   5  -7   1    2.00    0.31
   5  -7   1    3.11    0.40
   5  -7   1    3.19    0.41
   5  -7   1    2.73    0.30
   5  -7   1    2.09    0.27
   5  -7   1    2.72    0.38
  -6   7  -1   -0.13    0.11
   6  -7   1    0.01    0.13
   6  -7   1    0.03    0.13
   6  -7   1   -0.06    0.16
   6  -7   1    0.32    0.18
   6  -7   1    0.07    0.16
   6  -7   1   -0.05    0.12
   6  -7   1    0.07    0.14
  -7   7  -1   -0.08    0.15
   7  -7   1    0.27    0.19
   7  -7   1    0.07    0.16
   7  -7   1    0.18    0.19
   7  -7   1    0.00    0.17
  -8   7  -1    0.08    0.21
   8  -7   1   -0.11    0.19
   8  -7   1    0.07    0.22
   8  -7   1    0.32    0.22
   8  -7   1    0.24    0.22
  -9   7  -1    0.17    0.26
   9  -7   1   -0.09    0.23
   9  -7   1    0.14    0.28
   9  -7   1    0.19    0.27
   9   6  -1    0.03    0.29
  -9  -6   1    0.33    0.30
   8   6  -1    5.81    0.60
   8   6  -1    4.81    0.61
  -8  -6   1    6.16    0.70
   7   6  -1    0.45    0.22
   7   6  -1    0.21    0.22
  -7  -6   1    0.25    0.23
  -7  -6   1   -0.08    0.25
   6   6  -1    7.02    0.49
   6   6  -1    6.58    0.47
   6   6  -1    5.94    0.59
  -6  -6   1    6.79    0.53
  -6  -6   1    8.25    0.48
  -6  -6   1    7.54    0.72
  -6  -6   1    8.79    0.59
   5   6  -1    5.52    0.31
   5   6  -1    5.67    0.33
   5   6  -1    5.04    0.43
   5   6  -1    5.50    0.38
   5   6  -1    4.72    0.47
  -5  -6   1    5.40    0.35
  -5  -6   1    5.49    0.34
  -5  -6   1    5.83    0.42
  -5  -6   1    6.64    0.60
  -5  -6   1    3.85    0.41
  -5  -6   1    5.33    0.33
  -5  -6   1    4.98    0.39
   4   6  -1    4.15    0.41
   4   6  -1    4.31    0.22
   4   6  -1    4.83    0.33
   4   6  -1    4.40    0.30
   4   6  -1    5.05    0.33
   4   6  -1    5.35    0.48
   4   6  -1    4.41    0.29
  -4  -6   1    4.37    0.35
  -4  -6   1    3.95    0.28
  -4  -6   1    4.68    0.35
  -4  -6   1    4.22    0.30
  -4  -6   1    4.47    0.46
  -4  -6   1    4.50    0.32
  -4  -6   1    4.55    0.41
  -4  -6   1    4.39    0.31
   3   6  -1    0.50    0.10
   3   6  -1    0.48    0.13
   3   6  -1    0.54    0.14
   3   6  -1    0.63    0.09
   3   6  -1    0.22    0.11
   3   6  -1    0.34    0.13
   3   6  -1    0.35    0.11
   3   6  -1    0.55    0.14
  -3  -6   1    0.50    0.14
  -3  -6   1    0.24    0.13
  -3  -6   1    0.57    0.14
  -3  -6   1    0.61    0.14
  -3  -6   1    0.59    0.13
  -3  -6   1    0.49    0.14
  -3  -6   1    0.53    0.15
   2   6  -1    1.69    0.20
   2   6  -1    1.41    0.21
   2   6  -1    1.61    0.16
   2   6  -1    1.65    0.16
   2   6  -1    1.51    0.19
   2   6  -1    1.66    0.20
   2   6  -1    1.47    0.20
   2   6  -1    1.43    0.18
   2   6  -1    1.42    0.23
  -2  -6   1    1.28    0.19
  -2  -6   1    1.73    0.22
  -2  -6   1    1.88    0.25
  -2  -6   1    1.51    0.15
  -2  -6   1    1.42    0.19
  -2  -6   1    1.71    0.19
  -2  -6   1    1.79    0.22
  -2  -6   1    1.22    0.18
   1   6  -1   24.55    0.64
   1   6  -1   25.12    0.75
   1   6  -1   24.23    0.68
   1   6  -1   25.21    0.75
   1   6  -1   24.42    0.79
   1   6  -1   25.33    0.73
   1   6  -1   23.90    0.63
   1   6  -1   25.12    0.74
  -1  -6   1   24.80    0.74
  -1  -6   1   25.76    0.81
  -1  -6   1   25.90    0.73
  -1  -6   1   24.74    0.67
  -1  -6   1   23.22    0.74
  -1  -6   1   26.03    0.73
  -1  -6   1   24.75    0.77
  -1  -6   1   25.09    0.74
   0   6  -1    1.54    0.17
   0   6  -1    1.64    0.19
   0   6  -1    1.76    0.22
   0   6  -1    1.16    0.16
   0   6  -1    1.42    0.17
   0   6  -1    1.07    0.17
   0   6  -1    1.62    0.19
   0   6  -1    1.52    0.11
   0  -6   1    1.70    0.18
   0  -6   1    1.39    0.19
   0  -6   1    1.53    0.20
   0  -6   1    1.85    0.22
   0  -6   1    1.94    0.20
   0  -6   1    1.60    0.17
   0  -6   1    1.49    0.18
   0  -6   1    1.55    0.19
   0  -6   1    1.38    0.19
  -1   6  -1    3.51    0.26
  -1   6  -1    3.59    0.14
  -1   6  -1    3.37    0.26
  -1   6  -1    3.48    0.22
  -1   6  -1    3.87    0.26
  -1   6  -1    4.04    0.25
  -1   6  -1    3.48    0.22
  -1   6  -1    3.63    0.27
   1  -6   1    3.57    0.26
   1  -6   1    3.40    0.25
   1  -6   1    3.44    0.19
   1  -6   1    3.81    0.17
   1  -6   1    3.40    0.24
   1  -6   1    3.58    0.24
   1  -6   1    3.22    0.23
   1  -6   1    3.51    0.27
   1  -6   1    3.35    0.26
  -2   6  -1   43.91    1.18
  -2   6  -1   40.67    0.99
  -2   6  -1   42.79    0.99
  -2   6  -1   42.36    1.15
  -2   6  -1   41.35    0.88
  -2   6  -1   40.80    1.17
   2  -6   1   42.99    1.08
   2  -6   1   41.33    1.03
   2  -6   1   42.25    1.15
   2  -6   1   41.27    1.07
   2  -6   1   41.57    1.09
   2  -6   1   39.42    1.15
   2  -6   1   39.54    1.08
   2  -6   1   41.19    1.10
   2  -6   1   40.22    1.10
  -3   6  -1   20.01    0.77
  -3   6  -1   19.99    0.58
  -3   6  -1   20.80    0.55
  -3   6  -1   20.25    0.58
   3  -6   1   20.92    0.72
   3  -6   1   20.57    0.74
   3  -6   1   20.50    0.68
   3  -6   1   21.15    0.65
   3  -6   1   21.22    0.79
   3  -6   1   20.04    0.73
   3  -6   1   20.52    0.72
  -4   6  -1    3.89    0.26
  -4   6  -1    3.64    0.22
  -4   6  -1    3.73    0.22
   4  -6   1    3.31    0.37
   4  -6   1    3.60    0.31
   4  -6   1    3.53    0.35
   4  -6   1    3.18    0.35
   4  -6   1    3.74    0.27
   4  -6   1    3.77    0.38
   4  -6   1    3.27    0.34
  -5   6  -1    2.93    0.22
  -5   6  -1    2.28    0.28
   5  -6   1    2.51    0.34
   5  -6   1    2.40    0.27
   5  -6   1    2.96    0.36
   5  -6   1    1.76    0.28
   5  -6   1    2.82    0.29
   5  -6   1    2.25    0.33
   5  -6   1    2.46    0.34
  -6   6  -1   -0.01    0.11
   6  -6   1    0.12    0.16
   6  -6   1    0.02    0.14
   6  -6   1    0.10    0.12
   6  -6   1    0.00    0.11
   6  -6   1    0.13    0.15
   6  -6   1    0.16    0.14
   6  -6   1   -0.02    0.15
  -7   6  -1    0.38    0.19
   7  -6   1    0.67    0.24
   7  -6   1    0.47    0.26
   7  -6   1    1.00    0.27
   7  -6   1    0.00    0.17
   7  -6   1    0.44    0.20
  -8   6  -1    3.10    0.46
   8  -6   1    3.77    0.48
   8  -6   1    2.94    0.46
   8  -6   1    3.30    0.51
   8  -6   1    4.05    0.58
  -9   6  -1    0.60    0.30
   9  -6   1    0.66    0.33
   9  -6   1    0.46    0.29
   9  -6   1   -0.13    0.24
 -10   6  -1    0.59    0.37
  10  -6   1    0.98    0.42
  10  -6   1    0.70    0.42
  10  -6   1    0.67    0.36
   9   5  -1    0.56    0.33
  -9  -5   1    0.60    0.33
   8   5  -1    0.27    0.28
   8   5  -1    0.25    0.25
  -8  -5   1    0.31    0.24
   7   5  -1    0.46    0.22
   7   5  -1    0.60    0.22
  -7  -5   1    0.83    0.35
  -7  -5   1    0.51    0.23
   6   5  -1    2.08    0.31
   6   5  -1    1.94    0.30
   6   5  -1    1.98    0.33
  -6  -5   1    1.81    0.28
  -6  -5   1    2.93    0.40
  -6  -5   1    1.39    0.35
   5   5  -1    4.32    0.44
   5   5  -1    3.56    0.23
   5   5  -1    3.96    0.38
   5   5  -1    4.06    0.37
   5   5  -1    3.85    0.24
   5   5  -1    3.86    0.24
  -5  -5   1    4.11    0.42
  -5  -5   1    3.68    0.27
  -5  -5   1    3.66    0.26
  -5  -5   1    3.38    0.34
  -5  -5   1    4.27    0.40
  -5  -5   1    4.71    0.51
  -5  -5   1    4.11    0.28
   4   5  -1    0.46    0.14
   4   5  -1    0.23    0.11
   4   5  -1    0.28    0.12
   4   5  -1    0.38    0.09
   4   5  -1    0.36    0.10
   4   5  -1    0.16    0.12
   4   5  -1    0.14    0.11
   4   5  -1    0.22    0.09
  -4  -5   1    0.25    0.10
  -4  -5   1   -0.02    0.07
  -4  -5   1    0.17    0.10
  -4  -5   1    0.40    0.12
  -4  -5   1    0.24    0.15
  -4  -5   1    0.16    0.11
  -4  -5   1    0.19    0.12
  -4  -5   1    0.19    0.12
   3   5  -1    0.52    0.12
   3   5  -1    0.41    0.12
   3   5  -1    0.67    0.16
   3   5  -1    0.80    0.14
   3   5  -1    0.40    0.12
   3   5  -1    0.57    0.10
   3   5  -1    0.59    0.13
   3   5  -1    0.58    0.12
  -3  -5   1    0.76    0.14
  -3  -5   1    0.73    0.17
  -3  -5   1    0.48    0.13
  -3  -5   1    0.65    0.12
  -3  -5   1    0.69    0.14
  -3  -5   1    0.62    0.14
  -3  -5   1    0.66    0.13
   2   5  -1    3.09    0.17
   2   5  -1    3.55    0.28
   2   5  -1    3.10    0.21
   2   5  -1    2.83    0.25
   2   5  -1    3.18    0.23
   2   5  -1    3.36    0.22
   2   5  -1    3.10    0.16
   2   5  -1    3.62    0.31
  -2  -5   1    3.36    0.23
  -2  -5   1    2.80    0.20
  -2  -5   1    3.28    0.31
  -2  -5   1    2.95    0.23
  -2  -5   1    2.95    0.25
  -2  -5   1    2.50    0.23
  -2  -5   1    2.89    0.25
   1   5  -1   23.00    0.60
   1   5  -1   22.67    0.68
   1   5  -1   23.08    0.67
   1   5  -1   24.07    0.67
   1   5  -1   23.40    0.58
   1   5  -1   22.71    0.67
   1   5  -1   23.83    0.68
   1   5  -1   24.43    0.60
   1   5  -1   23.85    0.64
   1   5  -1   23.44    0.72
  -1  -5   1   23.38    0.67
  -1  -5   1   22.91    0.67
  -1  -5   1   22.86    0.64
  -1  -5   1   24.06    0.66
  -1  -5   1   22.51    0.71
  -1  -5   1   23.68    0.68
  -1  -5   1   24.18    0.61
  -1  -5   1   21.94    0.67
   0   5  -1    8.47    0.33
   0   5  -1    7.53    0.34
   0   5  -1    8.67    0.37
   0   5  -1    8.34    0.33
   0   5  -1    8.78    0.34
   0   5  -1    9.32    0.39
   0   5  -1    8.29    0.23
   0   5  -1    8.54    0.35
   0  -5   1    8.02    0.33
   0  -5   1    9.22    0.38
   0  -5   1    8.24    0.34
   0  -5   1    7.84    0.31
   0  -5   1    8.61    0.35
   0  -5   1    8.11    0.32
   0  -5   1    6.91    0.33
   0  -5   1    7.87    0.31
   0  -5   1    8.23    0.36
  -1   5  -1    1.19    0.13
  -1   5  -1    1.62    0.19
  -1   5  -1    1.21    0.16
  -1   5  -1    1.14    0.17
  -1   5  -1    1.32    0.08
  -1   5  -1    1.47    0.14
  -1   5  -1    1.30    0.18
  -1   5  -1    1.71    0.20
  -1   5  -1    1.59    0.19
   1  -5   1    1.26    0.17
   1  -5   1    1.75    0.19
   1  -5   1    1.62    0.18
   1  -5   1    1.51    0.19
   1  -5   1    1.35    0.12
   1  -5   1    1.55    0.18
   1  -5   1    1.23    0.17
   1  -5   1    1.54    0.08
   1  -5   1    1.34    0.17
  -2   5  -1    7.21    0.28
  -2   5  -1    7.19    0.26
  -2   5  -1    7.10    0.25
  -2   5  -1    8.26    0.40
  -2   5  -1    7.83    0.37
  -2   5  -1    7.67    0.38
   2  -5   1    7.89    0.37
   2  -5   1    7.47    0.37
   2  -5   1    7.59    0.39
   2  -5   1    7.66    0.33
   2  -5   1    7.36    0.35
   2  -5   1    7.17    0.36
   2  -5   1    6.95    0.33
   2  -5   1    7.57    0.36
  -3   5  -1    8.38    0.44
  -3   5  -1    8.84    0.40
  -3   5  -1    8.08    0.29
  -3   5  -1    8.77    0.46
  -3   5  -1    8.42    0.29
  -3   5  -1    8.02    0.33
   3  -5   1    8.81    0.42
   3  -5   1    8.54    0.41
   3  -5   1    8.94    0.44
   3  -5   1    8.21    0.36
   3  -5   1    8.61    0.38
   3  -5   1    8.88    0.46
   3  -5   1    8.12    0.41
  -4   5  -1    0.47    0.09
  -4   5  -1    0.40    0.12
  -4   5  -1    0.42    0.15
  -4   5  -1    0.48    0.09
   4  -5   1    0.27    0.11
   4  -5   1    0.73    0.18
   4  -5   1    0.70    0.17
   4  -5   1    0.38    0.11
   4  -5   1    0.29    0.12
   4  -5   1    0.44    0.15
   4  -5   1    0.32    0.13
  -5   5  -1   34.90    1.04
  -5   5  -1   34.11    0.84
   5  -5   1   34.62    1.10
   5  -5   1   36.38    1.15
   5  -5   1   35.36    0.95
   5  -5   1   34.09    1.07
   5  -5   1   35.35    0.90
   5  -5   1   34.60    1.07
   5  -5   1   33.45    1.17
  -6   5  -1   20.05    0.81
   6  -5   1   20.27    0.64
   6  -5   1   20.56    0.83
   6  -5   1   21.05    0.68
   6  -5   1   19.74    0.87
   6  -5   1   19.05    0.84
   6  -5   1   20.59    0.81
   6  -5   1   19.48    0.90
  -7   5  -1   18.15    0.83
  -7   5  -1   15.82    0.94
   7  -5   1   16.64    0.77
   7  -5   1   17.78    0.88
   7  -5   1   17.57    0.92
   7  -5   1   17.42    0.82
   7  -5   1   17.96    0.87
  -8   5  -1   -0.10    0.17
   8  -5   1    0.13    0.19
   8  -5   1    0.21    0.21
   8  -5   1   -0.13    0.19
   8  -5   1    0.27    0.21
  -9   5  -1    2.17    0.45
   9  -5   1    3.07    0.48
   9  -5   1    2.07    0.46
   9  -5   1    3.20    0.55
 -10   5  -1    0.39    0.31
  10  -5   1    0.29    0.34
  10  -5   1    0.25    0.32
  10   4  -1    0.55    0.35
 -10  -4   1    0.07    0.32
   9   4  -1    0.04    0.26
   9   4  -1   -0.13    0.27
  -9  -4   1    0.19    0.27
   8   4  -1    1.33    0.34
   8   4  -1    2.15    0.44
  -8  -4   1    1.55    0.38
   7   4  -1    0.76    0.27
   7   4  -1    1.24    0.28
   7   4  -1    0.83    0.24
  -7  -4   1    0.61    0.31
  -7  -4   1    0.44    0.23
   6   4  -1   27.73    0.77
   6   4  -1   26.44    0.96
   6   4  -1   28.37    1.06
   6   4  -1   27.58    0.96
  -6  -4   1   27.25    1.06
  -6  -4   1   29.08    1.18
   5   4  -1    0.16    0.12
   5   4  -1    0.28    0.11
   5   4  -1    0.29    0.07
   5   4  -1    0.18    0.07
   5   4  -1    0.35    0.11
   5   4  -1    0.16    0.14
   5   4  -1    0.18    0.12
  -5  -4   1    0.13    0.14
  -5  -4   1    0.27    0.10
  -5  -4   1    0.14    0.09
  -5  -4   1    0.15    0.09
  -5  -4   1    0.15    0.12
  -5  -4   1    0.34    0.15
   4   4  -1    9.39    0.50
   4   4  -1    9.72    0.37
   4   4  -1    8.90    0.43
   4   4  -1    9.01    0.36
   4   4  -1   10.22    0.50
   4   4  -1    9.47    0.34
   4   4  -1    9.28    0.43
   4   4  -1    8.64    0.35
  -4  -4   1    9.55    0.37
  -4  -4   1    9.91    0.44
  -4  -4   1    9.25    0.52
  -4  -4   1    9.47    0.38
  -4  -4   1    9.64    0.49
  -4  -4   1   10.11    0.45
  -4  -4   1    9.41    0.36
   3   4  -1    9.96    0.41
   3   4  -1   10.22    0.32
   3   4  -1   10.07    0.41
   3   4  -1   10.34    0.46
   3   4  -1   10.07    0.39
   3   4  -1    9.85    0.48
   3   4  -1    9.63    0.44
   3   4  -1    9.83    0.37
   3   4  -1   10.49    0.39
  -3  -4   1    8.98    0.46
  -3  -4   1    9.73    0.42
  -3  -4   1   10.26    0.36
  -3  -4   1   10.30    0.38
  -3  -4   1    9.85    0.41
  -3  -4   1   10.07    0.37
  -3  -4   1   10.07    0.41
   2   4  -1    3.56    0.24
   2   4  -1    3.09    0.16
   2   4  -1    3.18    0.21
   2   4  -1    3.20    0.14
   2   4  -1    3.40    0.21
   2   4  -1    3.96    0.27
   2   4  -1    3.55    0.21
   2   4  -1    3.24    0.20
   2   4  -1    3.23    0.20
  -2  -4   1    3.16    0.24
  -2  -4   1    3.01    0.20
  -2  -4   1    3.37    0.21
  -2  -4   1    3.30    0.22
  -2  -4   1    3.34    0.20
  -2  -4   1    3.35    0.22
  -2  -4   1    3.11    0.16
  -2  -4   1    3.43    0.21
   1   4  -1   27.30    0.70
   1   4  -1   26.63    0.60
   1   4  -1   26.43    0.66
   1   4  -1   27.83    0.64
   1   4  -1   27.30    0.62
   1   4  -1   26.70    0.74
   1   4  -1   27.03    0.70
   1   4  -1   26.19    0.71
   1   4  -1   26.06    0.69
   1   4  -1   27.06    0.61
   1   4  -1   26.91    0.70
  -1  -4   1   26.51    0.69
  -1  -4   1   26.04    0.73
  -1  -4   1   27.08    0.71
  -1  -4   1   25.79    0.66
  -1  -4   1   27.00    0.70
  -1  -4   1   26.26    0.70
  -1  -4   1   26.77    0.62
  -1  -4   1   27.45    0.70
   0   4  -1   31.81    0.78
   0   4  -1   33.09    0.83
   0   4  -1   31.72    0.80
   0   4  -1   32.46    0.63
   0   4  -1   31.47    0.78
   0   4  -1   32.37    0.76
   0   4  -1   33.80    0.82
   0   4  -1   32.06    0.77
   0   4  -1   31.87    0.75
   0  -4   1   31.85    0.81
   0  -4   1   32.37    0.81
   0  -4   1   32.54    0.80
   0  -4   1   32.04    0.75
   0  -4   1   33.38    0.81
   0  -4   1   30.88    0.75
   0  -4   1   32.49    0.73
   0  -4   1   32.24    0.76
   0  -4   1   31.45    0.76
  -1   4  -1  100.18    1.99
  -1   4  -1  100.58    1.81
  -1   4  -1   98.94    2.10
  -1   4  -1   99.87    2.12
  -1   4  -1   99.99    2.00
  -1   4  -1  100.77    2.12
  -1   4  -1   99.91    1.96
  -1   4  -1  100.82    2.05
   1  -4   1   99.93    1.92
   1  -4   1  100.69    2.10
   1  -4   1  101.15    1.99
   1  -4   1  100.62    2.02
   1  -4   1  100.67    2.05
   1  -4   1   96.12    2.01
   1  -4   1   99.04    1.93
   1  -4   1   98.62    1.90
   1  -4   1   98.79    1.94
  -2   4  -1   39.67    0.83
  -2   4  -1   39.07    0.85
  -2   4  -1   39.58    0.96
  -2   4  -1   38.80    1.02
  -2   4  -1   40.16    1.04
  -2   4  -1   39.25    0.83
   2  -4   1   41.04    1.06
   2  -4   1   39.25    0.96
   2  -4   1   39.30    0.98
   2  -4   1   40.06    0.90
   2  -4   1   38.76    0.95
   2  -4   1   39.06    0.94
   2  -4   1   38.95    0.97
  -3   4  -1   15.61    0.51
  -3   4  -1   15.95    0.50
  -3   4  -1   15.34    0.38
  -3   4  -1   15.62    0.38
  -3   4  -1   14.78    0.59
   3  -4   1   15.92    0.51
   3  -4   1   16.31    0.57
   3  -4   1   15.99    0.56
   3  -4   1   15.32    0.57
   3  -4   1   15.42    0.56
   3  -4   1   16.16    0.49
   3  -4   1   14.30    0.59
  -4   4  -1    8.07    0.39
  -4   4  -1    8.16    0.26
  -4   4  -1    8.06    0.26
  -4   4  -1    9.38    0.50
  -4   4  -1    7.50    0.36
   4  -4   1    7.65    0.45
   4  -4   1    7.44    0.41
   4  -4   1    8.05    0.42
   4  -4   1    9.43    0.47
   4  -4   1    7.59    0.33
   4  -4   1    8.27    0.42
   4  -4   1    7.64    0.35
  -5   4  -1    0.00    0.05
  -5   4  -1   -0.01    0.05
  -5   4  -1   -0.05    0.11
  -5   4  -1    0.02    0.09
   5  -4   1   -0.12    0.09
   5  -4   1   -0.04    0.08
   5  -4   1    0.04    0.09
   5  -4   1    0.05    0.08
   5  -4   1    0.08    0.11
   5  -4   1    0.06    0.12
   5  -4   1    0.00    0.10
  -6   4  -1    6.22    0.46
   6  -4   1    5.73    0.50
   6  -4   1    5.96    0.53
   6  -4   1    5.51    0.33
   6  -4   1    5.78    0.54
   6  -4   1    6.02    0.31
   6  -4   1    6.52    0.42
   6  -4   1    6.91    0.61
  -7   4  -1    1.92    0.39
  -7   4  -1    2.28    0.37
   7  -4   1    2.62    0.39
   7  -4   1    2.28    0.39
   7  -4   1    2.43    0.40
   7  -4   1    2.48    0.33
   7  -4   1    2.94    0.43
  -8   4  -1    5.84    0.63
  -8   4  -1    3.79    0.58
   8  -4   1    4.93    0.54
   8  -4   1    3.02    0.48
   8  -4   1    4.46    0.56
  -9   4  -1    0.31    0.25
   9  -4   1    0.37    0.27
   9  -4   1    0.43    0.28
   9  -4   1    0.62    0.33
 -10   4  -1    0.58    0.34
  10  -4   1    0.38    0.36
  10  -4   1    0.58    0.35
  10   3  -1   -0.11    0.29
 -10  -3   1    0.10    0.26
   9   3  -1    0.61    0.34
   9   3  -1    0.91    0.33
  -9  -3   1    1.18    0.35
   8   3  -1    5.28    0.61
   8   3  -1    4.51    0.54
  -8  -3   1    4.90    0.60
   7   3  -1    0.39    0.21
   7   3  -1   -0.06    0.17
   7   3  -1   -0.01    0.15
  -7  -3   1    0.00    0.20
  -7  -3   1   -0.08    0.13
   6   3  -1    0.20    0.15
   6   3  -1    0.22    0.14
   6   3  -1    0.09    0.11
   6   3  -1    0.07    0.13
  -6  -3   1    0.10    0.19
  -6  -3   1   -0.05    0.13
   5   3  -1   -0.06    0.08
   5   3  -1   -0.01    0.11
   5   3  -1    0.10    0.11
   5   3  -1   -0.04    0.07
  -5  -3   1    0.03    0.07
  -5  -3   1   -0.01    0.11
  -5  -3   1   -0.03    0.09
  -5  -3   1    0.00    0.06
  -5  -3   1    0.02    0.06
  -5  -3   1   -0.15    0.11
   4   3  -1    0.21    0.07
   4   3  -1    0.25    0.09
   4   3  -1    0.17    0.07
   4   3  -1    0.30    0.11
   4   3  -1    0.27    0.07
   4   3  -1    0.32    0.11
   4   3  -1    0.49    0.10
   4   3  -1    0.26    0.12
  -4  -3   1    0.63    0.16
  -4  -3   1    0.33    0.08
  -4  -3   1    0.34    0.12
  -4  -3   1    0.42    0.09
  -4  -3   1    0.42    0.09
  -4  -3   1    0.25    0.09
  -4  -3   1    0.33    0.15
   3   3  -1   58.39    1.35
   3   3  -1   57.58    1.25
   3   3  -1   58.46    1.15
   3   3  -1   57.82    1.20
   3   3  -1   57.71    1.45
   3   3  -1   58.35    1.28
   3   3  -1   54.62    1.24
   3   3  -1   55.60    1.33
   3   3  -1   57.06    1.37
   3   3  -1   56.76    1.21
  -3  -3   1   58.00    1.35
  -3  -3   1   56.39    1.21
  -3  -3   1   57.36    1.45
  -3  -3   1   55.30    1.32
  -3  -3   1   57.21    1.15
  -3  -3   1   57.25    1.21
  -3  -3   1   54.89    1.30
   2   3  -1    0.54    0.09
   2   3  -1    0.52    0.10
   2   3  -1    0.54    0.10
   2   3  -1    0.54    0.09
   2   3  -1    0.67    0.10
   2   3  -1    0.53    0.08
   2   3  -1    0.38    0.10
   2   3  -1    0.64    0.06
   2   3  -1    0.52    0.11
   2   3  -1    0.43    0.08
   2   3  -1    0.59    0.12
  -2  -3   1    0.57    0.10
  -2  -3   1    0.44    0.07
  -2  -3   1    0.70    0.11
  -2  -3   1    0.44    0.08
  -2  -3   1    0.38    0.10
  -2  -3   1    0.38    0.08
  -2  -3   1    0.45    0.08
  -2  -3   1    0.39    0.09
   1   3  -1   90.18    1.70
   1   3  -1   90.48    1.69
   1   3  -1   91.00    1.84
   1   3  -1   89.35    1.87
   1   3  -1   89.50    1.76
   1   3  -1   91.77    1.65
   1   3  -1   88.84    1.64
   1   3  -1   91.03    1.81
   1   3  -1   90.34    1.73
   1   3  -1   79.08    1.77
   1   3  -1   91.30    1.86
   1   3  -1   90.78    1.77
  -1  -3   1   92.12    1.84
  -1  -3   1   90.07    1.79
  -1  -3   1   87.96    1.64
  -1  -3   1   90.84    1.69
  -1  -3   1   87.46    1.80
  -1  -3   1   90.35    1.69
  -1  -3   1   90.65    1.77
  -1  -3   1   91.07    1.87
   0   3  -1   68.25    1.24
   0   3  -1   69.07    1.37
   0   3  -1   68.64    1.45
   0   3  -1   68.84    1.33
   0   3  -1   70.11    1.40
   0   3  -1   67.70    1.42
   0   3  -1   67.85    1.42
   0   3  -1   69.92    1.39
   0   3  -1   68.10    1.44
   0   3  -1   70.24    1.32
   0   3  -1   68.78    1.36
   0  -3   1   66.94    1.42
   0  -3   1   68.43    1.37
   0  -3   1   71.12    1.45
   0  -3   1   70.32    1.33
   0  -3   1   69.08    1.40
   0  -3   1   70.12    1.34
   0  -3   1   69.34    1.24
   0  -3   1   68.96    1.44
   0  -3   1   68.13    1.41
   0  -3   1   67.82    1.31
   0  -3   1   67.73    1.37
  -1   3  -1   47.77    1.10
  -1   3  -1   47.83    1.07
  -1   3  -1   48.15    0.94
  -1   3  -1   47.86    1.04
  -1   3  -1   47.67    1.10
  -1   3  -1   47.86    1.03
  -1   3  -1   46.98    0.95
  -1   3  -1   46.71    1.04
  -1   3  -1   47.09    0.91
   1  -3   1   47.07    1.02
   1  -3   1   47.96    0.98
   1  -3   1   48.49    1.10
   1  -3   1   47.86    1.05
   1  -3   1   47.59    1.07
   1  -3   1   46.95    1.04
   1  -3   1   48.03    1.00
   1  -3   1   47.48    1.03
   1  -3   1   47.62    1.01
  -2   3  -1    3.64    0.18
  -2   3  -1    3.36    0.23
  -2   3  -1    3.43    0.19
  -2   3  -1    3.86    0.20
   2  -3   1    3.23    0.18
   2  -3   1    3.44    0.21
   2  -3   1    3.41    0.21
   2  -3   1    3.37    0.21
   2  -3   1    3.32    0.22
   2  -3   1    3.62    0.21
   2  -3   1    3.76    0.20
  -3   3  -1    3.43    0.26
  -3   3  -1    3.27    0.20
  -3   3  -1    3.45    0.23
  -3   3  -1    3.38    0.22
   3  -3   1    3.57    0.21
   3  -3   1    3.47    0.19
   3  -3   1    3.78    0.25
   3  -3   1    3.33    0.25
   3  -3   1    3.73    0.24
   3  -3   1    3.57    0.25
   3  -3   1    3.35    0.23
  -4   3  -1   23.18    0.65
  -4   3  -1   23.28    0.75
  -4   3  -1   21.85    0.80
   4  -3   1   22.94    0.64
   4  -3   1   23.76    0.61
   4  -3   1   22.58    0.78
   4  -3   1   21.94    0.74
   4  -3   1   23.67    0.73
   4  -3   1   23.39    0.72
   4  -3   1   23.42    0.82
  -5   3  -1   -0.02    0.04
  -5   3  -1   -0.06    0.09
  -5   3  -1    0.00    0.05
  -5   3  -1    0.00    0.09
   5  -3   1   -0.03    0.10
   5  -3   1    0.00    0.07
   5  -3   1   -0.04    0.07
   5  -3   1    0.06    0.11
   5  -3   1    0.04    0.10
   5  -3   1    0.11    0.12
   5  -3   1   -0.02    0.11
  -6   3  -1    3.41    0.23
  -6   3  -1    3.03    0.22
  -6   3  -1    4.05    0.51
  -6   3  -1    3.50    0.41
   6  -3   1    3.52    0.39
   6  -3   1    3.20    0.40
   6  -3   1    3.01    0.39
   6  -3   1    3.67    0.36
   6  -3   1    2.59    0.35
  -7   3  -1   22.64    1.09
  -7   3  -1   23.65    0.99
   7  -3   1   23.75    0.84
   7  -3   1   22.24    0.87
   7  -3   1   23.35    1.01
   7  -3   1   22.23    1.00
   7  -3   1   23.55    0.97
  -8   3  -1    1.40    0.41
  -8   3  -1    1.66    0.37
   8  -3   1    1.84    0.38
   8  -3   1    1.78    0.38
   8  -3   1    1.47    0.37
   8  -3   1    2.12    0.36
  -9   3  -1   -0.20    0.18
   9  -3   1    0.11    0.26
   9  -3   1    0.16    0.25
   9  -3   1   -0.03    0.19
 -10   3  -1    1.07    0.39
  10  -3   1    0.96    0.42
  10  -3   1    0.08    0.33
  10   2  -1    0.21    0.36
  10   2  -1    0.05    0.31
 -10  -2   1   -0.06    0.27
   9   2  -1    0.12    0.27
   9   2  -1    0.16    0.22
  -9  -2   1    0.14    0.21
   8   2  -1   -0.07    0.19
   8   2  -1   -0.04    0.15
   8   2  -1    0.22    0.24
  -8  -2   1   -0.20    0.17
  -8  -2   1   -0.05    0.28
   7   2  -1    0.60    0.23
   7   2  -1    1.04    0.21
   7   2  -1    0.81    0.24
   7   2  -1    1.14    0.29
  -7  -2   1    0.94    0.26
  -7  -2   1    0.63    0.26
   6   2  -1   43.58    1.34
   6   2  -1   42.76    1.27
   6   2  -1   43.39    1.13
   6   2  -1   47.27    1.40
  -6  -2   1   43.66    1.48
  -6  -2   1   46.01    1.42
   5   2  -1    3.00    0.31
   5   2  -1    3.92    0.40
   5   2  -1    3.35    0.14
   5   2  -1    2.92    0.33
   5   2  -1    3.38    0.24
  -5  -2   1    3.14    0.14
  -5  -2   1    3.48    0.19
  -5  -2   1    3.37    0.17
  -5  -2   1    3.79    0.15
  -5  -2   1    2.93    0.32
  -5  -2   1    3.73    0.38
  -5  -2   1    2.97    0.28
  -5  -2   1    3.32    0.17
  -5  -2   1    3.59    0.42
   4   2  -1   14.07    0.38
   4   2  -1   13.69    0.45
   4   2  -1   13.02    0.52
   4   2  -1   14.62    0.58
   4   2  -1   13.10    0.53
   4   2  -1   12.77    0.36
   4   2  -1   13.27    0.32
   4   2  -1   13.87    0.36
  -4  -2   1   13.50    0.36
  -4  -2   1   13.30    0.49
  -4  -2   1   12.93    0.37
  -4  -2   1   12.98    0.35
  -4  -2   1   14.65    0.55
  -4  -2   1   14.64    0.63
  -4  -2   1   13.50    0.57
  -4  -2   1   13.04    0.48
  -4  -2   1   13.64    0.32
   3   2  -1    5.53    0.19
   3   2  -1    5.41    0.22
   3   2  -1    5.30    0.28
   3   2  -1    5.27    0.15
   3   2  -1    4.95    0.29
   3   2  -1    5.65    0.33
   3   2  -1    5.26    0.22
   3   2  -1    5.20    0.28
   3   2  -1    5.44    0.23
   3   2  -1    5.41    0.21
  -3  -2   1    5.06    0.28
  -3  -2   1    5.33    0.26
  -3  -2   1    5.13    0.30
  -3  -2   1    5.25    0.19
  -3  -2   1    4.87    0.32
  -3  -2   1    5.35    0.19
  -3  -2   1    5.18    0.25
  -3  -2   1    5.18    0.20
   2   2  -1   33.60    0.71
   2   2  -1   34.15    0.69
   2   2  -1   34.38    0.83
   2   2  -1   33.18    0.82
   2   2  -1   33.74    0.87
   2   2  -1   34.69    0.78
   2   2  -1   33.58    0.65
   2   2  -1   33.19    0.72
   2   2  -1   34.35    0.82
   2   2  -1   33.99    0.77
   2   2  -1   33.09    0.77
   2   2  -1   34.21    0.72
  -2  -2   1   34.39    0.88
  -2  -2   1   33.78    0.69
  -2  -2   1   32.02    0.78
  -2  -2   1   34.17    0.71
  -2  -2   1   34.11    0.82
  -2  -2   1   34.08    0.73
  -2  -2   1   33.72    0.72
  -2  -2   1   33.48    0.82
   1   2  -1    1.96    0.12
   1   2  -1    1.82    0.09
   1   2  -1    1.70    0.10
   1   2  -1    1.89    0.12
   1   2  -1    1.77    0.12
   1   2  -1    1.61    0.11
   1   2  -1    1.87    0.13
   1   2  -1    1.93    0.10
  -1  -2   1    1.99    0.12
  -1  -2   1    1.83    0.10
  -1  -2   1    1.71    0.11
  -1  -2   1    1.79    0.11
  -1  -2   1    1.80    0.11
  -1  -2   1    1.52    0.11
  -1  -2   1    1.67    0.10
  -1  -2   1    2.18    0.13
  -1  -2   1    1.92    0.12
  -1  -2   1    1.68    0.12
   0   2  -1    0.95    0.09
   0   2  -1    1.10    0.09
   0   2  -1    1.18    0.08
   0   2  -1    0.99    0.07
   0   2  -1    1.03    0.09
   0   2  -1    1.33    0.08
   0   2  -1    0.92    0.08
   0   2  -1    1.05    0.09
   0   2  -1    1.47    0.09
   0   2  -1    1.18    0.09
   0   2  -1    0.69    0.08
   0  -2   1    1.17    0.08
   0  -2   1    1.01    0.09
   0  -2   1    1.01    0.10
   0  -2   1    1.04    0.07
   0  -2   1    1.07    0.08
   0  -2   1    0.81    0.08
   0  -2   1    1.07    0.07
   0  -2   1    1.08    0.10
  -1   2  -1   34.96    0.82
  -1   2  -1   35.71    0.78
  -1   2  -1   35.28    0.76
  -1   2  -1   35.73    0.78
  -1   2  -1   35.86    0.75
  -1   2  -1   34.31    0.75
   1  -2   1   35.83    0.72
   1  -2   1   34.38    0.75
   1  -2   1   35.31    0.82
   1  -2   1   35.14    0.73
   1  -2   1   35.80    0.77
   1  -2   1   35.12    0.78
   1  -2   1   35.40    0.77
   1  -2   1   35.32    0.75
  -2   2  -1   37.64    0.83
  -2   2  -1   39.74    0.95
  -2   2  -1   38.75    0.87
  -2   2  -1   38.22    0.86
   2  -2   1   37.64    0.80
   2  -2   1   37.82    0.94
   2  -2   1   37.09    0.83
   2  -2   1   38.26    0.87
   2  -2   1   35.79    0.84
   2  -2   1   38.17    0.89
   2  -2   1   39.66    0.88
   2  -2   1   37.69    0.87
  -3   2  -1   40.08    1.07
  -3   2  -1   40.52    1.00
  -3   2  -1   40.69    0.90
   3  -2   1   40.08    0.99
   3  -2   1   41.36    1.08
   3  -2   1   41.08    1.03
   3  -2   1   40.41    0.87
   3  -2   1   40.22    1.02
   3  -2   1   41.64    0.97
   3  -2   1   41.09    0.96
   3  -2   1   40.36    0.91
  -4   2  -1    3.50    0.21
  -4   2  -1    3.53    0.33
  -4   2  -1    3.18    0.20
  -4   2  -1    3.72    0.34
   4  -2   1    3.91    0.21
   4  -2   1    3.81    0.27
   4  -2   1    4.06    0.25
   4  -2   1    3.74    0.20
   4  -2   1    4.12    0.30
   4  -2   1    3.07    0.30
   4  -2   1    3.98    0.26
  -5   2  -1   34.06    0.83
  -5   2  -1   35.35    1.18
  -5   2  -1   34.39    1.07
  -5   2  -1   34.48    0.85
  -5   2  -1   33.88    0.79
  -5   2  -1   34.17    0.78
  -5   2  -1   35.87    1.11
   5  -2   1   34.12    0.93
   5  -2   1   34.30    1.09
   5  -2   1   33.84    0.96
   5  -2   1   34.59    1.08
   5  -2   1   33.14    1.01
  -6   2  -1    1.77    0.18
  -6   2  -1    1.07    0.25
  -6   2  -1    1.31    0.31
  -6   2  -1    1.40    0.17
  -6   2  -1    1.51    0.17
   6  -2   1    1.58    0.28
   6  -2   1    1.22    0.23
   6  -2   1    1.73    0.29
   6  -2   1    1.42    0.28
   6  -2   1    1.46    0.22
  -7   2  -1    6.09    0.57
  -7   2  -1    5.83    0.63
   7  -2   1    5.91    0.50
   7  -2   1    6.47    0.61
   7  -2   1    6.56    0.64
   7  -2   1    6.50    0.58
  -8   2  -1    0.95    0.35
  -8   2  -1    0.79    0.30
   8  -2   1    0.64    0.25
   8  -2   1    1.01    0.26
   8  -2   1    1.25    0.36
   8  -2   1    0.62    0.29
  -9   2  -1    2.06    0.42
   9  -2   1    1.59    0.42
   9  -2   1    1.60    0.40
 -10   2  -1    3.18    0.54
  10  -2   1    2.87    0.58
  10  -2   1    4.53    0.67
  10   1  -1    2.06    0.52
  10   1  -1    1.97    0.48
 -10  -1   1    2.04    0.46
   9   1  -1   -0.13    0.19
   9   1  -1    0.19    0.26
  -9  -1   1    0.51    0.29
   8   1  -1    0.30    0.23
   8   1  -1    0.27    0.22
   8   1  -1    0.09    0.22
  -8  -1   1   -0.03    0.18
  -8  -1   1    0.23    0.29
   7   1  -1    0.59    0.22
   7   1  -1    0.16    0.18
   7   1  -1    0.33    0.16
   7   1  -1    0.42    0.20
  -7  -1   1    0.31    0.23
  -7  -1   1    0.20    0.18
   6   1  -1   -0.23    0.08
   6   1  -1   -0.14    0.08
   6   1  -1   -0.02    0.11
   6   1  -1   -0.08    0.11
   6   1  -1    0.03    0.08
  -6  -1   1    0.02    0.09
  -6  -1   1   -0.07    0.14
  -6  -1   1   -0.10    0.10
   5   1  -1   15.64    0.66
   5   1  -1   14.74    0.62
   5   1  -1   15.60    0.55
   5   1  -1   15.69    0.44
   5   1  -1   14.77    0.65
  -5  -1   1   15.03    0.71
  -5  -1   1   14.94    0.34
  -5  -1   1   15.36    0.54
  -5  -1   1   14.68    0.43
  -5  -1   1   15.19    0.54
  -5  -1   1   16.37    0.69
  -5  -1   1   14.72    0.33
  -5  -1   1   14.63    0.35
  -5  -1   1   14.40    0.35
  -5  -1   1   14.95    0.65
   4   1  -1    0.13    0.06
   4   1  -1    0.10    0.09
   4   1  -1    0.07    0.09
   4   1  -1    0.16    0.08
   4   1  -1    0.01    0.08
  -4  -1   1    0.08    0.09
  -4  -1   1    0.15    0.05
  -4  -1   1    0.11    0.05
  -4  -1   1    0.10    0.07
  -4  -1   1    0.10    0.04
  -4  -1   1    0.15    0.07
  -4  -1   1    0.04    0.08
  -4  -1   1    0.10    0.04
  -4  -1   1    0.02    0.03
  -4  -1   1    0.35    0.14
   3   1  -1    0.68    0.08
   3   1  -1    0.77    0.12
   3   1  -1    0.74    0.14
   3   1  -1    0.70    0.08
   3   1  -1    0.67    0.07
   3   1  -1    0.75    0.08
   3   1  -1    0.68    0.13
   3   1  -1    0.70    0.13
  -3  -1   1    0.58    0.12
  -3  -1   1    0.64    0.06
  -3  -1   1    0.83    0.15
  -3  -1   1    0.69    0.05
  -3  -1   1    0.80    0.07
  -3  -1   1    0.72    0.08
  -3  -1   1    0.74    0.10
  -3  -1   1    0.71    0.15
  -3  -1   1    0.48    0.09
   2   1  -1    2.78    0.14
   2   1  -1    2.85    0.14
   2   1  -1    3.14    0.18
   2   1  -1    2.78    0.11
   2   1  -1    3.13    0.15
   2   1  -1    2.87    0.09
   2   1  -1    2.87    0.18
   2   1  -1    2.97    0.20
   2   1  -1    2.71    0.10
   2   1  -1    2.94    0.10
  -2  -1   1    2.64    0.14
  -2  -1   1    2.80    0.10
  -2  -1   1    2.94    0.10
  -2  -1   1    2.99    0.11
  -2  -1   1    2.73    0.19
  -2  -1   1    2.91    0.18
  -2  -1   1    2.82    0.15
  -2  -1   1    2.71    0.15
  -2  -1   1    2.78    0.10
  -2  -1   1    3.14    0.18
   1   1  -1    2.87    0.13
   1   1  -1    2.99    0.14
   1   1  -1    2.91    0.14
   1   1  -1    3.07    0.10
   1   1  -1    2.76    0.14
   1   1  -1    2.73    0.12
   1   1  -1    2.96    0.10
   1   1  -1    2.92    0.10
   1   1  -1    2.91    0.13
   1   1  -1    2.92    0.10
  -1  -1   1    3.02    0.12
  -1  -1   1    2.75    0.10
  -1  -1   1    2.80    0.14
  -1  -1   1    2.90    0.13
  -1  -1   1    2.85    0.10
  -1  -1   1    2.83    0.13
  -1  -1   1    2.77    0.13
  -1  -1   1    3.11    0.13
  -1  -1   1    2.73    0.13
  -1  -1   1    2.87    0.10
   0   1  -1   91.96    1.76
   0   1  -1   93.33    1.65
   0   1  -1   93.82    1.79
   0   1  -1   94.40    1.71
   0   1  -1   92.54    1.66
   0   1  -1   92.01    1.64
   0   1  -1   94.80    1.63
   0   1  -1   90.55    1.78
   0   1  -1   92.82    1.71
   0   1  -1   92.32    1.63
   0  -1   1   93.37    1.64
   0  -1   1   93.73    1.63
   0  -1   1   92.89    1.65
   0  -1   1   87.33    1.78
   0  -1   1   93.35    1.74
   0  -1   1   91.47    1.75
   0  -1   1   92.82    1.79
   0  -1   1   92.59    1.71
   0  -1   1   92.91    1.63
   0  -1   1   94.22    1.71
  -1   1  -1   49.09    0.98
  -1   1  -1   49.16    0.94
  -1   1  -1   50.03    0.99
  -1   1  -1   49.58    0.95
  -1   1  -1   49.39    1.04
  -1   1  -1   49.97    0.95
   1  -1   1   50.01    0.96
   1  -1   1   49.22    0.94
   1  -1   1   49.71    0.98
   1  -1   1   48.20    1.04
   1  -1   1   49.94    0.99
   1  -1   1   49.99    0.99
   1  -1   1   49.85    0.95
   1  -1   1   50.30    0.98
  -2   1  -1    0.32    0.07
  -2   1  -1    0.20    0.05
  -2   1  -1    0.45    0.07
   2  -1   1    0.20    0.06
   2  -1   1    0.33    0.07
   2  -1   1    0.20    0.05
   2  -1   1    0.30    0.08
   2  -1   1    0.39    0.09
   2  -1   1    0.29    0.06
   2  -1   1    0.14    0.06
   2  -1   1    0.26    0.07
  -3   1  -1   12.08    0.46
  -3   1  -1   12.12    0.38
  -3   1  -1   12.76    0.37
  -3   1  -1   11.32    0.35
  -3   1  -1   11.02    0.49
   3  -1   1   12.36    0.45
   3  -1   1   12.76    0.44
   3  -1   1   12.43    0.37
   3  -1   1   12.86    0.46
   3  -1   1   11.56    0.38
   3  -1   1   12.35    0.40
   3  -1   1   11.47    0.45
  -4   1  -1    8.59    0.48
  -4   1  -1    8.18    0.24
  -4   1  -1    8.03    0.41
  -4   1  -1    8.68    0.32
  -4   1  -1    8.22    0.41
  -4   1  -1    8.15    0.24
  -4   1  -1    8.29    0.30
   4  -1   1    8.68    0.40
   4  -1   1    8.32    0.36
   4  -1   1    7.82    0.41
   4  -1   1    8.13    0.41
   4  -1   1    7.87    0.42
   4  -1   1    8.83    0.34
  -5   1  -1   54.85    1.20
  -5   1  -1   55.22    1.49
  -5   1  -1   54.55    1.19
  -5   1  -1   55.27    1.20
  -5   1  -1   54.15    1.60
  -5   1  -1   58.03    1.53
  -5   1  -1   55.07    1.21
   5  -1   1   54.92    1.32
   5  -1   1   55.86    1.50
   5  -1   1   53.97    1.46
   5  -1   1   56.90    1.41
   5  -1   1   57.37    1.28
  -6   1  -1    4.85    0.26
  -6   1  -1    5.56    0.30
  -6   1  -1    4.43    0.49
  -6   1  -1    5.40    0.26
  -6   1  -1    4.82    0.47
   6  -1   1    6.04    0.38
   6  -1   1    5.32    0.50
   6  -1   1    5.50    0.47
   6  -1   1    5.03    0.48
  -7   1  -1    2.00    0.35
  -7   1  -1    1.89    0.36
   7  -1   1    3.23    0.36
   7  -1   1    2.05    0.35
   7  -1   1    2.73    0.38
   7  -1   1    2.21    0.39
  -8   1  -1   -0.04    0.15
  -8   1  -1   -0.05    0.23
   8  -1   1    0.02    0.15
   8  -1   1   -0.07    0.16
   8  -1   1    0.05    0.19
   8  -1   1    0.11    0.19
  -9   1  -1    4.20    0.60
   9  -1   1    4.19    0.63
   9  -1   1    4.27    0.59
 -10   1  -1   -0.27    0.24
  10  -1   1    0.08    0.34
  10  -1   1   -0.03    0.27
  10   0  -1    0.72    0.37
  10   0  -1    0.88    0.37
 -10   0   1    1.74    0.45
   9   0  -1    0.61    0.29
   9   0  -1    0.34    0.29
  -9   0   1    0.76    0.31
   8   0  -1    3.92    0.53
   8   0  -1    3.82    0.50
   8   0  -1    4.06    0.45
   8   0  -1    4.30    0.55
  -8   0   1    3.27    0.49
  -8   0   1    4.17    0.62
   7   0  -1   10.31    0.55
   7   0  -1   10.40    0.64
   7   0  -1   10.11    0.60
   7   0  -1    8.68    0.61
  -7   0   1    9.96    0.64
  -7   0   1   10.87    0.74
   6   0  -1    0.36    0.16
   6   0  -1    0.30    0.16
   6   0  -1    0.07    0.14
   6   0  -1    0.21    0.11
   6   0  -1   -0.01    0.11
  -6   0   1   -0.03    0.15
  -6   0   1    0.04    0.08
  -6   0   1   -0.05    0.09
   5   0  -1    2.97    0.20
   5   0  -1    3.03    0.36
   5   0  -1    2.19    0.28
   5   0  -1    2.72    0.28
   5   0  -1    2.15    0.28
  -5   0   1    2.76    0.24
  -5   0   1    2.87    0.34
  -5   0   1    2.43    0.30
  -5   0   1    2.52    0.23
  -5   0   1    2.12    0.31
   4   0  -1   34.09    0.81
   4   0  -1   34.70    0.88
   4   0  -1   33.34    1.00
   4   0  -1   35.76    0.99
   4   0  -1   33.60    0.93
  -4   0   1   33.39    0.97
  -4   0   1   35.17    1.01
  -4   0   1   33.97    0.84
  -4   0   1   33.83    0.80
  -4   0   1   31.48    1.04
  -4   0   1   34.51    0.84
   3   0  -1   25.05    0.60
   3   0  -1   24.75    0.51
   3   0  -1   23.95    0.73
   3   0  -1   25.08    0.72
   3   0  -1   24.80    0.65
   3   0  -1   24.53    0.51
   3   0  -1   24.19    0.68
  -3   0   1   26.12    0.78
  -3   0   1   24.43    0.61
  -3   0   1   23.77    0.61
  -3   0   1   24.09    0.71
  -3   0   1   24.72    0.59
  -3   0   1   24.86    0.73
   2   0  -1   58.44    1.19
   2   0  -1   58.41    1.14
   2   0  -1   58.45    1.29
   2   0  -1   57.97    1.15
   2   0  -1   59.01    1.22
   2   0  -1   59.40    1.15
   2   0  -1   56.31    1.15
  -2   0   1   58.60    1.29
  -2   0   1   58.90    1.14
  -2   0   1   57.02    1.18
  -2   0   1   57.60    1.23
  -2   0   1   56.39    1.17
   1   0  -1   21.16    0.47
   1   0  -1   21.48    0.40
   1   0  -1   20.84    0.51
   1   0  -1   21.19    0.46
   1   0  -1   20.51    0.46
   1   0  -1   21.58    0.48
   1   0  -1   21.13    0.38
   1   0  -1   20.94    0.41
   1   0  -1   21.50    0.40
   1   0  -1   21.76    0.47
   1   0  -1   21.28    0.47
  -1   0   1   20.99    0.47
  -1   0   1   21.62    0.47
  -1   0   1   21.32    0.46
  -1   0   1   22.08    0.49
  -1   0   1   21.77    0.46
  -1   0   1   21.02    0.47
  -1   0   1   21.44    0.51
   0   0  -1   56.72    1.00
   0   0  -1   51.00    0.98
   0   0  -1   46.33    0.92
   0   0  -1   52.51    1.00
   0   0  -1   54.67    1.00
   0   0  -1   55.33    0.91
   0   0   1   44.72    0.99
   0   0   1   54.86    0.98
   0   0   1   54.61    0.98
   0   0   1   49.34    0.97
  -1   0  -1   16.16    0.39
  -1   0  -1   16.47    0.36
  -1   0  -1   16.19    0.38
  -1   0  -1   16.64    0.43
  -1   0  -1   16.47    0.34
  -1   0  -1   15.63    0.38
   1   0   1   16.57    0.43
   1   0   1   15.97    0.34
   1   0   1   16.35    0.36
   1   0   1   16.41    0.41
   1   0   1   16.23    0.37
   1   0   1   16.40    0.38
  -2   0  -1   41.73    1.02
  -2   0  -1   43.51    0.89
  -2   0  -1   41.63    0.94
  -2   0  -1   42.24    0.84
  -2   0  -1   42.23    0.88
  -2   0  -1   41.09    0.87
  -2   0  -1   43.24    0.84
   2   0   1   42.01    0.88
   2   0   1   41.71    0.92
   2   0   1   41.54    0.97
   2   0   1   41.17    0.94
   2   0   1   40.54    0.84
  -3   0  -1   24.94    0.61
  -3   0  -1   24.85    0.79
  -3   0  -1   25.05    0.70
  -3   0  -1   24.71    0.58
  -3   0  -1   24.92    0.60
  -3   0  -1   24.53    0.52
  -3   0  -1   24.50    0.60
  -3   0  -1   24.32    0.52
   3   0   1   25.52    0.59
   3   0   1   24.79    0.70
   3   0   1   25.51    0.67
   3   0   1   24.84    0.75
   3   0   1   24.91    0.70
   3   0   1   24.02    0.60
  -4   0  -1    0.02    0.09
  -4   0  -1    0.02    0.05
  -4   0  -1   -0.01    0.04
  -4   0  -1    0.08    0.04
  -4   0  -1    0.02    0.05
  -4   0  -1    0.08    0.07
  -4   0  -1    0.05    0.06
  -4   0  -1    0.07    0.10
   4   0   1    0.05    0.09
   4   0   1    0.00    0.09
   4   0   1   -0.08    0.06
   4   0   1    0.06    0.07
   4   0   1    0.13    0.08
  -5   0  -1    0.01    0.10
  -5   0  -1    0.22    0.14
  -5   0  -1    0.14    0.07
  -5   0  -1    0.10    0.07
  -5   0  -1    0.29    0.09
  -5   0  -1    0.07    0.13
  -5   0  -1    0.21    0.08
   5   0   1    0.31    0.12
   5   0   1    0.28    0.14
   5   0   1    0.09    0.10
   5   0   1    0.19    0.10
   5   0   1    0.03    0.12
  -6   0  -1    2.89    0.20
  -6   0  -1    2.94    0.27
  -6   0  -1    2.96    0.23
  -6   0  -1    2.43    0.35
  -6   0  -1    2.67    0.22
  -6   0  -1    2.65    0.40
   6   0   1    2.46    0.32
   6   0   1    2.76    0.35
   6   0   1    2.92    0.38
   6   0   1    2.63    0.29
  -7   0  -1    2.56    0.45
  -7   0  -1    2.14    0.38
   7   0   1    2.34    0.38
   7   0   1    2.52    0.31
   7   0   1    1.83    0.32
   7   0   1    3.12    0.40
  -8   0  -1    0.07    0.23
  -8   0  -1    0.08    0.20
   8   0   1   -0.11    0.19
   8   0   1   -0.04    0.16
   8   0   1    0.26    0.21
  -9   0  -1    0.92    0.33
   9   0   1    0.38    0.25
   9   0   1    0.46    0.29
 -10   0  -1    1.46    0.42
  10   0   1    2.42    0.55
  10   0   1    1.47    0.47
  10  -1  -1    0.37    0.32
  10  -1  -1    0.70    0.36
 -10   1   1    0.01    0.29
   9  -1  -1    0.95    0.36
   9  -1  -1    0.36    0.27
  -9   1   1    1.10    0.34
   8  -1  -1    0.12    0.18
   8  -1  -1    0.26    0.23
   8  -1  -1    0.05    0.20
   8  -1  -1   -0.07    0.20
  -8   1   1    0.38    0.23
  -8   1   1   -0.03    0.25
   7  -1  -1    0.31    0.15
   7  -1  -1    0.27    0.17
   7  -1  -1    0.08    0.17
   7  -1  -1    0.23    0.19
   7  -1  -1    0.28    0.20
  -7   1   1    0.15    0.22
  -7   1   1    0.19    0.17
   6  -1  -1    0.59    0.15
   6  -1  -1    0.40    0.17
   6  -1  -1    0.23    0.15
   6  -1  -1    0.23    0.16
   6  -1  -1    0.06    0.13
  -6   1   1    0.19    0.17
  -6   1   1    0.40    0.12
  -6   1   1    0.01    0.13
   5  -1  -1   17.68    0.57
   5  -1  -1   16.30    0.66
   5  -1  -1   17.51    0.64
   5  -1  -1   17.27    0.72
   5  -1  -1   16.90    0.70
  -5   1   1   17.63    0.77
  -5   1   1   17.07    0.55
  -5   1   1   17.43    0.70
  -5   1   1   17.00    0.71
  -5   1   1   16.80    0.55
   4  -1  -1    3.75    0.26
   4  -1  -1    4.22    0.24
   4  -1  -1    4.17    0.30
   4  -1  -1    4.61    0.32
   4  -1  -1    4.25    0.30
  -4   1   1    3.94    0.31
  -4   1   1    4.30    0.30
  -4   1   1    4.14    0.14
  -4   1   1    4.54    0.23
  -4   1   1    4.55    0.23
   3  -1  -1    3.51    0.23
   3  -1  -1    4.32    0.26
   3  -1  -1    3.72    0.11
   3  -1  -1    3.79    0.26
   3  -1  -1    3.35    0.21
   3  -1  -1    3.71    0.21
   3  -1  -1    3.88    0.12
  -3   1   1    3.63    0.11
  -3   1   1    3.86    0.19
  -3   1   1    3.66    0.20
  -3   1   1    3.32    0.25
  -3   1   1    4.10    0.25
  -3   1   1    3.77    0.13
  -3   1   1    3.75    0.12
  -3   1   1    3.69    0.18
   2  -1  -1    1.60    0.07
   2  -1  -1    1.67    0.09
   2  -1  -1    1.68    0.12
   2  -1  -1    1.54    0.15
   2  -1  -1    1.65    0.07
   2  -1  -1    1.36    0.13
   2  -1  -1    1.49    0.09
   2  -1  -1    1.68    0.16
   2  -1  -1    1.69    0.17
   2  -1  -1    1.47    0.08
  -2   1   1    1.20    0.13
  -2   1   1    1.74    0.14
  -2   1   1    1.46    0.08
  -2   1   1    1.82    0.11
  -2   1   1    1.50    0.07
  -2   1   1    1.47    0.10
  -2   1   1    1.52    0.07
   1  -1  -1   92.56    1.75
   1  -1  -1   92.16    1.76
   1  -1  -1   93.43    1.64
   1  -1  -1   94.23    1.72
   1  -1  -1   93.99    1.77
   1  -1  -1   92.55    1.71
   1  -1  -1   93.86    1.70
   1  -1  -1   91.02    1.86
   1  -1  -1   90.52    1.77
   1  -1  -1   94.56    1.73
  -1   1   1   96.38    1.71
  -1   1   1   93.66    1.75
  -1   1   1   94.50    1.75
  -1   1   1   92.61    1.78
  -1   1   1   92.56    1.72
  -1   1   1   94.26    1.76
  -1   1   1   92.46    1.86
  -1   1   1   93.53    1.86
  -1   1   1   94.32    1.78
  -1   1   1   93.67    1.64
   0  -1  -1    0.51    0.07
   0  -1  -1    0.78    0.09
   0  -1  -1    0.46    0.07
   0  -1  -1    0.54    0.06
   0  -1  -1    0.33    0.09
   0  -1  -1    0.53    0.09
   0  -1  -1    0.62    0.10
   0  -1  -1    0.54    0.09
   0  -1  -1    0.26    0.09
   0  -1  -1    0.43    0.09
   0   1   1    0.50    0.06
   0   1   1    0.45    0.10
   0   1   1    0.61    0.09
   0   1   1    0.34    0.10
   0   1   1    0.48    0.09
   0   1   1    0.30    0.07
   0   1   1    0.39    0.07
   0   1   1    0.36    0.09
   0   1   1    0.44    0.09
   0   1   1    0.31    0.09
   0   1   1    0.67    0.09
   0   1   1    0.56    0.06
  -1  -1  -1   35.25    0.75
  -1  -1  -1   35.20    0.62
  -1  -1  -1   35.70    0.68
  -1  -1  -1   35.19    0.70
  -1  -1  -1   35.16    0.76
  -1  -1  -1   37.01    0.83
  -1  -1  -1   35.30    0.72
  -1  -1  -1   35.07    0.66
   1   1   1   35.34    0.69
   1   1   1   35.59    0.66
   1   1   1   35.86    0.71
   1   1   1   35.91    0.78
   1   1   1   35.00    0.69
   1   1   1   34.76    0.70
   1   1   1   36.01    0.62
   1   1   1   34.76    0.82
   1   1   1   34.34    0.75
  -2  -1  -1   66.29    1.21
  -2  -1  -1   66.22    1.37
  -2  -1  -1   67.73    1.23
  -2  -1  -1   65.33    1.30
  -2  -1  -1   66.50    1.51
  -2  -1  -1   66.82    1.28
  -2  -1  -1   65.51    1.34
  -2  -1  -1   67.27    1.35
  -2  -1  -1   66.73    1.31
   2   1   1   66.42    1.29
   2   1   1   67.64    1.34
   2   1   1   66.77    1.38
   2   1   1   68.19    1.51
   2   1   1   64.56    1.43
   2   1   1   67.26    1.35
   2   1   1   66.03    1.21
  -3  -1  -1    0.28    0.08
  -3  -1  -1    0.13    0.08
  -3  -1  -1    0.07    0.05
  -3  -1  -1    0.24    0.07
  -3  -1  -1    0.31    0.06
  -3  -1  -1    0.21    0.07
  -3  -1  -1    0.15    0.05
  -3  -1  -1    0.13    0.04
   3   1   1    0.03    0.08
   3   1   1    0.09    0.07
   3   1   1    0.16    0.06
   3   1   1    0.23    0.08
   3   1   1    0.21    0.11
   3   1   1    0.20    0.06
   3   1   1    0.15    0.08
  -4  -1  -1   19.56    0.54
  -4  -1  -1   19.62    0.52
  -4  -1  -1   19.88    0.65
  -4  -1  -1   19.47    0.76
  -4  -1  -1   19.01    0.53
  -4  -1  -1   18.87    0.46
  -4  -1  -1   19.06    0.54
  -4  -1  -1   19.05    0.54
   4   1   1   18.79    0.67
   4   1   1   19.73    0.73
   4   1   1   20.68    0.64
   4   1   1   18.81    0.64
   4   1   1   20.06    0.54
  -5  -1  -1    2.76    0.21
  -5  -1  -1    3.10    0.35
  -5  -1  -1    2.96    0.16
  -5  -1  -1    3.16    0.20
  -5  -1  -1    3.48    0.34
  -5  -1  -1    3.26    0.20
  -5  -1  -1    3.15    0.21
  -5  -1  -1    3.74    0.44
   5   1   1    3.31    0.32
   5   1   1    3.58    0.33
   5   1   1    3.21    0.26
   5   1   1    3.05    0.36
   5   1   1    3.35    0.36
  -6  -1  -1    2.00    0.33
  -6  -1  -1    2.08    0.20
  -6  -1  -1    2.21    0.21
  -6  -1  -1    1.75    0.18
  -6  -1  -1    2.07    0.38
   6   1   1    2.35    0.27
   6   1   1    1.74    0.28
   6   1   1    2.10    0.30
   6   1   1    2.39    0.36
  -7  -1  -1    4.68    0.59
  -7  -1  -1    3.34    0.45
   7   1   1    3.53    0.45
   7   1   1    3.73    0.45
   7   1   1    4.42    0.39
   7   1   1    4.33    0.46
  -8  -1  -1    0.12    0.19
   8   1   1    0.32    0.22
   8   1   1   -0.17    0.18
  -9  -1  -1    0.78    0.31
   9   1   1    0.59    0.31
   9   1   1    0.43    0.29
 -10  -1  -1    0.83    0.39
  10   1   1    0.99    0.40
  10  -2  -1    2.51    0.51
  10  -2  -1    2.28    0.52
 -10   2   1    1.98    0.46
   9  -2  -1    0.47    0.28
   9  -2  -1    0.28    0.29
   9  -2  -1    0.23    0.26
  -9   2   1   -0.06    0.21
   8  -2  -1    0.05    0.20
   8  -2  -1    0.20    0.20
   8  -2  -1    0.45    0.23
   8  -2  -1    0.08    0.22
  -8   2   1    0.21    0.30
  -8   2   1    0.61    0.22
   7  -2  -1    1.80    0.36
   7  -2  -1    1.35    0.27
   7  -2  -1    2.30    0.38
   7  -2  -1    1.83    0.26
   7  -2  -1    1.70    0.33
  -7   2   1    1.84    0.32
  -7   2   1    1.52    0.37
   6  -2  -1   22.78    0.83
   6  -2  -1   20.85    0.88
   6  -2  -1   24.03    0.77
   6  -2  -1   23.40    0.96
   6  -2  -1   24.15    0.91
  -6   2   1   23.04    1.00
  -6   2   1   21.02    0.86
  -6   2   1   23.04    0.72
   5  -2  -1    0.31    0.11
   5  -2  -1    0.18    0.12
   5  -2  -1    0.29    0.13
   5  -2  -1    0.08    0.10
   5  -2  -1   -0.05    0.07
  -5   2   1    0.12    0.05
  -5   2   1    0.02    0.07
  -5   2   1    0.02    0.09
  -5   2   1    0.05    0.07
  -5   2   1    0.12    0.05
  -5   2   1    0.23    0.06
  -5   2   1    0.16    0.05
   4  -2  -1    4.40    0.27
   4  -2  -1    4.41    0.33
   4  -2  -1    4.45    0.30
   4  -2  -1    4.52    0.16
   4  -2  -1    4.56    0.30
   4  -2  -1    4.78    0.18
   4  -2  -1    4.56    0.32
  -4   2   1    4.44    0.17
  -4   2   1    4.36    0.16
  -4   2   1    4.27    0.22
  -4   2   1    4.52    0.19
  -4   2   1    4.53    0.34
  -4   2   1    4.12    0.22
  -4   2   1    3.79    0.28
   3  -2  -1    0.03    0.04
   3  -2  -1   -0.04    0.07
   3  -2  -1   -0.01    0.06
   3  -2  -1    0.06    0.07
   3  -2  -1   -0.02    0.04
   3  -2  -1    0.11    0.09
   3  -2  -1    0.05    0.07
  -3   2   1    0.08    0.06
  -3   2   1    0.02    0.04
  -3   2   1   -0.03    0.06
  -3   2   1    0.02    0.04
  -3   2   1    0.02    0.04
  -3   2   1   -0.04    0.03
  -3   2   1   -0.03    0.03
   2  -2  -1   48.39    0.97
   2  -2  -1   49.71    1.06
   2  -2  -1   48.59    1.05
   2  -2  -1   46.55    0.97
   2  -2  -1   47.49    1.15
   2  -2  -1   47.63    1.07
   2  -2  -1   46.74    1.06
   2  -2  -1   47.88    1.00
   2  -2  -1   48.41    0.93
   2  -2  -1   48.34    0.97
  -2   2   1   48.29    1.00
  -2   2   1   48.31    1.02
  -2   2   1   48.94    1.06
  -2   2   1   47.61    1.01
  -2   2   1   49.39    0.97
  -2   2   1   48.86    1.05
  -2   2   1   48.42    1.15
  -2   2   1   48.55    0.93
   1  -2  -1   28.25    0.62
   1  -2  -1   27.85    0.59
   1  -2  -1   27.42    0.62
   1  -2  -1   27.42    0.68
   1  -2  -1   27.14    0.63
   1  -2  -1   27.42    0.63
   1  -2  -1   26.72    0.62
   1  -2  -1   27.33    0.61
   1  -2  -1   28.05    0.66
   1  -2  -1   27.74    0.62
   1  -2  -1   27.34    0.61
  -1   2   1   28.35    0.62
  -1   2   1   28.53    0.62
  -1   2   1   28.81    0.65
  -1   2   1   27.57    0.59
  -1   2   1   27.96    0.61
  -1   2   1   28.07    0.63
  -1   2   1   26.69    0.63
  -1   2   1   27.78    0.68
  -1   2   1   25.78    0.68
  -1   2   1   27.35    0.62
  -1   2   1   27.66    0.63
   0  -2  -1  153.07    2.95
   0  -2  -1  145.84    3.05
   0  -2  -1  153.64    3.07
   0  -2  -1  161.94    2.79
   0  -2  -1  154.36    2.92
   0  -2  -1  160.53    2.71
   0  -2  -1  158.97    2.74
   0  -2  -1  149.68    2.95
   0  -2  -1  159.09    2.97
   0  -2  -1  155.00    2.87
   0   2   1  159.03    2.92
   0   2   1  161.79    2.74
   0   2   1  148.52    2.87
   0   2   1  159.18    2.96
   0   2   1  160.76    2.71
   0   2   1  158.73    2.79
   0   2   1  161.22    2.96
   0   2   1  157.52    2.97
   0   2   1  161.91    2.88
   0   2   1  161.48    3.06
   0   2   1  153.77    3.07
  -1  -2  -1   24.07    0.57
  -1  -2  -1   24.06    0.50
  -1  -2  -1   22.43    0.55
  -1  -2  -1   23.75    0.59
  -1  -2  -1   23.06    0.56
  -1  -2  -1   24.22    0.49
  -1  -2  -1   23.81    0.48
  -1  -2  -1   23.13    0.58
  -1  -2  -1   24.25    0.64
   1   2   1   23.15    0.64
   1   2   1   23.99    0.60
   1   2   1   23.37    0.55
   1   2   1   23.78    0.48
   1   2   1   24.11    0.58
   1   2   1   23.44    0.55
   1   2   1   23.84    0.59
   1   2   1   23.84    0.50
   1   2   1   23.90    0.54
   1   2   1   22.81    0.49
  -2  -2  -1    1.83    0.07
  -2  -2  -1    1.29    0.17
  -2  -2  -1    1.76    0.13
  -2  -2  -1    1.77    0.07
  -2  -2  -1    1.75    0.11
  -2  -2  -1    1.85    0.17
  -2  -2  -1    1.85    0.12
  -2  -2  -1    1.94    0.14
  -2  -2  -1    1.81    0.16
   2   2   1    1.65    0.12
   2   2   1    1.67    0.15
   2   2   1    1.81    0.20
   2   2   1    1.91    0.17
   2   2   1    1.86    0.20
   2   2   1    1.72    0.10
   2   2   1    1.77    0.10
   2   2   1    1.77    0.07
   2   2   1    1.84    0.11
   2   2   1    1.05    0.13
  -3  -2  -1    9.12    0.34
  -3  -2  -1    9.62    0.34
  -3  -2  -1    8.54    0.32
  -3  -2  -1    9.19    0.26
  -3  -2  -1    8.98    0.32
  -3  -2  -1    8.91    0.34
  -3  -2  -1    8.30    0.44
   3   2   1    9.83    0.44
   3   2   1    9.44    0.34
   3   2   1    8.94    0.38
   3   2   1    8.84    0.34
   3   2   1    9.56    0.27
   3   2   1    9.52    0.35
   3   2   1    9.26    0.46
  -4  -2  -1   50.67    1.47
  -4  -2  -1   50.40    1.26
  -4  -2  -1   52.43    1.19
  -4  -2  -1   51.43    1.21
  -4  -2  -1   54.47    1.20
  -4  -2  -1   53.04    1.22
  -4  -2  -1   53.82    1.15
   4   2   1   54.56    1.24
   4   2   1   52.86    1.28
   4   2   1   53.02    1.32
   4   2   1   54.62    1.09
   4   2   1   53.43    1.43
  -5  -2  -1    6.81    0.34
  -5  -2  -1    6.45    0.30
  -5  -2  -1    6.27    0.38
  -5  -2  -1    6.35    0.30
  -5  -2  -1    6.57    0.48
  -5  -2  -1    6.21    0.31
   5   2   1    5.81    0.44
   5   2   1    6.75    0.38
   5   2   1    6.60    0.42
   5   2   1    6.78    0.39
   5   2   1    6.34    0.29
  -6  -2  -1    0.94    0.14
  -6  -2  -1    0.85    0.16
  -6  -2  -1    0.90    0.16
  -6  -2  -1    0.78    0.22
  -6  -2  -1    0.63    0.24
  -6  -2  -1    0.84    0.24
   6   2   1    0.76    0.22
   6   2   1    0.65    0.24
   6   2   1    0.86    0.17
   6   2   1    0.86    0.20
   6   2   1    0.87    0.20
  -7  -2  -1    0.67    0.25
  -7  -2  -1    0.63    0.27
   7   2   1    0.72    0.24
   7   2   1    0.90    0.27
   7   2   1    0.85    0.24
  -8  -2  -1    6.75    0.74
   8   2   1    7.19    0.72
   8   2   1    6.36    0.61
  -9  -2  -1    0.88    0.35
   9   2   1    0.51    0.33
   9   2   1    0.05    0.25
 -10  -2  -1    0.17    0.30
  10   2   1   -0.38    0.29
  10  -3  -1    0.13    0.29
  10  -3  -1    0.54    0.38
 -10   3   1    0.79    0.34
   9  -3  -1    0.73    0.34
   9  -3  -1    0.51    0.31
   9  -3  -1    0.94    0.31
  -9   3   1    0.50    0.28
   8  -3  -1    1.20    0.32
   8  -3  -1    1.48    0.34
   8  -3  -1    1.01    0.29
  -8   3   1    1.44    0.38
  -8   3   1    0.83    0.29
   7  -3  -1   -0.06    0.13
   7  -3  -1    0.21    0.18
   7  -3  -1   -0.09    0.16
   7  -3  -1    0.15    0.15
   7  -3  -1   -0.08    0.15
  -7   3   1   -0.11    0.13
  -7   3   1    0.14    0.20
   6  -3  -1    8.50    0.54
   6  -3  -1    7.29    0.43
   6  -3  -1    7.44    0.53
   6  -3  -1    7.46    0.48
   6  -3  -1    7.71    0.51
  -6   3   1    7.45    0.49
  -6   3   1    7.49    0.40
   5  -3  -1   13.27    0.55
   5  -3  -1   14.13    0.38
   5  -3  -1   13.71    0.39
   5  -3  -1   12.73    0.58
   5  -3  -1   12.12    0.60
   5  -3  -1   13.47    0.61
   5  -3  -1   12.51    0.63
  -5   3   1   13.28    0.59
  -5   3   1   13.82    0.42
  -5   3   1   13.30    0.47
  -5   3   1   14.11    0.52
  -5   3   1   13.27    0.38
   4  -3  -1    2.80    0.31
   4  -3  -1    2.58    0.31
   4  -3  -1    2.95    0.29
   4  -3  -1    3.06    0.16
   4  -3  -1    2.64    0.16
   4  -3  -1    2.50    0.27
   4  -3  -1    3.40    0.30
  -4   3   1    2.88    0.18
  -4   3   1    3.15    0.33
  -4   3   1    3.08    0.17
  -4   3   1    3.19    0.20
  -4   3   1    2.62    0.27
  -4   3   1    2.94    0.19
   3  -3  -1   22.17    0.53
   3  -3  -1   22.61    0.75
   3  -3  -1   21.37    0.69
   3  -3  -1   22.07    0.67
   3  -3  -1   22.29    0.67
   3  -3  -1   21.92    0.68
   3  -3  -1   21.84    0.58
   3  -3  -1   21.89    0.56
  -3   3   1   22.47    0.59
  -3   3   1   22.93    0.75
  -3   3   1   22.09    0.58
  -3   3   1   22.38    0.59
  -3   3   1   22.46    0.65
  -3   3   1   22.03    0.56
   2  -3  -1   22.82    0.58
   2  -3  -1   23.17    0.61
   2  -3  -1   23.07    0.70
   2  -3  -1   23.84    0.56
   2  -3  -1   22.97    0.64
   2  -3  -1   23.28    0.55
   2  -3  -1   23.76    0.55
   2  -3  -1   23.19    0.65
   2  -3  -1   22.68    0.64
   2  -3  -1   22.71    0.63
  -2   3   1   23.45    0.59
  -2   3   1   23.62    0.59
  -2   3   1   22.83    0.58
  -2   3   1   23.75    0.58
  -2   3   1   23.86    0.60
  -2   3   1   23.61    0.60
  -2   3   1   23.76    0.70
  -2   3   1   24.14    0.70
   1  -3  -1    0.50    0.09
   1  -3  -1    0.32    0.08
   1  -3  -1    0.34    0.07
   1  -3  -1    0.15    0.06
   1  -3  -1    0.46    0.09
   1  -3  -1    0.38    0.08
   1  -3  -1    0.34    0.08
   1  -3  -1    0.27    0.07
   1  -3  -1    0.37    0.08
   1  -3  -1    0.41    0.09
   1  -3  -1    0.37    0.07
  -1   3   1    0.37    0.08
  -1   3   1    0.24    0.08
  -1   3   1    0.45    0.10
  -1   3   1    0.34    0.07
  -1   3   1    0.32    0.08
  -1   3   1    0.53    0.10
  -1   3   1    0.32    0.06
  -1   3   1    0.34    0.08
   0  -3  -1   32.17    0.74
   0  -3  -1   32.35    0.74
   0  -3  -1   32.39    0.69
   0  -3  -1   32.68    0.83
   0  -3  -1   32.75    0.79
   0  -3  -1   34.38    0.79
   0  -3  -1   34.06    0.68
   0  -3  -1   32.84    0.75
   0   3   1   33.60    0.72
   0   3   1   32.94    0.75
   0   3   1   32.61    0.78
   0   3   1   33.46    0.84
   0   3   1   33.49    0.68
   0   3   1   33.72    0.78
   0   3   1   33.39    0.77
   0   3   1   32.97    0.79
   0   3   1   33.39    0.73
   0   3   1   32.96    0.74
   0   3   1   32.15    0.68
   0   3   1   32.35    0.68
  -1  -3  -1    6.74    0.27
  -1  -3  -1    7.54    0.30
  -1  -3  -1    6.86    0.21
  -1  -3  -1    6.97    0.17
  -1  -3  -1    6.91    0.29
  -1  -3  -1    7.59    0.28
  -1  -3  -1    6.78    0.32
  -1  -3  -1    7.33    0.22
  -1  -3  -1    7.12    0.23
  -1  -3  -1    7.20    0.28
   1   3   1    7.19    0.27
   1   3   1    7.16    0.32
   1   3   1    7.05    0.22
   1   3   1    7.28    0.26
   1   3   1    7.08    0.23
   1   3   1    7.29    0.21
   1   3   1    7.37    0.18
   1   3   1    7.24    0.29
   1   3   1    7.57    0.26
   1   3   1    7.41    0.30
  -2  -3  -1   72.21    1.47
  -2  -3  -1   73.74    1.58
  -2  -3  -1   73.32    1.55
  -2  -3  -1   72.96    1.35
  -2  -3  -1   71.15    1.54
  -2  -3  -1   73.98    1.40
  -2  -3  -1   71.55    1.48
  -2  -3  -1   73.26    1.56
  -2  -3  -1   73.13    1.70
   2   3   1   74.16    1.41
   2   3   1   72.54    1.47
   2   3   1   72.95    1.35
   2   3   1   72.85    1.60
   2   3   1   73.44    1.51
   2   3   1   73.48    1.50
   2   3   1   74.89    1.71
  -3  -3  -1   22.35    0.45
  -3  -3  -1   22.76    0.64
  -3  -3  -1   21.69    0.61
  -3  -3  -1   23.67    0.61
  -3  -3  -1   23.04    0.80
  -3  -3  -1   21.94    0.64
  -3  -3  -1   21.87    0.64
  -3  -3  -1   22.23    0.64
   3   3   1   22.54    0.45
   3   3   1   22.82    0.75
   3   3   1   22.35    0.53
   3   3   1   22.79    0.61
   3   3   1   23.48    0.61
   3   3   1   21.88    0.78
   3   3   1   22.86    0.64
   3   3   1   21.97    0.53
   3   3   1   23.29    0.68
  -4  -3  -1    5.89    0.30
  -4  -3  -1    5.45    0.28
  -4  -3  -1    5.34    0.21
  -4  -3  -1    5.04    0.29
  -4  -3  -1    4.88    0.29
  -4  -3  -1    5.52    0.30
  -4  -3  -1    5.70    0.42
   4   3   1    5.33    0.20
   4   3   1    5.69    0.39
   4   3   1    5.88    0.36
   4   3   1    5.36    0.30
   4   3   1    5.67    0.31
   4   3   1    5.11    0.29
  -5  -3  -1   -0.07    0.10
  -5  -3  -1    0.07    0.09
  -5  -3  -1    0.08    0.09
  -5  -3  -1    0.02    0.15
  -5  -3  -1    0.09    0.08
   5   3   1    0.13    0.13
   5   3   1    0.12    0.11
   5   3   1    0.04    0.08
   5   3   1    0.05    0.11
   5   3   1    0.19    0.10
  -6  -3  -1    0.84    0.16
  -6  -3  -1    1.28    0.20
  -6  -3  -1    1.08    0.17
  -6  -3  -1    0.89    0.22
  -6  -3  -1    1.05    0.28
   6   3   1    0.55    0.18
   6   3   1    0.75    0.25
   6   3   1    1.03    0.22
   6   3   1    0.86    0.23
  -7  -3  -1    1.25    0.29
  -7  -3  -1    1.33    0.38
   7   3   1    1.00    0.25
   7   3   1    1.51    0.33
  -8  -3  -1   -0.12    0.16
   8   3   1    0.39    0.25
   8   3   1    0.30    0.25
  -9  -3  -1    0.15    0.23
   9   3   1   -0.19    0.22
  10   3   1    0.20    0.37
  10  -4  -1    0.45    0.35
  10  -4  -1    0.64    0.40
  10  -4  -1    0.06    0.32
 -10   4   1    0.25    0.31
   9  -4  -1    2.23    0.46
   9  -4  -1    1.06    0.34
   9  -4  -1    2.05    0.41
  -9   4   1    1.92    0.41
   8  -4  -1    1.67    0.32
   8  -4  -1    1.93    0.37
   8  -4  -1    2.49    0.45
   8  -4  -1    1.68    0.36
  -8   4   1    2.62    0.43
  -8   4   1    2.57    0.50
   7  -4  -1   -0.03    0.14
   7  -4  -1    0.01    0.15
   7  -4  -1    0.19    0.19
   7  -4  -1    0.01    0.14
   7  -4  -1    0.17    0.20
  -7   4   1   -0.03    0.15
   6  -4  -1    0.14    0.16
   6  -4  -1    0.20    0.16
   6  -4  -1   -0.07    0.10
   6  -4  -1    0.27    0.15
   6  -4  -1   -0.07    0.11
  -6   4   1    0.02    0.13
   5  -4  -1   40.25    1.16
   5  -4  -1   39.13    0.92
   5  -4  -1   39.40    1.17
   5  -4  -1   36.21    1.23
   5  -4  -1   39.08    0.87
   5  -4  -1   39.32    1.21
   5  -4  -1   37.46    1.11
  -5   4   1   39.40    1.14
  -5   4   1   38.72    0.99
  -5   4   1   39.22    0.95
   4  -4  -1   17.79    0.72
   4  -4  -1   17.40    0.66
   4  -4  -1   16.91    0.64
   4  -4  -1   18.50    0.51
   4  -4  -1   17.99    0.68
   4  -4  -1   17.96    0.53
   4  -4  -1   17.81    0.67
  -4   4   1   17.66    0.55
  -4   4   1   17.67    0.73
  -4   4   1   18.13    0.63
  -4   4   1   17.81    0.55
  -4   4   1   18.48    0.56
   3  -4  -1    4.28    0.29
   3  -4  -1    4.95    0.30
   3  -4  -1    4.21    0.23
   3  -4  -1    4.00    0.28
   3  -4  -1    4.50    0.25
   3  -4  -1    4.28    0.31
   3  -4  -1    4.31    0.28
   3  -4  -1    4.35    0.22
  -3   4   1    4.26    0.23
  -3   4   1    4.12    0.32
  -3   4   1    4.80    0.32
  -3   4   1    4.82    0.27
  -3   4   1    4.22    0.23
  -3   4   1    4.93    0.26
   2  -4  -1   18.61    0.49
   2  -4  -1   19.19    0.59
   2  -4  -1   19.34    0.52
   2  -4  -1   18.12    0.62
   2  -4  -1   18.47    0.57
   2  -4  -1   18.57    0.64
   2  -4  -1   19.61    0.60
   2  -4  -1   19.14    0.50
   2  -4  -1   18.62    0.60
   2  -4  -1   19.49    0.55
   2  -4  -1   19.17    0.58
  -2   4   1   19.09    0.54
  -2   4   1   19.52    0.57
  -2   4   1   18.86    0.54
  -2   4   1   18.79    0.53
  -2   4   1   19.64    0.64
  -2   4   1   20.09    0.65
   1  -4  -1   36.35    0.84
   1  -4  -1   36.37    0.85
   1  -4  -1   36.68    0.83
   1  -4  -1   36.27    0.90
   1  -4  -1   36.06    0.88
   1  -4  -1   37.73    0.86
   1  -4  -1   36.95    0.85
   1  -4  -1   35.77    0.91
   1  -4  -1   37.50    0.86
   1  -4  -1   36.85    0.92
  -1   4   1   35.63    0.80
  -1   4   1   36.21    0.95
  -1   4   1   37.20    0.92
  -1   4   1   35.54    0.89
  -1   4   1   36.69    0.89
  -1   4   1   35.09    0.86
   0  -4  -1    4.20    0.22
   0  -4  -1    3.64    0.23
   0  -4  -1    3.74    0.23
   0  -4  -1    3.68    0.18
   0  -4  -1    3.59    0.20
   0  -4  -1    3.67    0.21
   0  -4  -1    3.32    0.20
   0  -4  -1    3.52    0.22
   0   4   1    3.75    0.21
   0   4   1    4.06    0.20
   0   4   1    3.69    0.23
   0   4   1    3.84    0.19
   0   4   1    3.90    0.18
   0   4   1    3.90    0.24
   0   4   1    3.54    0.17
   0   4   1    3.78    0.23
   0   4   1    3.61    0.19
   0   4   1    3.92    0.21
   0   4   1    3.44    0.18
  -1  -4  -1    0.00    0.05
  -1  -4  -1    0.03    0.04
  -1  -4  -1   -0.05    0.03
  -1  -4  -1   -0.01    0.05
  -1  -4  -1    0.05    0.07
  -1  -4  -1    0.00    0.06
  -1  -4  -1   -0.04    0.05
  -1  -4  -1    0.01    0.03
  -1  -4  -1    0.01    0.04
  -1  -4  -1    0.07    0.06
   1   4   1   -0.01    0.04
   1   4   1    0.03    0.04
   1   4   1    0.01    0.05
   1   4   1   -0.02    0.06
   1   4   1   -0.01    0.04
   1   4   1    0.03    0.07
   1   4   1    0.04    0.04
   1   4   1    0.02    0.05
   1   4   1    0.04    0.04
   1   4   1    0.00    0.04
  -2  -4  -1    1.60    0.18
  -2  -4  -1    1.23    0.16
  -2  -4  -1    1.39    0.20
  -2  -4  -1    1.29    0.16
  -2  -4  -1    1.48    0.11
  -2  -4  -1    1.55    0.10
  -2  -4  -1    1.50    0.16
  -2  -4  -1    1.53    0.18
   2   4   1    1.42    0.18
   2   4   1    1.54    0.15
   2   4   1    1.71    0.15
   2   4   1    2.55    0.27
   2   4   1    1.56    0.11
   2   4   1    1.70    0.10
   2   4   1    1.69    0.19
   2   4   1    1.89    0.22
  -3  -4  -1   18.72    0.73
  -3  -4  -1   19.82    0.62
  -3  -4  -1   19.92    0.54
  -3  -4  -1   19.84    0.60
  -3  -4  -1   19.83    0.62
  -3  -4  -1   19.31    0.62
  -3  -4  -1   20.13    0.63
   3   4   1   18.45    0.54
   3   4   1   19.29    0.64
   3   4   1   18.59    0.69
   3   4   1   19.30    0.61
   3   4   1   19.84    0.55
   3   4   1   19.52    0.55
   3   4   1   19.67    0.54
  -4  -4  -1    2.66    0.35
  -4  -4  -1    2.77    0.22
  -4  -4  -1    1.99    0.22
  -4  -4  -1    2.67    0.27
  -4  -4  -1    2.43    0.24
  -4  -4  -1    2.53    0.11
  -4  -4  -1    2.42    0.24
  -4  -4  -1    2.87    0.27
   4   4   1    2.75    0.14
   4   4   1    2.97    0.22
   4   4   1    2.53    0.30
   4   4   1    2.41    0.24
   4   4   1    2.62    0.11
   4   4   1    2.54    0.26
   4   4   1    2.31    0.30
  -5  -4  -1    1.39    0.21
  -5  -4  -1    1.39    0.19
  -5  -4  -1    1.18    0.27
  -5  -4  -1    1.51    0.20
  -5  -4  -1    1.50    0.22
  -5  -4  -1    1.70    0.23
   5   4   1    1.59    0.28
   5   4   1    1.72    0.31
   5   4   1    1.49    0.23
   5   4   1    1.54    0.21
   5   4   1    1.75    0.14
  -6  -4  -1    7.23    0.40
  -6  -4  -1    7.71    0.40
  -6  -4  -1    6.91    0.52
  -6  -4  -1    7.00    0.69
  -6  -4  -1    6.45    0.43
  -6  -4  -1    6.60    0.37
   6   4   1    7.50    0.46
   6   4   1    7.42    0.51
   6   4   1    7.02    0.64
   6   4   1    7.66    0.45
  -7  -4  -1    1.04    0.30
  -7  -4  -1    1.75    0.44
   7   4   1    1.33    0.27
   7   4   1    1.10    0.30
  -8  -4  -1   -0.09    0.15
   8   4   1    0.32    0.26
  -9  -4  -1    0.10    0.26
   9   4   1    0.08    0.28
  10  -5  -1    2.63    0.55
  10  -5  -1    3.12    0.59
  10  -5  -1    2.29    0.51
 -10   5   1    3.83    0.61
   9  -5  -1    4.17    0.56
   9  -5  -1    5.72    0.70
   9  -5  -1    4.17    0.61
  -9   5   1    5.36    0.63
   8  -5  -1    0.37    0.21
   8  -5  -1    0.49    0.24
   8  -5  -1    0.43    0.25
   8  -5  -1    0.66    0.29
  -8   5   1    0.34    0.22
   7  -5  -1   10.83    0.65
   7  -5  -1    9.78    0.71
   7  -5  -1    9.70    0.57
   7  -5  -1    8.74    0.64
   7  -5  -1    9.47    0.64
  -7   5   1    9.51    0.61
   6  -5  -1    1.85    0.21
   6  -5  -1    1.89    0.36
   6  -5  -1    1.88    0.33
   6  -5  -1    1.79    0.29
   6  -5  -1    2.14    0.34
   6  -5  -1    1.97    0.33
  -6   5   1    1.88    0.30
   5  -5  -1   10.94    0.42
   5  -5  -1   10.66    0.40
   5  -5  -1    9.74    0.56
   5  -5  -1    9.50    0.59
   5  -5  -1    9.97    0.54
   5  -5  -1    9.50    0.52
   5  -5  -1   10.35    0.56
  -5   5   1   10.72    0.45
  -5   5   1    9.46    0.49
  -5   5   1   10.69    0.44
   4  -5  -1    0.16    0.12
   4  -5  -1    0.07    0.08
   4  -5  -1    0.02    0.09
   4  -5  -1   -0.01    0.08
   4  -5  -1    0.00    0.08
   4  -5  -1    0.07    0.08
   4  -5  -1    0.08    0.08
   4  -5  -1    0.11    0.10
  -4   5   1    0.14    0.11
  -4   5   1    0.03    0.07
  -4   5   1    0.12    0.08
  -4   5   1    0.09    0.09
   3  -5  -1   30.83    0.90
   3  -5  -1   30.77    0.98
   3  -5  -1   31.57    0.87
   3  -5  -1   32.03    0.80
   3  -5  -1   30.02    0.90
   3  -5  -1   30.90    0.92
   3  -5  -1   30.39    0.83
   3  -5  -1   31.97    0.68
   3  -5  -1   32.25    0.92
   3  -5  -1   31.78    0.68
  -3   5   1   31.19    0.83
  -3   5   1   30.03    0.97
  -3   5   1   30.55    0.85
  -3   5   1   31.47    0.82
  -3   5   1   32.15    0.82
   2  -5  -1    0.20    0.09
   2  -5  -1    0.32    0.11
   2  -5  -1    0.30    0.10
   2  -5  -1    0.25    0.09
   2  -5  -1    0.37    0.11
   2  -5  -1    0.28    0.10
   2  -5  -1    0.30    0.07
   2  -5  -1    0.28    0.11
   2  -5  -1    0.27    0.11
   2  -5  -1    0.24    0.07
   2  -5  -1    0.10    0.08
  -2   5   1    0.04    0.08
  -2   5   1    0.20    0.10
  -2   5   1    0.37    0.08
  -2   5   1    0.26    0.07
  -2   5   1    0.27    0.09
  -2   5   1    0.26    0.10
   1  -5  -1   32.33    0.79
   1  -5  -1   31.40    0.85
   1  -5  -1   31.39    0.80
   1  -5  -1   31.40    0.78
   1  -5  -1   29.77    0.83
   1  -5  -1   28.74    0.76
   1  -5  -1   31.29    0.79
   1  -5  -1   30.24    0.85
   1  -5  -1   29.67    0.83
  -1   5   1   31.89    0.85
  -1   5   1   30.07    0.89
  -1   5   1   30.67    0.73
  -1   5   1   31.36    0.80
  -1   5   1   32.03    0.85
  -1   5   1   30.62    0.82
  -1   5   1   30.36    0.80
   0  -5  -1    3.59    0.22
   0  -5  -1    3.39    0.22
   0  -5  -1    3.62    0.24
   0  -5  -1    3.63    0.19
   0  -5  -1    3.31    0.24
   0  -5  -1    4.13    0.23
   0  -5  -1    3.71    0.26
   0  -5  -1    4.02    0.25
   0   5   1    3.69    0.20
   0   5   1    3.48    0.26
   0   5   1    3.75    0.21
   0   5   1    4.02    0.22
   0   5   1    3.46    0.19
   0   5   1    3.78    0.27
   0   5   1    3.85    0.22
   0   5   1    3.81    0.23
   0   5   1    3.58    0.23
  -1  -5  -1   64.23    1.57
  -1  -5  -1   64.34    1.45
  -1  -5  -1   63.75    1.47
  -1  -5  -1   63.39    1.22
  -1  -5  -1   60.14    1.47
  -1  -5  -1   63.77    1.40
  -1  -5  -1   63.24    1.48
  -1  -5  -1   63.27    1.34
   1   5   1   65.46    1.58
   1   5   1   64.95    1.23
   1   5   1   63.50    1.46
   1   5   1   62.81    1.35
   1   5   1   65.05    1.40
   1   5   1   62.54    1.46
   1   5   1   63.10    1.28
   1   5   1   63.09    1.38
   1   5   1   62.88    1.35
   1   5   1   65.85    1.41
   1   5   1   62.18    1.43
  -2  -5  -1    0.11    0.09
  -2  -5  -1    0.17    0.09
  -2  -5  -1    0.32    0.11
  -2  -5  -1    0.14    0.06
  -2  -5  -1    0.08    0.07
  -2  -5  -1    0.02    0.08
  -2  -5  -1    0.21    0.06
  -2  -5  -1    0.18    0.09
   2   5   1    0.20    0.08
   2   5   1    0.17    0.05
   2   5   1    0.16    0.07
   2   5   1    0.17    0.04
   2   5   1    0.21    0.06
   2   5   1    0.12    0.06
   2   5   1    0.06    0.07
   2   5   1    0.06    0.08
   2   5   1    0.25    0.12
  -3  -5  -1    3.50    0.36
  -3  -5  -1    3.82    0.13
  -3  -5  -1    4.00    0.28
  -3  -5  -1    4.11    0.29
  -3  -5  -1    3.94    0.28
  -3  -5  -1    4.01    0.27
  -3  -5  -1    4.58    0.30
  -3  -5  -1    3.87    0.21
   3   5   1    3.63    0.32
   3   5   1    3.79    0.24
   3   5   1    3.84    0.21
   3   5   1    3.57    0.23
   3   5   1    4.18    0.25
   3   5   1    3.71    0.35
  -4  -5  -1    3.61    0.24
  -4  -5  -1    4.05    0.29
  -4  -5  -1    3.67    0.43
  -4  -5  -1    3.37    0.33
  -4  -5  -1    3.53    0.34
  -4  -5  -1    3.83    0.32
   4   5   1    3.53    0.39
   4   5   1    3.75    0.21
   4   5   1    3.61    0.24
   4   5   1    3.62    0.26
   4   5   1    3.27    0.20
   4   5   1    3.45    0.35
  -5  -5  -1    1.73    0.33
  -5  -5  -1    1.93    0.25
  -5  -5  -1    1.84    0.25
  -5  -5  -1    1.50    0.25
  -5  -5  -1    2.03    0.26
   5   5   1    1.73    0.30
   5   5   1    1.75    0.24
   5   5   1    1.52    0.21
   5   5   1    1.82    0.29
  -6  -5  -1    4.42    0.40
  -6  -5  -1    4.23    0.37
  -6  -5  -1    5.15    0.61
  -6  -5  -1    3.58    0.45
   6   5   1    3.10    0.44
   6   5   1    4.77    0.50
   6   5   1    4.67    0.43
  -7  -5  -1    0.85    0.35
  -7  -5  -1    0.75    0.29
   7   5   1    1.19    0.27
   7   5   1    0.62    0.26
  -8  -5  -1   -0.25    0.20
   8   5   1    0.05    0.23
  -9  -5  -1    1.26    0.40
   9   5   1    0.75    0.36
  10  -6  -1   -0.04    0.31
  10  -6  -1   -0.27    0.22
  10  -6  -1   -0.07    0.28
 -10   6   1   -0.03    0.26
   9  -6  -1    0.44    0.30
   9  -6  -1    0.11    0.23
   9  -6  -1    0.59    0.31
  -9   6   1    0.11    0.24
   8  -6  -1    2.37    0.41
   8  -6  -1    2.63    0.47
   8  -6  -1    2.43    0.44
   8  -6  -1    2.74    0.43
  -8   6   1    2.96    0.47
   7  -6  -1    6.06    0.56
   7  -6  -1    5.55    0.64
   7  -6  -1    5.03    0.57
   7  -6  -1    5.03    0.56
   7  -6  -1    5.57    0.59
  -7   6   1    4.50    0.49
   6  -6  -1   22.90    1.02
   6  -6  -1   21.72    0.89
   6  -6  -1   23.38    0.96
   6  -6  -1   22.26    0.95
   6  -6  -1   23.24    0.69
   6  -6  -1   22.78    0.71
   6  -6  -1   23.54    0.94
  -6   6   1   21.88    0.87
   5  -6  -1    8.29    0.52
   5  -6  -1    8.14    0.51
   5  -6  -1    9.25    0.53
   5  -6  -1    7.74    0.50
   5  -6  -1    7.53    0.39
   5  -6  -1    8.07    0.55
   5  -6  -1    7.60    0.37
  -5   6   1    7.85    0.39
  -5   6   1    8.30    0.46
  -5   6   1    7.72    0.40
   4  -6  -1    0.47    0.14
   4  -6  -1    0.44    0.13
   4  -6  -1    0.39    0.15
   4  -6  -1    0.34    0.14
   4  -6  -1    0.16    0.12
   4  -6  -1    0.49    0.13
   4  -6  -1    0.84    0.20
   4  -6  -1    0.46    0.16
  -4   6   1    0.42    0.11
  -4   6   1    0.50    0.14
  -4   6   1    0.23    0.10
   3  -6  -1   16.85    0.44
   3  -6  -1   15.72    0.63
   3  -6  -1   15.91    0.60
   3  -6  -1   16.10    0.68
   3  -6  -1   15.85    0.62
   3  -6  -1   16.86    0.56
   3  -6  -1   16.62    0.58
   3  -6  -1   16.70    0.44
   3  -6  -1   17.82    0.68
   3  -6  -1   16.00    0.63
  -3   6   1   16.87    0.69
  -3   6   1   16.23    0.54
  -3   6   1   16.99    0.57
  -3   6   1   15.86    0.55
   2  -6  -1   12.78    0.44
   2  -6  -1   12.60    0.56
   2  -6  -1   12.37    0.50
   2  -6  -1   13.69    0.44
   2  -6  -1   12.90    0.48
   2  -6  -1   13.06    0.51
   2  -6  -1   13.25    0.56
   2  -6  -1   13.36    0.54
   2  -6  -1   12.88    0.51
   2  -6  -1   13.05    0.53
   2  -6  -1   13.33    0.51
  -2   6   1   13.32    0.49
  -2   6   1   13.94    0.57
  -2   6   1   12.45    0.48
  -2   6   1   13.00    0.43
   1  -6  -1   21.72    0.64
   1  -6  -1   21.86    0.65
   1  -6  -1   22.45    0.71
   1  -6  -1   21.98    0.64
   1  -6  -1   22.10    0.73
   1  -6  -1   22.96    0.71
   1  -6  -1   22.45    0.76
   1  -6  -1   21.37    0.67
   1  -6  -1   22.06    0.64
   1  -6  -1   22.75    0.71
  -1   6   1   20.83    0.58
  -1   6   1   20.08    0.68
  -1   6   1   21.47    0.68
  -1   6   1   22.90    0.68
  -1   6   1   21.35    0.67
  -1   6   1   23.69    0.78
   0  -6  -1    2.39    0.23
   0  -6  -1    2.09    0.25
   0  -6  -1    2.00    0.21
   0  -6  -1    1.94    0.22
   0  -6  -1    2.39    0.26
   0  -6  -1    1.77    0.20
   0  -6  -1    2.16    0.25
   0  -6  -1    2.39    0.20
   0   6   1    1.86    0.20
   0   6   1    2.49    0.19
   0   6   1    2.32    0.27
   0   6   1    2.35    0.23
   0   6   1    1.90    0.21
   0   6   1    2.16    0.19
   0   6   1    1.84    0.19
   0   6   1    1.91    0.20
  -1  -6  -1    5.60    0.23
  -1  -6  -1    4.97    0.33
  -1  -6  -1    5.04    0.31
  -1  -6  -1    5.30    0.31
  -1  -6  -1    4.69    0.34
  -1  -6  -1    5.58    0.34
  -1  -6  -1    5.41    0.27
   1   6   1    5.32    0.39
   1   6   1    5.47    0.25
   1   6   1    5.51    0.31
   1   6   1    4.85    0.25
   1   6   1    5.55    0.30
   1   6   1    5.55    0.31
   1   6   1    5.05    0.25
   1   6   1    5.60    0.31
  -2  -6  -1   21.26    0.80
  -2  -6  -1   19.69    0.70
  -2  -6  -1   20.56    0.69
  -2  -6  -1   20.99    0.71
  -2  -6  -1   20.23    0.56
  -2  -6  -1   21.22    0.69
  -2  -6  -1   21.18    0.56
  -2  -6  -1   20.96    0.72
   2   6   1   20.44    0.46
   2   6   1   20.89    0.66
   2   6   1   19.17    0.65
   2   6   1   20.29    0.57
   2   6   1   20.38    0.55
   2   6   1   21.10    0.69
   2   6   1   19.65    0.65
   2   6   1   20.26    0.46
   2   6   1   20.20    0.57
  -3  -6  -1    6.59    0.29
  -3  -6  -1    6.54    0.22
  -3  -6  -1    6.44    0.37
  -3  -6  -1    7.15    0.41
  -3  -6  -1    7.01    0.40
  -3  -6  -1    6.80    0.48
  -3  -6  -1    6.87    0.39
  -3  -6  -1    7.00    0.40
   3   6   1    6.36    0.22
   3   6   1    6.61    0.39
   3   6   1    6.21    0.28
   3   6   1    7.36    0.43
   3   6   1    6.02    0.33
   3   6   1    6.82    0.32
  -4  -6  -1   16.68    0.67
  -4  -6  -1   17.22    0.70
  -4  -6  -1   16.67    0.63
  -4  -6  -1   17.06    0.55
  -4  -6  -1   18.01    0.84
  -4  -6  -1   18.00    0.68
   4   6   1   17.03    0.70
   4   6   1   17.26    0.56
   4   6   1   18.29    0.60
   4   6   1   17.70    0.56
   4   6   1   16.61    0.75
   4   6   1   18.05    0.57
  -5  -6  -1    2.22    0.28
  -5  -6  -1    2.93    0.33
  -5  -6  -1    2.33    0.32
  -5  -6  -1    1.69    0.35
  -5  -6  -1    1.97    0.28
   5   6   1    3.08    0.38
   5   6   1    2.39    0.28
   5   6   1    2.54    0.26
   5   6   1    2.42    0.39
  -6  -6  -1   13.27    0.63
  -6  -6  -1   13.39    0.86
  -6  -6  -1   14.44    0.60
  -6  -6  -1   12.82    0.75
   6   6   1   13.19    0.62
   6   6   1   14.19    0.74
   6   6   1   12.52    0.78
  -7  -6  -1    0.75    0.26
   7   6   1    0.42    0.24
  -8  -6  -1    1.87    0.44
   8   6   1    0.20    0.27
  -9  -6  -1    0.73    0.34
   9   6   1    1.47    0.46
  10  -7  -1    0.01    0.32
  10  -7  -1    0.55    0.39
   9  -7  -1    1.47    0.43
   9  -7  -1    1.50    0.42
   9  -7  -1    1.41    0.41
  -9   7   1    2.09    0.44
   8  -7  -1    2.20    0.43
   8  -7  -1    2.09    0.42
   8  -7  -1    2.18    0.44
   8  -7  -1    1.65    0.40
  -8   7   1    2.02    0.39
   7  -7  -1    0.87    0.27
   7  -7  -1    1.13    0.32
   7  -7  -1    1.42    0.34
   7  -7  -1    0.89    0.29
  -7   7   1    1.40    0.31
   6  -7  -1   11.91    0.67
   6  -7  -1   10.62    0.65
   6  -7  -1   11.36    0.52
   6  -7  -1   11.47    0.69
   6  -7  -1   11.79    0.75
   6  -7  -1   12.11    0.68
   6  -7  -1   10.54    0.48
  -6   7   1   11.30    0.60
   5  -7  -1    9.02    0.55
   5  -7  -1    9.01    0.55
   5  -7  -1    8.89    0.43
   5  -7  -1    9.10    0.55
   5  -7  -1   10.36    0.59
   5  -7  -1    9.15    0.45
   5  -7  -1    9.31    0.61
  -5   7   1    9.41    0.50
   4  -7  -1   16.72    0.66
   4  -7  -1   14.73    0.67
   4  -7  -1   17.53    0.61
   4  -7  -1   15.50    0.61
   4  -7  -1   16.75    0.70
   4  -7  -1   15.90    0.70
   4  -7  -1   15.67    0.69
   4  -7  -1   16.56    0.76
  -4   7   1   16.00    0.60
  -4   7   1   16.54    0.60
  -4   7   1   16.03    0.60
   3  -7  -1    1.23    0.21
   3  -7  -1    1.08    0.12
   3  -7  -1    1.62    0.26
   3  -7  -1    1.52    0.23
   3  -7  -1    1.43    0.22
   3  -7  -1    1.46    0.21
   3  -7  -1    1.49    0.24
   3  -7  -1    1.57    0.25
   3  -7  -1    1.46    0.15
   3  -7  -1    1.60    0.25
  -3   7   1    1.40    0.19
  -3   7   1    1.33    0.19
  -3   7   1    1.17    0.18
   2  -7  -1    3.08    0.30
   2  -7  -1    3.15    0.32
   2  -7  -1    3.09    0.22
   2  -7  -1    2.62    0.23
   2  -7  -1    2.73    0.28
   2  -7  -1    2.80    0.31
   2  -7  -1    2.48    0.30
   2  -7  -1    2.84    0.29
   2  -7  -1    2.79    0.31
   2  -7  -1    2.82    0.30
   2  -7  -1    3.44    0.32
  -2   7   1    2.56    0.19
  -2   7   1    3.50    0.34
  -2   7   1    2.63    0.26
  -2   7   1    2.81    0.32
  -2   7   1    2.50    0.25
   1  -7  -1   11.39    0.46
   1  -7  -1   11.21    0.51
   1  -7  -1   11.93    0.47
   1  -7  -1   10.74    0.48
   1  -7  -1   11.68    0.55
   1  -7  -1   12.15    0.47
   1  -7  -1   11.31    0.53
   1  -7  -1   11.38    0.44
   1  -7  -1   11.25    0.51
  -1   7   1   10.78    0.47
  -1   7   1   12.75    0.51
  -1   7   1   11.60    0.49
  -1   7   1   11.75    0.46
  -1   7   1   11.84    0.50
  -1   7   1   12.21    0.41
   0  -7  -1    3.55    0.34
   0  -7  -1    3.70    0.32
   0  -7  -1    3.96    0.37
   0  -7  -1    2.81    0.28
   0  -7  -1    3.10    0.22
   0  -7  -1    2.79    0.27
   0  -7  -1    3.21    0.25
   0  -7  -1    2.45    0.30
   0   7   1    2.96    0.21
   0   7   1    3.63    0.27
   0   7   1    3.62    0.27
   0   7   1    3.57    0.27
   0   7   1    3.63    0.24
   0   7   1    3.47    0.30
   0   7   1    3.10    0.23
  -1  -7  -1   13.22    0.49
  -1  -7  -1   13.41    0.63
  -1  -7  -1   13.10    0.55
  -1  -7  -1   13.81    0.60
  -1  -7  -1   12.89    0.54
  -1  -7  -1   14.80    0.61
  -1  -7  -1   13.48    0.56
  -1  -7  -1   14.06    0.43
   1   7   1   12.94    0.50
   1   7   1   13.64    0.48
   1   7   1   12.96    0.47
   1   7   1   13.26    0.54
   1   7   1   16.08    0.57
   1   7   1   13.98    0.47
   1   7   1   12.91    0.54
  -2  -7  -1   15.05    0.70
  -2  -7  -1   13.85    0.59
  -2  -7  -1   13.51    0.58
  -2  -7  -1   15.04    0.59
  -2  -7  -1   15.18    0.64
  -2  -7  -1   13.92    0.46
  -2  -7  -1   14.80    0.47
  -2  -7  -1   13.99    0.61
   2   7   1   14.20    0.48
   2   7   1   14.14    0.55
   2   7   1   14.57    0.57
   2   7   1   14.31    0.57
   2   7   1   15.07    0.58
   2   7   1   13.95    0.38
   2   7   1   13.30    0.38
   2   7   1   13.77    0.47
  -3  -7  -1    0.16    0.12
  -3  -7  -1    0.22    0.12
  -3  -7  -1    0.15    0.13
  -3  -7  -1    0.15    0.12
  -3  -7  -1    0.11    0.07
  -3  -7  -1    0.15    0.12
  -3  -7  -1    0.02    0.08
  -3  -7  -1    0.02    0.10
   3   7   1    0.00    0.08
   3   7   1    0.15    0.10
   3   7   1   -0.07    0.09
   3   7   1    0.09    0.07
   3   7   1    0.10    0.11
  -4  -7  -1   -0.08    0.16
  -4  -7  -1    0.07    0.12
  -4  -7  -1   -0.09    0.12
  -4  -7  -1    0.02    0.11
  -4  -7  -1    0.14    0.11
   4   7   1   -0.07    0.08
   4   7   1    0.02    0.09
   4   7   1    0.03    0.09
   4   7   1   -0.04    0.11
   4   7   1    0.02    0.13
   4   7   1   -0.03    0.08
  -5  -7  -1    0.74    0.19
  -5  -7  -1    0.55    0.21
  -5  -7  -1    0.50    0.19
  -5  -7  -1    0.47    0.20
  -5  -7  -1    0.59    0.26
   5   7   1    0.63    0.13
   5   7   1    0.85    0.20
   5   7   1    0.23    0.19
   5   7   1    0.81    0.25
  -6  -7  -1    2.75    0.34
  -6  -7  -1    2.64    0.36
  -6  -7  -1    1.97    0.42
  -6  -7  -1    2.24    0.38
   6   7   1    3.08    0.47
   6   7   1    2.84    0.42
  -7  -7  -1    0.41    0.24
   7   7   1    0.65    0.28
  -8  -7  -1    0.24    0.26
   8   7   1    0.28    0.29
  -9  -7  -1    0.44    0.34
   9   7   1    0.17    0.34
   9  -8  -1   -0.29    0.23
   9  -8  -1    0.02    0.22
   9  -8  -1    0.17    0.28
   9  -8  -1    0.38    0.27
  -9   8   1    0.11    0.27
   8  -8  -1    0.03    0.22
   8  -8  -1    0.13    0.19
   8  -8  -1    0.42    0.27
   8  -8  -1    0.19    0.21
  -8   8   1    0.35    0.25
   7  -8  -1    0.83    0.27
   7  -8  -1    0.51    0.22
   7  -8  -1    1.05    0.30
   7  -8  -1    0.70    0.24
  -7   8   1    1.00    0.28
   6  -8  -1    3.91    0.50
   6  -8  -1    3.48    0.45
   6  -8  -1    3.78    0.38
   6  -8  -1    3.58    0.36
   6  -8  -1    3.64    0.46
   6  -8  -1    3.98    0.51
   6  -8  -1    3.40    0.45
  -6   8   1    4.65    0.46
   5  -8  -1    0.70    0.23
   5  -8  -1    0.65    0.18
   5  -8  -1    0.36    0.18
   5  -8  -1    0.47    0.19
   5  -8  -1    0.33    0.19
   5  -8  -1    0.52    0.19
   5  -8  -1    0.53    0.17
  -5   8   1    0.51    0.17
   4  -8  -1    3.70    0.40
   4  -8  -1    3.31    0.36
   4  -8  -1    4.07    0.38
   4  -8  -1    3.49    0.41
   4  -8  -1    4.42    0.46
   4  -8  -1    3.86    0.44
   4  -8  -1    4.00    0.43
   4  -8  -1    4.02    0.37
  -4   8   1    3.47    0.35
  -4   8   1    3.61    0.33
  -4   8   1    3.40    0.32
   3  -8  -1    1.11    0.14
   3  -8  -1    1.18    0.24
   3  -8  -1    1.85    0.28
   3  -8  -1    1.42    0.23
   3  -8  -1    0.96    0.23
   3  -8  -1    1.05    0.23
   3  -8  -1    1.32    0.24
   3  -8  -1    1.07    0.22
   3  -8  -1    1.10    0.14
   3  -8  -1    1.08    0.20
  -3   8   1    1.27    0.18
  -3   8   1    0.86    0.17
  -3   8   1    1.25    0.21
   2  -8  -1    1.44    0.27
   2  -8  -1    1.76    0.21
   2  -8  -1    2.10    0.29
   2  -8  -1    1.77    0.25
   2  -8  -1    1.54    0.19
   2  -8  -1    1.73    0.26
   2  -8  -1    1.83    0.25
   2  -8  -1    1.75    0.17
   2  -8  -1    2.32    0.28
   2  -8  -1    1.87    0.26
   2  -8  -1    1.80    0.26
  -2   8   1    1.90    0.20
  -2   8   1    1.95    0.28
  -2   8   1    2.09    0.30
  -2   8   1    1.86    0.24
  -2   8   1    1.80    0.25
   1  -8  -1    0.03    0.10
   1  -8  -1    0.10    0.11
   1  -8  -1    0.13    0.08
   1  -8  -1    0.06    0.09
   1  -8  -1    0.08    0.10
   1  -8  -1   -0.04    0.09
   1  -8  -1    0.11    0.10
   1  -8  -1    0.11    0.09
  -1   8   1    0.20    0.09
  -1   8   1    0.18    0.11
  -1   8   1    0.07    0.09
  -1   8   1    0.03    0.09
  -1   8   1    0.14    0.09
  -1   8   1    0.08    0.11
  -1   8   1    0.03    0.08
   0  -8  -1    7.26    0.42
   0  -8  -1    6.13    0.41
   0  -8  -1    6.98    0.39
   0  -8  -1    6.72    0.34
   0  -8  -1    6.65    0.44
   0  -8  -1    6.62    0.38
   0  -8  -1    7.35    0.39
   0  -8  -1    6.17    0.44
   0   8   1    6.84    0.40
   0   8   1    6.58    0.36
   0   8   1    7.00    0.36
   0   8   1    6.75    0.39
   0   8   1    7.30    0.39
   0   8   1    6.72    0.40
   0   8   1    6.37    0.32
  -1  -8  -1   16.01    0.58
  -1  -8  -1   15.57    0.68
  -1  -8  -1   16.67    0.65
  -1  -8  -1   16.41    0.69
  -1  -8  -1   16.69    0.66
  -1  -8  -1   15.91    0.50
  -1  -8  -1   17.37    0.67
  -1  -8  -1   15.33    0.72
   1   8   1   15.88    0.56
   1   8   1   15.24    0.62
   1   8   1   16.48    0.59
   1   8   1   16.78    0.57
   1   8   1   15.92    0.54
   1   8   1   16.61    0.65
   1   8   1   16.06    0.62
  -2  -8  -1    0.35    0.17
  -2  -8  -1    0.43    0.16
  -2  -8  -1    0.42    0.15
  -2  -8  -1    0.25    0.15
  -2  -8  -1    0.31    0.11
  -2  -8  -1    0.61    0.18
  -2  -8  -1    0.44    0.15
   2   8   1    0.52    0.16
   2   8   1    0.26    0.11
   2   8   1    0.35    0.13
   2   8   1    0.22    0.13
   2   8   1    0.64    0.11
   2   8   1    0.44    0.12
   2   8   1    0.27    0.10
  -3  -8  -1    0.06    0.11
  -3  -8  -1    0.22    0.15
  -3  -8  -1    0.15    0.08
  -3  -8  -1    0.25    0.16
  -3  -8  -1    0.29    0.16
  -3  -8  -1    0.16    0.13
  -3  -8  -1    0.25    0.18
  -3  -8  -1    0.17    0.11
   3   8   1    0.23    0.14
   3   8   1    0.14    0.11
   3   8   1    0.26    0.13
   3   8   1    0.07    0.11
   3   8   1    0.35    0.11
  -4  -8  -1    3.33    0.40
  -4  -8  -1    3.73    0.39
  -4  -8  -1    4.16    0.44
  -4  -8  -1    2.63    0.40
  -4  -8  -1    3.50    0.40
   4   8   1    3.07    0.30
   4   8   1    2.61    0.29
   4   8   1    3.95    0.42
   4   8   1    3.44    0.42
  -5  -8  -1    4.22    0.45
  -5  -8  -1    3.51    0.41
  -5  -8  -1    3.83    0.54
  -5  -8  -1    3.96    0.41
   5   8   1    2.94    0.40
   5   8   1    2.66    0.42
   5   8   1    3.83    0.37
  -6  -8  -1    5.88    0.54
  -6  -8  -1    5.32    0.67
  -6  -8  -1    5.33    0.49
  -6  -8  -1    6.06    0.63
   6   8   1    6.50    0.71
   6   8   1    5.64    0.60
  -7  -8  -1    3.44    0.53
   7   8   1    3.29    0.49
  -8  -8  -1    4.40    0.65
   8   8   1    3.33    0.55
   9  -9  -1    0.33    0.27
   9  -9  -1    0.01    0.33
   9  -9  -1    0.04    0.26
   9  -9  -1    0.20    0.29
   8  -9  -1    0.06    0.24
   8  -9  -1    0.33    0.28
   8  -9  -1    0.15    0.24
   8  -9  -1   -0.03    0.18
  -8   9   1   -0.12    0.21
   7  -9  -1    0.45    0.25
   7  -9  -1    0.78    0.29
   7  -9  -1    0.50    0.26
   7  -9  -1    0.34    0.23
  -7   9   1    1.01    0.30
   6  -9  -1    0.35    0.18
   6  -9  -1    0.03    0.16
   6  -9  -1    0.16    0.15
   6  -9  -1    0.14    0.17
   6  -9  -1    0.10    0.16
   6  -9  -1   -0.01    0.18
  -6   9   1    0.00    0.15
   5  -9  -1   -0.11    0.10
   5  -9  -1   -0.12    0.14
   5  -9  -1    0.20    0.16
   5  -9  -1    0.18    0.17
   5  -9  -1    0.08    0.15
   5  -9  -1    0.12    0.14
   5  -9  -1    0.17    0.15
   5  -9  -1    0.06    0.17
  -5   9   1    0.10    0.13
   4  -9  -1    5.01    0.50
   4  -9  -1    6.10    0.53
   4  -9  -1    5.63    0.54
   4  -9  -1    4.38    0.46
   4  -9  -1    5.67    0.39
   4  -9  -1    5.04    0.51
   4  -9  -1    6.75    0.61
   4  -9  -1    4.75    0.44
  -4   9   1    5.50    0.34
   3  -9  -1    1.34    0.17
   3  -9  -1    1.35    0.26
   3  -9  -1    1.31    0.26
   3  -9  -1    1.43    0.25
   3  -9  -1    1.42    0.17
   3  -9  -1    1.50    0.30
   3  -9  -1    1.46    0.26
   3  -9  -1    1.54    0.25
   3  -9  -1    1.55    0.25
   3  -9  -1    1.69    0.27
   3  -9  -1    1.39    0.26
  -3   9   1    1.03    0.21
  -3   9   1    1.52    0.24
  -3   9   1    1.59    0.30
  -3   9   1    1.36    0.19
   2  -9  -1    0.47    0.17
   2  -9  -1    0.75    0.19
   2  -9  -1    0.40    0.16
   2  -9  -1    0.80    0.13
   2  -9  -1    0.85    0.21
   2  -9  -1    0.61    0.21
   2  -9  -1    0.98    0.21
   2  -9  -1    0.81    0.16
   2  -9  -1    0.72    0.15
   2  -9  -1    0.95    0.21
  -2   9   1    0.61    0.17
  -2   9   1    0.93    0.21
  -2   9   1    0.87    0.20
  -2   9   1    0.71    0.14
  -2   9   1    0.93    0.23
  -2   9   1    0.78    0.19
   1  -9  -1    7.63    0.51
   1  -9  -1    7.59    0.47
   1  -9  -1    7.24    0.41
   1  -9  -1    7.09    0.38
   1  -9  -1    5.90    0.44
   1  -9  -1    7.87    0.47
   1  -9  -1    7.24    0.43
   1  -9  -1    7.20    0.40
  -1   9   1    7.49    0.34
  -1   9   1    6.66    0.39
  -1   9   1    7.32    0.44
  -1   9   1    7.53    0.44
  -1   9   1    7.23    0.44
  -1   9   1    6.77    0.42
   0  -9  -1    1.20    0.22
   0  -9  -1    1.55    0.26
   0  -9  -1    1.71    0.25
   0  -9  -1    1.14    0.19
   0  -9  -1    1.66    0.30
   0  -9  -1    1.32    0.22
   0  -9  -1    1.37    0.26
   0  -9  -1    1.11    0.22
   0   9   1    1.76    0.27
   0   9   1    1.35    0.22
   0   9   1    1.50    0.24
   0   9   1    1.92    0.25
   0   9   1    1.60    0.21
   0   9   1    1.35    0.22
   0   9   1    1.68    0.23
  -1  -9  -1   20.44    0.85
  -1  -9  -1   21.96    0.82
  -1  -9  -1   21.22    0.91
  -1  -9  -1   20.87    0.85
  -1  -9  -1   22.81    0.83
  -1  -9  -1   23.41    0.76
  -1  -9  -1   22.85    0.82
  -1  -9  -1   21.97    0.65
   1   9   1   22.12    0.70
   1   9   1   22.37    0.81
   1   9   1   23.49    0.75
   1   9   1   21.75    0.72
   1   9   1   22.43    0.74
   1   9   1   22.72    0.80
  -2  -9  -1    0.04    0.13
  -2  -9  -1    0.10    0.09
  -2  -9  -1    0.08    0.13
  -2  -9  -1    0.00    0.12
  -2  -9  -1   -0.09    0.12
  -2  -9  -1    0.14    0.17
  -2  -9  -1   -0.03    0.12
   2   9   1   -0.05    0.07
   2   9   1    0.02    0.08
   2   9   1   -0.03    0.11
   2   9   1   -0.03    0.11
   2   9   1    0.04    0.11
   2   9   1    0.13    0.11
   2   9   1    0.14    0.11
  -3  -9  -1    0.25    0.20
  -3  -9  -1    0.34    0.16
  -3  -9  -1    0.45    0.18
  -3  -9  -1    0.49    0.14
  -3  -9  -1    0.44    0.19
  -3  -9  -1    0.36    0.15
   3   9   1    0.31    0.16
   3   9   1    0.35    0.17
   3   9   1    0.13    0.13
   3   9   1    0.40    0.12
   3   9   1    0.47    0.15
  -4  -9  -1    0.99    0.24
  -4  -9  -1    0.36    0.19
  -4  -9  -1    0.34    0.20
  -4  -9  -1    0.66    0.28
  -4  -9  -1    0.99    0.25
   4   9   1    0.77    0.24
   4   9   1    0.76    0.19
   4   9   1    0.48    0.20
  -5  -9  -1    0.41    0.22
  -5  -9  -1    0.99    0.24
  -5  -9  -1    0.50    0.23
  -5  -9  -1    0.25    0.29
   5   9   1    0.53    0.25
   5   9   1    0.76    0.26
  -6  -9  -1    1.83    0.37
  -6  -9  -1    1.53    0.33
  -6  -9  -1    1.88    0.35
   6   9   1    1.83    0.38
   6   9   1    1.34    0.36
  -7  -9  -1    5.90    0.68
   7   9   1    6.37    0.69
  -8  -9  -1    0.45    0.37
   8   9   1    1.14    0.42
   9 -10  -1    0.07    0.31
   9 -10  -1    0.01    0.30
   9 -10  -1    0.06    0.26
   8 -10  -1    0.97    0.36
   8 -10  -1    1.77    0.44
   8 -10  -1    1.07    0.37
   8 -10  -1    1.19    0.38
   7 -10  -1    0.66    0.30
   7 -10  -1    0.45    0.24
   7 -10  -1    0.71    0.29
   7 -10  -1    0.48    0.26
   6 -10  -1   -0.03    0.16
   6 -10  -1    0.10    0.17
   6 -10  -1   -0.10    0.13
   6 -10  -1   -0.18    0.14
   6 -10  -1   -0.08    0.15
   6 -10  -1    0.23    0.20
   5 -10  -1    0.63    0.24
   5 -10  -1    0.85    0.24
   5 -10  -1    0.66    0.24
   5 -10  -1    1.18    0.30
   5 -10  -1    0.82    0.26
   5 -10  -1    0.92    0.27
   5 -10  -1    1.25    0.26
   5 -10  -1    1.06    0.25
  -5  10   1    0.87    0.21
   4 -10  -1    0.19    0.18
   4 -10  -1    0.03    0.14
   4 -10  -1   -0.03    0.14
   4 -10  -1    0.17    0.15
   4 -10  -1   -0.02    0.12
   4 -10  -1    0.13    0.16
   4 -10  -1    0.18    0.16
   4 -10  -1    0.08    0.14
  -4  10   1    0.27    0.13
  -4  10   1    0.42    0.19
   3 -10  -1    0.65    0.21
   3 -10  -1    1.03    0.24
   3 -10  -1    0.95    0.24
   3 -10  -1    0.82    0.23
   3 -10  -1    0.59    0.13
   3 -10  -1    0.92    0.25
   3 -10  -1    0.76    0.21
   3 -10  -1    0.80    0.23
   3 -10  -1    0.67    0.20
  -3  10   1    0.74    0.21
  -3  10   1    0.85    0.17
  -3  10   1    0.78    0.22
  -3  10   1    0.88    0.23
  -3  10   1    0.74    0.21
   2 -10  -1    0.01    0.12
   2 -10  -1    0.13    0.17
   2 -10  -1    0.23    0.14
   2 -10  -1    0.22    0.13
   2 -10  -1    0.29    0.14
   2 -10  -1    0.38    0.15
   2 -10  -1    0.18    0.11
   2 -10  -1    0.19    0.15
  -2  10   1    0.32    0.17
  -2  10   1    0.38    0.19
  -2  10   1    0.27    0.16
  -2  10   1    0.36    0.16
  -2  10   1    0.12    0.12
  -2  10   1    0.30    0.13
   1 -10  -1    2.40    0.30
   1 -10  -1    1.78    0.26
   1 -10  -1    2.26    0.37
   1 -10  -1    1.99    0.31
   1 -10  -1    1.72    0.28
   1 -10  -1    1.82    0.24
   1 -10  -1    2.22    0.34
   1 -10  -1    1.90    0.29
  -1  10   1    2.29    0.23
  -1  10   1    2.19    0.29
  -1  10   1    2.75    0.36
  -1  10   1    1.84    0.28
  -1  10   1    2.07    0.30
  -1  10   1    1.92    0.28
   0 -10  -1    0.27    0.18
   0 -10  -1    0.50    0.22
   0 -10  -1    0.36    0.15
   0 -10  -1    0.16    0.12
   0 -10  -1    0.10    0.12
   0 -10  -1    0.24    0.14
   0 -10  -1    0.47    0.17
   0 -10  -1    0.34    0.16
   0  10   1   -0.01    0.11
   0  10   1    0.20    0.16
   0  10   1    0.43    0.17
   0  10   1    0.04    0.11
   0  10   1    0.54    0.15
   0  10   1    0.53    0.16
  -1 -10  -1    7.67    0.48
  -1 -10  -1    7.49    0.52
  -1 -10  -1    7.92    0.38
  -1 -10  -1    7.99    0.54
  -1 -10  -1    7.98    0.45
  -1 -10  -1    7.48    0.57
  -1 -10  -1    7.57    0.49
  -1 -10  -1    7.91    0.50
   1  10   1    7.28    0.44
   1  10   1    7.51    0.41
   1  10   1    7.54    0.43
   1  10   1    7.75    0.43
   1  10   1    7.34    0.47
   1  10   1    8.02    0.50
  -2 -10  -1    3.41    0.42
  -2 -10  -1    3.18    0.32
  -2 -10  -1    2.46    0.36
  -2 -10  -1    3.00    0.40
  -2 -10  -1    3.07    0.38
  -2 -10  -1    3.67    0.50
  -2 -10  -1    3.55    0.42
   2  10   1    3.51    0.39
   2  10   1    3.05    0.32
   2  10   1    4.06    0.40
   2  10   1    2.89    0.37
   2  10   1    2.90    0.29
  -3 -10  -1    3.29    0.43
  -3 -10  -1    3.13    0.40
  -3 -10  -1    3.75    0.54
  -3 -10  -1    4.32    0.49
  -3 -10  -1    3.83    0.44
   3  10   1    3.36    0.33
   3  10   1    2.51    0.36
   3  10   1    3.62    0.41
   3  10   1    3.16    0.35
  -4 -10  -1    2.29    0.44
  -4 -10  -1    1.89    0.35
  -4 -10  -1    2.37    0.38
  -4 -10  -1    2.02    0.36
  -4 -10  -1    2.86    0.39
   4  10   1    1.77    0.33
   4  10   1    2.07    0.37
  -5 -10  -1    0.07    0.19
  -5 -10  -1    0.29    0.31
  -5 -10  -1    0.41    0.24
  -5 -10  -1    0.17    0.24
   5  10   1    0.25    0.20
   5  10   1    0.91    0.31
  -6 -10  -1    0.30    0.23
  -6 -10  -1    0.37    0.25
   6  10   1   -0.01    0.21
   6  10   1    0.53    0.26
  -7 -10  -1    0.37    0.30
   7  10   1    0.28    0.30
   8 -11  -1    0.07    0.24
   8 -11  -1   -0.04    0.22
   8 -11  -1    0.24    0.26
   8 -11  -1   -0.03    0.26
   7 -11  -1    2.39    0.44
   7 -11  -1    2.05    0.46
   7 -11  -1    2.75    0.50
   7 -11  -1    1.54    0.41
   6 -11  -1    0.96    0.26
   6 -11  -1    1.09    0.32
   6 -11  -1    1.09    0.33
   6 -11  -1    1.34    0.34
   6 -11  -1    1.40    0.34
   5 -11  -1    3.23    0.48
   5 -11  -1    2.99    0.40
   5 -11  -1    2.11    0.41
   5 -11  -1    3.52    0.48
   5 -11  -1    3.56    0.46
   5 -11  -1    3.23    0.47
   5 -11  -1    3.69    0.49
  -5  11   1    3.31    0.47
   4 -11  -1    0.17    0.17
   4 -11  -1   -0.06    0.13
   4 -11  -1    0.06    0.14
   4 -11  -1   -0.05    0.14
   4 -11  -1    0.09    0.15
   4 -11  -1    0.03    0.18
   4 -11  -1   -0.18    0.13
  -4  11   1    0.10    0.15
  -4  11   1   -0.01    0.19
   3 -11  -1    0.96    0.25
   3 -11  -1    1.60    0.30
   3 -11  -1    1.07    0.29
   3 -11  -1    1.82    0.22
   3 -11  -1    2.64    0.41
   3 -11  -1    1.18    0.26
   3 -11  -1    1.67    0.34
   3 -11  -1    1.10    0.26
  -3  11   1    1.73    0.31
  -3  11   1    1.41    0.33
  -3  11   1    1.28    0.27
   2 -11  -1    0.74    0.22
   2 -11  -1    0.54    0.24
   2 -11  -1    0.50    0.20
   2 -11  -1    0.62    0.22
   2 -11  -1    0.32    0.18
   2 -11  -1    0.19    0.13
   2 -11  -1    0.48    0.16
  -2  11   1    0.49    0.19
  -2  11   1    0.51    0.21
  -2  11   1    0.59    0.21
  -2  11   1    0.73    0.23
  -2  11   1    0.54    0.21
   1 -11  -1    0.36    0.16
   1 -11  -1   -0.09    0.14
   1 -11  -1    0.33    0.17
   1 -11  -1    0.21    0.15
   1 -11  -1    0.05    0.18
   1 -11  -1    0.52    0.19
  -1  11   1    0.44    0.18
  -1  11   1    0.34    0.15
  -1  11   1    0.04    0.16
  -1  11   1    0.26    0.17
   0 -11  -1    1.10    0.25
   0 -11  -1    0.76    0.24
   0 -11  -1    1.19    0.22
   0 -11  -1    0.88    0.22
   0 -11  -1    0.64    0.24
   0 -11  -1    0.99    0.26
   0  11   1    0.80    0.20
   0  11   1    0.69    0.22
   0  11   1    0.89    0.22
   0  11   1    0.83    0.25
   0  11   1    0.83    0.18
  -1 -11  -1    3.81    0.41
  -1 -11  -1    5.91    0.57
  -1 -11  -1    5.45    0.34
  -1 -11  -1    5.10    0.51
  -1 -11  -1    4.48    0.42
  -1 -11  -1    4.76    0.52
  -1 -11  -1    4.67    0.56
   1  11   1    5.33    0.38
   1  11   1    5.99    0.55
   1  11   1    4.98    0.48
   1  11   1    4.90    0.37
   1  11   1    5.97    0.39
   1  11   1    5.59    0.35
  -2 -11  -1    2.89    0.32
  -2 -11  -1    2.36    0.37
  -2 -11  -1    2.68    0.39
  -2 -11  -1    2.15    0.37
  -2 -11  -1    3.08    0.42
  -2 -11  -1    2.89    0.47
   2  11   1    2.79    0.38
   2  11   1    2.63    0.34
   2  11   1    2.82    0.39
   2  11   1    2.97    0.33
  -3 -11  -1    0.10    0.25
  -3 -11  -1    0.27    0.21
  -3 -11  -1    0.48    0.21
  -3 -11  -1    0.18    0.21
  -3 -11  -1    0.11    0.16
   3  11   1    0.15    0.17
   3  11   1    0.12    0.18
  -4 -11  -1    0.22    0.22
  -4 -11  -1    0.36    0.22
  -4 -11  -1    0.55    0.22
  -4 -11  -1    0.70    0.37
   4  11   1    0.56    0.26
   4  11   1    0.80    0.28
  -5 -11  -1    0.38    0.30
  -5 -11  -1    0.59    0.27
  -5 -11  -1    0.49    0.23
   5  11   1    0.33    0.24
   5  11   1    0.32    0.25
  -6 -11  -1    2.68    0.48
  -6 -11  -1    2.57    0.47
   6  11   1    1.84    0.45
   6  11   1    2.47    0.47
  -7 -11  -1   -0.01    0.30
   8 -12  -1    0.35    0.39
   8 -12  -1    0.31    0.31
   8 -12  -1    0.23    0.27
   7 -12  -1    0.37    0.24
   7 -12  -1   -0.22    0.23
   7 -12  -1    0.05    0.24
   7 -12  -1   -0.25    0.19
   6 -12  -1    1.03    0.34
   6 -12  -1    0.29    0.25
   6 -12  -1    0.76    0.30
   6 -12  -1    1.06    0.33
   6 -12  -1    0.93    0.36
  -6  12   1    0.56    0.29
   5 -12  -1    0.44    0.23
   5 -12  -1    0.28    0.22
   5 -12  -1    0.01    0.17
   5 -12  -1    0.36    0.23
   5 -12  -1    0.29    0.25
   5 -12  -1    0.25    0.21
  -5  12   1    0.11    0.17
   4 -12  -1    0.23    0.20
   4 -12  -1    0.52    0.22
   4 -12  -1    0.34    0.21
   4 -12  -1    0.25    0.19
   4 -12  -1    0.03    0.17
   4 -12  -1    0.12    0.22
  -4  12   1    0.16    0.18
  -4  12   1    0.13    0.23
  -4  12   1    0.37    0.24
   3 -12  -1    5.91    0.60
   3 -12  -1    6.33    0.61
   3 -12  -1    5.43    0.55
   3 -12  -1    5.80    0.65
   3 -12  -1    4.74    0.53
   3 -12  -1    5.61    0.60
  -3  12   1    4.81    0.53
  -3  12   1    5.61    0.58
  -3  12   1    4.90    0.54
   2 -12  -1    2.16    0.37
   2 -12  -1    3.12    0.42
   2 -12  -1    3.64    0.49
   2 -12  -1    2.90    0.46
   2 -12  -1    2.72    0.38
   2 -12  -1    3.65    0.45
  -2  12   1    2.78    0.37
  -2  12   1    2.76    0.41
  -2  12   1    2.97    0.42
   1 -12  -1    0.46    0.20
   1 -12  -1    0.61    0.24
   1 -12  -1    0.25    0.20
   1 -12  -1    0.04    0.19
   1 -12  -1    0.40    0.21
   1 -12  -1    0.41    0.19
  -1  12   1    0.17    0.16
  -1  12   1   -0.02    0.16
  -1  12   1    0.17    0.16
  -1  12   1    0.20    0.20
   0 -12  -1   -0.07    0.16
   0 -12  -1    0.01    0.17
   0 -12  -1    0.02    0.14
   0 -12  -1   -0.10    0.12
   0 -12  -1    0.07    0.15
   0 -12  -1    0.08    0.13
   0  12   1    0.06    0.15
   0  12   1    0.15    0.16
   0  12   1    0.18    0.16
   0  12   1    0.06    0.17
  -1 -12  -1    2.15    0.40
  -1 -12  -1    1.90    0.41
  -1 -12  -1    1.94    0.33
  -1 -12  -1    1.83    0.31
  -1 -12  -1    1.56    0.34
   1  12   1    2.26    0.38
   1  12   1    1.62    0.28
   1  12   1    1.99    0.34
  -2 -12  -1    0.54    0.26
  -2 -12  -1    0.58    0.28
  -2 -12  -1    0.49    0.22
  -2 -12  -1    0.47    0.30
   2  12   1    0.13    0.19
   2  12   1    0.11    0.17
  -3 -12  -1    3.49    0.50
  -3 -12  -1    3.52    0.51
  -3 -12  -1    4.31    0.51
  -3 -12  -1    3.45    0.56
   3  12   1    2.95    0.43
   3  12   1    2.73    0.42
  -4 -12  -1    3.52    0.48
  -4 -12  -1    4.23    0.54
  -4 -12  -1    4.25    0.56
   4  12   1    4.39    0.54
   4  12   1    4.28    0.53
  -5 -12  -1    0.54    0.26
  -5 -12  -1    0.65    0.36
  -5 -12  -1   -0.20    0.24
  -5 -12  -1    0.42    0.25
   5  12   1    0.09    0.28
   5  12   1    0.39    0.28
  -6 -12  -1   -0.23    0.23
   7 -13  -1    0.81    0.34
   7 -13  -1    1.80    0.52
   7 -13  -1    0.94    0.37
   7 -13  -1    1.34    0.42
  -7  13   1    0.90    0.37
   6 -13  -1    1.13    0.38
   6 -13  -1    0.24    0.25
   6 -13  -1    0.52    0.28
  -6  13   1    0.48    0.28
   5 -13  -1    0.76    0.29
   5 -13  -1    0.33    0.26
   5 -13  -1    0.61    0.28
   5 -13  -1    0.41    0.32
   5 -13  -1    0.60    0.29
   5 -13  -1    0.38    0.26
  -5  13   1    0.47    0.28
  -5  13   1    0.73    0.30
   4 -13  -1    0.56    0.25
   4 -13  -1    0.74    0.33
   4 -13  -1    0.22    0.19
   4 -13  -1    0.80    0.31
   4 -13  -1    0.45    0.23
   4 -13  -1    0.53    0.26
  -4  13   1    0.33    0.23
  -4  13   1    0.53    0.26
   3 -13  -1    8.19    0.80
   3 -13  -1    8.37    0.60
   3 -13  -1    7.95    0.73
   3 -13  -1    8.66    0.65
   3 -13  -1    8.89    0.62
   3 -13  -1    8.56    0.79
  -3  13   1    8.48    0.77
  -3  13   1    8.05    0.69
  -3  13   1    9.29    0.70
   2 -13  -1    1.95    0.37
   2 -13  -1    1.73    0.34
   2 -13  -1    1.88    0.45
   2 -13  -1    1.27    0.31
   2 -13  -1    1.63    0.34
   2 -13  -1    0.66    0.28
  -2  13   1    2.08    0.40
  -2  13   1    1.77    0.36
  -2  13   1    2.18    0.38
   1 -13  -1    0.20    0.19
   1 -13  -1    0.13    0.18
   1 -13  -1    0.35    0.20
   1 -13  -1    0.18    0.24
   1 -13  -1    0.29    0.18
   1 -13  -1    0.41    0.25
  -1  13   1    0.33    0.23
  -1  13   1    0.34    0.19
  -1  13   1    0.04    0.16
  -1  13   1    0.23    0.26
   0 -13  -1    0.20    0.23
   0 -13  -1    0.34    0.19
   0 -13  -1    0.32    0.25
   0 -13  -1    0.46    0.23
   0 -13  -1    0.52    0.22
   0 -13  -1    0.52    0.25
   0  13   1    0.37    0.19
   0  13   1    0.05    0.16
   0  13   1    0.10    0.25
  -1 -13  -1    1.24    0.32
  -1 -13  -1    1.45    0.29
  -1 -13  -1    0.95    0.35
  -1 -13  -1    1.27    0.35
  -1 -13  -1    0.77    0.28
   1  13   1    0.40    0.22
   1  13   1    1.42    0.27
  -2 -13  -1    1.64    0.42
  -2 -13  -1    1.25    0.35
  -2 -13  -1    1.11    0.31
  -2 -13  -1    1.03    0.32
   2  13   1    0.65    0.28
  -3 -13  -1    3.19    0.51
  -3 -13  -1    2.41    0.45
  -3 -13  -1    2.98    0.47
   3  13   1    1.73    0.37
  -4 -13  -1    0.64    0.35
  -4 -13  -1    1.49    0.36
  -4 -13  -1    0.88    0.32
   4  13   1    0.77    0.30
  -5 -13  -1    1.60    0.45
  -5 -13  -1    2.92    0.50
  -7  14   1    0.00    0.26
   6 -14  -1   -0.15    0.20
   6 -14  -1    0.07    0.26
   6 -14  -1   -0.24    0.22
  -6  14   1   -0.24    0.24
  -6  14   1    0.19    0.31
   5 -14  -1    0.41    0.29
   5 -14  -1    0.77    0.36
   5 -14  -1    0.88    0.30
   5 -14  -1    0.62    0.29
   5 -14  -1    0.43    0.29
  -5  14   1    0.44    0.32
  -5  14   1    0.13    0.25
   4 -14  -1    0.19    0.26
   4 -14  -1    0.45    0.27
   4 -14  -1   -0.16    0.19
   4 -14  -1    0.28    0.30
   4 -14  -1    0.84    0.30
  -4  14   1    0.28    0.26
  -4  14   1    0.40    0.23
   3 -14  -1    0.52    0.29
   3 -14  -1    0.73    0.34
   3 -14  -1    0.45    0.24
   3 -14  -1    0.83    0.30
   3 -14  -1    0.67    0.29
  -3  14   1    0.55    0.27
  -3  14   1    0.57    0.30
   2 -14  -1    5.91    0.66
   2 -14  -1    4.79    0.54
   2 -14  -1    5.34    0.64
   2 -14  -1    5.07    0.60
   2 -14  -1    5.95    0.65
  -2  14   1    4.25    0.54
  -2  14   1    5.49    0.57
  -2  14   1    6.49    0.66
   1 -14  -1    0.93    0.27
   1 -14  -1    1.04    0.33
   1 -14  -1    0.77    0.28
   1 -14  -1    0.54    0.26
   1 -14  -1    1.05    0.38
   1 -14  -1    0.03    0.30
  -1  14   1    0.53    0.24
  -1  14   1    0.28    0.22
   0 -14  -1    2.01    0.40
   0 -14  -1    3.34    0.48
   0 -14  -1    2.42    0.46
   0 -14  -1    3.13    0.47
   0  14   1    2.90    0.47
   0  14   1    2.86    0.41
  -1 -14  -1    0.19    0.28
  -1 -14  -1    1.07    0.34
  -1 -14  -1    0.73    0.28
  -1 -14  -1    0.75    0.29
   1  14   1    0.88    0.31
  -2 -14  -1    0.13    0.24
  -2 -14  -1   -0.14    0.26
  -2 -14  -1   -0.08    0.20
   2  14   1   -0.04    0.23
  -3 -14  -1    0.06    0.22
  -3 -14  -1    0.24    0.28
   3  14   1    0.35    0.27
  -4 -14  -1    0.51    0.29
  -4 -14  -1    0.05    0.28
   4  14   1    0.11    0.32
  -5 -14  -1    0.41    0.36
  -5 -14  -1    0.06    0.27
   6 -15  -1    0.12    0.27
  -6  15   1   -0.13    0.32
  -6  15   1   -0.08    0.24
   5 -15  -1    0.22    0.31
   5 -15  -1   -0.06    0.25
   5 -15  -1    0.31    0.28
   5 -15  -1    0.08    0.27
  -5  15   1    0.02    0.24
  -5  15   1    0.04    0.27
   4 -15  -1    0.44    0.27
   4 -15  -1    1.27    0.38
   4 -15  -1    0.42    0.30
   4 -15  -1    0.54    0.31
  -4  15   1    0.83    0.36
  -4  15   1    0.38    0.29
   3 -15  -1    0.27    0.28
   3 -15  -1    1.04    0.33
   3 -15  -1    0.36    0.27
   3 -15  -1    0.39    0.27
  -3  15   1    0.52    0.31
  -3  15   1    0.49    0.28
   2 -15  -1    0.23    0.23
   2 -15  -1    0.51    0.30
   2 -15  -1    0.84    0.32
   2 -15  -1    0.42    0.27
  -2  15   1    0.63    0.28
  -2  15   1    0.80    0.31
   1 -15  -1    0.49    0.26
   1 -15  -1    0.28    0.26
   1 -15  -1    0.32    0.26
  -1  15   1   -0.03    0.22
  -1  15   1    0.07    0.23
   0 -15  -1    0.83    0.31
   0 -15  -1    1.00    0.32
   0 -15  -1    0.14    0.26
   0  15   1    0.63    0.29
  -1 -15  -1    2.06    0.43
  -1 -15  -1    1.35    0.41
   1  15   1    0.81    0.30
  -2 -15  -1   -0.02    0.23
  -2 -15  -1   -0.01    0.27
   2  15   1    0.28    0.29
  -3 -15  -1    0.53    0.29
  -3 -15  -1    0.97    0.38
   3  15   1    0.53    0.33
  -4 -15  -1    0.75    0.37
   5 -16  -1    0.02    0.33
   5 -16  -1   -0.27    0.28
   5 -16  -1    0.09    0.29
  -5  16   1    0.06    0.29
  -5  16   1   -0.11    0.35
   4 -16  -1    0.20    0.30
   4 -16  -1    0.20    0.30
   4 -16  -1    0.10    0.26
  -4  16   1   -0.25    0.22
  -4  16   1    0.09    0.32
   3 -16  -1    0.24    0.27
   3 -16  -1   -0.03    0.24
   3 -16  -1   -0.10    0.25
   3 -16  -1    0.34    0.32
  -3  16   1    0.18    0.30
  -3  16   1    0.20    0.29
   2 -16  -1    0.00    0.22
   2 -16  -1    0.15    0.26
   2 -16  -1    0.13    0.27
   2 -16  -1   -0.14    0.22
  -2  16   1    0.21    0.29
  -2  16   1   -0.19    0.21
   1 -16  -1    1.27    0.39
   1 -16  -1    0.42    0.34
   1 -16  -1    0.54    0.30
  -1  16   1    0.44    0.30
   0 -16  -1    0.94    0.37
   0 -16  -1    0.75    0.34
   0 -16  -1    0.98    0.35
   0  16   1    0.47    0.33
  -1 -16  -1   -0.12    0.31
  -1 -16  -1    0.17    0.28
   1  16   1    0.31    0.29
  -2 -16  -1    0.43    0.29
   2  16   1    0.41    0.34
  -3 -16  -1    0.03    0.26
   3 -17  -1    0.52    0.35
   3 -17  -1    0.32    0.32
  -3  17   1    0.50    0.35
   2 -17  -1    0.82    0.42
   2 -17  -1    1.52    0.47
  -2  17   1    1.14    0.41
   1 -17  -1    0.49    0.35
   1 -17  -1    0.05    0.31
  -1  17   1    0.03    0.32
   0 -17  -1    0.07    0.28
   0  17   1   -0.39    0.27
  -1 -17  -1    0.04    0.27
   1  18  -2    0.49    0.34
  -1 -18   2    1.60    0.44
   0  18  -2   -0.11    0.27
   0 -18   2    0.21    0.33
  -1  18  -2   -0.25    0.28
  -1  18  -2   -0.10    0.34
   1 -18   2    0.34    0.30
   1 -18   2    0.14    0.34
  -2  18  -2    0.93    0.41
  -2  18  -2    0.78    0.38
  -2  18  -2    0.28    0.39
   2 -18   2    0.67    0.38
   2 -18   2    0.77    0.41
   3  17  -2    0.13    0.33
  -3 -17   2   -0.05    0.30
   2  17  -2    0.31    0.31
  -2 -17   2    0.26    0.30
   1  17  -2    0.34    0.31
  -1 -17   2    0.24    0.30
  -1 -17   2    0.22    0.31
   0  17  -2    0.21    0.28
   0  17  -2   -0.53    0.26
   0 -17   2   -0.07    0.23
   0 -17   2    0.01    0.28
   0 -17   2   -0.17    0.26
  -1  17  -2   -0.08    0.30
  -1  17  -2   -0.09    0.27
   1 -17   2    0.17    0.29
   1 -17   2    0.46    0.31
   1 -17   2    0.18    0.28
  -2  17  -2    0.20    0.30
  -2  17  -2    0.02    0.26
  -2  17  -2    0.29    0.32
   2 -17   2    0.23    0.29
   2 -17   2    0.48    0.34
   2 -17   2    0.04    0.27
   2 -17   2    0.40    0.31
  -3  17  -2    0.14    0.33
  -3  17  -2    0.07    0.28
   3 -17   2    0.10    0.29
   3 -17   2    0.04    0.27
   3 -17   2    0.00    0.29
   3 -17   2    0.21    0.28
  -4  17  -2    0.13    0.30
  -4  17  -2    0.28    0.35
   4 -17   2    0.32    0.29
   4 -17   2   -0.06    0.27
   4  16  -2    0.52    0.38
  -4 -16   2    1.04    0.42
   3  16  -2    0.47    0.32
  -3 -16   2    0.45    0.28
  -3 -16   2    0.65    0.36
   2  16  -2    0.42    0.30
  -2 -16   2    0.62    0.32
  -2 -16   2    1.17    0.39
   1  16  -2    1.84    0.41
   1  16  -2    1.19    0.38
  -1 -16   2    1.14    0.37
  -1 -16   2    2.31    0.50
   0  16  -2    0.12    0.22
   0  16  -2    0.21    0.27
   0 -16   2    0.11    0.24
   0 -16   2    0.32    0.28
   0 -16   2    0.59    0.32
  -1  16  -2    0.35    0.28
  -1  16  -2    0.56    0.30
  -1  16  -2    0.05    0.21
   1 -16   2    0.49    0.27
   1 -16   2    0.20    0.26
   1 -16   2    0.43    0.28
   1 -16   2    0.36    0.26
  -2  16  -2   -0.12    0.24
  -2  16  -2    0.12    0.21
   2 -16   2    0.13    0.24
   2 -16   2    0.09    0.23
   2 -16   2    0.17    0.24
   2 -16   2    0.01    0.25
  -3  16  -2   -0.13    0.20
  -3  16  -2   -0.12    0.24
   3 -16   2   -0.20    0.19
   3 -16   2    0.24    0.26
   3 -16   2    0.34    0.25
   3 -16   2   -0.10    0.25
  -4  16  -2    2.06    0.49
  -4  16  -2    1.63    0.46
   4 -16   2    2.04    0.47
   4 -16   2    2.02    0.47
   4 -16   2    1.65    0.48
   4 -16   2    1.38    0.40
  -5  16  -2    0.63    0.37
  -5  16  -2    0.55    0.36
   5 -16   2    0.65    0.40
   5 -16   2    1.18    0.41
   5 -16   2    0.51    0.30
   5  15  -2    0.12    0.32
  -5 -15   2    0.01    0.31
  -5 -15   2   -0.02    0.36
   4  15  -2    0.42    0.30
  -4 -15   2    0.47    0.32
  -4 -15   2    0.48    0.31
   3  15  -2    0.31    0.28
  -3 -15   2    0.08    0.25
  -3 -15   2    0.34    0.29
   2  15  -2   -0.06    0.22
   2  15  -2   -0.23    0.20
  -2 -15   2    0.17    0.31
  -2 -15   2   -0.04    0.24
  -2 -15   2    0.05    0.23
   1  15  -2   -0.14    0.19
   1  15  -2    0.23    0.24
  -1 -15   2   -0.01    0.25
  -1 -15   2   -0.14    0.23
  -1 -15   2    0.11    0.20
   0  15  -2    0.97    0.30
   0  15  -2    1.04    0.32
   0  15  -2    0.78    0.31
   0 -15   2    1.07    0.31
   0 -15   2    0.63    0.28
   0 -15   2    0.62    0.31
   0 -15   2    1.11    0.37
   0 -15   2    0.75    0.37
  -1  15  -2    0.30    0.25
  -1  15  -2    0.09    0.22
  -1  15  -2    0.05    0.19
   1 -15   2    0.02    0.19
   1 -15   2    0.37    0.25
   1 -15   2    0.29    0.22
   1 -15   2    0.07    0.20
   1 -15   2   -0.04    0.28
   1 -15   2    0.12    0.26
  -2  15  -2    0.72    0.31
  -2  15  -2    1.08    0.34
   2 -15   2    0.48    0.26
   2 -15   2    0.63    0.27
   2 -15   2    1.43    0.36
   2 -15   2    0.47    0.33
   2 -15   2    0.92    0.32
  -3  15  -2    1.17    0.36
  -3  15  -2    1.41    0.37
   3 -15   2    1.10    0.33
   3 -15   2    1.49    0.39
   3 -15   2    1.54    0.39
   3 -15   2    0.58    0.25
  -4  15  -2    0.64    0.32
  -4  15  -2    0.01    0.19
   4 -15   2    0.33    0.27
   4 -15   2    0.23    0.24
   4 -15   2    0.39    0.26
   4 -15   2    0.07    0.21
  -5  15  -2    0.35    0.34
  -5  15  -2    0.47    0.28
   5 -15   2    0.65    0.37
   5 -15   2    0.26    0.26
   5 -15   2    0.16    0.27
   5 -15   2    0.41    0.33
  -6  15  -2   -0.11    0.29
  -6  15  -2    0.10    0.24
   6 -15   2    0.01    0.31
   6 -15   2    0.06    0.27
   6  14  -2    1.38    0.45
   5  14  -2    0.24    0.30
  -5 -14   2    0.19    0.30
  -5 -14   2    0.27    0.30
   4  14  -2    0.05    0.22
  -4 -14   2   -0.07    0.20
  -4 -14   2    0.13    0.31
  -4 -14   2    0.01    0.25
   3  14  -2   -0.14    0.20
   3  14  -2   -0.23    0.20
  -3 -14   2   -0.05    0.20
  -3 -14   2   -0.03    0.21
  -3 -14   2    0.38    0.29
   2  14  -2   -0.07    0.18
   2  14  -2    0.01    0.18
  -2 -14   2    0.41    0.30
  -2 -14   2   -0.12    0.16
  -2 -14   2   -0.19    0.20
  -2 -14   2    0.37    0.26
   1  14  -2    1.20    0.29
   1  14  -2    1.23    0.35
   1  14  -2    1.00    0.28
   1  14  -2    1.59    0.37
   1  14  -2    1.16    0.32
  -1 -14   2    0.87    0.31
  -1 -14   2    0.81    0.32
  -1 -14   2    1.53    0.37
  -1 -14   2    1.02    0.28
  -1 -14   2    1.28    0.31
   0  14  -2    0.43    0.25
   0  14  -2    0.90    0.30
   0  14  -2    0.68    0.25
   0  14  -2    0.74    0.29
   0 -14   2    0.56    0.30
   0 -14   2    1.42    0.31
   0 -14   2    0.40    0.23
   0 -14   2    0.65    0.27
   0 -14   2    1.10    0.37
  -1  14  -2    3.11    0.43
  -1  14  -2    1.82    0.40
  -1  14  -2    2.52    0.44
   1 -14   2    2.60    0.43
   1 -14   2    2.69    0.43
   1 -14   2    2.31    0.37
   1 -14   2    2.09    0.41
   1 -14   2    3.00    0.49
   1 -14   2    2.97    0.45
  -2  14  -2    2.89    0.50
  -2  14  -2    2.19    0.41
  -2  14  -2    2.48    0.42
   2 -14   2    1.25    0.30
   2 -14   2    1.96    0.43
   2 -14   2    2.06    0.39
   2 -14   2    2.17    0.40
   2 -14   2    2.70    0.45
   2 -14   2    1.25    0.35
  -3  14  -2    1.05    0.33
  -3  14  -2    1.38    0.38
   3 -14   2    0.98    0.32
   3 -14   2    0.27    0.21
   3 -14   2    1.06    0.32
   3 -14   2    0.88    0.29
  -4  14  -2    0.17    0.25
  -4  14  -2    0.45    0.26
   4 -14   2    0.07    0.21
   4 -14   2    0.27    0.24
   4 -14   2    0.21    0.20
   4 -14   2    0.17    0.23
  -5  14  -2    0.12    0.22
  -5  14  -2    0.32    0.29
   5 -14   2    0.17    0.22
   5 -14   2   -0.09    0.19
   5 -14   2   -0.04    0.19
   5 -14   2   -0.11    0.25
  -6  14  -2   -0.08    0.26
  -6  14  -2   -0.01    0.21
   6 -14   2    0.07    0.26
   6 -14   2    0.02    0.24
   6 -14   2   -0.13    0.28
   6 -14   2    0.26    0.25
  -7  14  -2    0.12    0.31
   6  13  -2    0.13    0.27
   5  13  -2    0.12    0.25
  -5 -13   2   -0.01    0.25
  -5 -13   2   -0.09    0.20
   4  13  -2    2.71    0.45
   4  13  -2    1.98    0.43
  -4 -13   2    2.70    0.45
  -4 -13   2    2.81    0.48
  -4 -13   2    2.49    0.43
   3  13  -2    3.46    0.45
   3  13  -2    2.96    0.46
  -3 -13   2    4.29    0.53
  -3 -13   2    2.68    0.50
  -3 -13   2    3.63    0.52
  -3 -13   2    4.13    0.54
   2  13  -2   -0.01    0.16
   2  13  -2   -0.11    0.13
  -2 -13   2   -0.05    0.19
  -2 -13   2   -0.16    0.21
  -2 -13   2    0.13    0.19
  -2 -13   2    0.06    0.18
   1  13  -2   -0.09    0.13
   1  13  -2   -0.08    0.21
   1  13  -2    0.07    0.18
   1  13  -2   -0.27    0.13
   1  13  -2    0.16    0.17
  -1 -13   2   -0.04    0.15
  -1 -13   2    0.11    0.21
  -1 -13   2    0.14    0.19
  -1 -13   2    0.09    0.17
  -1 -13   2   -0.02    0.17
   0  13  -2    4.01    0.43
   0  13  -2    4.85    0.54
   0  13  -2    4.71    0.54
   0  13  -2    4.02    0.46
   0  13  -2    4.83    0.53
   0 -13   2    4.15    0.49
   0 -13   2    4.47    0.48
   0 -13   2    5.25    0.49
   0 -13   2    3.95    0.51
   0 -13   2    5.36    0.59
   0 -13   2    5.24    0.59
  -1  13  -2    2.22    0.39
  -1  13  -2    3.06    0.47
  -1  13  -2    1.67    0.32
   1 -13   2    1.56    0.37
   1 -13   2    3.08    0.43
   1 -13   2    2.60    0.39
   1 -13   2    2.04    0.40
   1 -13   2    2.09    0.38
   1 -13   2    2.05    0.36
  -2  13  -2    1.31    0.30
  -2  13  -2    0.75    0.26
  -2  13  -2    1.08    0.29
   2 -13   2    1.13    0.17
   2 -13   2    0.96    0.26
   2 -13   2    1.14    0.32
   2 -13   2    1.16    0.27
   2 -13   2    1.05    0.31
   2 -13   2    1.28    0.31
   2 -13   2    1.73    0.34
  -3  13  -2    0.36    0.25
  -3  13  -2   -0.04    0.17
  -3  13  -2    0.01    0.20
   3 -13   2    0.03    0.17
   3 -13   2    0.12    0.18
   3 -13   2   -0.02    0.16
   3 -13   2   -0.13    0.12
  -4  13  -2    0.11    0.19
  -4  13  -2    0.06    0.15
   4 -13   2    0.12    0.18
   4 -13   2    0.09    0.21
   4 -13   2    0.06    0.20
   4 -13   2    0.16    0.22
  -5  13  -2    7.31    0.78
  -5  13  -2    6.85    0.70
   5 -13   2    7.42    0.68
   5 -13   2    6.57    0.68
   5 -13   2    7.20    0.72
   5 -13   2    6.84    0.71
  -6  13  -2    0.07    0.21
  -6  13  -2   -0.03    0.25
   6 -13   2   -0.17    0.21
   6 -13   2   -0.25    0.24
   6 -13   2    0.06    0.19
   6 -13   2    0.18    0.26
   6 -13   2    0.33    0.28
  -7  13  -2    1.30    0.39
  -7  13  -2    1.97    0.47
   7 -13   2    2.43    0.49
   7 -13   2    1.83    0.45
   7 -13   2    2.39    0.49
   7  12  -2    0.41    0.35
  -7 -12   2    0.39    0.36
   6  12  -2    0.43    0.29
  -6 -12   2    1.21    0.33
   5  12  -2    1.16    0.36
  -5 -12   2    1.01    0.30
  -5 -12   2    1.35    0.33
  -5 -12   2    1.43    0.35
   4  12  -2   -0.03    0.18
   4  12  -2    0.19    0.19
  -4 -12   2    0.10    0.21
  -4 -12   2   -0.14    0.25
  -4 -12   2   -0.02    0.16
  -4 -12   2    0.07    0.17
   3  12  -2    1.05    0.30
   3  12  -2    1.00    0.27
  -3 -12   2    0.70    0.28
  -3 -12   2    0.60    0.25
  -3 -12   2    1.06    0.29
  -3 -12   2    1.07    0.28
   2  12  -2    0.14    0.17
   2  12  -2   -0.01    0.14
   2  12  -2    0.07    0.16
   2  12  -2    0.15    0.20
   2  12  -2    0.00    0.14
  -2 -12   2   -0.03    0.16
  -2 -12   2   -0.14    0.12
  -2 -12   2   -0.13    0.14
  -2 -12   2    0.01    0.20
   1  12  -2    1.55    0.26
   1  12  -2    1.03    0.25
   1  12  -2    0.86    0.25
   1  12  -2    1.02    0.28
   1  12  -2    1.49    0.30
  -1 -12   2    0.63    0.21
  -1 -12   2    1.04    0.29
  -1 -12   2    0.70    0.25
  -1 -12   2    0.34    0.21
  -1 -12   2    1.09    0.24
   0  12  -2   14.43    0.75
   0  12  -2   15.07    0.75
   0  12  -2   14.99    0.75
   0  12  -2   13.38    0.68
   0  12  -2   15.69    0.69
   0 -12   2   13.97    0.63
   0 -12   2   15.05    0.78
   0 -12   2   14.33    0.78
   0 -12   2   14.37    0.78
   0 -12   2   13.38    0.69
   0 -12   2   13.74    0.71
  -1  12  -2    1.95    0.36
  -1  12  -2    2.14    0.35
  -1  12  -2    1.96    0.32
  -1  12  -2    2.36    0.35
   1 -12   2    2.53    0.40
   1 -12   2    2.18    0.37
   1 -12   2    2.06    0.32
   1 -12   2    1.96    0.32
   1 -12   2    2.20    0.34
   1 -12   2    2.18    0.38
  -2  12  -2   12.80    0.69
  -2  12  -2   12.34    0.71
  -2  12  -2   14.46    0.79
   2 -12   2   12.24    0.74
   2 -12   2   13.03    0.75
   2 -12   2   11.02    0.64
   2 -12   2   13.35    0.69
   2 -12   2   13.16    0.44
   2 -12   2   13.47    0.74
   2 -12   2   13.43    0.73
  -3  12  -2    0.52    0.22
  -3  12  -2    0.38    0.20
  -3  12  -2    0.28    0.19
   3 -12   2    0.61    0.22
   3 -12   2    0.86    0.30
   3 -12   2    0.52    0.21
   3 -12   2    0.93    0.27
  -4  12  -2    2.99    0.42
  -4  12  -2    2.38    0.40
   4 -12   2    3.32    0.43
   4 -12   2    2.81    0.45
   4 -12   2    3.60    0.48
   4 -12   2    2.70    0.43
  -5  12  -2   -0.01    0.17
  -5  12  -2    0.09    0.18
   5 -12   2   -0.04    0.16
   5 -12   2    0.02    0.17
   5 -12   2   -0.10    0.18
   5 -12   2    0.21    0.18
   5 -12   2   -0.10    0.17
  -6  12  -2    0.23    0.23
   6 -12   2    0.38    0.24
   6 -12   2    0.46    0.29
   6 -12   2    0.35    0.27
   6 -12   2    0.84    0.29
   6 -12   2    0.62    0.29
   6 -12   2    0.63    0.28
  -7  12  -2    0.61    0.29
   7 -12   2    0.68    0.30
   7 -12   2    1.03    0.35
   7 -12   2    0.56    0.31
   7 -12   2    0.76    0.34
  -8  12  -2    0.05    0.26
   8 -12   2   -0.05    0.30
   8 -12   2    0.29    0.28
   8 -12   2    0.62    0.35
   7  11  -2    1.41    0.41
  -7 -11   2    1.60    0.43
   6  11  -2    0.42    0.25
  -6 -11   2    0.07    0.22
   5  11  -2    1.95    0.38
   5  11  -2    2.43    0.38
  -5 -11   2    2.13    0.39
  -5 -11   2    2.51    0.39
  -5 -11   2    3.14    0.42
  -5 -11   2    1.89    0.44
  -5 -11   2    1.64    0.34
   4  11  -2    1.23    0.30
   4  11  -2    1.24    0.28
  -4 -11   2    1.80    0.34
  -4 -11   2    1.19    0.28
  -4 -11   2    1.37    0.32
  -4 -11   2    1.15    0.26
  -4 -11   2    0.65    0.26
  -4 -11   2    1.06    0.34
   3  11  -2    4.14    0.44
   3  11  -2    4.77    0.46
   3  11  -2    5.44    0.49
   3  11  -2    5.25    0.55
  -3 -11   2    4.41    0.46
  -3 -11   2    3.95    0.52
  -3 -11   2    2.97    0.40
  -3 -11   2    4.57    0.51
  -3 -11   2    3.84    0.46
  -3 -11   2    4.88    0.43
   2  11  -2    8.41    0.44
   2  11  -2    7.40    0.54
   2  11  -2    8.08    0.50
   2  11  -2    7.59    0.50
   2  11  -2    8.69    0.56
  -2 -11   2    8.32    0.44
  -2 -11   2    7.80    0.52
  -2 -11   2    8.16    0.56
  -2 -11   2    8.37    0.57
  -2 -11   2    7.39    0.57
  -2 -11   2    8.01    0.52
   1  11  -2    0.14    0.13
   1  11  -2    0.30    0.14
   1  11  -2    0.33    0.17
   1  11  -2   -0.05    0.12
   1  11  -2    0.41    0.18
  -1 -11   2    0.17    0.15
  -1 -11   2    0.08    0.16
  -1 -11   2    0.21    0.13
  -1 -11   2    0.07    0.14
  -1 -11   2    0.15    0.14
   0  11  -2    6.74    0.46
   0  11  -2    7.31    0.50
   0  11  -2    6.58    0.58
   0  11  -2    7.23    0.50
   0  11  -2    6.53    0.47
   0 -11   2    6.52    0.45
   0 -11   2    7.49    0.53
   0 -11   2    7.18    0.43
   0 -11   2    5.31    0.51
   0 -11   2    6.50    0.51
   0 -11   2    6.66    0.47
  -1  11  -2    0.19    0.15
  -1  11  -2   -0.11    0.11
  -1  11  -2    0.06    0.14
  -1  11  -2    0.14    0.14
  -1  11  -2    0.03    0.15
   1 -11   2    0.03    0.13
   1 -11   2   -0.04    0.11
   1 -11   2    0.01    0.13
   1 -11   2   -0.02    0.15
   1 -11   2    0.04    0.12
   1 -11   2    0.01    0.13
  -2  11  -2   16.35    0.81
  -2  11  -2   14.82    0.75
  -2  11  -2   16.30    0.75
   2 -11   2   14.55    0.71
   2 -11   2   14.94    0.46
   2 -11   2   15.56    0.79
   2 -11   2   15.56    0.78
   2 -11   2   16.11    0.78
   2 -11   2   15.65    0.47
   2 -11   2   16.36    0.77
   2 -11   2   16.01    0.73
  -3  11  -2    5.58    0.57
  -3  11  -2    9.17    0.58
  -3  11  -2    7.96    0.60
   3 -11   2    7.74    0.51
   3 -11   2    9.11    0.56
   3 -11   2    8.65    0.57
   3 -11   2    7.93    0.56
  -4  11  -2   -0.06    0.16
  -4  11  -2   -0.08    0.13
  -4  11  -2    0.03    0.14
   4 -11   2    0.12    0.15
   4 -11   2   -0.02    0.15
   4 -11   2    0.16    0.15
   4 -11   2    0.16    0.16
   4 -11   2   -0.13    0.16
  -5  11  -2    5.33    0.61
   5 -11   2    4.80    0.56
   5 -11   2    4.24    0.55
   5 -11   2    4.24    0.51
   5 -11   2    5.01    0.53
   5 -11   2    4.72    0.54
   5 -11   2    5.57    0.56
  -6  11  -2    1.98    0.40
   6 -11   2    2.38    0.45
   6 -11   2    2.89    0.48
   6 -11   2    2.67    0.43
   6 -11   2    1.67    0.39
   6 -11   2    2.89    0.40
   6 -11   2    2.44    0.42
   7 -11   2   -0.11    0.20
   7 -11   2    0.17    0.21
   7 -11   2    0.38    0.25
   7 -11   2    0.27    0.26
   8 -11   2    2.55    0.52
   8 -11   2    3.30    0.57
   8 -11   2    1.89    0.44
   8 -11   2    1.57    0.40
   8  10  -2    0.07    0.29
  -8 -10   2   -0.40    0.27
   7  10  -2    2.03    0.45
  -7 -10   2    2.53    0.45
   6  10  -2    0.00    0.21
   6  10  -2   -0.27    0.17
  -6 -10   2    0.04    0.19
   5  10  -2   -0.13    0.17
   5  10  -2   -0.07    0.16
  -5 -10   2    0.01    0.22
  -5 -10   2    0.14    0.16
  -5 -10   2    0.02    0.17
  -5 -10   2    0.13    0.18
  -5 -10   2   -0.14    0.15
  -5 -10   2    0.15    0.26
   4  10  -2    9.59    0.55
   4  10  -2   10.28    0.65
   4  10  -2   10.81    0.58
  -4 -10   2   11.39    0.60
  -4 -10   2   10.12    0.65
  -4 -10   2   10.45    0.61
  -4 -10   2    9.58    0.70
  -4 -10   2   10.95    0.62
  -4 -10   2   10.10    0.57
   3  10  -2    3.19    0.43
   3  10  -2    2.90    0.35
   3  10  -2    3.19    0.38
   3  10  -2    2.59    0.33
   3  10  -2    3.25    0.30
  -3 -10   2    3.48    0.48
  -3 -10   2    2.87    0.37
  -3 -10   2    1.87    0.30
  -3 -10   2    3.52    0.42
  -3 -10   2    2.27    0.34
  -3 -10   2    2.63    0.31
  -3 -10   2    3.45    0.40
   2  10  -2    0.15    0.15
   2  10  -2    0.25    0.15
   2  10  -2    0.35    0.15
   2  10  -2    0.63    0.17
   2  10  -2    0.54    0.18
  -2 -10   2    0.35    0.16
  -2 -10   2    0.57    0.19
  -2 -10   2    0.59    0.20
  -2 -10   2    0.40    0.14
  -2 -10   2    0.33    0.17
  -2 -10   2    0.36    0.18
  -2 -10   2    0.93    0.26
  -2 -10   2    0.39    0.17
   1  10  -2    0.30    0.13
   1  10  -2    0.16    0.12
   1  10  -2    0.19    0.13
   1  10  -2    0.21    0.14
   1  10  -2    0.21    0.14
   1  10  -2    0.33    0.15
  -1 -10   2    0.16    0.10
  -1 -10   2    0.24    0.14
  -1 -10   2    0.24    0.14
  -1 -10   2    0.31    0.16
  -1 -10   2    0.33    0.14
  -1 -10   2    0.44    0.18
  -1 -10   2    0.01    0.12
  -1 -10   2    0.45    0.16
   0  10  -2    0.34    0.16
   0  10  -2    0.38    0.15
   0  10  -2    0.38    0.15
   0  10  -2    0.43    0.18
   0  10  -2    0.51    0.18
   0 -10   2    0.40    0.15
   0 -10   2    0.36    0.16
   0 -10   2    0.53    0.18
   0 -10   2    0.43    0.12
   0 -10   2    0.36    0.17
   0 -10   2    0.17    0.11
   0 -10   2    0.50    0.19
   0 -10   2    0.52    0.17
  -1  10  -2    0.08    0.14
  -1  10  -2    0.10    0.11
  -1  10  -2    0.39    0.16
  -1  10  -2    0.10    0.11
  -1  10  -2    0.38    0.16
   1 -10   2    0.26    0.07
   1 -10   2    0.20    0.14
   1 -10   2    0.18    0.14
   1 -10   2    0.46    0.16
   1 -10   2    0.33    0.15
   1 -10   2    0.20    0.13
   1 -10   2    0.33    0.12
   1 -10   2    0.24    0.16
  -2  10  -2    9.81    0.52
  -2  10  -2   11.19    0.58
  -2  10  -2   10.62    0.53
  -2  10  -2    9.85    0.58
  -2  10  -2   11.19    0.63
   2 -10   2   11.09    0.60
   2 -10   2   10.38    0.56
   2 -10   2   10.09    0.59
   2 -10   2   10.75    0.33
   2 -10   2   10.25    0.60
   2 -10   2   10.55    0.58
   2 -10   2   10.20    0.33
   2 -10   2    9.67    0.54
  -3  10  -2    1.31    0.27
  -3  10  -2    1.80    0.30
  -3  10  -2    1.84    0.32
   3 -10   2    1.60    0.28
   3 -10   2    1.62    0.29
   3 -10   2    1.67    0.31
   3 -10   2    1.22    0.25
   3 -10   2    2.05    0.31
  -4  10  -2    2.73    0.41
  -4  10  -2    3.29    0.45
   4 -10   2    3.75    0.44
   4 -10   2    3.37    0.45
   4 -10   2    3.34    0.39
   4 -10   2    3.27    0.40
   4 -10   2    3.16    0.42
   4 -10   2    3.16    0.42
  -5  10  -2    0.00    0.15
  -5  10  -2    0.35    0.18
   5 -10   2    0.34    0.18
   5 -10   2    0.24    0.17
   5 -10   2    0.05    0.15
   5 -10   2    0.26    0.17
   5 -10   2    0.26    0.17
   5 -10   2    0.04    0.15
   6 -10   2    1.65    0.36
   6 -10   2    2.05    0.34
   6 -10   2    1.09    0.28
   6 -10   2    1.39    0.32
   6 -10   2    1.71    0.37
   6 -10   2    1.25    0.31
   7 -10   2    0.12    0.22
   7 -10   2   -0.15    0.17
   7 -10   2    0.01    0.17
   7 -10   2   -0.01    0.19
   8 -10   2    0.36    0.28
   8 -10   2    0.27    0.27
   8 -10   2   -0.01    0.23
   8 -10   2    0.54    0.32
   9 -10   2   -0.11    0.24
   9 -10   2    0.08    0.34
   9 -10   2    0.05    0.33
   8   9  -2    2.04    0.48
  -8  -9   2    1.73    0.45
   7   9  -2    0.55    0.30
   7   9  -2   -0.05    0.23
  -7  -9   2    0.27    0.22
   6   9  -2    0.07    0.20
   6   9  -2   -0.18    0.18
  -6  -9   2    0.01    0.16
  -6  -9   2   -0.12    0.28
   5   9  -2    0.17    0.18
   5   9  -2    0.53    0.24
  -5  -9   2    0.51    0.24
  -5  -9   2    0.68    0.21
  -5  -9   2    0.49    0.29
  -5  -9   2    0.71    0.22
  -5  -9   2    0.38    0.19
  -5  -9   2    1.13    0.28
   4   9  -2    0.48    0.18
   4   9  -2    0.11    0.15
   4   9  -2    0.15    0.18
   4   9  -2    0.46    0.18
  -4  -9   2    0.34    0.22
  -4  -9   2    0.60    0.19
  -4  -9   2    0.28    0.18
  -4  -9   2    0.03    0.13
  -4  -9   2    0.52    0.18
  -4  -9   2    0.33    0.16
   3   9  -2    0.81    0.22
   3   9  -2    0.69    0.15
   3   9  -2    0.63    0.18
   3   9  -2    0.52    0.15
   3   9  -2    0.79    0.20
  -3  -9   2    0.61    0.20
  -3  -9   2    0.73    0.20
  -3  -9   2    0.80    0.20
  -3  -9   2    0.84    0.21
  -3  -9   2    0.55    0.22
  -3  -9   2    0.53    0.19
  -3  -9   2    1.01    0.23
  -3  -9   2    0.86    0.19
   2   9  -2   20.22    0.64
   2   9  -2   19.01    0.71
   2   9  -2   19.81    0.77
   2   9  -2   19.79    0.74
   2   9  -2   19.46    0.79
   2   9  -2   19.59    0.65
  -2  -9   2   20.08    0.85
  -2  -9   2   18.53    0.76
  -2  -9   2   19.57    0.63
  -2  -9   2   19.41    0.74
  -2  -9   2   18.42    0.74
  -2  -9   2   20.19    0.79
  -2  -9   2   18.66    0.73
  -2  -9   2   20.40    0.76
   1   9  -2   18.78    0.54
   1   9  -2   18.55    0.72
   1   9  -2   18.92    0.69
   1   9  -2   18.43    0.71
   1   9  -2   18.77    0.75
   1   9  -2   17.98    0.72
   1   9  -2   19.46    0.64
  -1  -9   2   18.60    0.70
  -1  -9   2   18.41    0.72
  -1  -9   2   18.71    0.78
  -1  -9   2   18.69    0.52
  -1  -9   2   19.03    0.73
  -1  -9   2   18.65    0.76
  -1  -9   2   18.26    0.68
  -1  -9   2   18.06    0.66
  -1  -9   2   17.80    0.74
   0   9  -2    6.71    0.41
   0   9  -2    6.54    0.42
   0   9  -2    6.29    0.39
   0   9  -2    7.22    0.45
   0   9  -2    6.64    0.42
   0   9  -2    7.04    0.41
   0  -9   2    7.24    0.45
   0  -9   2    7.24    0.46
   0  -9   2    5.93    0.42
   0  -9   2    6.78    0.42
   0  -9   2    7.31    0.42
   0  -9   2    7.06    0.35
   0  -9   2    6.97    0.38
   0  -9   2    6.61    0.37
  -1   9  -2    1.97    0.25
  -1   9  -2    2.15    0.30
  -1   9  -2    1.77    0.27
  -1   9  -2    2.03    0.26
  -1   9  -2    1.28    0.22
   1  -9   2    1.80    0.25
   1  -9   2    1.79    0.13
   1  -9   2    1.80    0.27
   1  -9   2    1.98    0.28
   1  -9   2    1.92    0.20
   1  -9   2    1.18    0.21
   1  -9   2    2.06    0.29
   1  -9   2    2.22    0.30
  -2   9  -2    3.94    0.29
  -2   9  -2    3.72    0.38
  -2   9  -2    4.22    0.42
  -2   9  -2    3.64    0.33
  -2   9  -2    3.51    0.39
   2  -9   2    3.99    0.40
   2  -9   2    4.04    0.38
   2  -9   2    4.07    0.40
   2  -9   2    4.22    0.43
   2  -9   2    3.97    0.42
   2  -9   2    4.13    0.41
  -3   9  -2    8.59    0.53
  -3   9  -2    9.75    0.46
  -3   9  -2    9.67    0.32
  -3   9  -2    9.30    0.55
  -3   9  -2    8.50    0.42
  -3   9  -2    9.00    0.58
   3  -9   2    9.35    0.54
   3  -9   2    8.44    0.50
   3  -9   2    8.62    0.50
   3  -9   2    9.61    0.51
   3  -9   2    9.34    0.53
  -4   9  -2    2.99    0.41
  -4   9  -2    2.32    0.39
  -4   9  -2    2.61    0.25
   4  -9   2    1.98    0.30
   4  -9   2    2.64    0.39
   4  -9   2    2.10    0.33
   4  -9   2    2.47    0.35
   4  -9   2    1.93    0.29
   4  -9   2    2.48    0.36
  -5   9  -2    1.54    0.34
  -5   9  -2    2.46    0.28
   5  -9   2    1.66    0.29
   5  -9   2    1.58    0.32
   5  -9   2    2.27    0.31
   5  -9   2    1.83    0.35
   5  -9   2    2.16    0.38
   5  -9   2    1.91    0.34
   5  -9   2    1.97    0.35
  -6   9  -2    3.71    0.39
   6  -9   2    2.16    0.39
   6  -9   2    3.24    0.49
   6  -9   2    3.49    0.41
   6  -9   2    3.18    0.48
   6  -9   2    3.24    0.39
   6  -9   2    2.92    0.44
   7  -9   2    7.02    0.73
   7  -9   2    4.47    0.58
   7  -9   2    4.38    0.54
   7  -9   2    4.50    0.56
   8  -9   2    0.11    0.21
   8  -9   2    0.90    0.34
   8  -9   2    1.35    0.38
   8  -9   2    0.60    0.33
   9  -9   2   -0.16    0.30
   9  -9   2    0.00    0.26
   9  -9   2    0.01    0.26
   9   8  -2    0.73    0.40
  -9  -8   2    0.99    0.39
   8   8  -2    0.00    0.24
  -8  -8   2   -0.18    0.23
   7   8  -2    0.14    0.20
   7   8  -2    0.54    0.26
  -7  -8   2    0.13    0.20
   6   8  -2    0.90    0.28
   6   8  -2    1.64    0.32
  -6  -8   2    1.02    0.38
  -6  -8   2    1.32    0.32
   5   8  -2   -0.02    0.14
   5   8  -2    0.10    0.12
   5   8  -2    0.10    0.16
   5   8  -2    0.06    0.13
  -5  -8   2    0.06    0.13
  -5  -8   2   -0.09    0.13
  -5  -8   2    0.04    0.16
  -5  -8   2   -0.01    0.20
  -5  -8   2   -0.06    0.13
  -5  -8   2   -0.01    0.12
   4   8  -2    2.40    0.30
   4   8  -2    2.29    0.31
   4   8  -2    2.24    0.34
   4   8  -2    3.12    0.35
   4   8  -2    2.63    0.24
  -4  -8   2    2.90    0.32
  -4  -8   2    2.28    0.29
  -4  -8   2    1.95    0.29
  -4  -8   2    2.19    0.28
  -4  -8   2    2.61    0.35
  -4  -8   2    2.58    0.32
  -4  -8   2    2.63    0.39
   3   8  -2    1.89    0.21
   3   8  -2    1.63    0.23
   3   8  -2    3.05    0.37
   3   8  -2    2.16    0.28
   3   8  -2    1.88    0.25
  -3  -8   2    1.74    0.24
  -3  -8   2    1.35    0.23
  -3  -8   2    1.89    0.31
  -3  -8   2    2.17    0.28
  -3  -8   2    1.25    0.22
  -3  -8   2    1.53    0.24
  -3  -8   2    1.57    0.25
  -3  -8   2    1.48    0.23
   2   8  -2    2.93    0.26
   2   8  -2    2.75    0.27
   2   8  -2    2.92    0.34
   2   8  -2    2.48    0.29
   2   8  -2    3.12    0.32
   2   8  -2    2.92    0.31
   2   8  -2    2.74    0.30
  -2  -8   2    3.27    0.33
  -2  -8   2    2.49    0.28
  -2  -8   2    2.85    0.26
  -2  -8   2    2.67    0.29
  -2  -8   2    2.51    0.30
  -2  -8   2    2.68    0.30
  -2  -8   2    2.52    0.29
  -2  -8   2    2.98    0.35
   1   8  -2    0.45    0.14
   1   8  -2    0.51    0.14
   1   8  -2    0.34    0.13
   1   8  -2    0.75    0.15
   1   8  -2    0.42    0.13
   1   8  -2    0.47    0.13
   1   8  -2    0.57    0.11
  -1  -8   2    0.43    0.13
  -1  -8   2    0.50    0.15
  -1  -8   2    0.26    0.14
  -1  -8   2    0.40    0.14
  -1  -8   2    0.55    0.16
  -1  -8   2    0.53    0.14
  -1  -8   2    0.48    0.13
  -1  -8   2    0.76    0.17
  -1  -8   2    0.59    0.11
   0   8  -2   -0.04    0.07
   0   8  -2    0.04    0.07
   0   8  -2    0.07    0.08
   0   8  -2    0.02    0.08
   0   8  -2    0.03    0.07
   0   8  -2    0.02    0.09
   0  -8   2    0.07    0.09
   0  -8   2    0.02    0.08
   0  -8   2    0.11    0.10
   0  -8   2   -0.03    0.07
   0  -8   2    0.19    0.12
   0  -8   2    0.04    0.06
   0  -8   2   -0.03    0.06
   0  -8   2    0.03    0.07
   0  -8   2    0.03    0.09
  -1   8  -2   29.05    0.89
  -1   8  -2   27.88    0.94
  -1   8  -2   28.91    0.93
  -1   8  -2   28.80    0.85
  -1   8  -2   28.66    0.95
  -1   8  -2   29.62    0.87
   1  -8   2   29.20    0.93
   1  -8   2   28.83    0.75
   1  -8   2   28.80    0.65
   1  -8   2   28.75    0.91
   1  -8   2   28.73    0.86
   1  -8   2   27.84    0.88
   1  -8   2   27.77    0.92
   1  -8   2   28.26    0.94
  -2   8  -2    6.15    0.19
  -2   8  -2    6.02    0.32
  -2   8  -2    6.45    0.34
  -2   8  -2    6.67    0.42
  -2   8  -2    7.71    0.47
  -2   8  -2    4.97    0.36
   2  -8   2    7.11    0.44
   2  -8   2    6.45    0.40
   2  -8   2    6.77    0.41
   2  -8   2    5.60    0.36
   2  -8   2    6.49    0.41
   2  -8   2    5.73    0.37
   2  -8   2    6.01    0.37
  -3   8  -2    0.61    0.14
  -3   8  -2    0.45    0.15
  -3   8  -2    0.64    0.11
  -3   8  -2    0.40    0.16
  -3   8  -2    0.74    0.13
   3  -8   2    0.71    0.18
   3  -8   2    0.45    0.16
   3  -8   2    0.86    0.19
   3  -8   2    0.40    0.15
   3  -8   2    0.25    0.14
   3  -8   2    0.93    0.19
  -4   8  -2    1.47    0.27
  -4   8  -2    1.91    0.22
  -4   8  -2    2.17    0.21
  -4   8  -2    2.06    0.23
   4  -8   2    1.78    0.28
   4  -8   2    1.65    0.28
   4  -8   2    1.75    0.25
   4  -8   2    2.21    0.32
   4  -8   2    1.72    0.28
   4  -8   2    1.47    0.27
   4  -8   2    1.55    0.28
  -5   8  -2    0.31    0.14
   5  -8   2    0.28    0.13
   5  -8   2    0.08    0.13
   5  -8   2    0.32    0.17
   5  -8   2    0.48    0.22
   5  -8   2    0.37    0.18
   5  -8   2    0.39    0.17
   5  -8   2    0.30    0.18
  -6   8  -2    2.87    0.36
   6  -8   2    3.02    0.45
   6  -8   2    3.51    0.47
   6  -8   2    2.68    0.33
   6  -8   2    2.86    0.45
   6  -8   2    2.91    0.36
   6  -8   2    2.13    0.35
   6  -8   2    2.04    0.35
  -7   8  -2    0.18    0.20
   7  -8   2    0.33    0.23
   7  -8   2    0.45    0.24
   7  -8   2    0.15    0.20
   7  -8   2    0.10    0.19
  -8   8  -2    1.10    0.34
   8  -8   2    0.70    0.30
   8  -8   2    0.87    0.33
   8  -8   2    0.78    0.32
   8  -8   2    0.47    0.26
   9  -8   2    2.33    0.54
   9  -8   2    1.57    0.42
   9  -8   2    1.54    0.44
   9   7  -2    3.41    0.61
  -9  -7   2    3.17    0.56
   8   7  -2    1.12    0.36
   8   7  -2    1.02    0.33
  -8  -7   2    1.66    0.42
   7   7  -2    3.73    0.54
   7   7  -2    4.11    0.50
  -7  -7   2    5.34    0.72
  -7  -7   2    4.03    0.52
   6   7  -2   15.34    0.75
   6   7  -2   15.83    0.82
   6   7  -2   15.46    0.74
  -6  -7   2   15.24    0.80
  -6  -7   2   18.23    0.95
   5   7  -2    0.18    0.12
   5   7  -2    0.22    0.15
   5   7  -2    0.05    0.14
   5   7  -2    0.21    0.15
  -5  -7   2    0.24    0.17
  -5  -7   2    0.36    0.19
  -5  -7   2    0.18    0.19
  -5  -7   2    0.40    0.15
  -5  -7   2    0.47    0.16
  -5  -7   2    0.29    0.18
  -5  -7   2    0.17    0.12
   4   7  -2    3.08    0.22
   4   7  -2    2.69    0.31
   4   7  -2    2.95    0.31
   4   7  -2    3.25    0.38
   4   7  -2    3.33    0.34
   4   7  -2    3.63    0.34
  -4  -7   2    3.31    0.42
  -4  -7   2    3.31    0.34
  -4  -7   2    3.41    0.38
  -4  -7   2    2.50    0.27
  -4  -7   2    2.91    0.33
  -4  -7   2    3.90    0.35
  -4  -7   2    3.38    0.31
  -4  -7   2    3.32    0.36
   3   7  -2    0.14    0.11
   3   7  -2    0.27    0.12
   3   7  -2    0.32    0.14
   3   7  -2    0.34    0.12
   3   7  -2    0.39    0.11
   3   7  -2    0.43    0.11
  -3  -7   2    0.15    0.11
  -3  -7   2    0.27    0.14
  -3  -7   2    0.23    0.14
  -3  -7   2    0.21    0.11
  -3  -7   2    0.41    0.13
  -3  -7   2    0.21    0.12
  -3  -7   2    0.33    0.13
  -3  -7   2    0.18    0.12
   2   7  -2   11.49    0.50
   2   7  -2   11.42    0.50
   2   7  -2   11.90    0.51
   2   7  -2   11.56    0.42
   2   7  -2   11.21    0.48
   2   7  -2   12.55    0.54
   2   7  -2   11.28    0.44
  -2  -7   2   11.27    0.50
  -2  -7   2   10.56    0.53
  -2  -7   2   10.79    0.42
  -2  -7   2   11.22    0.50
  -2  -7   2   11.68    0.51
  -2  -7   2   11.20    0.48
  -2  -7   2   11.43    0.49
  -2  -7   2   11.66    0.51
   1   7  -2   54.79    1.16
   1   7  -2   54.62    1.23
   1   7  -2   55.55    1.39
   1   7  -2   55.01    1.35
   1   7  -2   53.31    1.36
   1   7  -2   53.16    1.41
   1   7  -2   56.33    1.39
   1   7  -2   54.95    1.30
  -1  -7   2   56.95    1.37
  -1  -7   2   52.63    1.32
  -1  -7   2   53.65    1.37
  -1  -7   2   54.67    1.27
  -1  -7   2   56.48    1.15
  -1  -7   2   54.18    1.39
  -1  -7   2   55.59    1.38
  -1  -7   2   55.11    1.43
  -1  -7   2   51.71    1.30
   0   7  -2    3.65    0.26
   0   7  -2    4.59    0.28
   0   7  -2    4.61    0.31
   0   7  -2    4.52    0.28
   0   7  -2    4.43    0.30
   0   7  -2    4.14    0.30
   0  -7   2    4.24    0.13
   0  -7   2    4.40    0.28
   0  -7   2    4.28    0.29
   0  -7   2    4.64    0.32
   0  -7   2    4.25    0.26
   0  -7   2    4.17    0.30
   0  -7   2    4.51    0.31
   0  -7   2    4.51    0.24
   0  -7   2    4.03    0.29
   0  -7   2    4.05    0.26
  -1   7  -2   29.18    0.92
  -1   7  -2   30.09    0.81
  -1   7  -2   27.59    0.84
  -1   7  -2   27.16    0.80
  -1   7  -2   28.06    0.90
  -1   7  -2   29.54    0.89
  -1   7  -2   30.94    0.90
   1  -7   2   29.41    0.88
   1  -7   2   29.36    0.72
   1  -7   2   29.02    0.84
   1  -7   2   29.18    0.60
   1  -7   2   28.38    0.84
   1  -7   2   30.09    0.90
   1  -7   2   26.95    0.89
   1  -7   2   29.12    0.89
  -2   7  -2    3.03    0.21
  -2   7  -2    3.04    0.34
  -2   7  -2    2.71    0.31
  -2   7  -2    3.58    0.36
  -2   7  -2    3.13    0.14
  -2   7  -2    2.70    0.30
  -2   7  -2    3.32    0.21
   2  -7   2    2.94    0.30
   2  -7   2    2.86    0.29
   2  -7   2    3.08    0.30
   2  -7   2    3.09    0.32
   2  -7   2    3.54    0.34
   2  -7   2    2.47    0.28
   2  -7   2    3.46    0.33
  -3   7  -2   13.47    0.42
  -3   7  -2   12.65    0.42
  -3   7  -2   12.69    0.44
   3  -7   2   13.33    0.60
   3  -7   2   13.26    0.59
   3  -7   2   13.00    0.58
   3  -7   2   12.62    0.53
   3  -7   2   12.59    0.56
   3  -7   2   12.44    0.55
  -4   7  -2    1.73    0.21
  -4   7  -2    2.16    0.20
   4  -7   2    2.27    0.31
   4  -7   2    2.10    0.27
   4  -7   2    2.25    0.32
   4  -7   2    2.42    0.28
   4  -7   2    1.64    0.26
   4  -7   2    1.58    0.29
   4  -7   2    2.15    0.31
  -5   7  -2    0.77    0.16
  -5   7  -2    0.40    0.15
   5  -7   2    0.32    0.16
   5  -7   2    0.30    0.17
   5  -7   2    0.79    0.18
   5  -7   2    0.81    0.22
   5  -7   2    0.37    0.18
   5  -7   2    0.46    0.17
   5  -7   2    0.71    0.17
  -6   7  -2    0.03    0.13
   6  -7   2   -0.09    0.11
   6  -7   2    0.07    0.12
   6  -7   2   -0.03    0.14
   6  -7   2   -0.12    0.17
   6  -7   2   -0.02    0.12
   6  -7   2    0.01    0.14
   6  -7   2   -0.06    0.12
  -7   7  -2    1.97    0.34
   7  -7   2    1.99    0.36
   7  -7   2    1.67    0.35
   7  -7   2    2.77    0.44
   7  -7   2    1.94    0.40
  -8   7  -2    2.62    0.43
   8  -7   2    2.97    0.46
   8  -7   2    3.44    0.54
   8  -7   2    1.87    0.41
   8  -7   2    1.99    0.39
  -9   7  -2    0.50    0.29
   9  -7   2    0.46    0.32
   9  -7   2    0.35    0.28
   9  -7   2    0.40    0.29
   9   6  -2   -0.07    0.24
  -9  -6   2    0.02    0.22
   8   6  -2    4.22    0.60
   8   6  -2    5.60    0.61
  -8  -6   2    4.94    0.64
   7   6  -2   -0.08    0.16
   7   6  -2    0.14    0.20
  -7  -6   2    0.11    0.17
  -7  -6   2    0.03    0.24
   6   6  -2    4.86    0.48
   6   6  -2    2.67    0.40
   6   6  -2    3.63    0.41
   6   6  -2    4.07    0.27
  -6  -6   2    3.87    0.52
  -6  -6   2    3.72    0.46
  -6  -6   2    3.81    0.43
   5   6  -2    6.11    0.56
   5   6  -2    6.61    0.33
   5   6  -2    7.11    0.44
   5   6  -2    6.49    0.43
   5   6  -2    5.85    0.35
  -5  -6   2    6.23    0.35
  -5  -6   2    7.00    0.46
  -5  -6   2    6.20    0.57
  -5  -6   2    6.03    0.35
  -5  -6   2    6.53    0.35
  -5  -6   2    6.62    0.46
  -5  -6   2    6.30    0.46
   4   6  -2    5.76    0.29
   4   6  -2    6.25    0.36
   4   6  -2    5.69    0.35
   4   6  -2    6.34    0.39
   4   6  -2    6.27    0.43
   4   6  -2    6.30    0.39
   4   6  -2    5.32    0.34
  -4  -6   2    5.41    0.33
  -4  -6   2    5.32    0.49
  -4  -6   2    5.56    0.32
  -4  -6   2    5.95    0.40
  -4  -6   2    6.63    0.40
  -4  -6   2    6.53    0.35
  -4  -6   2    5.78    0.40
  -4  -6   2    5.75    0.39
   3   6  -2    4.85    0.32
   3   6  -2    4.44    0.30
   3   6  -2    4.88    0.31
   3   6  -2    4.26    0.30
   3   6  -2    4.54    0.21
   3   6  -2    4.92    0.31
   3   6  -2    4.53    0.24
   3   6  -2    4.40    0.40
  -3  -6   2    4.53    0.28
  -3  -6   2    4.31    0.32
  -3  -6   2    4.52    0.29
  -3  -6   2    4.52    0.30
  -3  -6   2    4.67    0.36
  -3  -6   2    4.76    0.33
  -3  -6   2    4.89    0.32
  -3  -6   2    4.43    0.29
   2   6  -2    4.13    0.28
   2   6  -2    3.75    0.27
   2   6  -2    4.62    0.29
   2   6  -2    4.49    0.32
   2   6  -2    4.13    0.23
   2   6  -2    4.07    0.36
   2   6  -2    4.59    0.29
   2   6  -2    3.82    0.26
  -2  -6   2    4.44    0.27
  -2  -6   2    4.49    0.29
  -2  -6   2    4.38    0.28
  -2  -6   2    4.47    0.25
  -2  -6   2    4.30    0.29
  -2  -6   2    4.25    0.28
  -2  -6   2    5.00    0.30
  -2  -6   2    4.10    0.31
   1   6  -2    7.22    0.31
   1   6  -2    7.22    0.36
   1   6  -2    7.87    0.39
   1   6  -2    7.33    0.37
   1   6  -2    6.67    0.36
   1   6  -2    7.00    0.34
   1   6  -2    7.99    0.37
   1   6  -2    7.76    0.37
  -1  -6   2    7.72    0.39
  -1  -6   2    6.93    0.35
  -1  -6   2    7.25    0.34
  -1  -6   2    7.63    0.37
  -1  -6   2    6.87    0.31
  -1  -6   2    7.16    0.35
  -1  -6   2    7.87    0.36
  -1  -6   2    8.06    0.28
   0   6  -2   13.82    0.52
   0   6  -2   13.96    0.51
   0   6  -2   13.35    0.48
   0   6  -2   13.06    0.47
   0   6  -2   12.54    0.47
   0   6  -2   13.46    0.51
   0  -6   2   12.74    0.50
   0  -6   2   12.99    0.51
   0  -6   2   14.15    0.53
   0  -6   2   13.30    0.46
   0  -6   2   13.45    0.45
   0  -6   2   13.82    0.50
   0  -6   2   14.30    0.50
   0  -6   2   14.35    0.53
   0  -6   2   13.23    0.43
  -1   6  -2   13.62    0.54
  -1   6  -2   12.36    0.43
  -1   6  -2   13.06    0.53
  -1   6  -2   12.59    0.50
  -1   6  -2   13.01    0.50
  -1   6  -2   13.67    0.45
  -1   6  -2   12.76    0.49
   1  -6   2   13.37    0.49
   1  -6   2   12.48    0.36
   1  -6   2   11.83    0.49
   1  -6   2   13.33    0.53
   1  -6   2   12.46    0.49
   1  -6   2   12.34    0.47
   1  -6   2   13.24    0.51
  -2   6  -2    4.19    0.20
  -2   6  -2    4.19    0.22
  -2   6  -2    4.47    0.32
  -2   6  -2    3.84    0.30
  -2   6  -2    4.06    0.17
  -2   6  -2    4.33    0.30
  -2   6  -2    4.23    0.37
   2  -6   2    4.47    0.30
   2  -6   2    3.83    0.32
   2  -6   2    4.03    0.28
   2  -6   2    4.53    0.29
   2  -6   2    4.00    0.29
   2  -6   2    4.03    0.27
  -3   6  -2    1.50    0.14
  -3   6  -2    1.51    0.16
  -3   6  -2    1.06    0.21
  -3   6  -2    1.18    0.23
   3  -6   2    1.39    0.21
   3  -6   2    1.37    0.22
   3  -6   2    0.93    0.17
   3  -6   2    1.46    0.20
   3  -6   2    1.49    0.22
   3  -6   2    1.76    0.25
   3  -6   2    1.48    0.23
  -4   6  -2    1.19    0.13
  -4   6  -2    0.95    0.12
  -4   6  -2    1.06    0.17
   4  -6   2    0.98    0.19
   4  -6   2    1.55    0.22
   4  -6   2    1.36    0.25
   4  -6   2    1.14    0.22
   4  -6   2    1.17    0.23
   4  -6   2    1.23    0.24
   4  -6   2    0.78    0.16
  -5   6  -2    1.05    0.19
  -5   6  -2    0.72    0.12
   5  -6   2    0.83    0.20
   5  -6   2    0.62    0.18
   5  -6   2    0.43    0.17
   5  -6   2    0.60    0.18
   5  -6   2    0.72    0.22
   5  -6   2    0.89    0.18
   5  -6   2    0.23    0.14
  -6   6  -2    7.66    0.48
   6  -6   2    7.87    0.43
   6  -6   2    7.96    0.53
   6  -6   2    6.76    0.63
   6  -6   2    7.92    0.59
   6  -6   2    7.42    0.53
   6  -6   2    7.37    0.43
   6  -6   2    6.97    0.49
  -7   6  -2    0.13    0.17
  -7   6  -2   -0.03    0.20
   7  -6   2    0.15    0.17
   7  -6   2    0.04    0.16
   7  -6   2    0.52    0.22
   7  -6   2    0.01    0.20
   7  -6   2    0.22    0.18
  -8   6  -2    0.04    0.19
   8  -6   2    0.12    0.22
   8  -6   2   -0.03    0.18
   8  -6   2   -0.03    0.21
   8  -6   2    0.07    0.19
  -9   6  -2    0.78    0.33
   9  -6   2    0.45    0.30
   9  -6   2    0.62    0.31
   9  -6   2    0.62    0.35
  10  -6   2   -0.01    0.30
  10  -6   2    0.42    0.36
   9   5  -2   -0.20    0.28
   9   5  -2   -0.12    0.21
  -9  -5   2    0.07    0.24
   8   5  -2    0.33    0.24
   8   5  -2    0.39    0.26
  -8  -5   2    0.47    0.28
   7   5  -2    0.11    0.18
   7   5  -2    0.07    0.18
   7   5  -2    0.08    0.18
  -7  -5   2    0.05    0.25
  -7  -5   2   -0.06    0.14
   6   5  -2    9.89    0.44
   6   5  -2   10.93    0.59
   6   5  -2   10.18    0.37
   6   5  -2   10.31    0.63
   6   5  -2   10.19    0.58
  -6  -5   2    9.35    0.59
  -6  -5   2    9.17    0.56
  -6  -5   2   11.12    0.71
   5   5  -2   10.13    0.43
   5   5  -2    9.15    0.54
   5   5  -2   10.06    0.41
   5   5  -2    9.60    0.51
   5   5  -2    9.01    0.51
   5   5  -2   10.08    0.43
  -5  -5   2   10.97    0.55
  -5  -5   2   10.30    0.57
  -5  -5   2    9.82    0.39
  -5  -5   2   10.33    0.61
  -5  -5   2   10.02    0.40
  -5  -5   2   10.18    0.54
  -5  -5   2   10.20    0.42
   4   5  -2    5.57    0.36
   4   5  -2    5.92    0.31
   4   5  -2    6.22    0.29
   4   5  -2    6.27    0.42
   4   5  -2    5.67    0.36
   4   5  -2    6.39    0.34
   4   5  -2    5.56    0.32
  -4  -5   2    5.91    0.31
  -4  -5   2    5.58    0.41
  -4  -5   2    4.98    0.35
  -4  -5   2    6.15    0.38
  -4  -5   2    5.50    0.29
  -4  -5   2    5.61    0.37
  -4  -5   2    5.95    0.38
  -4  -5   2    6.06    0.30
   3   5  -2    0.02    0.06
   3   5  -2    0.19    0.10
   3   5  -2    0.00    0.08
   3   5  -2    0.16    0.08
   3   5  -2    0.09    0.07
   3   5  -2    0.14    0.06
   3   5  -2    0.09    0.10
   3   5  -2    0.04    0.09
   3   5  -2    0.02    0.07
  -3  -5   2    0.07    0.09
  -3  -5   2    0.09    0.08
  -3  -5   2   -0.01    0.07
  -3  -5   2    0.04    0.08
  -3  -5   2    0.07    0.08
  -3  -5   2    0.09    0.07
  -3  -5   2    0.32    0.13
  -3  -5   2    0.21    0.08
   2   5  -2   12.03    0.46
   2   5  -2   11.30    0.45
   2   5  -2   12.87    0.50
   2   5  -2   11.85    0.39
   2   5  -2   11.45    0.44
   2   5  -2   12.02    0.36
   2   5  -2   11.39    0.48
  -2  -5   2   11.53    0.45
  -2  -5   2   12.30    0.43
  -2  -5   2   11.71    0.44
  -2  -5   2   11.96    0.42
  -2  -5   2   10.76    0.42
  -2  -5   2   11.89    0.46
  -2  -5   2   12.50    0.50
   1   5  -2  149.01    3.07
   1   5  -2  150.59    2.77
   1   5  -2  144.71    3.05
   1   5  -2  152.37    2.98
   1   5  -2  147.75    3.06
   1   5  -2  151.93    2.98
   1   5  -2  145.40    2.91
   1   5  -2  148.23    2.82
  -1  -5   2  149.62    2.98
  -1  -5   2  147.50    2.96
  -1  -5   2  146.36    2.94
  -1  -5   2  150.25    3.06
  -1  -5   2  150.70    2.82
  -1  -5   2  151.53    2.77
  -1  -5   2  151.94    3.06
  -1  -5   2  146.25    3.04
   0   5  -2   17.60    0.55
   0   5  -2   15.66    0.51
   0   5  -2   17.26    0.55
   0   5  -2   17.26    0.52
   0   5  -2   18.49    0.58
   0   5  -2   16.44    0.56
   0   5  -2   17.30    0.51
   0  -5   2   17.54    0.53
   0  -5   2   16.22    0.47
   0  -5   2   16.45    0.52
   0  -5   2   16.66    0.55
   0  -5   2   16.40    0.48
   0  -5   2   16.40    0.55
   0  -5   2   16.87    0.56
   0  -5   2   16.36    0.50
  -1   5  -2   37.07    1.00
  -1   5  -2   36.63    0.93
  -1   5  -2   36.11    0.85
  -1   5  -2   37.52    0.91
  -1   5  -2   36.96    0.99
  -1   5  -2   36.98    0.95
  -1   5  -2   36.37    0.94
  -1   5  -2   37.35    0.85
   1  -5   2   36.30    0.94
   1  -5   2   35.71    0.93
   1  -5   2   35.86    0.90
   1  -5   2   36.36    0.75
   1  -5   2   35.63    0.94
   1  -5   2   36.98    0.90
   1  -5   2   34.87    0.95
  -2   5  -2   36.02    1.02
  -2   5  -2   35.52    1.02
  -2   5  -2   36.31    0.95
  -2   5  -2   35.16    0.78
  -2   5  -2   35.03    0.96
  -2   5  -2   34.88    0.77
   2  -5   2   34.84    0.94
   2  -5   2   35.66    0.89
   2  -5   2   35.68    0.93
   2  -5   2   35.58    0.94
   2  -5   2   36.61    0.97
   2  -5   2   34.12    0.91
  -3   5  -2    1.88    0.26
  -3   5  -2    1.84    0.24
  -3   5  -2    1.95    0.23
  -3   5  -2    1.75    0.10
  -3   5  -2    1.91    0.18
  -3   5  -2    1.71    0.10
   3  -5   2    1.67    0.21
   3  -5   2    1.78    0.23
   3  -5   2    1.13    0.19
   3  -5   2    2.13    0.26
   3  -5   2    2.10    0.27
   3  -5   2    2.17    0.23
   3  -5   2    1.75    0.23
  -4   5  -2    0.53    0.12
   4  -5   2    0.47    0.13
   4  -5   2    0.32    0.11
   4  -5   2    0.50    0.15
   4  -5   2    0.57    0.16
   4  -5   2    0.64    0.16
   4  -5   2    0.43    0.15
   4  -5   2    0.34    0.13
  -5   5  -2    2.09    0.14
  -5   5  -2    2.16    0.27
   5  -5   2    1.94    0.29
   5  -5   2    2.24    0.30
   5  -5   2    2.40    0.35
   5  -5   2    2.44    0.26
   5  -5   2    2.95    0.38
   5  -5   2    2.42    0.32
   5  -5   2    2.45    0.26
  -6   5  -2    8.31    0.52
   6  -5   2    9.65    0.56
   6  -5   2    8.24    0.44
   6  -5   2    8.50    0.59
   6  -5   2    7.15    0.50
   6  -5   2    8.58    0.43
   6  -5   2    8.89    0.51
   6  -5   2    8.53    0.57
  -7   5  -2    2.12    0.36
  -7   5  -2    1.94    0.42
   7  -5   2    1.96    0.36
   7  -5   2    2.25    0.34
   7  -5   2    1.60    0.33
   7  -5   2    2.11    0.36
   7  -5   2    2.38    0.39
  -8   5  -2    6.88    0.67
   8  -5   2    6.78    0.69
   8  -5   2    6.68    0.69
   8  -5   2    8.04    0.71
  -9   5  -2    1.36    0.38
   9  -5   2    1.37    0.41
   9  -5   2    1.46    0.38
   9  -5   2    1.64    0.41
 -10   5  -2    0.46    0.34
  10  -5   2    0.06    0.30
  10  -5   2    0.67    0.40
  10   4  -2    0.83    0.40
  10   4  -2    0.87    0.47
 -10  -4   2    0.24    0.29
   9   4  -2    0.05    0.26
   9   4  -2   -0.02    0.24
  -9  -4   2    0.34    0.24
   8   4  -2    0.93    0.31
   8   4  -2    1.12    0.32
  -8  -4   2    1.01    0.32
   7   4  -2    0.75    0.24
   7   4  -2    0.36    0.23
   7   4  -2    1.07    0.28
  -7  -4   2    0.29    0.19
  -7  -4   2    0.52    0.30
   6   4  -2    5.79    0.45
   6   4  -2    5.34    0.53
   6   4  -2    6.58    0.36
   6   4  -2    6.18    0.53
  -6  -4   2    5.58    0.58
  -6  -4   2    5.86    0.53
   5   4  -2    2.03    0.23
   5   4  -2    2.14    0.30
   5   4  -2    2.07    0.18
   5   4  -2    2.19    0.20
   5   4  -2    1.75    0.25
   5   4  -2    1.84    0.19
   5   4  -2    2.27    0.33
  -5  -4   2    1.84    0.28
  -5  -4   2    2.15    0.18
  -5  -4   2    2.42    0.20
  -5  -4   2    2.06    0.29
  -5  -4   2    2.01    0.19
  -5  -4   2    2.13    0.34
   4   4  -2   38.12    0.91
   4   4  -2   38.08    1.04
   4   4  -2   38.18    0.88
   4   4  -2   38.54    1.09
   4   4  -2   37.66    0.97
   4   4  -2   36.49    1.10
   4   4  -2   37.77    0.97
  -4  -4   2   38.35    0.87
  -4  -4   2   38.22    0.89
  -4  -4   2   37.62    1.09
  -4  -4   2   39.26    1.19
  -4  -4   2   36.35    1.04
  -4  -4   2   36.94    0.90
  -4  -4   2   38.09    1.08
   3   4  -2    5.19    0.30
   3   4  -2    5.25    0.34
   3   4  -2    4.84    0.29
   3   4  -2    5.32    0.28
   3   4  -2    4.91    0.18
   3   4  -2    5.44    0.33
   3   4  -2    4.97    0.17
   3   4  -2    4.92    0.27
   3   4  -2    5.09    0.24
   3   4  -2    5.33    0.25
  -3  -4   2    5.15    0.25
  -3  -4   2    4.89    0.29
  -3  -4   2    4.80    0.32
  -3  -4   2    4.89    0.24
  -3  -4   2    4.36    0.28
  -3  -4   2    5.23    0.31
  -3  -4   2    4.84    0.29
  -3  -4   2    5.01    0.24
   2   4  -2   19.29    0.60
   2   4  -2   18.18    0.57
   2   4  -2   18.83    0.62
   2   4  -2   18.69    0.57
   2   4  -2   19.51    0.62
   2   4  -2   19.70    0.52
   2   4  -2   20.28    0.59
   2   4  -2   18.93    0.47
   2   4  -2   19.07    0.54
  -2  -4   2   18.13    0.61
  -2  -4   2   18.59    0.58
  -2  -4   2   19.72    0.60
  -2  -4   2   18.51    0.54
  -2  -4   2   18.80    0.54
  -2  -4   2   19.34    0.60
  -2  -4   2   19.77    0.53
  -2  -4   2   19.00    0.56
   1   4  -2   19.43    0.57
   1   4  -2   18.74    0.57
   1   4  -2   18.22    0.54
   1   4  -2   19.12    0.50
   1   4  -2   19.23    0.56
   1   4  -2   18.84    0.54
   1   4  -2   19.17    0.56
   1   4  -2   19.27    0.51
   1   4  -2   19.38    0.55
  -1  -4   2   18.22    0.54
  -1  -4   2   18.97    0.55
  -1  -4   2   17.81    0.51
  -1  -4   2   20.44    0.58
  -1  -4   2   19.41    0.47
  -1  -4   2   18.64    0.55
   0   4  -2    0.07    0.05
   0   4  -2    0.33    0.07
   0   4  -2    0.35    0.08
   0   4  -2    0.27    0.07
   0   4  -2    0.22    0.08
   0   4  -2    0.20    0.07
   0   4  -2    0.12    0.06
   0  -4   2    0.19    0.05
   0  -4   2    0.17    0.07
   0  -4   2    0.28    0.07
   0  -4   2    0.24    0.07
   0  -4   2    0.19    0.07
   0  -4   2    0.25    0.08
   0  -4   2    0.17    0.07
   0  -4   2    0.25    0.05
   0  -4   2    0.39    0.09
  -1   4  -2    3.20    0.22
  -1   4  -2    2.69    0.11
  -1   4  -2    2.95    0.14
  -1   4  -2    2.79    0.20
  -1   4  -2    2.56    0.18
  -1   4  -2    2.80    0.18
  -1   4  -2    2.43    0.19
  -1   4  -2    3.04    0.20
  -1   4  -2    2.76    0.10
   1  -4   2    3.00    0.19
   1  -4   2    3.02    0.20
   1  -4   2    2.67    0.18
   1  -4   2    2.49    0.18
   1  -4   2    3.10    0.20
  -2   4  -2  114.57    2.38
  -2   4  -2  111.25    2.10
  -2   4  -2  109.93    2.32
  -2   4  -2  108.47    2.25
  -2   4  -2  110.48    2.38
   2  -4   2  108.30    2.22
   2  -4   2  105.22    2.36
   2  -4   2  111.42    2.13
   2  -4   2  108.04    2.25
   2  -4   2  108.24    2.17
   2  -4   2  109.12    2.18
   2  -4   2  108.50    2.23
  -3   4  -2   22.31    0.68
  -3   4  -2   22.28    0.64
  -3   4  -2   23.38    0.77
   3  -4   2   22.04    0.63
   3  -4   2   22.73    0.73
   3  -4   2   22.62    0.67
   3  -4   2   23.24    0.70
   3  -4   2   21.82    0.76
   3  -4   2   21.97    0.70
   3  -4   2   22.03    0.71
  -4   4  -2    0.08    0.10
  -4   4  -2    0.13    0.09
  -4   4  -2    0.15    0.10
   4  -4   2    0.13    0.10
   4  -4   2    0.04    0.08
   4  -4   2    0.18    0.10
   4  -4   2    0.14    0.11
   4  -4   2    0.11    0.09
   4  -4   2    0.10    0.08
   4  -4   2    0.08    0.08
  -5   4  -2    0.78    0.19
   5  -4   2    0.89    0.21
   5  -4   2    0.45    0.15
   5  -4   2    0.54    0.14
   5  -4   2    0.90    0.22
   5  -4   2    0.53    0.13
   5  -4   2    0.48    0.16
   5  -4   2    0.54    0.18
  -6   4  -2   28.01    0.71
  -6   4  -2   28.95    0.83
  -6   4  -2   30.89    1.05
  -6   4  -2   28.90    1.17
   6  -4   2   29.74    0.96
   6  -4   2   29.71    0.99
   6  -4   2   27.39    0.85
   6  -4   2   29.56    1.09
   6  -4   2   28.77    1.03
   6  -4   2   27.97    1.09
  -7   4  -2    1.19    0.27
  -7   4  -2    1.20    0.33
   7  -4   2    1.30    0.30
   7  -4   2    1.81    0.32
   7  -4   2    1.91    0.31
   7  -4   2    1.67    0.34
   7  -4   2    1.29    0.32
  -8   4  -2    1.69    0.35
   8  -4   2    1.70    0.38
   8  -4   2    2.19    0.38
   8  -4   2    2.19    0.40
  -9   4  -2    0.20    0.24
   9  -4   2   -0.01    0.21
   9  -4   2    0.01    0.24
   9  -4   2    0.21    0.25
 -10   4  -2    0.14    0.27
  10  -4   2    0.39    0.35
  10  -4   2   -0.02    0.28
  10   3  -2    1.01    0.41
  10   3  -2    0.85    0.43
 -10  -3   2    0.83    0.36
   9   3  -2   -0.10    0.25
   9   3  -2    0.01    0.22
  -9  -3   2   -0.05    0.19
   8   3  -2    4.63    0.56
   8   3  -2    5.31    0.60
   8   3  -2    4.76    0.61
  -8  -3   2    4.96    0.59
  -8  -3   2    5.04    0.66
   7   3  -2    0.06    0.14
   7   3  -2    0.17    0.18
   7   3  -2    0.10    0.18
   7   3  -2   -0.10    0.15
  -7  -3   2   -0.13    0.14
  -7  -3   2   -0.20    0.19
   6   3  -2    0.14    0.14
   6   3  -2    0.46    0.15
   6   3  -2    0.14    0.14
   6   3  -2    0.26    0.18
  -6  -3   2    0.54    0.24
  -6  -3   2    0.01    0.12
   5   3  -2    0.35    0.08
   5   3  -2    0.48    0.15
   5   3  -2    0.25    0.14
   5   3  -2    0.64    0.10
   5   3  -2    0.49    0.16
   5   3  -2    0.57    0.14
   5   3  -2    0.57    0.10
  -5  -3   2    0.74    0.20
  -5  -3   2    0.43    0.14
  -5  -3   2    0.50    0.09
  -5  -3   2    0.30    0.15
  -5  -3   2    0.44    0.17
  -5  -3   2    0.32    0.08
   4   3  -2   10.85    0.47
   4   3  -2    9.93    0.48
   4   3  -2   10.07    0.27
   4   3  -2   10.23    0.38
   4   3  -2   10.21    0.31
   4   3  -2    9.94    0.38
   4   3  -2   10.58    0.34
   4   3  -2   10.36    0.49
   4   3  -2   10.29    0.38
  -4  -3   2   10.12    0.52
  -4  -3   2    9.94    0.31
  -4  -3   2   10.92    0.46
  -4  -3   2   10.02    0.49
  -4  -3   2   10.46    0.48
  -4  -3   2   10.13    0.31
  -4  -3   2   10.25    0.33
  -4  -3   2   10.65    0.45
   3   3  -2   10.53    0.33
   3   3  -2   10.92    0.34
   3   3  -2   10.60    0.42
   3   3  -2   10.26    0.38
   3   3  -2   10.94    0.45
   3   3  -2   10.43    0.46
   3   3  -2   10.08    0.36
   3   3  -2   10.60    0.46
   3   3  -2   10.83    0.39
   3   3  -2   10.58    0.28
  -3  -3   2   11.02    0.45
  -3  -3   2   10.77    0.47
  -3  -3   2   10.50    0.41
  -3  -3   2   10.57    0.32
  -3  -3   2   11.06    0.34
  -3  -3   2   10.02    0.44
  -3  -3   2   10.91    0.33
   2   3  -2    4.83    0.26
   2   3  -2    5.06    0.25
   2   3  -2    4.48    0.23
   2   3  -2    4.71    0.26
   2   3  -2    5.03    0.26
   2   3  -2    5.08    0.22
   2   3  -2    5.20    0.26
   2   3  -2    5.10    0.22
   2   3  -2    4.75    0.21
  -2  -3   2    4.65    0.20
  -2  -3   2    4.61    0.24
  -2  -3   2    4.61    0.26
  -2  -3   2    5.28    0.26
  -2  -3   2    4.88    0.26
  -2  -3   2    4.99    0.21
  -2  -3   2    4.64    0.24
  -2  -3   2    4.63    0.21
   1   3  -2  198.42    3.72
   1   3  -2  202.09    3.97
   1   3  -2  206.32    3.98
   1   3  -2  208.18    3.77
   1   3  -2  200.60    3.92
   1   3  -2  201.79    3.60
   1   3  -2  201.81    3.63
   1   3  -2  202.73    3.69
  -1  -3   2  198.29    3.97
  -1  -3   2  205.66    3.69
  -1  -3   2  201.49    3.85
  -1  -3   2  206.03    3.60
  -1  -3   2  201.31    3.77
  -1  -3   2  204.63    3.65
  -1  -3   2  202.68    3.93
  -1  -3   2  201.88    3.81
  -1  -3   2  204.65    3.96
   0   3  -2    0.54    0.07
   0   3  -2    0.72    0.11
   0   3  -2    0.68    0.10
   0   3  -2    0.63    0.09
   0   3  -2    0.68    0.08
   0   3  -2    0.43    0.08
   0   3  -2    0.44    0.09
   0   3  -2    0.66    0.10
   0   3  -2    0.43    0.08
   0   3  -2    0.58    0.08
   0  -3   2    0.39    0.07
   0  -3   2    0.55    0.04
   0  -3   2    0.51    0.08
   0  -3   2    0.60    0.08
   0  -3   2    0.59    0.10
   0  -3   2    0.59    0.07
   0  -3   2    0.65    0.07
   0  -3   2    0.60    0.10
  -1   3  -2    2.65    0.18
  -1   3  -2    2.28    0.16
  -1   3  -2    2.46    0.17
  -1   3  -2    2.75    0.19
  -1   3  -2    2.68    0.17
  -1   3  -2    2.62    0.17
  -1   3  -2    2.19    0.15
   1  -3   2    2.64    0.17
   1  -3   2    2.47    0.17
   1  -3   2    2.78    0.17
   1  -3   2    2.53    0.11
   1  -3   2    2.37    0.15
   1  -3   2    2.79    0.17
   1  -3   2    2.62    0.17
  -2   3  -2    5.05    0.28
   2  -3   2    5.10    0.26
   2  -3   2    5.21    0.28
   2  -3   2    5.02    0.26
   2  -3   2    5.01    0.23
   2  -3   2    5.23    0.26
   2  -3   2    5.28    0.24
   2  -3   2    5.16    0.26
   2  -3   2    5.26    0.26
  -3   3  -2   28.99    0.87
   3  -3   2   28.23    0.79
   3  -3   2   28.75    0.78
   3  -3   2   29.65    0.83
   3  -3   2   29.45    0.73
   3  -3   2   28.92    0.87
   3  -3   2   28.53    0.79
   3  -3   2   28.26    0.76
   3  -3   2   28.33    0.79
  -4   3  -2    6.39    0.40
  -4   3  -2    6.13    0.35
   4  -3   2    5.80    0.37
   4  -3   2    5.99    0.34
   4  -3   2    6.61    0.31
   4  -3   2    6.22    0.31
   4  -3   2    6.62    0.37
   4  -3   2    7.49    0.40
   4  -3   2    6.26    0.37
   4  -3   2    6.37    0.35
  -5   3  -2   12.66    0.66
  -5   3  -2   11.24    0.55
  -5   3  -2   11.26    0.47
   5  -3   2   11.28    0.52
   5  -3   2   11.75    0.59
   5  -3   2   11.35    0.55
   5  -3   2   11.88    0.58
   5  -3   2   11.65    0.46
   5  -3   2   10.87    0.49
  -6   3  -2   14.60    0.79
  -6   3  -2   14.41    0.52
  -6   3  -2   13.81    0.43
  -6   3  -2   14.35    0.71
   6  -3   2   13.65    0.66
   6  -3   2   14.94    0.73
   6  -3   2   14.38    0.60
   6  -3   2   14.12    0.71
   6  -3   2   14.35    0.63
  -7   3  -2    0.80    0.31
  -7   3  -2    1.35    0.31
   7  -3   2    0.59    0.24
   7  -3   2    1.34    0.31
   7  -3   2    1.32    0.28
   7  -3   2    1.03    0.24
  -8   3  -2    0.03    0.18
  -8   3  -2    0.01    0.27
   8  -3   2    0.08    0.16
   8  -3   2   -0.13    0.19
   8  -3   2    0.23    0.24
   8  -3   2   -0.09    0.17
  -9   3  -2    3.17    0.54
   9  -3   2    3.10    0.51
   9  -3   2    2.69    0.50
 -10   3  -2    4.75    0.69
  10  -3   2    5.33    0.69
  10  -3   2    6.34    0.82
  10   2  -2    6.95    0.78
  10   2  -2    6.60    0.82
 -10  -2   2    6.53    0.81
   9   2  -2    1.04    0.37
   9   2  -2    1.07    0.36
  -9  -2   2    1.18    0.34
   8   2  -2    5.20    0.63
   8   2  -2    5.48    0.61
   8   2  -2    7.10    0.67
  -8  -2   2    5.77    0.65
  -8  -2   2    5.34    0.67
   7   2  -2    0.29    0.18
   7   2  -2    0.14    0.20
   7   2  -2    0.55    0.20
   7   2  -2    0.42    0.17
  -7  -2   2    0.47    0.24
  -7  -2   2    0.38    0.20
   6   2  -2    0.20    0.13
   6   2  -2    0.11    0.13
   6   2  -2    0.55    0.20
   6   2  -2    0.15    0.12
  -6  -2   2    0.11    0.18
  -6  -2   2    0.19    0.14
  -6  -2   2    0.37    0.15
   5   2  -2   36.09    0.81
   5   2  -2   37.18    1.15
   5   2  -2   37.18    0.82
   5   2  -2   36.72    0.97
   5   2  -2   35.83    1.14
   5   2  -2   36.89    0.82
   5   2  -2   37.53    1.09
  -5  -2   2   40.10    1.26
  -5  -2   2   38.81    1.07
  -5  -2   2   37.25    1.04
  -5  -2   2   37.27    1.15
  -5  -2   2   38.98    0.82
  -5  -2   2   36.61    1.13
   4   2  -2   14.89    0.50
   4   2  -2   15.31    0.61
   4   2  -2   14.52    0.60
   4   2  -2   14.76    0.40
   4   2  -2   15.10    0.46
   4   2  -2   15.36    0.46
   4   2  -2   16.24    0.59
   4   2  -2   15.46    0.37
  -4  -2   2   16.08    0.41
  -4  -2   2   13.39    0.61
  -4  -2   2   15.60    0.54
  -4  -2   2   15.20    0.35
  -4  -2   2   15.76    0.61
  -4  -2   2   15.83    0.61
  -4  -2   2   16.38    0.55
  -4  -2   2   14.66    0.37
   3   2  -2    2.66    0.13
   3   2  -2    2.77    0.26
   3   2  -2    2.34    0.12
   3   2  -2    2.76    0.19
   3   2  -2    2.90    0.14
   3   2  -2    3.08    0.28
   3   2  -2    2.90    0.12
   3   2  -2    3.19    0.19
   3   2  -2    2.92    0.18
   3   2  -2    2.53    0.23
  -3  -2   2    2.82    0.25
  -3  -2   2    2.74    0.13
  -3  -2   2    2.76    0.20
  -3  -2   2    2.75    0.20
  -3  -2   2    2.63    0.25
  -3  -2   2    2.58    0.13
  -3  -2   2    2.87    0.27
   2   2  -2   28.27    0.59
   2   2  -2   29.02    0.62
   2   2  -2   28.82    0.71
   2   2  -2   28.73    0.70
   2   2  -2   28.55    0.61
   2   2  -2   28.31    0.76
   2   2  -2   27.25    0.69
   2   2  -2   28.62    0.62
   2   2  -2   27.39    0.73
   2   2  -2   27.90    0.75
   2   2  -2   27.84    0.66
  -2  -2   2   27.99    0.59
  -2  -2   2   29.02    0.75
  -2  -2   2   28.65    0.71
  -2  -2   2   28.14    0.71
  -2  -2   2   28.84    0.62
  -2  -2   2   27.57    0.74
  -2  -2   2   27.50    0.71
   1   2  -2    8.98    0.30
   1   2  -2    9.27    0.28
   1   2  -2    8.83    0.29
   1   2  -2    8.84    0.29
   1   2  -2    8.59    0.31
   1   2  -2    8.85    0.28
   1   2  -2    8.44    0.27
   1   2  -2    8.58    0.29
  -1  -2   2    8.87    0.28
  -1  -2   2    9.03    0.27
  -1  -2   2    9.09    0.27
  -1  -2   2    9.10    0.27
  -1  -2   2    8.86    0.29
  -1  -2   2    9.31    0.32
  -1  -2   2    8.83    0.26
   0   2  -2   14.42    0.38
   0   2  -2   14.32    0.33
   0   2  -2   13.96    0.37
   0   2  -2   14.53    0.39
   0   2  -2   14.89    0.38
   0   2  -2   14.42    0.41
   0   2  -2   14.18    0.34
   0   2  -2   14.74    0.37
   0   2  -2   15.03    0.35
   0  -2   2   14.14    0.37
   0  -2   2   14.14    0.31
   0  -2   2   14.61    0.32
   0  -2   2   14.79    0.38
   0  -2   2   14.17    0.31
   0  -2   2   14.69    0.41
   0  -2   2   14.88    0.34
   0  -2   2   14.01    0.39
   0  -2   2   13.83    0.37
   0  -2   2   14.32    0.33
  -1   2  -2   46.07    1.04
  -1   2  -2   46.35    0.95
  -1   2  -2   46.62    1.00
  -1   2  -2   48.01    1.00
  -1   2  -2   45.38    1.04
   1  -2   2   46.18    0.95
   1  -2   2   46.88    0.96
   1  -2   2   46.06    0.95
   1  -2   2   46.37    1.00
   1  -2   2   46.07    0.96
   1  -2   2   46.26    0.94
  -2   2  -2   33.61    0.85
  -2   2  -2   31.59    0.78
   2  -2   2   33.02    0.77
   2  -2   2   32.59    0.79
   2  -2   2   32.85    0.79
   2  -2   2   33.43    0.85
   2  -2   2   32.43    0.79
   2  -2   2   33.07    0.79
   2  -2   2   32.99    0.75
   2  -2   2   33.20    0.78
  -3   2  -2   21.29    0.67
   3  -2   2   20.29    0.59
   3  -2   2   19.99    0.58
   3  -2   2   20.14    0.55
   3  -2   2   20.28    0.65
   3  -2   2   20.24    0.58
   3  -2   2   19.97    0.64
   3  -2   2   19.91    0.63
   3  -2   2   19.51    0.60
  -4   2  -2    0.40    0.15
  -4   2  -2    0.15    0.11
   4  -2   2    0.05    0.07
   4  -2   2    0.28    0.11
   4  -2   2    0.31    0.11
   4  -2   2    0.29    0.12
   4  -2   2    0.19    0.11
   4  -2   2    0.13    0.08
   4  -2   2    0.16    0.09
  -5   2  -2   34.31    1.19
  -5   2  -2   35.22    1.10
  -5   2  -2   36.67    0.92
  -5   2  -2   35.25    1.11
   5  -2   2   34.88    1.04
   5  -2   2   35.84    0.99
   5  -2   2   34.90    1.11
   5  -2   2   36.29    1.11
   5  -2   2   35.70    0.96
   5  -2   2   35.06    1.13
  -6   2  -2    0.41    0.13
  -6   2  -2    0.41    0.22
  -6   2  -2    0.23    0.15
  -6   2  -2    0.19    0.11
  -6   2  -2    0.38    0.09
   6  -2   2    0.14    0.14
   6  -2   2    0.48    0.16
   6  -2   2    0.38    0.18
   6  -2   2    0.41    0.20
  -7   2  -2    1.66    0.34
  -7   2  -2    1.59    0.38
   7  -2   2    1.80    0.33
   7  -2   2    1.45    0.31
   7  -2   2    2.08    0.38
   7  -2   2    1.38    0.27
  -8   2  -2    0.11    0.19
  -8   2  -2   -0.06    0.26
   8  -2   2   -0.07    0.17
   8  -2   2    0.06    0.22
   8  -2   2    0.03    0.18
   8  -2   2    0.07    0.20
  -9   2  -2    0.50    0.27
   9  -2   2    0.58    0.28
   9  -2   2    1.31    0.36
 -10   2  -2    0.41    0.31
  10  -2   2    0.41    0.37
  10  -2   2    0.16    0.35
  10   1  -2    0.09    0.31
  10   1  -2    0.28    0.34
 -10  -1   2   -0.04    0.26
   9   1  -2    0.86    0.32
   9   1  -2    0.54    0.31
  -9  -1   2    1.80    0.42
   8   1  -2    0.97    0.33
   8   1  -2    1.03    0.26
   8   1  -2    1.57    0.35
   8   1  -2    1.17    0.35
  -8  -1   2    0.89    0.30
  -8  -1   2    1.04    0.37
   7   1  -2    0.82    0.26
   7   1  -2    0.56    0.22
   7   1  -2    0.92    0.23
   7   1  -2    0.77    0.25
  -7  -1   2    0.41    0.24
  -7  -1   2    0.53    0.20
   6   1  -2    7.86    0.52
   6   1  -2    8.09    0.54
   6   1  -2    8.39    0.45
   6   1  -2    8.07    0.34
   6   1  -2    8.90    0.53
  -6  -1   2    7.83    0.56
  -6  -1   2    7.71    0.52
  -6  -1   2    8.60    0.46
   5   1  -2    0.28    0.12
   5   1  -2    0.22    0.12
   5   1  -2    0.27    0.09
   5   1  -2    0.41    0.16
   5   1  -2    0.52    0.18
  -5  -1   2    0.27    0.14
  -5  -1   2    0.21    0.14
  -5  -1   2    0.46    0.13
  -5  -1   2    0.41    0.12
  -5  -1   2    0.29    0.15
   4   1  -2    2.49    0.27
   4   1  -2    2.60    0.17
   4   1  -2    2.75    0.26
   4   1  -2    2.31    0.26
   4   1  -2    2.70    0.16
   4   1  -2    2.57    0.16
   4   1  -2    2.28    0.26
  -4  -1   2    2.82    0.21
  -4  -1   2    2.39    0.22
  -4  -1   2    3.49    0.36
  -4  -1   2    2.59    0.28
  -4  -1   2    2.70    0.16
  -4  -1   2    2.58    0.28
   3   1  -2    3.34    0.17
   3   1  -2    3.44    0.24
   3   1  -2    3.59    0.24
   3   1  -2    3.24    0.18
   3   1  -2    3.41    0.24
   3   1  -2    3.37    0.18
   3   1  -2    3.32    0.20
  -3  -1   2    3.15    0.20
  -3  -1   2    3.68    0.25
  -3  -1   2    3.47    0.26
  -3  -1   2    3.52    0.21
  -3  -1   2    3.56    0.17
  -3  -1   2    3.23    0.23
   2   1  -2   91.47    1.73
   2   1  -2   87.06    1.81
   2   1  -2   91.76    1.73
   2   1  -2   90.96    1.59
   2   1  -2   88.16    1.80
   2   1  -2   90.23    1.66
   2   1  -2   88.87    1.81
   2   1  -2   90.93    1.77
   2   1  -2   90.40    1.67
   2   1  -2   90.78    1.93
  -2  -1   2   92.15    1.67
  -2  -1   2   90.08    1.72
  -2  -1   2   89.31    1.91
  -2  -1   2   92.86    1.83
  -2  -1   2   92.72    1.83
  -2  -1   2   89.75    1.83
  -2  -1   2   91.72    1.59
  -2  -1   2   93.28    1.92
   1   1  -2   -0.01    0.03
   1   1  -2    0.01    0.03
   1   1  -2    0.03    0.03
   1   1  -2   -0.03    0.03
   1   1  -2    0.05    0.04
   1   1  -2    0.00    0.03
   1   1  -2    0.04    0.04
   1   1  -2    0.00    0.03
   1   1  -2   -0.02    0.02
  -1  -1   2    0.00    0.03
  -1  -1   2   -0.05    0.03
  -1  -1   2    0.07    0.04
  -1  -1   2    0.00    0.03
  -1  -1   2    0.03    0.04
  -1  -1   2   -0.02    0.03
  -1  -1   2   -0.01    0.02
  -1  -1   2   -0.01    0.03
  -1  -1   2   -0.03    0.02
   0   1  -2    0.27    0.05
   0   1  -2    0.28    0.06
   0   1  -2    0.16    0.06
   0   1  -2    0.18    0.06
   0   1  -2    0.26    0.06
   0   1  -2    0.18    0.04
   0   1  -2    0.10    0.04
   0   1  -2    0.14    0.05
   0   1  -2    0.14    0.03
   0  -1   2    0.33    0.06
   0  -1   2    0.16    0.05
   0  -1   2    0.13    0.06
   0  -1   2    0.03    0.05
   0  -1   2    0.18    0.05
   0  -1   2    0.32    0.07
  -1   1  -2  176.17    3.48
  -1   1  -2  177.56    3.18
  -1   1  -2  179.96    3.49
  -1   1  -2  178.80    3.47
  -1   1  -2  182.56    3.17
  -1   1  -2  185.78    3.36
   1  -1   2  183.35    3.19
   1  -1   2  179.86    3.37
   1  -1   2  182.46    3.22
   1  -1   2  181.51    3.24
   1  -1   2  182.96    3.33
   1  -1   2  182.63    3.18
  -2   1  -2    0.09    0.05
  -2   1  -2    0.02    0.05
  -2   1  -2    0.09    0.05
  -2   1  -2   -0.01    0.04
   2  -1   2    0.07    0.06
   2  -1   2    0.12    0.06
   2  -1   2    0.08    0.06
   2  -1   2    0.05    0.05
   2  -1   2    0.00    0.04
   2  -1   2    0.07    0.05
   2  -1   2    0.20    0.07
  -3   1  -2   11.30    0.43
  -3   1  -2   11.81    0.50
  -3   1  -2   11.02    0.38
   3  -1   2   11.77    0.41
   3  -1   2   11.48    0.44
   3  -1   2   11.56    0.44
   3  -1   2   11.53    0.47
   3  -1   2   11.11    0.38
  -4   1  -2    6.39    0.37
  -4   1  -2    7.12    0.31
  -4   1  -2    7.59    0.45
   4  -1   2    7.80    0.37
   4  -1   2    6.65    0.32
   4  -1   2    8.06    0.44
   4  -1   2    7.39    0.39
   4  -1   2    6.99    0.38
  -5   1  -2    6.80    0.24
  -5   1  -2    5.64    0.22
  -5   1  -2    6.89    0.32
  -5   1  -2    5.66    0.31
  -5   1  -2    6.47    0.42
  -5   1  -2    6.35    0.47
  -5   1  -2    6.22    0.42
   5  -1   2    6.47    0.42
   5  -1   2    6.09    0.44
   5  -1   2    7.05    0.41
   5  -1   2    7.00    0.42
   5  -1   2    6.92    0.36
  -6   1  -2    0.39    0.10
  -6   1  -2    0.41    0.21
  -6   1  -2    0.29    0.16
  -6   1  -2    0.23    0.11
  -6   1  -2    0.08    0.10
   6  -1   2    0.25    0.18
   6  -1   2    0.19    0.13
   6  -1   2    0.22    0.12
   6  -1   2    0.20    0.13
  -7   1  -2    0.05    0.15
  -7   1  -2    0.14    0.21
   7  -1   2   -0.14    0.13
   7  -1   2    0.21    0.15
   7  -1   2    0.14    0.18
   7  -1   2    0.10    0.17
  -8   1  -2    0.29    0.22
  -8   1  -2    0.20    0.26
   8  -1   2    0.09    0.22
   8  -1   2    0.15    0.23
   8  -1   2    0.45    0.24
  -9   1  -2    1.18    0.36
   9  -1   2    1.25    0.37
   9  -1   2    1.09    0.34
 -10   1  -2    0.07    0.28
  10  -1   2    0.25    0.31
  10   0  -2    0.23    0.31
  10   0  -2    0.67    0.36
 -10   0   2   -0.07    0.24
   9   0  -2    0.09    0.24
   9   0  -2    0.15    0.25
  -9   0   2    0.05    0.22
   8   0  -2    6.72    0.67
   8   0  -2    8.25    0.74
   8   0  -2    7.25    0.52
   8   0  -2    6.80    0.65
  -8   0   2    8.54    0.63
  -8   0   2    8.90    0.86
   7   0  -2    0.77    0.26
   7   0  -2    1.66    0.28
   7   0  -2    1.17    0.26
   7   0  -2    1.10    0.27
  -7   0   2    0.77    0.24
  -7   0   2    1.60    0.35
   6   0  -2    0.39    0.12
   6   0  -2    0.53    0.18
   6   0  -2    0.06    0.14
   6   0  -2    0.14    0.16
   6   0  -2    0.45    0.16
  -6   0   2    0.56    0.14
  -6   0   2    0.31    0.20
  -6   0   2    0.20    0.14
   5   0  -2   29.96    0.88
   5   0  -2   28.53    0.94
   5   0  -2   29.45    0.99
   5   0  -2   30.89    0.80
   5   0  -2   30.49    1.03
  -5   0   2   31.20    1.04
  -5   0   2   30.13    1.06
  -5   0   2   31.25    0.87
  -5   0   2   30.09    0.99
  -5   0   2   29.78    0.86
   4   0  -2   10.08    0.46
   4   0  -2   10.36    0.50
   4   0  -2   10.23    0.30
   4   0  -2    9.80    0.47
   4   0  -2   10.17    0.30
   4   0  -2   10.67    0.43
   4   0  -2   10.63    0.38
  -4   0   2   10.47    0.47
  -4   0   2   11.13    0.41
  -4   0   2   10.69    0.41
  -4   0   2   10.75    0.52
  -4   0   2    9.71    0.48
   3   0  -2  104.51    2.04
   3   0  -2  105.24    2.06
   3   0  -2  106.65    2.07
   3   0  -2  104.27    2.06
   3   0  -2  102.60    2.10
   3   0  -2  102.39    2.28
   3   0  -2  103.01    2.15
  -3   0   2  105.85    2.04
  -3   0   2  107.36    2.13
  -3   0   2  104.96    2.17
  -3   0   2  103.23    2.12
  -3   0   2  107.88    2.29
   2   0  -2   39.10    0.74
   2   0  -2   39.62    0.98
   2   0  -2   39.81    0.87
   2   0  -2   39.33    0.74
   2   0  -2   39.38    0.88
   2   0  -2   39.85    0.76
   2   0  -2   39.27    0.70
   2   0  -2   39.54    0.89
   2   0  -2   39.15    0.86
   2   0  -2   40.20    0.91
   2   0  -2   39.60    0.87
  -2   0   2   41.11    0.86
  -2   0   2   38.76    0.91
  -2   0   2   40.61    0.98
  -2   0   2   39.67    0.88
  -2   0   2   38.33    0.88
   1   0  -2    5.93    0.17
   1   0  -2    5.83    0.23
   1   0  -2    5.69    0.21
   1   0  -2    6.06    0.18
   1   0  -2    6.04    0.21
   1   0  -2    6.17    0.18
   1   0  -2    6.00    0.18
   1   0  -2    5.88    0.21
   1   0  -2    5.80    0.21
   1   0  -2    5.89    0.21
   1   0  -2    5.92    0.20
  -1   0   2    5.50    0.23
  -1   0   2    6.17    0.22
  -1   0   2    6.05    0.22
  -1   0   2    5.93    0.21
  -1   0   2    5.91    0.21
  -1   0   2    5.77    0.21
   0   0  -2   23.09    0.50
   0   0  -2   23.41    0.44
   0   0  -2   23.35    0.52
   0   0  -2   23.63    0.46
   0   0  -2   24.45    0.51
   0   0  -2   23.48    0.51
   0   0  -2   23.98    0.53
   0   0  -2   23.98    0.50
   0   0  -2   24.10    0.54
   0   0  -2   23.25    0.53
   0   0   2   23.31    0.53
   0   0   2   23.13    0.49
   0   0   2   24.03    0.46
   0   0   2   19.95    0.48
   0   0   2   23.34    0.53
   0   0   2   22.46    0.49
   0   0   2   24.53    0.53
   0   0   2   23.71    0.44
   0   0   2   23.63    0.50
  -1   0  -2   31.42    0.72
  -1   0  -2   31.98    0.63
  -1   0  -2   32.01    0.73
  -1   0  -2   32.18    0.62
  -1   0  -2   31.02    0.63
  -1   0  -2   31.73    0.68
  -1   0  -2   31.70    0.68
  -1   0  -2   31.59    0.74
   1   0   2   31.08    0.74
   1   0   2   32.07    0.62
   1   0   2   32.88    0.64
   1   0   2   32.40    0.74
  -2   0  -2    4.40    0.25
  -2   0  -2    4.07    0.17
  -2   0  -2    4.06    0.20
  -2   0  -2    4.09    0.18
  -2   0  -2    4.05    0.17
  -2   0  -2    3.80    0.20
  -2   0  -2    3.73    0.19
   2   0   2    3.76    0.18
   2   0   2    4.09    0.24
   2   0   2    3.96    0.16
   2   0   2    3.89    0.18
   2   0   2    3.93    0.20
  -3   0  -2    0.08    0.08
  -3   0  -2    0.07    0.06
  -3   0  -2    0.10    0.06
  -3   0  -2    0.07    0.06
  -3   0  -2    0.09    0.06
   3   0   2    0.09    0.09
   3   0   2    0.05    0.05
   3   0   2    0.07    0.06
   3   0   2    0.02    0.06
   3   0   2    0.08    0.06
  -4   0  -2    1.80    0.18
  -4   0  -2    2.17    0.24
  -4   0  -2    1.90    0.17
  -4   0  -2    1.65    0.25
  -4   0  -2    1.59    0.11
  -4   0  -2    1.96    0.11
  -4   0  -2    1.72    0.18
   4   0   2    1.93    0.22
   4   0   2    2.09    0.26
   4   0   2    1.42    0.23
   4   0   2    1.77    0.21
   4   0   2    1.98    0.19
  -5   0  -2    1.16    0.16
  -5   0  -2    1.06    0.13
  -5   0  -2    1.24    0.18
  -5   0  -2    1.53    0.23
  -5   0  -2    1.34    0.14
  -5   0  -2    1.12    0.24
   5   0   2    1.82    0.27
   5   0   2    1.21    0.21
   5   0   2    1.15    0.17
   5   0   2    0.89    0.21
   5   0   2    1.27    0.21
  -6   0  -2    8.12    0.36
  -6   0  -2    7.12    0.36
  -6   0  -2    7.64    0.36
  -6   0  -2    8.20    0.54
  -6   0  -2    7.42    0.56
   6   0   2    7.00    0.39
   6   0   2    8.00    0.47
   6   0   2    6.88    0.47
   6   0   2    6.97    0.50
   6   0   2    8.24    0.56
  -7   0  -2    5.39    0.64
  -7   0  -2    3.78    0.48
   7   0   2    5.24    0.50
   7   0   2    5.45    0.39
   7   0   2    5.05    0.49
   7   0   2    4.29    0.49
  -8   0  -2   -0.08    0.20
   8   0   2   -0.01    0.17
   8   0   2    0.03    0.19
  -9   0  -2    0.23    0.25
   9   0   2    0.35    0.30
   9   0   2    0.24    0.28
 -10   0  -2    0.94    0.40
  10   0   2    0.91    0.39
  10  -1  -2    0.71    0.34
  10  -1  -2    0.75    0.35
 -10   1   2    1.01    0.38
   9  -1  -2    1.27    0.37
   9  -1  -2    0.03    0.25
   9  -1  -2    0.76    0.29
  -9   1   2    1.50    0.40
   8  -1  -2    0.92    0.30
   8  -1  -2    0.95    0.26
   8  -1  -2    0.88    0.31
   8  -1  -2    0.98    0.28
  -8   1   2    0.60    0.31
  -8   1   2    0.25    0.20
   7  -1  -2    0.39    0.21
   7  -1  -2    0.25    0.14
   7  -1  -2    0.12    0.19
   7  -1  -2    0.51    0.19
   7  -1  -2    0.39    0.20
  -7   1   2    0.36    0.18
  -7   1   2   -0.03    0.18
   6  -1  -2   16.58    0.59
   6  -1  -2   14.29    0.69
   6  -1  -2   16.61    0.68
   6  -1  -2   15.12    0.73
   6  -1  -2   15.90    0.77
  -6   1   2   15.87    0.80
  -6   1   2   16.02    0.73
  -6   1   2   15.36    0.60
   5  -1  -2    0.13    0.11
   5  -1  -2    0.05    0.10
   5  -1  -2   -0.04    0.10
   5  -1  -2    0.12    0.09
   5  -1  -2    0.08    0.10
  -5   1   2    0.13    0.08
  -5   1   2    0.17    0.10
  -5   1   2    0.13    0.14
  -5   1   2    0.17    0.11
   4  -1  -2   13.90    0.34
   4  -1  -2   13.76    0.56
   4  -1  -2   13.82    0.59
   4  -1  -2   14.02    0.55
   4  -1  -2   14.08    0.53
   4  -1  -2   14.54    0.49
  -4   1   2   13.90    0.47
  -4   1   2   13.78    0.59
  -4   1   2   12.91    0.54
  -4   1   2   14.86    0.48
   3  -1  -2   23.68    0.58
   3  -1  -2   25.42    0.66
   3  -1  -2   23.83    0.70
   3  -1  -2   23.49    0.50
   3  -1  -2   24.49    0.68
   3  -1  -2   24.03    0.76
   3  -1  -2   23.20    0.70
   3  -1  -2   23.66    0.57
  -3   1   2   23.99    0.64
  -3   1   2   23.73    0.63
  -3   1   2   25.12    0.76
  -3   1   2   23.23    0.69
  -3   1   2   23.69    0.50
   2  -1  -2  126.21    2.66
   2  -1  -2  130.06    2.51
   2  -1  -2  130.36    2.48
   2  -1  -2  129.13    2.42
   2  -1  -2  132.81    2.44
   2  -1  -2  128.45    2.44
   2  -1  -2  130.96    2.38
   2  -1  -2  131.21    2.49
   2  -1  -2  127.04    2.50
   2  -1  -2  129.30    2.27
  -2   1   2  132.85    2.68
  -2   1   2  130.29    2.42
  -2   1   2  126.70    2.52
  -2   1   2  135.06    2.49
  -2   1   2  131.74    2.38
  -2   1   2  126.93    2.53
  -2   1   2  132.44    2.52
   1  -1  -2  468.08    8.38
   1  -1  -2  465.18    8.59
   1  -1  -2  470.35    8.00
   1  -1  -2  474.56    8.94
   1  -1  -2  463.90    8.58
   1  -1  -2  462.45    8.06
   1  -1  -2  473.78    8.17
   1  -1  -2  466.85    8.49
   1  -1  -2  465.93    8.36
   1  -1  -2  471.70    8.02
   1  -1  -2  481.82    8.89
  -1   1   2  470.94    8.79
  -1   1   2  465.35    8.06
  -1   1   2  477.32    8.37
  -1   1   2  455.98    8.59
  -1   1   2  476.89    8.02
  -1   1   2  462.69    8.48
  -1   1   2  460.22    8.59
  -1   1   2  474.00    8.38
  -1   1   2  476.33    8.36
  -1   1   2  468.29    8.80
  -1   1   2  471.11    8.89
   0  -1  -2   11.29    0.34
   0  -1  -2   11.73    0.29
   0  -1  -2   11.48    0.25
   0  -1  -2   11.89    0.23
   0  -1  -2   11.55    0.32
   0  -1  -2   12.72    0.33
   0  -1  -2   11.88    0.29
   0  -1  -2   11.90    0.34
   0  -1  -2   12.02    0.32
   0   1   2   12.01    0.35
   0   1   2   11.34    0.31
   0   1   2   11.88    0.25
   0   1   2   12.29    0.32
   0   1   2   10.35    0.28
   0   1   2   11.59    0.24
   0   1   2   12.13    0.33
   0   1   2   12.53    0.35
   0   1   2   12.04    0.34
   0   1   2   11.67    0.34
   0   1   2   12.01    0.29
  -1  -1  -2  172.44    3.21
  -1  -1  -2  171.50    3.20
  -1  -1  -2  169.63    3.26
  -1  -1  -2  173.39    2.96
  -1  -1  -2  174.37    3.20
  -1  -1  -2  175.81    3.39
  -1  -1  -2  171.76    2.96
  -1  -1  -2  173.11    2.94
  -1  -1  -2  172.07    3.13
  -1  -1  -2  174.80    3.24
  -1  -1  -2  171.26    3.28
   1   1   2  174.14    3.05
   1   1   2  168.95    3.38
   1   1   2  172.56    3.15
   1   1   2  175.38    3.24
   1   1   2  171.50    3.22
   1   1   2  167.90    3.26
   1   1   2  170.81    2.94
   1   1   2  175.23    2.96
  -2  -1  -2    9.00    0.32
  -2  -1  -2    7.75    0.31
  -2  -1  -2    8.85    0.24
  -2  -1  -2    8.90    0.38
  -2  -1  -2    8.92    0.27
  -2  -1  -2    8.41    0.22
  -2  -1  -2    8.47    0.26
   2   1   2    8.56    0.30
   2   1   2    8.47    0.26
   2   1   2    9.14    0.37
   2   1   2    8.40    0.37
   2   1   2    8.27    0.26
   2   1   2    8.38    0.22
  -3  -1  -2   40.97    0.86
  -3  -1  -2   41.70    0.88
  -3  -1  -2   40.69    0.97
  -3  -1  -2   40.30    0.84
  -3  -1  -2   40.66    0.87
  -3  -1  -2   40.13    0.97
  -3  -1  -2   40.43    1.14
  -3  -1  -2   41.67    0.98
   3   1   2   41.88    0.84
   3   1   2   41.79    1.00
   3   1   2   40.90    1.11
   3   1   2   40.05    1.14
   3   1   2   42.67    0.98
   3   1   2   41.36    0.92
  -4  -1  -2   -0.03    0.06
  -4  -1  -2    0.02    0.05
  -4  -1  -2    0.00    0.06
  -4  -1  -2   -0.02    0.08
  -4  -1  -2   -0.06    0.05
  -4  -1  -2    0.08    0.06
  -4  -1  -2    0.01    0.05
   4   1   2   -0.07    0.06
   4   1   2   -0.01    0.09
   4   1   2   -0.05    0.05
   4   1   2   -0.07    0.06
   4   1   2   -0.04    0.08
  -5  -1  -2    1.98    0.22
  -5  -1  -2    1.92    0.32
  -5  -1  -2    1.66    0.19
  -5  -1  -2    1.55    0.17
  -5  -1  -2    1.30    0.22
  -5  -1  -2    1.45    0.19
   5   1   2    1.86    0.31
   5   1   2    1.78    0.28
   5   1   2    1.48    0.21
   5   1   2    1.38    0.21
   5   1   2    1.76    0.19
  -6  -1  -2    3.56    0.30
  -6  -1  -2    3.30    0.36
  -6  -1  -2    3.22    0.27
  -6  -1  -2    3.61    0.30
  -6  -1  -2    3.39    0.41
  -6  -1  -2    2.47    0.41
   6   1   2    3.50    0.30
   6   1   2    2.81    0.34
   6   1   2    2.49    0.38
   6   1   2    4.31    0.47
   6   1   2    3.64    0.38
  -7  -1  -2    0.01    0.19
  -7  -1  -2    0.00    0.16
   7   1   2   -0.05    0.14
   7   1   2    0.08    0.15
   7   1   2    0.05    0.16
  -8  -1  -2    0.29    0.24
   8   1   2    0.10    0.21
   8   1   2    0.26    0.21
  -9  -1  -2    0.17    0.25
   9   1   2    0.62    0.30
 -10  -1  -2    0.12    0.30
  10   1   2    0.25    0.36
  10  -2  -2    4.96    0.68
  10  -2  -2    4.80    0.68
 -10   2   2    5.86    0.73
   9  -2  -2    1.07    0.33
   9  -2  -2    0.21    0.23
   9  -2  -2    0.61    0.31
  -9   2   2    0.90    0.31
   8  -2  -2   -0.19    0.18
   8  -2  -2    0.08    0.24
   8  -2  -2    0.13    0.18
   8  -2  -2    0.05    0.18
  -8   2   2    0.08    0.18
  -8   2   2    0.04    0.26
   7  -2  -2    3.35    0.45
   7  -2  -2    3.70    0.47
   7  -2  -2    4.34    0.41
   7  -2  -2    3.90    0.47
   7  -2  -2    5.08    0.51
  -7   2   2    3.85    0.51
  -7   2   2    3.48    0.46
   6  -2  -2    0.08    0.14
   6  -2  -2    0.05    0.10
   6  -2  -2    0.04    0.12
   6  -2  -2    0.29    0.15
   6  -2  -2    0.01    0.11
  -6   2   2    0.18    0.18
  -6   2   2    0.07    0.09
  -6   2   2    0.02    0.11
   5  -2  -2    1.02    0.18
   5  -2  -2    1.28    0.22
   5  -2  -2    0.91    0.21
   5  -2  -2    0.95    0.20
   5  -2  -2    0.90    0.20
  -5   2   2    1.24    0.18
  -5   2   2    0.78    0.18
  -5   2   2    1.33    0.19
   4  -2  -2    1.86    0.10
   4  -2  -2    1.95    0.25
   4  -2  -2    1.87    0.10
   4  -2  -2    1.93    0.24
   4  -2  -2    1.56    0.22
   4  -2  -2    1.45    0.21
   4  -2  -2    1.89    0.22
  -4   2   2    1.58    0.21
  -4   2   2    1.61    0.17
  -4   2   2    1.92    0.12
  -4   2   2    1.91    0.10
  -4   2   2    1.80    0.10
  -4   2   2    1.97    0.20
  -4   2   2    1.94    0.27
   3  -2  -2   25.58    0.73
   3  -2  -2   25.68    0.76
   3  -2  -2   26.88    0.63
   3  -2  -2   27.41    0.77
   3  -2  -2   27.04    0.64
   3  -2  -2   27.62    0.84
   3  -2  -2   25.85    0.63
   3  -2  -2   27.42    0.76
   3  -2  -2   26.89    0.57
   3  -2  -2   26.86    0.59
  -3   2   2   26.44    0.62
  -3   2   2   25.92    0.75
  -3   2   2   27.89    0.59
  -3   2   2   26.68    0.70
  -3   2   2   26.90    0.57
  -3   2   2   28.96    0.72
  -3   2   2   28.18    0.85
   2  -2  -2    0.57    0.08
   2  -2  -2    0.47    0.08
   2  -2  -2    0.54    0.10
   2  -2  -2    0.49    0.08
   2  -2  -2    0.37    0.09
   2  -2  -2    0.28    0.10
   2  -2  -2    0.53    0.10
   2  -2  -2    0.52    0.08
   2  -2  -2    0.16    0.07
   2  -2  -2    0.49    0.07
  -2   2   2    0.48    0.08
  -2   2   2    0.41    0.09
  -2   2   2    0.33    0.08
  -2   2   2    0.45    0.07
  -2   2   2    0.44    0.08
  -2   2   2    0.43    0.11
  -2   2   2    0.41    0.09
  -2   2   2    0.40    0.08
   1  -2  -2   29.94    0.72
   1  -2  -2   31.43    0.67
   1  -2  -2   29.90    0.70
   1  -2  -2   30.84    0.70
   1  -2  -2   29.96    0.73
   1  -2  -2   31.43    0.72
   1  -2  -2   31.25    0.68
   1  -2  -2   30.71    0.75
   1  -2  -2   30.84    0.77
   1  -2  -2   30.30    0.71
   1  -2  -2   30.32    0.67
   1  -2  -2   30.24    0.72
  -1   2   2   31.58    0.73
  -1   2   2   30.03    0.72
  -1   2   2   30.45    0.70
  -1   2   2   30.22    0.71
  -1   2   2   30.35    0.73
  -1   2   2   31.23    0.75
  -1   2   2   31.56    0.77
  -1   2   2   30.67    0.71
   0  -2  -2  884.37   15.05
   0  -2  -2  872.12   16.88
   0  -2  -2  889.58   16.59
   0  -2  -2  859.00   16.13
   0  -2  -2  880.67   15.03
   0  -2  -2  908.76   16.04
   0  -2  -2  880.09   17.03
   0  -2  -2  873.06   15.67
   0  -2  -2  851.43   16.08
   0  -2  -2  871.89   15.23
   0   2   2  892.52   15.01
   0   2   2  894.66   15.44
   0   2   2  900.80   16.58
   0   2   2  908.93   15.56
   0   2   2  867.17   16.84
   0   2   2  886.90   15.73
   0   2   2  898.49   15.88
   0   2   2  882.13   16.29
   0   2   2  917.37   15.93
   0   2   2  821.84   16.44
   0   2   2  895.56   15.24
  -1  -2  -2  103.45    1.93
  -1  -2  -2  101.40    1.77
  -1  -2  -2  102.51    1.94
  -1  -2  -2  101.04    1.76
  -1  -2  -2  102.09    2.04
  -1  -2  -2  103.77    2.06
  -1  -2  -2   99.51    2.05
  -1  -2  -2  101.64    2.15
  -1  -2  -2  101.75    2.00
   1   2   2  101.41    2.05
   1   2   2  104.19    2.15
   1   2   2  102.71    1.77
   1   2   2  103.47    1.87
   1   2   2   99.51    1.76
   1   2   2  101.90    1.92
   1   2   2  106.95    2.11
   1   2   2  104.10    2.04
   1   2   2  101.33    1.97
   1   2   2  100.88    2.00
  -2  -2  -2   32.50    0.68
  -2  -2  -2   32.30    0.77
  -2  -2  -2   32.93    0.90
  -2  -2  -2   31.15    0.74
  -2  -2  -2   31.77    0.74
  -2  -2  -2   31.98    0.66
  -2  -2  -2   31.57    0.81
  -2  -2  -2   32.01    0.81
  -2  -2  -2   31.67    0.68
   2   2   2   32.08    0.68
   2   2   2   33.49    0.91
   2   2   2   32.59    0.75
   2   2   2   30.36    0.85
   2   2   2   32.10    0.67
  -3  -2  -2    0.07    0.04
  -3  -2  -2    0.05    0.04
  -3  -2  -2    0.06    0.05
  -3  -2  -2    0.08    0.04
  -3  -2  -2    0.01    0.07
  -3  -2  -2    0.03    0.05
  -3  -2  -2    0.01    0.05
  -3  -2  -2    0.04    0.05
  -3  -2  -2    0.01    0.06
   3   2   2    0.14    0.10
   3   2   2    0.02    0.05
   3   2   2    0.25    0.09
   3   2   2    0.06    0.08
   3   2   2    0.01    0.05
   3   2   2    0.00    0.03
  -4  -2  -2    0.47    0.09
  -4  -2  -2    0.11    0.12
  -4  -2  -2    0.47    0.12
  -4  -2  -2    0.18    0.09
  -4  -2  -2    0.27    0.05
  -4  -2  -2    0.35    0.09
  -4  -2  -2    0.36    0.06
  -4  -2  -2    0.35    0.11
  -4  -2  -2    0.29    0.10
   4   2   2    0.20    0.13
   4   2   2    0.24    0.08
   4   2   2    0.08    0.08
   4   2   2    0.25    0.12
   4   2   2    0.42    0.08
  -5  -2  -2   19.76    0.64
  -5  -2  -2   18.01    0.85
  -5  -2  -2   19.51    0.63
  -5  -2  -2   18.46    0.61
  -5  -2  -2   18.87    0.66
   5   2   2   19.93    0.67
   5   2   2   19.21    0.52
   5   2   2   18.47    0.82
   5   2   2   18.35    0.65
   5   2   2   19.26    0.74
  -6  -2  -2    0.09    0.14
  -6  -2  -2    0.10    0.10
  -6  -2  -2   -0.07    0.09
  -6  -2  -2    0.15    0.11
   6   2   2   -0.07    0.12
   6   2   2   -0.14    0.11
   6   2   2    0.01    0.11
   6   2   2   -0.07    0.11
  -7  -2  -2    4.72    0.61
  -7  -2  -2    4.55    0.53
   7   2   2    4.04    0.45
   7   2   2    3.54    0.51
   7   2   2    4.79    0.54
  -8  -2  -2    1.96    0.43
   8   2   2    2.59    0.45
   8   2   2    2.49    0.40
  -9  -2  -2    1.44    0.38
   9   2   2    1.91    0.45
  10  -3  -2   -0.02    0.21
  10  -3  -2   -0.19    0.28
  10  -3  -2    0.17    0.29
 -10   3   2    0.20    0.27
   9  -3  -2    0.56    0.28
   9  -3  -2    0.48    0.26
   9  -3  -2    0.82    0.32
  -9   3   2    1.39    0.37
   8  -3  -2    0.45    0.27
   8  -3  -2    0.15    0.18
   8  -3  -2    0.13    0.19
  -8   3   2    0.07    0.19
  -8   3   2    0.02    0.23
   7  -3  -2    0.75    0.24
   7  -3  -2    0.49    0.22
   7  -3  -2    0.73    0.20
   7  -3  -2    0.83    0.25
   7  -3  -2    0.80    0.24
  -7   3   2    0.74    0.24
  -7   3   2    0.78    0.30
   6  -3  -2   10.57    0.61
   6  -3  -2   12.71    0.63
   6  -3  -2   10.90    0.63
   6  -3  -2   13.07    0.71
   6  -3  -2   11.86    0.55
  -6   3   2   12.76    0.64
   5  -3  -2   13.71    0.37
   5  -3  -2   14.38    0.69
   5  -3  -2   13.12    0.57
   5  -3  -2   13.18    0.60
   5  -3  -2   13.70    0.35
   5  -3  -2   13.19    0.63
   5  -3  -2   12.41    0.60
  -5   3   2   14.16    0.36
  -5   3   2   13.26    0.40
  -5   3   2   13.93    0.61
  -5   3   2   14.04    0.52
   4  -3  -2    6.43    0.38
   4  -3  -2    7.35    0.41
   4  -3  -2    7.72    0.41
   4  -3  -2    7.53    0.39
   4  -3  -2    6.19    0.41
   4  -3  -2    6.83    0.24
   4  -3  -2    6.81    0.25
   4  -3  -2    6.64    0.28
  -4   3   2    6.86    0.28
  -4   3   2    6.98    0.38
  -4   3   2    6.76    0.25
  -4   3   2    7.21    0.45
  -4   3   2    6.68    0.33
  -4   3   2    6.77    0.32
   3  -3  -2   49.53    1.31
   3  -3  -2   49.07    1.06
   3  -3  -2   48.44    1.20
   3  -3  -2   49.25    1.09
   3  -3  -2   48.73    1.19
   3  -3  -2   49.54    1.19
   3  -3  -2   51.03    1.06
   3  -3  -2   48.42    1.21
   3  -3  -2   49.04    1.05
   3  -3  -2   49.03    1.00
  -3   3   2   50.83    1.18
  -3   3   2   49.36    1.14
  -3   3   2   49.98    1.05
  -3   3   2   47.42    1.14
  -3   3   2   48.13    1.29
  -3   3   2   50.38    1.09
   2  -3  -2    6.21    0.25
   2  -3  -2    6.91    0.27
   2  -3  -2    6.35    0.31
   2  -3  -2    6.08    0.29
   2  -3  -2    6.16    0.27
   2  -3  -2    7.12    0.27
   2  -3  -2    5.34    0.28
   2  -3  -2    5.89    0.28
   2  -3  -2    6.53    0.25
   2  -3  -2    6.11    0.32
  -2   3   2    6.27    0.32
  -2   3   2    5.90    0.26
  -2   3   2    5.65    0.27
  -2   3   2    6.14    0.25
  -2   3   2    6.34    0.27
  -2   3   2    6.41    0.28
  -2   3   2    5.64    0.30
  -2   3   2    5.86    0.27
   1  -3  -2    6.51    0.27
   1  -3  -2    6.64    0.25
   1  -3  -2    6.81    0.27
   1  -3  -2    5.94    0.27
   1  -3  -2    6.78    0.27
   1  -3  -2    6.68    0.31
   1  -3  -2    6.65    0.28
   1  -3  -2    6.82    0.28
   1  -3  -2    6.27    0.25
   1  -3  -2    6.79    0.27
   1  -3  -2    6.33    0.28
  -1   3   2    6.43    0.28
  -1   3   2    6.12    0.29
  -1   3   2    6.32    0.27
  -1   3   2    6.21    0.27
  -1   3   2    7.14    0.27
  -1   3   2    6.17    0.30
   0  -3  -2   10.01    0.30
   0  -3  -2   10.21    0.38
   0  -3  -2   10.10    0.36
   0  -3  -2   10.16    0.35
   0  -3  -2    9.83    0.37
   0  -3  -2   10.23    0.35
   0  -3  -2   10.34    0.31
   0  -3  -2   10.92    0.36
   0  -3  -2   10.20    0.27
   0   3   2   10.93    0.31
   0   3   2   10.40    0.31
   0   3   2    9.64    0.37
   0   3   2   10.31    0.35
   0   3   2   10.35    0.27
   0   3   2   10.58    0.35
   0   3   2   10.16    0.39
   0   3   2   10.28    0.35
   0   3   2   10.85    0.36
   0   3   2   10.36    0.30
  -1  -3  -2   27.44    0.65
  -1  -3  -2   28.12    0.55
  -1  -3  -2   27.79    0.71
  -1  -3  -2   28.53    0.71
  -1  -3  -2   27.82    0.54
  -1  -3  -2   28.40    0.75
  -1  -3  -2   29.32    0.81
  -1  -3  -2   28.87    0.73
  -1  -3  -2   28.10    0.75
   1   3   2   28.68    0.64
   1   3   2   29.06    0.81
   1   3   2   27.79    0.74
   1   3   2   28.64    0.55
   1   3   2   28.54    0.69
   1   3   2   29.11    0.69
   1   3   2   26.57    0.74
   1   3   2   28.67    0.65
   1   3   2   28.79    0.56
  -2  -3  -2   15.12    0.52
  -2  -3  -2   15.37    0.36
  -2  -3  -2   15.45    0.48
  -2  -3  -2   15.84    0.53
  -2  -3  -2   16.16    0.49
  -2  -3  -2   15.95    0.39
  -2  -3  -2   16.26    0.60
  -2  -3  -2   16.75    0.52
  -2  -3  -2   16.16    0.40
   2   3   2   15.41    0.36
   2   3   2   15.37    0.47
   2   3   2   15.92    0.56
   2   3   2   15.76    0.43
   2   3   2   16.60    0.61
   2   3   2   16.15    0.39
   2   3   2   16.13    0.40
   2   3   2   16.18    0.53
  -3  -3  -2    4.90    0.28
  -3  -3  -2    5.18    0.16
  -3  -3  -2    4.83    0.21
  -3  -3  -2    4.62    0.26
  -3  -3  -2    5.04    0.35
  -3  -3  -2    4.50    0.28
  -3  -3  -2    4.87    0.25
  -3  -3  -2    4.68    0.28
   3   3   2    4.63    0.21
   3   3   2    4.51    0.28
   3   3   2    4.83    0.23
   3   3   2    4.94    0.34
   3   3   2    5.35    0.29
  -4  -3  -2    4.33    0.28
  -4  -3  -2    4.96    0.47
  -4  -3  -2    3.91    0.24
  -4  -3  -2    4.35    0.27
  -4  -3  -2    4.48    0.29
  -4  -3  -2    4.38    0.15
  -4  -3  -2    3.90    0.26
   4   3   2    3.74    0.37
   4   3   2    4.19    0.14
   4   3   2    4.15    0.24
   4   3   2    4.24    0.26
   4   3   2    4.21    0.30
  -5  -3  -2    0.49    0.14
  -5  -3  -2    0.40    0.13
  -5  -3  -2    0.75    0.17
  -5  -3  -2    0.51    0.14
  -5  -3  -2    0.25    0.16
   5   3   2    0.58    0.19
   5   3   2    0.54    0.15
   5   3   2    0.43    0.13
   5   3   2    0.77    0.11
   5   3   2    0.65    0.18
  -6  -3  -2    1.14    0.19
  -6  -3  -2    0.73    0.27
  -6  -3  -2    1.03    0.20
  -6  -3  -2    1.19    0.20
   6   3   2    0.98    0.24
   6   3   2    1.32    0.24
   6   3   2    1.26    0.23
   6   3   2    1.11    0.28
  -7  -3  -2    0.59    0.22
  -7  -3  -2    0.69    0.33
   7   3   2    0.44    0.24
   7   3   2    0.36    0.23
   7   3   2    0.77    0.23
  -8  -3  -2    1.08    0.33
   8   3   2    0.43    0.25
  -9  -3  -2    0.59    0.32
   9   3   2    0.01    0.25
  10  -4  -2    3.33    0.57
  10  -4  -2    1.96    0.48
  10  -4  -2    1.93    0.48
 -10   4   2    3.04    0.55
   9  -4  -2    0.28    0.23
   9  -4  -2    0.54    0.31
   9  -4  -2    0.71    0.32
  -9   4   2    0.16    0.23
   8  -4  -2    4.88    0.58
   8  -4  -2    3.88    0.54
   8  -4  -2    3.83    0.45
   8  -4  -2    4.69    0.53
  -8   4   2    4.49    0.55
  -8   4   2    4.56    0.65
   7  -4  -2   10.33    0.67
   7  -4  -2   11.29    0.67
   7  -4  -2   10.83    0.72
   7  -4  -2   11.04    0.60
   7  -4  -2   10.02    0.63
  -7   4   2   10.02    0.64
   6  -4  -2   15.40    0.79
   6  -4  -2   14.63    0.71
   6  -4  -2   13.51    0.71
   6  -4  -2   13.31    0.68
   6  -4  -2   14.52    0.65
  -6   4   2   13.62    0.67
   5  -4  -2   47.36    1.45
   5  -4  -2   46.08    1.36
   5  -4  -2   47.55    1.34
   5  -4  -2   47.58    1.30
   5  -4  -2   49.51    1.34
   5  -4  -2   48.29    1.06
   5  -4  -2   47.25    1.00
  -5   4   2   45.57    1.30
  -5   4   2   46.85    1.10
  -5   4   2   48.16    1.21
  -5   4   2   46.73    1.05
   4  -4  -2    2.80    0.32
   4  -4  -2    3.43    0.36
   4  -4  -2    3.65    0.23
   4  -4  -2    3.38    0.20
   4  -4  -2    3.76    0.35
   4  -4  -2    3.64    0.37
   4  -4  -2    3.74    0.21
   4  -4  -2    3.16    0.32
  -4   4   2    2.89    0.33
  -4   4   2    3.69    0.25
  -4   4   2    3.44    0.32
  -4   4   2    3.41    0.24
  -4   4   2    3.45    0.24
   3  -4  -2    7.87    0.34
   3  -4  -2    8.13    0.40
   3  -4  -2    8.13    0.33
   3  -4  -2    8.03    0.31
   3  -4  -2    7.99    0.39
   3  -4  -2    7.52    0.39
   3  -4  -2    7.97    0.29
   3  -4  -2    7.99    0.44
   3  -4  -2    8.39    0.30
   3  -4  -2    6.92    0.37
  -3   4   2    7.36    0.34
  -3   4   2    7.64    0.34
  -3   4   2    7.41    0.35
  -3   4   2    8.14    0.35
  -3   4   2    7.25    0.41
  -3   4   2    8.59    0.45
  -3   4   2    7.96    0.34
   2  -4  -2   37.33    1.02
   2  -4  -2   38.49    0.92
   2  -4  -2   38.10    0.99
   2  -4  -2   38.26    0.90
   2  -4  -2   37.15    0.93
   2  -4  -2   38.57    0.88
   2  -4  -2   39.70    0.94
   2  -4  -2   38.41    0.95
   2  -4  -2   37.05    0.94
   2  -4  -2   36.83    1.03
   2  -4  -2   37.78    0.90
  -2   4   2   36.14    0.93
  -2   4   2   36.16    0.90
  -2   4   2   38.00    1.02
  -2   4   2   37.16    0.94
  -2   4   2   38.03    1.03
  -2   4   2   37.38    0.93
   1  -4  -2    2.66    0.21
   1  -4  -2    1.81    0.19
   1  -4  -2    2.15    0.20
   1  -4  -2    2.52    0.18
   1  -4  -2    2.54    0.18
   1  -4  -2    2.45    0.18
   1  -4  -2    2.50    0.16
   1  -4  -2    2.44    0.17
   1  -4  -2    2.62    0.23
   1  -4  -2    2.48    0.17
   1  -4  -2    2.20    0.20
  -1   4   2    2.18    0.16
  -1   4   2    2.48    0.21
  -1   4   2    2.89    0.19
  -1   4   2    2.88    0.22
  -1   4   2    2.56    0.19
   0  -4  -2    9.82    0.39
   0  -4  -2    9.71    0.40
   0  -4  -2    9.71    0.32
   0  -4  -2    9.70    0.29
   0  -4  -2    9.43    0.36
   0  -4  -2    9.38    0.36
   0  -4  -2   10.24    0.43
   0  -4  -2    9.49    0.32
   0   4   2   10.37    0.38
   0   4   2    9.09    0.29
   0   4   2    9.51    0.37
   0   4   2   10.15    0.37
   0   4   2    9.40    0.32
   0   4   2   10.45    0.33
   0   4   2   10.08    0.42
   0   4   2    9.70    0.40
   0   4   2   10.11    0.30
  -1  -4  -2    5.00    0.23
  -1  -4  -2    4.51    0.30
  -1  -4  -2    5.03    0.27
  -1  -4  -2    4.82    0.16
  -1  -4  -2    5.13    0.27
  -1  -4  -2    5.19    0.29
  -1  -4  -2    4.59    0.28
  -1  -4  -2    4.94    0.26
   1   4   2    5.14    0.18
   1   4   2    4.93    0.25
   1   4   2    4.89    0.18
   1   4   2    4.38    0.26
   1   4   2    4.76    0.29
   1   4   2    5.13    0.23
   1   4   2    5.22    0.31
   1   4   2    4.98    0.24
   1   4   2    4.90    0.17
   1   4   2    4.97    0.17
   1   4   2    4.53    0.16
   1   4   2    4.83    0.23
  -2  -4  -2   65.84    1.47
  -2  -4  -2   64.58    1.49
  -2  -4  -2   63.65    1.26
  -2  -4  -2   64.85    1.30
  -2  -4  -2   65.76    1.50
  -2  -4  -2   63.97    1.24
  -2  -4  -2   66.10    1.44
  -2  -4  -2   64.95    1.51
  -2  -4  -2   64.32    1.62
   2   4   2   64.82    1.29
   2   4   2   63.77    1.51
   2   4   2   63.46    1.24
   2   4   2   64.71    1.49
   2   4   2   66.66    1.64
   2   4   2   64.65    1.27
   2   4   2   64.50    1.40
   2   4   2   65.42    1.39
  -3  -4  -2    1.20    0.09
  -3  -4  -2    1.48    0.20
  -3  -4  -2    1.18    0.19
  -3  -4  -2    1.12    0.18
  -3  -4  -2    1.32    0.11
  -3  -4  -2    1.19    0.18
  -3  -4  -2    1.23    0.21
  -3  -4  -2    1.08    0.16
   3   4   2    1.38    0.19
   3   4   2    1.28    0.12
   3   4   2    1.38    0.13
   3   4   2    1.08    0.14
   3   4   2    0.98    0.11
   3   4   2    0.92    0.19
  -4  -4  -2   17.51    0.64
  -4  -4  -2   16.75    0.59
  -4  -4  -2   17.14    0.77
  -4  -4  -2   16.93    0.62
  -4  -4  -2   17.54    0.62
  -4  -4  -2   16.30    0.50
   4   4   2   16.37    0.54
   4   4   2   15.59    0.71
   4   4   2   16.63    0.51
   4   4   2   17.74    0.65
  -5  -4  -2    7.10    0.41
  -5  -4  -2    7.07    0.54
  -5  -4  -2    7.23    0.39
  -5  -4  -2    6.82    0.37
  -5  -4  -2    7.49    0.41
  -5  -4  -2    8.35    0.42
   5   4   2    7.26    0.53
   5   4   2    7.89    0.37
   5   4   2    6.86    0.44
   5   4   2    8.10    0.41
  -6  -4  -2   12.62    0.54
  -6  -4  -2   11.93    0.56
  -6  -4  -2   13.02    0.80
  -6  -4  -2   12.62    0.55
  -6  -4  -2   12.15    0.59
   6   4   2   12.88    0.67
   6   4   2   13.63    0.78
   6   4   2   12.63    0.57
  -7  -4  -2    3.86    0.53
  -7  -4  -2    3.61    0.56
   7   4   2    3.82    0.49
   7   4   2    2.74    0.47
   7   4   2    3.54    0.41
  -8  -4  -2    0.25    0.21
   8   4   2   -0.14    0.20
  -9  -4  -2   -0.01    0.26
   9   4   2   -0.22    0.26
  10  -5  -2    0.32    0.33
  10  -5  -2    0.17    0.29
  10  -5  -2    0.42    0.32
 -10   5   2   -0.04    0.27
   9  -5  -2    0.37    0.27
   9  -5  -2   -0.05    0.24
   9  -5  -2    0.11    0.24
  -9   5   2    0.01    0.24
   8  -5  -2    0.93    0.29
   8  -5  -2    1.45    0.36
   8  -5  -2    2.29    0.42
   8  -5  -2    2.16    0.38
  -8   5   2    2.46    0.43
   7  -5  -2    5.44    0.53
   7  -5  -2    6.05    0.61
   7  -5  -2    4.77    0.56
   7  -5  -2    5.67    0.61
   7  -5  -2    5.64    0.59
  -7   5   2    3.82    0.45
   6  -5  -2    0.23    0.18
   6  -5  -2    0.36    0.19
   6  -5  -2    0.58    0.19
   6  -5  -2    0.15    0.19
   6  -5  -2    0.06    0.15
  -6   5   2    0.19    0.16
   5  -5  -2    0.72    0.13
   5  -5  -2    0.58    0.18
   5  -5  -2    1.14    0.27
   5  -5  -2    0.56    0.13
   5  -5  -2    0.77    0.20
   5  -5  -2    0.58    0.19
   5  -5  -2    0.61    0.18
  -5   5   2    0.58    0.17
  -5   5   2    0.65    0.15
  -5   5   2    0.57    0.17
   4  -5  -2    7.35    0.34
   4  -5  -2    7.72    0.33
   4  -5  -2    7.27    0.43
   4  -5  -2    6.97    0.42
   4  -5  -2    6.83    0.42
   4  -5  -2    7.38    0.36
   4  -5  -2    7.76    0.48
   4  -5  -2    7.65    0.44
  -4   5   2    7.83    0.38
  -4   5   2    7.37    0.36
  -4   5   2    7.29    0.37
  -4   5   2    6.96    0.37
  -4   5   2    7.76    0.40
   3  -5  -2    3.65    0.35
   3  -5  -2    3.47    0.33
   3  -5  -2    3.72    0.21
   3  -5  -2    3.62    0.20
   3  -5  -2    3.00    0.30
   3  -5  -2    3.60    0.26
   3  -5  -2    3.68    0.33
   3  -5  -2    2.73    0.24
   3  -5  -2    3.01    0.21
   3  -5  -2    2.69    0.29
  -3   5   2    3.68    0.25
  -3   5   2    3.38    0.23
  -3   5   2    3.35    0.24
  -3   5   2    3.95    0.31
  -3   5   2    3.58    0.35
   2  -5  -2    9.22    0.45
   2  -5  -2    8.82    0.38
   2  -5  -2    8.69    0.40
   2  -5  -2    8.46    0.36
   2  -5  -2    8.68    0.35
   2  -5  -2    8.08    0.40
   2  -5  -2    8.17    0.35
   2  -5  -2    8.62    0.40
   2  -5  -2    8.56    0.38
   2  -5  -2    9.03    0.43
   2  -5  -2    8.19    0.37
  -2   5   2    9.43    0.45
  -2   5   2    8.05    0.34
  -2   5   2    8.27    0.37
  -2   5   2    8.45    0.39
  -2   5   2    9.12    0.43
  -2   5   2    8.41    0.37
   1  -5  -2    2.14    0.22
   1  -5  -2    1.67    0.18
   1  -5  -2    1.71    0.20
   1  -5  -2    2.32    0.20
   1  -5  -2    1.79    0.18
   1  -5  -2    1.67    0.18
   1  -5  -2    1.84    0.21
   1  -5  -2    2.21    0.21
   1  -5  -2    2.43    0.22
   1  -5  -2    2.16    0.25
   1  -5  -2    2.06    0.21
  -1   5   2    1.16    0.16
  -1   5   2    2.04    0.19
  -1   5   2    1.38    0.16
  -1   5   2    1.66    0.19
  -1   5   2    2.41    0.27
  -1   5   2    1.78    0.21
  -1   5   2    1.75    0.19
   0  -5  -2    1.07    0.17
   0  -5  -2    1.16    0.17
   0  -5  -2    1.32    0.17
   0  -5  -2    1.15    0.20
   0  -5  -2    1.32    0.14
   0  -5  -2    1.39    0.18
   0  -5  -2    1.27    0.16
   0  -5  -2    1.27    0.16
   0   5   2    1.90    0.24
   0   5   2    1.19    0.14
   0   5   2    1.28    0.17
   0   5   2    1.51    0.18
   0   5   2    1.23    0.15
   0   5   2    1.25    0.13
   0   5   2    1.23    0.14
   0   5   2    1.41    0.17
  -1  -5  -2   61.35    1.45
  -1  -5  -2   59.08    1.41
  -1  -5  -2   59.33    1.16
  -1  -5  -2   59.95    1.38
  -1  -5  -2   60.20    1.44
  -1  -5  -2   62.13    1.32
  -1  -5  -2   60.82    1.55
  -1  -5  -2   60.53    1.45
   1   5   2   59.56    1.40
   1   5   2   61.15    1.31
   1   5   2   60.92    1.17
   1   5   2   59.96    1.19
   1   5   2   60.08    1.26
   1   5   2   61.74    1.40
   1   5   2   59.53    1.18
   1   5   2   61.85    1.55
   1   5   2   61.43    1.39
   1   5   2   59.70    1.26
  -2  -5  -2   -0.02    0.06
  -2  -5  -2    0.04    0.08
  -2  -5  -2   -0.02    0.04
  -2  -5  -2    0.05    0.08
  -2  -5  -2    0.07    0.08
  -2  -5  -2    0.05    0.07
  -2  -5  -2    0.02    0.08
   2   5   2    0.01    0.03
   2   5   2    0.07    0.06
   2   5   2   -0.03    0.06
   2   5   2    0.00    0.03
   2   5   2    0.05    0.05
   2   5   2   -0.01    0.06
   2   5   2    0.00    0.06
  -3  -5  -2    6.11    0.21
  -3  -5  -2    7.17    0.38
  -3  -5  -2    6.40    0.23
  -3  -5  -2    6.39    0.36
  -3  -5  -2    6.38    0.36
  -3  -5  -2    6.67    0.46
  -3  -5  -2    6.40    0.37
  -3  -5  -2    6.61    0.37
   3   5   2    5.81    0.27
   3   5   2    5.93    0.35
   3   5   2    6.03    0.29
   3   5   2    6.65    0.30
   3   5   2    6.69    0.42
   3   5   2    6.03    0.23
  -4  -5  -2    2.34    0.28
  -4  -5  -2    1.65    0.29
  -4  -5  -2    2.24    0.17
  -4  -5  -2    2.47    0.29
  -4  -5  -2    1.83    0.24
  -4  -5  -2    2.62    0.28
   4   5   2    2.31    0.14
   4   5   2    2.43    0.23
   4   5   2    2.33    0.17
   4   5   2    2.38    0.30
   4   5   2    1.84    0.29
  -5  -5  -2    0.11    0.12
  -5  -5  -2    0.15    0.12
  -5  -5  -2    0.19    0.13
  -5  -5  -2    0.02    0.10
  -5  -5  -2    0.06    0.16
   5   5   2    0.08    0.09
   5   5   2    0.05    0.15
   5   5   2    0.17    0.12
   5   5   2    0.19    0.15
  -6  -5  -2    1.25    0.23
  -6  -5  -2    0.97    0.21
  -6  -5  -2    1.02    0.32
  -6  -5  -2    0.89    0.21
   6   5   2    0.90    0.22
   6   5   2    0.38    0.21
   6   5   2    0.91    0.25
  -7  -5  -2    0.07    0.26
  -7  -5  -2    0.01    0.16
   7   5   2   -0.06    0.19
   7   5   2    0.02    0.17
  -8  -5  -2    9.82    0.92
   8   5   2   10.02    0.73
  -9  -5  -2    1.92    0.53
   9   5   2    2.70    0.53
  10  -6  -2    0.23    0.30
  10  -6  -2    0.00    0.24
 -10   6   2    0.04    0.28
   9  -6  -2    0.43    0.27
   9  -6  -2    1.39    0.38
   9  -6  -2    1.57    0.41
  -9   6   2    2.00    0.42
   8  -6  -2    0.00    0.18
   8  -6  -2    0.29    0.22
   8  -6  -2    0.14    0.20
   8  -6  -2    0.18    0.23
  -8   6   2   -0.04    0.18
   7  -6  -2    0.75    0.26
   7  -6  -2    0.47    0.20
   7  -6  -2    0.46    0.22
   7  -6  -2    0.30    0.18
  -7   6   2    0.53    0.22
   6  -6  -2    8.33    0.58
   6  -6  -2    7.37    0.63
   6  -6  -2    9.28    0.59
   6  -6  -2    8.22    0.54
   6  -6  -2   10.17    0.69
  -6   6   2    9.39    0.55
   5  -6  -2    5.90    0.58
   5  -6  -2    5.34    0.32
   5  -6  -2    5.25    0.35
   5  -6  -2    4.39    0.45
   5  -6  -2    4.89    0.30
   5  -6  -2    5.54    0.51
   5  -6  -2    5.69    0.52
   5  -6  -2    5.38    0.51
  -5   6   2    5.05    0.37
  -5   6   2    5.46    0.37
  -5   6   2    5.44    0.35
   4  -6  -2   -0.03    0.08
   4  -6  -2    0.01    0.09
   4  -6  -2   -0.13    0.09
   4  -6  -2    0.14    0.12
   4  -6  -2    0.03    0.11
   4  -6  -2    0.05    0.10
   4  -6  -2    0.06    0.04
   4  -6  -2    0.06    0.10
   4  -6  -2    0.02    0.04
   4  -6  -2    0.04    0.09
  -4   6   2    0.08    0.09
  -4   6   2    0.00    0.08
  -4   6   2    0.09    0.09
   3  -6  -2   21.18    0.59
   3  -6  -2   21.00    0.72
   3  -6  -2   20.77    0.76
   3  -6  -2   21.05    0.80
   3  -6  -2   19.80    0.69
   3  -6  -2   19.44    0.66
   3  -6  -2   19.35    0.63
   3  -6  -2   21.09    0.59
   3  -6  -2   19.42    0.70
   3  -6  -2   20.77    0.74
  -3   6   2   20.65    0.68
  -3   6   2   20.48    0.65
  -3   6   2   19.27    0.77
  -3   6   2   21.09    0.69
   2  -6  -2   29.98    0.80
   2  -6  -2   28.79    0.82
   2  -6  -2   29.35    0.90
   2  -6  -2   28.89    0.81
   2  -6  -2   26.45    0.82
   2  -6  -2   27.24    0.83
   2  -6  -2   28.07    0.82
   2  -6  -2   28.06    0.78
   2  -6  -2   26.57    0.92
   2  -6  -2   29.46    0.90
   2  -6  -2   28.09    0.87
   2  -6  -2   29.24    0.76
  -2   6   2   27.78    0.82
  -2   6   2   27.85    0.83
  -2   6   2   28.08    0.89
  -2   6   2   28.38    0.77
   1  -6  -2    2.36    0.26
   1  -6  -2    3.29    0.30
   1  -6  -2    3.13    0.33
   1  -6  -2    2.43    0.22
   1  -6  -2    2.97    0.21
   1  -6  -2    2.33    0.23
   1  -6  -2    2.93    0.29
   1  -6  -2    2.71    0.26
   1  -6  -2    3.08    0.23
   1  -6  -2    2.72    0.25
  -1   6   2    2.55    0.24
  -1   6   2    3.10    0.23
  -1   6   2    2.78    0.27
  -1   6   2    2.88    0.27
  -1   6   2    2.61    0.23
   0  -6  -2   13.72    0.45
   0  -6  -2   14.29    0.61
   0  -6  -2   14.33    0.53
   0  -6  -2   14.65    0.54
   0  -6  -2   13.30    0.56
   0  -6  -2   14.61    0.53
   0  -6  -2   14.22    0.54
   0  -6  -2   15.44    0.58
   0   6   2   14.44    0.48
   0   6   2   13.80    0.48
   0   6   2   13.69    0.53
   0   6   2   13.57    0.49
   0   6   2   14.21    0.44
   0   6   2   14.01    0.49
   0   6   2   14.18    0.53
  -1  -6  -2    8.83    0.42
  -1  -6  -2    8.22    0.41
  -1  -6  -2    7.68    0.39
  -1  -6  -2    7.76    0.35
  -1  -6  -2    7.95    0.46
  -1  -6  -2    7.95    0.28
  -1  -6  -2    7.99    0.43
  -1  -6  -2    8.29    0.43
   1   6   2    7.92    0.30
   1   6   2    8.05    0.38
   1   6   2    8.11    0.39
   1   6   2    8.33    0.38
   1   6   2    8.55    0.31
   1   6   2    8.09    0.36
   1   6   2    7.75    0.30
  -2  -6  -2    0.62    0.14
  -2  -6  -2    1.02    0.18
  -2  -6  -2    1.30    0.24
  -2  -6  -2    0.55    0.14
  -2  -6  -2    1.03    0.14
  -2  -6  -2    0.95    0.18
  -2  -6  -2    1.12    0.20
   2   6   2    1.10    0.16
   2   6   2    0.65    0.16
   2   6   2    1.12    0.18
   2   6   2    0.81    0.10
   2   6   2    0.94    0.13
   2   6   2    0.97    0.16
   2   6   2    0.95    0.10
  -3  -6  -2    2.31    0.28
  -3  -6  -2    3.37    0.41
  -3  -6  -2    3.08    0.31
  -3  -6  -2    2.67    0.15
  -3  -6  -2    2.99    0.32
  -3  -6  -2    2.69    0.30
  -3  -6  -2    2.67    0.30
  -3  -6  -2    2.53    0.16
   3   6   2    2.81    0.25
   3   6   2    2.81    0.23
   3   6   2    2.78    0.16
   3   6   2    2.61    0.17
   3   6   2    2.89    0.29
   3   6   2    2.10    0.29
  -4  -6  -2    1.96    0.26
  -4  -6  -2    2.55    0.39
  -4  -6  -2    2.59    0.19
  -4  -6  -2    1.78    0.26
  -4  -6  -2    2.32    0.30
  -4  -6  -2    2.15    0.29
   4   6   2    2.26    0.17
   4   6   2    2.45    0.31
   4   6   2    1.54    0.27
   4   6   2    2.42    0.24
   4   6   2    2.21    0.19
   4   6   2    1.90    0.19
  -5  -6  -2    0.30    0.21
  -5  -6  -2    0.17    0.16
  -5  -6  -2    0.38    0.16
  -5  -6  -2    0.06    0.15
  -5  -6  -2    0.51    0.17
   5   6   2    0.28    0.18
   5   6   2    0.23    0.16
   5   6   2    0.45    0.16
  -6  -6  -2    7.07    0.48
  -6  -6  -2    6.64    0.45
  -6  -6  -2    5.85    0.67
   6   6   2    6.52    0.69
   6   6   2    7.04    0.60
  -7  -6  -2    2.43    0.45
   7   6   2    2.47    0.49
   7   6   2    2.81    0.44
  -8  -6  -2    0.23    0.27
   8   6   2   -0.04    0.27
  -9  -6  -2    0.06    0.32
   9   6   2    0.13    0.37
  10  -7  -2    0.06    0.35
  10  -7  -2   -0.05    0.28
   9  -7  -2    2.42    0.49
   9  -7  -2    2.85    0.54
   9  -7  -2    1.90    0.44
   9  -7  -2    1.42    0.43
  -9   7   2    1.44    0.39
   8  -7  -2    0.79    0.31
   8  -7  -2    0.40    0.25
   8  -7  -2    0.93    0.30
   8  -7  -2    1.11    0.33
  -8   7   2    0.62    0.26
   7  -7  -2    0.12    0.20
   7  -7  -2   -0.02    0.16
   7  -7  -2   -0.12    0.13
   7  -7  -2   -0.02    0.15
  -7   7   2    0.13    0.18
   6  -7  -2    5.90    0.58
   6  -7  -2    4.15    0.47
   6  -7  -2    6.62    0.61
   6  -7  -2    5.40    0.54
   6  -7  -2    5.56    0.61
  -6   7   2    5.62    0.50
   5  -7  -2    5.53    0.34
   5  -7  -2    5.98    0.36
   5  -7  -2    5.64    0.53
   5  -7  -2    5.08    0.51
   5  -7  -2    4.91    0.37
   5  -7  -2    4.16    0.45
   5  -7  -2    5.79    0.57
   5  -7  -2    4.80    0.50
  -5   7   2    5.29    0.45
   4  -7  -2    0.26    0.12
   4  -7  -2    0.21    0.13
   4  -7  -2    0.05    0.11
   4  -7  -2    0.20    0.16
   4  -7  -2    0.07    0.14
   4  -7  -2    0.09    0.13
   4  -7  -2    0.10    0.06
   4  -7  -2    0.09    0.06
   4  -7  -2    0.10    0.10
   4  -7  -2    0.36    0.15
  -4   7   2    0.16    0.11
  -4   7   2    0.29    0.12
  -4   7   2    0.08    0.11
   3  -7  -2    0.60    0.15
   3  -7  -2    0.64    0.17
   3  -7  -2    0.82    0.14
   3  -7  -2    0.45    0.17
   3  -7  -2    0.61    0.16
   3  -7  -2    0.51    0.12
   3  -7  -2    0.69    0.18
   3  -7  -2    0.87    0.18
   3  -7  -2    0.66    0.16
   3  -7  -2    0.64    0.19
  -3   7   2    0.76    0.15
  -3   7   2    0.64    0.16
  -3   7   2    0.83    0.17
   2  -7  -2    0.72    0.13
   2  -7  -2    0.96    0.18
   2  -7  -2    0.76    0.17
   2  -7  -2    0.78    0.16
   2  -7  -2    0.32    0.12
   2  -7  -2    0.87    0.19
   2  -7  -2    0.95    0.16
   2  -7  -2    0.90    0.19
   2  -7  -2    1.21    0.24
   2  -7  -2    0.82    0.15
   2  -7  -2    0.58    0.14
   2  -7  -2    1.00    0.20
  -2   7   2    1.01    0.18
  -2   7   2    0.77    0.19
  -2   7   2    0.53    0.15
  -2   7   2    0.66    0.15
  -2   7   2    0.77    0.14
   1  -7  -2    1.13    0.20
   1  -7  -2    0.82    0.17
   1  -7  -2    1.16    0.20
   1  -7  -2    1.47    0.20
   1  -7  -2    1.25    0.23
   1  -7  -2    0.94    0.19
   1  -7  -2    1.42    0.19
   1  -7  -2    1.14    0.18
   1  -7  -2    1.00    0.17
   1  -7  -2    1.08    0.16
  -1   7   2    1.46    0.20
  -1   7   2    1.04    0.18
  -1   7   2    0.88    0.15
  -1   7   2    1.29    0.21
  -1   7   2    1.13    0.19
   0  -7  -2   -0.01    0.07
   0  -7  -2   -0.02    0.09
   0  -7  -2   -0.07    0.07
   0  -7  -2   -0.04    0.07
   0  -7  -2    0.04    0.09
   0  -7  -2    0.06    0.08
   0  -7  -2    0.04    0.08
   0  -7  -2    0.04    0.10
   0   7   2    0.02    0.06
   0   7   2    0.01    0.08
   0   7   2   -0.04    0.07
   0   7   2    0.06    0.07
   0   7   2    0.02    0.07
   0   7   2   -0.06    0.07
   0   7   2   -0.06    0.07
  -1  -7  -2   10.55    0.36
  -1  -7  -2   11.27    0.51
  -1  -7  -2   11.11    0.58
  -1  -7  -2   11.08    0.51
  -1  -7  -2   11.22    0.54
  -1  -7  -2    9.64    0.51
  -1  -7  -2   10.33    0.44
   1   7   2   10.48    0.39
   1   7   2   10.87    0.48
   1   7   2   11.33    0.50
   1   7   2   11.25    0.46
   1   7   2    9.59    0.46
   1   7   2   10.10    0.38
   1   7   2   10.95    0.39
  -2  -7  -2    1.55    0.24
  -2  -7  -2    1.40    0.22
  -2  -7  -2    1.11    0.22
  -2  -7  -2    1.45    0.22
  -2  -7  -2    1.20    0.24
  -2  -7  -2    1.05    0.22
  -2  -7  -2    1.49    0.18
   2   7   2    1.28    0.14
   2   7   2    1.25    0.15
   2   7   2    1.24    0.13
   2   7   2    1.64    0.24
   2   7   2    1.67    0.12
   2   7   2    1.32    0.12
   2   7   2    1.11    0.19
   2   7   2    1.11    0.19
  -3  -7  -2    3.92    0.38
  -3  -7  -2    3.35    0.20
  -3  -7  -2    3.38    0.41
  -3  -7  -2    4.10    0.41
  -3  -7  -2    3.69    0.39
  -3  -7  -2    3.74    0.37
   3   7   2    2.86    0.24
   3   7   2    3.30    0.18
   3   7   2    3.27    0.18
   3   7   2    3.30    0.30
   3   7   2    3.53    0.39
   3   7   2    3.34    0.34
  -4  -7  -2    0.99    0.29
  -4  -7  -2    0.58    0.18
  -4  -7  -2    0.81    0.21
  -4  -7  -2    0.74    0.21
  -4  -7  -2    0.75    0.22
   4   7   2    0.77    0.21
   4   7   2    0.60    0.19
   4   7   2    0.81    0.17
   4   7   2    0.78    0.15
  -5  -7  -2    0.13    0.14
  -5  -7  -2    0.29    0.24
  -5  -7  -2    0.05    0.15
  -5  -7  -2    0.10    0.14
   5   7   2    0.24    0.17
   5   7   2    0.07    0.17
  -6  -7  -2    0.50    0.19
  -6  -7  -2    0.14    0.28
  -6  -7  -2    0.53    0.21
   6   7   2    0.63    0.26
   6   7   2    0.65    0.25
  -7  -7  -2    0.64    0.25
   7   7   2    0.75    0.30
   7   7   2    1.35    0.36
  -8  -7  -2    1.59    0.44
   8   7   2    1.95    0.46
   9  -8  -2    1.34    0.39
   9  -8  -2    2.17    0.49
   9  -8  -2    0.34    0.28
   9  -8  -2    2.35    0.51
  -9   8   2    2.05    0.45
   8  -8  -2    0.23    0.26
   8  -8  -2    0.16    0.23
   8  -8  -2    0.12    0.22
   8  -8  -2    0.07    0.23
  -8   8   2    0.22    0.24
   7  -8  -2    1.05    0.30
   7  -8  -2    0.69    0.28
   7  -8  -2    0.45    0.23
   7  -8  -2    0.22    0.20
  -7   8   2    0.61    0.24
   6  -8  -2    0.18    0.17
   6  -8  -2   -0.12    0.11
   6  -8  -2   -0.16    0.14
   6  -8  -2    0.11    0.15
   6  -8  -2   -0.14    0.16
  -6   8   2    0.12    0.15
   5  -8  -2    0.85    0.24
   5  -8  -2    0.93    0.23
   5  -8  -2    1.34    0.28
   5  -8  -2    1.22    0.28
   5  -8  -2    1.51    0.24
   5  -8  -2    1.49    0.31
   5  -8  -2    1.64    0.25
   5  -8  -2    1.12    0.26
  -5   8   2    1.30    0.24
   4  -8  -2    0.81    0.11
   4  -8  -2    1.08    0.22
   4  -8  -2    0.88    0.23
   4  -8  -2    1.08    0.22
   4  -8  -2    0.49    0.18
   4  -8  -2    0.82    0.19
   4  -8  -2    0.85    0.11
   4  -8  -2    0.82    0.20
   4  -8  -2    0.74    0.21
   4  -8  -2    1.11    0.27
  -4   8   2    1.16    0.23
  -4   8   2    0.88    0.19
  -4   8   2    0.96    0.19
   3  -8  -2    8.42    0.47
   3  -8  -2    9.01    0.39
   3  -8  -2    7.73    0.45
   3  -8  -2    9.07    0.54
   3  -8  -2    8.62    0.52
   3  -8  -2    7.84    0.48
   3  -8  -2    7.49    0.45
   3  -8  -2    7.25    0.51
   3  -8  -2    8.32    0.45
   3  -8  -2    8.25    0.49
   3  -8  -2    8.90    0.38
  -3   8   2    7.67    0.46
  -3   8   2    8.21    0.40
  -3   8   2    8.89    0.47
   2  -8  -2    9.99    0.41
   2  -8  -2    9.95    0.49
   2  -8  -2    8.69    0.43
   2  -8  -2    9.89    0.50
   2  -8  -2   10.09    0.47
   2  -8  -2   11.13    0.55
   2  -8  -2    9.86    0.52
   2  -8  -2    9.01    0.43
   2  -8  -2    9.05    0.55
   2  -8  -2   10.24    0.49
   2  -8  -2   10.32    0.53
  -2   8   2   10.67    0.51
  -2   8   2    9.03    0.41
  -2   8   2    9.57    0.53
  -2   8   2    9.91    0.49
  -2   8   2    8.84    0.47
   1  -8  -2   11.00    0.54
   1  -8  -2   11.37    0.56
   1  -8  -2   10.27    0.48
   1  -8  -2   11.51    0.49
   1  -8  -2   10.87    0.48
   1  -8  -2   11.92    0.61
   1  -8  -2   11.44    0.58
   1  -8  -2    9.60    0.49
  -1   8   2   11.29    0.53
  -1   8   2   11.48    0.53
  -1   8   2   10.71    0.45
  -1   8   2   11.75    0.54
  -1   8   2   10.76    0.51
  -1   8   2   11.23    0.51
  -1   8   2   10.91    0.47
   0  -8  -2    5.55    0.40
   0  -8  -2    6.78    0.39
   0  -8  -2    5.88    0.39
   0  -8  -2    7.05    0.45
   0  -8  -2    6.74    0.34
   0  -8  -2    7.00    0.40
   0  -8  -2    6.99    0.41
   0  -8  -2    7.01    0.47
   0   8   2    6.59    0.40
   0   8   2    6.21    0.34
   0   8   2    6.43    0.35
   0   8   2    6.84    0.41
   0   8   2    6.68    0.38
   0   8   2    6.52    0.33
   0   8   2    6.21    0.36
  -1  -8  -2    1.60    0.25
  -1  -8  -2    1.33    0.21
  -1  -8  -2    1.61    0.18
  -1  -8  -2    1.25    0.25
  -1  -8  -2    1.36    0.25
  -1  -8  -2    1.45    0.24
  -1  -8  -2    1.45    0.23
  -1  -8  -2    1.39    0.25
   1   8   2    1.44    0.18
   1   8   2    1.59    0.24
   1   8   2    1.41    0.21
   1   8   2    1.78    0.20
   1   8   2    1.59    0.19
   1   8   2    1.53    0.22
  -2  -8  -2    7.51    0.47
  -2  -8  -2    6.65    0.35
  -2  -8  -2    8.17    0.50
  -2  -8  -2    8.05    0.48
  -2  -8  -2    6.90    0.47
  -2  -8  -2    7.16    0.45
  -2  -8  -2    6.64    0.51
   2   8   2    7.91    0.44
   2   8   2    6.78    0.31
   2   8   2    6.36    0.42
   2   8   2    6.81    0.30
   2   8   2    6.80    0.40
   2   8   2    6.75    0.33
   2   8   2    7.05    0.25
  -3  -8  -2   -0.11    0.14
  -3  -8  -2   -0.04    0.10
  -3  -8  -2    0.13    0.08
  -3  -8  -2   -0.09    0.10
  -3  -8  -2    0.06    0.12
  -3  -8  -2    0.03    0.13
   3   8   2   -0.03    0.08
   3   8   2    0.05    0.12
   3   8   2   -0.05    0.09
   3   8   2    0.08    0.13
   3   8   2    0.00    0.07
  -4  -8  -2    1.57    0.28
  -4  -8  -2    1.69    0.29
  -4  -8  -2    1.30    0.28
  -4  -8  -2    0.99    0.31
  -4  -8  -2    1.10    0.25
   4   8   2    1.09    0.27
   4   8   2    1.41    0.22
   4   8   2    1.02    0.24
  -5  -8  -2    1.95    0.31
  -5  -8  -2    2.79    0.39
  -5  -8  -2    3.66    0.45
  -5  -8  -2    3.11    0.51
   5   8   2    2.61    0.42
   5   8   2    2.34    0.36
   5   8   2    2.53    0.21
  -6  -8  -2    3.80    0.43
  -6  -8  -2    3.83    0.45
   6   8   2    2.21    0.42
   6   8   2    3.38    0.46
  -7  -8  -2   -0.03    0.20
   7   8   2    0.43    0.27
   7   8   2   -0.11    0.22
  -8  -8  -2    0.19    0.29
   9  -9  -2    0.28    0.32
   9  -9  -2    0.18    0.28
   9  -9  -2    0.19    0.30
   9  -9  -2    0.15    0.25
   8  -9  -2    0.56    0.29
   8  -9  -2    0.59    0.29
   8  -9  -2    1.02    0.36
   8  -9  -2    0.33    0.24
  -8   9   2    0.82    0.32
   7  -9  -2    0.06    0.20
   7  -9  -2    0.25    0.21
   7  -9  -2    0.27    0.23
   7  -9  -2    0.12    0.21
  -7   9   2    0.19    0.20
   6  -9  -2    0.38    0.20
   6  -9  -2    0.51    0.25
   6  -9  -2    0.64    0.23
   6  -9  -2    0.42    0.23
  -6   9   2    0.65    0.22
   5  -9  -2   -0.05    0.15
   5  -9  -2    0.26    0.17
   5  -9  -2    0.01    0.13
   5  -9  -2   -0.03    0.12
   5  -9  -2   -0.14    0.11
   5  -9  -2    0.01    0.15
   5  -9  -2    0.13    0.15
   5  -9  -2    0.04    0.13
  -5   9   2    0.06    0.12
   4  -9  -2    6.04    0.54
   4  -9  -2    7.00    0.44
   4  -9  -2    7.40    0.48
   4  -9  -2    6.68    0.58
   4  -9  -2    6.17    0.58
   4  -9  -2    7.07    0.49
   4  -9  -2    6.83    0.48
   4  -9  -2    7.08    0.29
   4  -9  -2    6.76    0.28
   4  -9  -2    6.45    0.60
  -4   9   2    7.38    0.42
   3  -9  -2    0.74    0.24
   3  -9  -2    0.59    0.19
   3  -9  -2    0.64    0.19
   3  -9  -2    0.78    0.21
   3  -9  -2    0.66    0.20
   3  -9  -2    0.73    0.19
   3  -9  -2    0.54    0.20
   3  -9  -2    0.34    0.15
   3  -9  -2    0.67    0.21
   3  -9  -2    0.49    0.13
   3  -9  -2    0.54    0.14
  -3   9   2    0.53    0.19
  -3   9   2    0.51    0.18
  -3   9   2    0.53    0.17
  -3   9   2    0.72    0.17
   2  -9  -2    0.24    0.15
   2  -9  -2    0.30    0.15
   2  -9  -2    0.55    0.16
   2  -9  -2    0.28    0.16
   2  -9  -2    0.54    0.15
   2  -9  -2    0.58    0.18
   2  -9  -2    0.41    0.17
   2  -9  -2    0.29    0.15
   2  -9  -2    0.06    0.10
   2  -9  -2    0.39    0.12
   2  -9  -2    0.46    0.16
  -2   9   2    0.32    0.11
  -2   9   2    0.35    0.15
  -2   9   2    0.34    0.14
  -2   9   2    0.70    0.20
  -2   9   2    0.01    0.10
   1  -9  -2    1.56    0.24
   1  -9  -2    1.64    0.24
   1  -9  -2    1.15    0.26
   1  -9  -2    1.25    0.24
   1  -9  -2    1.93    0.30
   1  -9  -2    1.39    0.22
   1  -9  -2    1.80    0.29
   1  -9  -2    1.96    0.29
  -1   9   2    1.69    0.26
  -1   9   2    1.64    0.23
  -1   9   2    1.62    0.25
  -1   9   2    1.62    0.25
  -1   9   2    1.45    0.25
  -1   9   2    2.00    0.30
  -1   9   2    1.56    0.22
   0  -9  -2    3.54    0.31
   0  -9  -2    3.56    0.36
   0  -9  -2    3.85    0.39
   0  -9  -2    3.55    0.40
   0  -9  -2    2.88    0.39
   0  -9  -2    4.77    0.42
   0  -9  -2    3.94    0.41
   0  -9  -2    3.88    0.38
   0   9   2    3.75    0.29
   0   9   2    3.51    0.31
   0   9   2    3.43    0.32
   0   9   2    3.34    0.35
   0   9   2    3.71    0.34
   0   9   2    2.67    0.31
  -1  -9  -2    2.33    0.23
  -1  -9  -2    3.03    0.36
  -1  -9  -2    2.77    0.33
  -1  -9  -2    2.13    0.35
  -1  -9  -2    2.09    0.28
  -1  -9  -2    2.25    0.34
  -1  -9  -2    2.55    0.33
  -1  -9  -2    3.04    0.38
   1   9   2    2.45    0.26
   1   9   2    1.76    0.26
   1   9   2    3.53    0.26
   1   9   2    1.96    0.26
   1   9   2    2.20    0.24
   1   9   2    2.28    0.30
  -2  -9  -2    0.18    0.18
  -2  -9  -2    0.05    0.12
  -2  -9  -2    0.11    0.13
  -2  -9  -2   -0.04    0.14
  -2  -9  -2    0.03    0.13
  -2  -9  -2    0.16    0.15
  -2  -9  -2    0.03    0.09
   2   9   2    0.02    0.08
   2   9   2    0.14    0.13
   2   9   2    0.21    0.14
   2   9   2    0.14    0.11
   2   9   2    0.08    0.12
  -3  -9  -2    8.94    0.54
  -3  -9  -2    9.83    0.69
  -3  -9  -2    8.91    0.58
  -3  -9  -2    8.83    0.56
  -3  -9  -2    7.91    0.55
   3   9   2    8.61    0.55
   3   9   2    8.42    0.40
   3   9   2    8.84    0.49
   3   9   2    8.80    0.51
  -4  -9  -2    4.30    0.48
  -4  -9  -2    2.47    0.38
  -4  -9  -2    3.24    0.44
  -4  -9  -2    3.52    0.42
  -4  -9  -2    3.77    0.55
   4   9   2    3.54    0.46
   4   9   2    3.89    0.44
  -5  -9  -2    0.16    0.18
  -5  -9  -2   -0.03    0.17
  -5  -9  -2   -0.28    0.22
  -5  -9  -2    0.00    0.21
   5   9   2    0.14    0.19
   5   9   2    0.22    0.20
  -6  -9  -2    5.51    0.58
  -6  -9  -2    5.21    0.53
   6   9   2    6.10    0.72
   6   9   2    4.75    0.55
  -7  -9  -2   -0.65    0.19
   7   9   2    0.06    0.27
  -8  -9  -2    0.21    0.33
   9 -10  -2   -0.06    0.28
   8 -10  -2    2.87    0.52
   8 -10  -2    2.75    0.52
   8 -10  -2    4.39    0.63
   8 -10  -2    3.59    0.59
   7 -10  -2    0.31    0.23
   7 -10  -2    0.33    0.24
   7 -10  -2    0.45    0.27
   7 -10  -2    0.22    0.24
   6 -10  -2   -0.15    0.16
   6 -10  -2    0.13    0.20
   6 -10  -2   -0.09    0.16
   6 -10  -2   -0.02    0.15
  -6  10   2    0.06    0.18
   5 -10  -2    3.46    0.42
   5 -10  -2    3.20    0.45
   5 -10  -2    2.40    0.40
   5 -10  -2    3.53    0.39
   5 -10  -2    2.65    0.44
   5 -10  -2    2.98    0.44
   5 -10  -2    3.40    0.48
   5 -10  -2    2.63    0.42
  -5  10   2    2.48    0.33
   4 -10  -2    0.16    0.15
   4 -10  -2   -0.04    0.13
   4 -10  -2   -0.03    0.15
   4 -10  -2    0.06    0.16
   4 -10  -2   -0.02    0.13
   4 -10  -2    0.10    0.14
   4 -10  -2   -0.06    0.07
   4 -10  -2   -0.05    0.14
   4 -10  -2    0.15    0.14
  -4  10   2    0.02    0.11
  -4  10   2    0.11    0.16
   3 -10  -2    0.92    0.22
   3 -10  -2    0.91    0.26
   3 -10  -2    1.06    0.26
   3 -10  -2    0.81    0.20
   3 -10  -2    0.43    0.14
   3 -10  -2    1.38    0.28
   3 -10  -2    0.96    0.25
   3 -10  -2    1.32    0.30
   3 -10  -2    0.90    0.22
  -3  10   2    0.40    0.20
  -3  10   2    1.01    0.20
  -3  10   2    0.64    0.20
  -3  10   2    0.86    0.24
   2 -10  -2    1.05    0.24
   2 -10  -2    1.10    0.29
   2 -10  -2    1.53    0.31
   2 -10  -2    1.21    0.21
   2 -10  -2    1.24    0.24
   2 -10  -2    0.86    0.22
   2 -10  -2    1.18    0.25
   2 -10  -2    1.03    0.24
  -2  10   2    1.21    0.26
  -2  10   2    1.34    0.27
  -2  10   2    1.20    0.25
  -2  10   2    1.47    0.23
  -2  10   2    1.32    0.26
  -2  10   2    1.52    0.26
   1 -10  -2   -0.16    0.10
   1 -10  -2    0.03    0.13
   1 -10  -2    0.04    0.11
   1 -10  -2   -0.04    0.14
   1 -10  -2   -0.03    0.11
   1 -10  -2   -0.07    0.10
   1 -10  -2    0.11    0.11
  -1  10   2    0.13    0.12
  -1  10   2    0.09    0.12
  -1  10   2    0.00    0.10
  -1  10   2   -0.03    0.10
  -1  10   2   -0.01    0.13
   0 -10  -2    6.11    0.46
   0 -10  -2    5.39    0.53
   0 -10  -2    5.78    0.42
   0 -10  -2    6.12    0.36
   0 -10  -2    6.83    0.47
   0 -10  -2    6.39    0.44
   0 -10  -2    5.20    0.53
   0 -10  -2    6.38    0.45
   0  10   2    6.46    0.43
   0  10   2    5.90    0.45
   0  10   2    5.53    0.40
   0  10   2    6.08    0.38
   0  10   2    5.80    0.36
   0  10   2    5.96    0.40
  -1 -10  -2    0.05    0.11
  -1 -10  -2    0.04    0.15
  -1 -10  -2    0.02    0.13
  -1 -10  -2    0.12    0.15
  -1 -10  -2    0.15    0.18
  -1 -10  -2    0.16    0.11
  -1 -10  -2    0.03    0.12
  -1 -10  -2    0.09    0.17
   1  10   2   -0.03    0.13
   1  10   2    0.12    0.12
   1  10   2    0.14    0.15
   1  10   2    0.13    0.11
   1  10   2    0.05    0.12
  -2 -10  -2   10.43    0.69
  -2 -10  -2    9.02    0.47
  -2 -10  -2    9.74    0.61
  -2 -10  -2   10.17    0.59
  -2 -10  -2    9.19    0.59
  -2 -10  -2    9.48    0.62
   2  10   2    9.02    0.56
   2  10   2    9.69    0.54
   2  10   2    9.32    0.44
   2  10   2   10.32    0.56
  -3 -10  -2    4.15    0.49
  -3 -10  -2    4.10    0.45
  -3 -10  -2    3.67    0.47
  -3 -10  -2    3.70    0.47
  -3 -10  -2    4.33    0.59
   3  10   2    4.64    0.48
   3  10   2    4.20    0.48
  -4 -10  -2    0.97    0.27
  -4 -10  -2    0.71    0.27
  -4 -10  -2    1.17    0.38
  -4 -10  -2    1.12    0.36
   4  10   2    0.81    0.26
   4  10   2    0.56    0.23
  -5 -10  -2   -0.09    0.20
  -5 -10  -2    0.02    0.23
  -5 -10  -2   -0.22    0.14
   5  10   2    0.34    0.24
   5  10   2   -0.16    0.19
  -6 -10  -2    0.26    0.26
  -6 -10  -2    0.09    0.22
   6  10   2    0.04    0.25
   6  10   2    0.36    0.26
  -7 -10  -2    0.89    0.37
   7  10   2    0.70    0.40
   8 -11  -2    0.05    0.26
   8 -11  -2    0.52    0.31
   8 -11  -2   -0.15    0.28
   8 -11  -2   -0.07    0.23
   7 -11  -2    0.21    0.23
   7 -11  -2    0.02    0.20
   7 -11  -2    0.21    0.26
   7 -11  -2    0.07    0.21
   6 -11  -2   -0.17    0.18
   6 -11  -2    0.05    0.20
   6 -11  -2   -0.13    0.18
   6 -11  -2   -0.02    0.17
   5 -11  -2    8.64    0.63
   5 -11  -2    8.91    0.58
   5 -11  -2    8.08    0.73
   5 -11  -2    9.28    0.82
   5 -11  -2    8.17    0.55
   5 -11  -2    9.01    0.76
   5 -11  -2    8.56    0.63
  -5  11   2    7.55    0.73
   4 -11  -2    5.24    0.52
   4 -11  -2    3.98    0.49
   4 -11  -2    4.30    0.53
   4 -11  -2    4.72    0.56
   4 -11  -2    5.34    0.51
   4 -11  -2    4.35    0.50
   4 -11  -2    4.78    0.51
   4 -11  -2    3.82    0.24
  -4  11   2    3.47    0.49
  -4  11   2    4.22    0.51
   3 -11  -2    3.96    0.54
   3 -11  -2    5.04    0.52
   3 -11  -2    4.60    0.51
   3 -11  -2    4.18    0.44
   3 -11  -2    5.88    0.57
   3 -11  -2    4.57    0.42
   3 -11  -2    5.11    0.56
   3 -11  -2    4.49    0.47
  -3  11   2    3.70    0.42
  -3  11   2    4.65    0.52
  -3  11   2    4.00    0.48
   2 -11  -2    3.25    0.40
   2 -11  -2    3.73    0.44
   2 -11  -2    2.99    0.42
   2 -11  -2    3.75    0.44
   2 -11  -2    2.93    0.34
   2 -11  -2    3.62    0.44
   2 -11  -2    2.23    0.40
  -2  11   2    3.40    0.42
  -2  11   2    3.05    0.35
  -2  11   2    2.96    0.37
  -2  11   2    3.81    0.45
  -2  11   2    2.42    0.38
   1 -11  -2    0.59    0.21
   1 -11  -2    0.49    0.24
   1 -11  -2    1.01    0.26
   1 -11  -2    0.01    0.19
   1 -11  -2    0.48    0.17
   1 -11  -2    0.81    0.23
  -1  11   2    0.49    0.19
  -1  11   2    0.65    0.21
  -1  11   2    0.54    0.21
  -1  11   2    0.43    0.15
  -1  11   2    0.34    0.16
   0 -11  -2    3.08    0.33
   0 -11  -2    1.86    0.36
   0 -11  -2    2.76    0.39
   0 -11  -2    1.73    0.33
   0 -11  -2    3.03    0.40
   0 -11  -2    3.55    0.41
   0  11   2    1.87    0.31
   0  11   2    2.35    0.31
   0  11   2    3.00    0.38
   0  11   2    2.79    0.34
   0  11   2    3.10    0.33
  -1 -11  -2    0.12    0.17
  -1 -11  -2    0.04    0.18
  -1 -11  -2    0.35    0.19
  -1 -11  -2    0.09    0.16
  -1 -11  -2    0.01    0.14
  -1 -11  -2   -0.02    0.19
   1  11   2    0.05    0.14
   1  11   2    0.05    0.16
   1  11   2    0.02    0.13
   1  11   2    0.21    0.17
  -2 -11  -2    4.84    0.43
  -2 -11  -2    3.73    0.47
  -2 -11  -2    5.51    0.56
  -2 -11  -2    4.15    0.57
  -2 -11  -2    3.27    0.44
  -2 -11  -2    3.18    0.45
   2  11   2    4.16    0.44
   2  11   2    4.11    0.46
  -3 -11  -2    3.48    0.47
  -3 -11  -2    3.72    0.51
  -3 -11  -2    3.23    0.44
  -3 -11  -2    4.22    0.61
   3  11   2    4.19    0.48
   3  11   2    4.59    0.52
  -4 -11  -2    0.07    0.22
  -4 -11  -2    0.13    0.22
  -4 -11  -2   -0.07    0.16
   4  11   2   -0.09    0.18
   4  11   2    0.05    0.20
  -5 -11  -2    5.78    0.65
  -5 -11  -2    5.47    0.61
  -5 -11  -2    5.06    0.57
   5  11   2    5.56    0.59
   5  11   2    5.62    0.66
  -6 -11  -2    0.15    0.25
  -6 -11  -2    0.62    0.32
   6  11   2    0.31    0.31
  -7 -11  -2    0.32    0.33
   8 -12  -2    1.22    0.42
   7 -12  -2    0.27    0.27
   7 -12  -2    0.97    0.37
   7 -12  -2    0.68    0.32
   7 -12  -2    1.28    0.39
   6 -12  -2   -0.01    0.19
   6 -12  -2    0.25    0.24
   6 -12  -2   -0.09    0.17
   6 -12  -2    0.11    0.25
  -6  12   2    0.23    0.21
   5 -12  -2    0.63    0.27
   5 -12  -2    0.35    0.24
   5 -12  -2    0.51    0.28
   5 -12  -2    0.45    0.22
   5 -12  -2    0.37    0.25
   5 -12  -2    0.67    0.27
  -5  12   2    0.64    0.28
   4 -12  -2    0.43    0.23
   4 -12  -2    0.58    0.26
   4 -12  -2    0.57    0.28
   4 -12  -2    0.80    0.28
   4 -12  -2    0.27    0.19
   4 -12  -2    0.39    0.22
  -4  12   2    0.13    0.24
  -4  12   2    0.16    0.20
   3 -12  -2    7.50    0.70
   3 -12  -2    7.14    0.65
   3 -12  -2    7.06    0.66
   3 -12  -2    6.26    0.70
   3 -12  -2    7.83    0.67
   3 -12  -2    6.57    0.60
   3 -12  -2    5.73    0.63
  -3  12   2    6.22    0.62
  -3  12   2    4.81    0.55
  -3  12   2    7.60    0.66
   2 -12  -2    0.54    0.22
   2 -12  -2    0.23    0.26
   2 -12  -2    0.34    0.21
   2 -12  -2    0.76    0.26
   2 -12  -2    0.30    0.19
   2 -12  -2    0.16    0.22
  -2  12   2    0.44    0.21
  -2  12   2    0.36    0.20
  -2  12   2    0.44    0.23
   1 -12  -2   -0.02    0.14
   1 -12  -2    0.14    0.17
   1 -12  -2    0.01    0.16
   1 -12  -2    0.19    0.18
   1 -12  -2    0.01    0.14
   1 -12  -2    0.09    0.19
  -1  12   2    0.21    0.18
  -1  12   2    0.03    0.15
  -1  12   2    0.13    0.20
  -1  12   2    0.03    0.13
   0 -12  -2    4.85    0.60
   0 -12  -2    5.40    0.39
   0 -12  -2    5.04    0.59
   0 -12  -2    5.15    0.51
   0 -12  -2    4.83    0.54
   0 -12  -2    5.71    0.56
   0  12   2    4.93    0.45
   0  12   2    3.80    0.46
   0  12   2    5.03    0.53
  -1 -12  -2    3.91    0.51
  -1 -12  -2    3.14    0.43
  -1 -12  -2    3.64    0.42
  -1 -12  -2    3.60    0.49
  -1 -12  -2    3.33    0.52
   1  12   2    3.12    0.41
  -2 -12  -2    2.94    0.47
  -2 -12  -2    2.87    0.44
  -2 -12  -2    3.38    0.57
  -2 -12  -2    2.97    0.48
   2  12   2    1.82    0.33
   2  12   2    3.80    0.45
  -3 -12  -2    2.31    0.40
  -3 -12  -2    3.28    0.49
  -3 -12  -2    2.69    0.46
   3  12   2    3.01    0.44
   3  12   2    2.59    0.41
  -4 -12  -2    0.46    0.30
  -4 -12  -2    1.28    0.34
  -4 -12  -2    0.59    0.27
   4  12   2    0.67    0.28
   4  12   2    0.65    0.29
  -5 -12  -2    0.20    0.23
  -5 -12  -2    0.06    0.34
  -5 -12  -2    0.76    0.32
   5  12   2   -0.01    0.27
  -6 -12  -2    1.02    0.39
   6  12   2    0.61    0.38
   7 -13  -2    0.18    0.23
   7 -13  -2   -0.14    0.21
   7 -13  -2    0.11    0.23
  -7  13   2   -0.07    0.22
   6 -13  -2    1.43    0.41
   6 -13  -2    0.45    0.30
   6 -13  -2    0.66    0.30
  -6  13   2    0.12    0.24
   5 -13  -2    2.17    0.46
   5 -13  -2    3.47    0.49
   5 -13  -2    2.93    0.53
   5 -13  -2    2.90    0.48
   5 -13  -2    3.55    0.51
   5 -13  -2    2.50    0.47
  -5  13   2    2.47    0.43
   4 -13  -2    0.31    0.25
   4 -13  -2    0.43    0.25
   4 -13  -2   -0.20    0.14
   4 -13  -2    0.26    0.25
   4 -13  -2    0.20    0.21
   4 -13  -2    0.36    0.25
  -4  13   2    0.26    0.21
  -4  13   2    0.17    0.24
   3 -13  -2    1.93    0.41
   3 -13  -2    1.58    0.42
   3 -13  -2    1.76    0.37
   3 -13  -2    0.82    0.27
   3 -13  -2    2.18    0.43
   3 -13  -2    1.44    0.34
  -3  13   2    1.69    0.39
  -3  13   2    2.18    0.38
  -3  13   2    1.20    0.32
   2 -13  -2    5.08    0.56
   2 -13  -2    3.81    0.57
   2 -13  -2    6.50    0.66
   2 -13  -2    5.74    0.59
   2 -13  -2    5.34    0.63
   2 -13  -2    4.46    0.50
  -2  13   2    5.08    0.56
  -2  13   2    5.51    0.55
  -2  13   2    5.80    0.59
   1 -13  -2    0.16    0.18
   1 -13  -2    0.04    0.18
   1 -13  -2    0.27    0.25
   1 -13  -2    0.15    0.18
   1 -13  -2    0.13    0.20
   1 -13  -2   -0.15    0.22
  -1  13   2    0.07    0.17
  -1  13   2    0.13    0.19
  -1  13   2    0.06    0.26
   0 -13  -2    1.32    0.30
   0 -13  -2    1.51    0.36
   0 -13  -2    1.22    0.33
   0 -13  -2    1.31    0.33
   0 -13  -2    1.31    0.40
   0  13   2    1.24    0.26
   0  13   2    1.07    0.29
  -1 -13  -2    2.54    0.50
  -1 -13  -2    2.37    0.43
  -1 -13  -2    2.39    0.42
  -1 -13  -2    3.38    0.54
  -1 -13  -2    2.56    0.38
   1  13   2    2.03    0.36
  -2 -13  -2    0.43    0.25
  -2 -13  -2    0.33    0.25
  -2 -13  -2    0.31    0.27
   2  13   2    0.09    0.22
  -3 -13  -2    4.46    0.57
  -3 -13  -2    3.80    0.59
  -3 -13  -2    3.03    0.51
   3  13   2    2.79    0.44
  -4 -13  -2   -0.09    0.23
  -4 -13  -2   -0.15    0.18
  -5 -13  -2    1.32    0.44
  -5 -13  -2    1.61    0.39
  -7  14   2    0.42    0.35
   6 -14  -2    0.32    0.28
   6 -14  -2    0.09    0.26
  -6  14   2    0.14    0.32
  -6  14   2   -0.05    0.24
   5 -14  -2    0.31    0.27
   5 -14  -2    0.06    0.22
   5 -14  -2    0.06    0.23
   5 -14  -2   -0.14    0.22
   5 -14  -2   -0.04    0.22
  -5  14   2    0.03    0.28
  -5  14   2   -0.26    0.18
   4 -14  -2    0.39    0.27
   4 -14  -2    0.17    0.20
   4 -14  -2    0.11    0.23
   4 -14  -2    0.31    0.32
   4 -14  -2    0.06    0.23
  -4  14   2   -0.06    0.25
  -4  14   2    0.32    0.22
   3 -14  -2    1.54    0.38
   3 -14  -2    0.70    0.33
   3 -14  -2    1.62    0.39
   3 -14  -2    0.60    0.28
   3 -14  -2    0.76    0.32
  -3  14   2    0.39    0.27
  -3  14   2    1.16    0.33
   2 -14  -2    3.62    0.54
   2 -14  -2    2.97    0.54
   2 -14  -2    1.99    0.41
   2 -14  -2    3.35    0.47
   2 -14  -2    3.60    0.52
  -2  14   2    2.79    0.46
  -2  14   2    2.64    0.40
   1 -14  -2    0.10    0.20
   1 -14  -2    0.44    0.23
   1 -14  -2    0.08    0.19
   1 -14  -2    0.03    0.25
   1 -14  -2   -0.07    0.20
  -1  14   2    0.05    0.20
  -1  14   2   -0.11    0.20
   0 -14  -2    0.30    0.25
   0 -14  -2    0.28    0.27
   0 -14  -2    0.45    0.25
   0 -14  -2    0.50    0.26
   0  14   2    0.42    0.26
  -1 -14  -2    1.19    0.36
  -1 -14  -2    1.78    0.45
  -1 -14  -2    0.98    0.34
   1  14   2    1.00    0.30
  -2 -14  -2   -0.18    0.24
  -2 -14  -2    0.14    0.22
   2  14   2   -0.10    0.21
  -3 -14  -2    0.20    0.27
  -3 -14  -2    0.31    0.24
  -4 -14  -2    0.05    0.29
  -4 -14  -2   -0.06    0.22
  -5 -14  -2    0.36    0.33
   6 -15  -2   -0.09    0.26
  -6  15   2   -0.15    0.27
  -6  15   2   -0.19    0.32
   5 -15  -2    0.10    0.29
   5 -15  -2    0.26    0.30
   5 -15  -2   -0.03    0.27
  -5  15   2    0.12    0.32
  -5  15   2    0.05    0.25
   4 -15  -2    0.23    0.30
   4 -15  -2    0.12    0.28
   4 -15  -2    0.10    0.24
   4 -15  -2    0.10    0.27
  -4  15   2   -0.22    0.25
  -4  15   2    0.00    0.25
   3 -15  -2    0.05    0.26
   3 -15  -2    0.35    0.27
   3 -15  -2    0.03    0.23
   3 -15  -2    0.23    0.25
  -3  15   2    0.34    0.29
  -3  15   2    0.22    0.25
   2 -15  -2    0.60    0.29
   2 -15  -2    0.08    0.22
   2 -15  -2    0.18    0.24
   2 -15  -2    0.14    0.24
  -2  15   2    0.29    0.24
  -2  15   2   -0.16    0.24
   1 -15  -2    0.45    0.27
   1 -15  -2    0.31    0.24
   1 -15  -2    0.52    0.28
  -1  15   2    0.15    0.23
   0 -15  -2    5.53    0.64
   0 -15  -2    5.88    0.69
   0 -15  -2    5.69    0.68
   0  15   2    3.70    0.54
  -1 -15  -2    2.02    0.47
  -1 -15  -2    1.88    0.45
   1  15   2    1.06    0.34
  -2 -15  -2    0.88    0.34
  -2 -15  -2    0.44    0.35
  -3 -15  -2    0.06    0.31
  -3 -15  -2    0.03    0.26
  -4 -15  -2    0.02    0.31
   5 -16  -2    0.26    0.35
   5 -16  -2    0.13    0.31
   5 -16  -2    0.15    0.42
  -5  16   2    0.51    0.36
   4 -16  -2    0.09    0.28
   4 -16  -2    0.06    0.28
   4 -16  -2    0.57    0.35
  -4  16   2   -0.24    0.26
  -4  16   2    0.20    0.35
   3 -16  -2    0.52    0.33
   3 -16  -2   -0.08    0.28
   3 -16  -2    0.17    0.30
   3 -16  -2    0.75    0.37
  -3  16   2    0.46    0.33
   2 -16  -2    0.46    0.33
   2 -16  -2    0.26    0.29
   2 -16  -2    0.14    0.26
  -2  16   2    0.43    0.31
   1 -16  -2    0.08    0.27
   1 -16  -2    0.24    0.24
   1 -16  -2    0.13    0.29
  -1  16   2   -0.02    0.27
   0 -16  -2    0.28    0.24
   0 -16  -2    0.22    0.33
   0  16   2    0.27    0.31
  -1 -16  -2    0.40    0.31
  -2 -16  -2    0.83    0.36
   3 -17  -2    0.24    0.32
  -3  17   2    0.12    0.30
   2 -17  -2    0.40    0.34
  -2  17   2    0.02    0.32
   1 -17  -2   -0.22    0.28
   1 -17  -2   -0.07    0.39
  -1  17   2    0.20    0.35
   0 -17  -2    0.37    0.28
  -1 -17  -2   -0.09    0.30
   1  18  -3    1.10    0.43
  -1 -18   3    0.78    0.37
   0  18  -3    0.28    0.35
   0  18  -3    0.19    0.32
   0 -18   3    0.28    0.30
  -1  18  -3   -0.14    0.29
  -1  18  -3    0.50    0.39
   1 -18   3    0.81    0.37
  -2  18  -3    0.69    0.44
  -2  18  -3    0.64    0.41
  -2  18  -3   -0.02    0.28
   2 -18   3    0.50    0.31
   3  17  -3   -0.10    0.29
  -3 -17   3   -0.08    0.27
   2  17  -3    0.25    0.29
  -2 -17   3   -0.29    0.24
   1  17  -3    0.76    0.39
   1  17  -3    0.49    0.30
  -1 -17   3    0.98    0.39
  -1 -17   3    1.00    0.38
   0  17  -3   -0.07    0.30
   0  17  -3    0.25    0.25
   0 -17   3    0.01    0.23
   0 -17   3    0.24    0.26
  -1  17  -3   -0.03    0.26
  -1  17  -3   -0.22    0.28
  -1  17  -3    0.15    0.27
   1 -17   3    0.10    0.27
   1 -17   3    0.03    0.24
  -2  17  -3   -0.10    0.27
  -2  17  -3    0.10    0.28
  -2  17  -3   -0.06    0.25
   2 -17   3   -0.17    0.29
   2 -17   3    0.02    0.26
   2 -17   3   -0.21    0.20
   2 -17   3    0.02    0.28
  -3  17  -3    0.28    0.29
  -3  17  -3    0.42    0.34
   3 -17   3    0.05    0.30
   3 -17   3    0.41    0.30
   3 -17   3    0.28    0.31
   3 -17   3    0.15    0.32
  -4  17  -3   -0.08    0.28
  -4  17  -3   -0.28    0.31
   4 -17   3   -0.09    0.31
   4 -17   3    0.07    0.26
   4  16  -3    4.13    0.65
  -4 -16   3    4.45    0.64
  -4 -16   3    5.29    0.73
   3  16  -3    0.17    0.27
  -3 -16   3   -0.14    0.24
  -3 -16   3   -0.04    0.27
   2  16  -3    0.00    0.30
   2  16  -3   -0.04    0.24
  -2 -16   3    0.32    0.25
  -2 -16   3    0.51    0.32
   1  16  -3    0.40    0.30
   1  16  -3    1.19    0.37
  -1 -16   3    0.29    0.26
  -1 -16   3    0.93    0.38
   0  16  -3    0.31    0.28
   0  16  -3    1.04    0.32
   0  16  -3    0.98    0.34
   0 -16   3    0.34    0.29
   0 -16   3    0.29    0.25
  -1  16  -3    1.22    0.37
  -1  16  -3    1.67    0.41
  -1  16  -3    0.90    0.33
   1 -16   3    1.39    0.36
   1 -16   3    1.32    0.38
   1 -16   3    1.13    0.37
  -2  16  -3    0.16    0.23
  -2  16  -3    0.14    0.23
  -2  16  -3    0.16    0.27
   2 -16   3    0.01    0.21
   2 -16   3    0.02    0.22
   2 -16   3    0.36    0.31
   2 -16   3   -0.06    0.23
  -3  16  -3    0.33    0.27
  -3  16  -3    0.10    0.27
   3 -16   3    0.57    0.30
   3 -16   3    0.21    0.30
   3 -16   3   -0.16    0.23
   3 -16   3    0.07    0.21
  -4  16  -3    0.58    0.34
  -4  16  -3    1.17    0.39
   4 -16   3    0.61    0.36
   4 -16   3    1.47    0.43
   4 -16   3    1.25    0.38
   4 -16   3    1.14    0.41
  -5  16  -3    1.34    0.47
  -5  16  -3    0.89    0.44
   5 -16   3    1.79    0.50
   5 -16   3    0.61    0.37
   5 -16   3    1.59    0.41
   5  15  -3    0.59    0.38
  -5 -15   3    0.36    0.33
  -5 -15   3    0.41    0.38
   4  15  -3    0.21    0.28
  -4 -15   3    0.28    0.29
  -4 -15   3   -0.06    0.23
   3  15  -3    0.28    0.25
   3  15  -3    0.46    0.32
  -3 -15   3    0.24    0.25
  -3 -15   3    1.03    0.35
   2  15  -3    0.23    0.25
   2  15  -3    0.29    0.24
  -2 -15   3    0.06    0.25
  -2 -15   3    0.21    0.26
  -2 -15   3    0.15    0.24
   1  15  -3    2.74    0.49
   1  15  -3    2.29    0.42
  -1 -15   3    3.36    0.53
  -1 -15   3    4.31    0.60
  -1 -15   3    3.37    0.55
  -1 -15   3    2.67    0.45
   0  15  -3   -0.03    0.21
   0  15  -3    0.32    0.23
   0  15  -3   -0.21    0.20
   0  15  -3    0.04    0.21
   0 -15   3    0.01    0.28
   0 -15   3   -0.01    0.22
   0 -15   3   -0.09    0.18
   0 -15   3    0.05    0.26
   0 -15   3    0.12    0.22
  -1  15  -3    3.25    0.53
  -1  15  -3    3.04    0.48
  -1  15  -3    2.97    0.45
   1 -15   3    3.71    0.59
   1 -15   3    2.21    0.42
   1 -15   3    4.00    0.54
   1 -15   3    3.26    0.56
   1 -15   3    1.91    0.37
   1 -15   3    2.97    0.47
  -2  15  -3    2.71    0.46
  -2  15  -3    2.68    0.48
   2 -15   3    2.76    0.51
   2 -15   3    3.61    0.54
   2 -15   3    3.54    0.53
   2 -15   3    3.13    0.50
   2 -15   3    2.83    0.46
  -3  15  -3    0.02    0.19
  -3  15  -3   -0.07    0.21
   3 -15   3    0.00    0.23
   3 -15   3    0.36    0.26
   3 -15   3    0.33    0.25
   3 -15   3    0.05    0.20
  -4  15  -3    0.22    0.29
  -4  15  -3    0.36    0.25
   4 -15   3    0.33    0.26
   4 -15   3    0.11    0.26
   4 -15   3    0.23    0.27
   4 -15   3    0.31    0.26
  -5  15  -3    1.73    0.43
  -5  15  -3    2.67    0.54
   5 -15   3    3.11    0.57
   5 -15   3    1.95    0.46
   5 -15   3    2.61    0.50
   5 -15   3    2.10    0.49
  -6  15  -3    0.27    0.32
  -6  15  -3   -0.12    0.23
   6 -15   3    0.18    0.28
   6 -15   3    0.12    0.36
   6 -15   3    0.17    0.27
   6  14  -3    3.23    0.58
   5  14  -3   -0.16    0.24
  -5 -14   3   -0.05    0.25
  -5 -14   3   -0.14    0.26
   4  14  -3   -0.22    0.24
   4  14  -3    0.02    0.23
  -4 -14   3   -0.17    0.28
  -4 -14   3    0.10    0.23
  -4 -14   3   -0.10    0.24
   3  14  -3    2.05    0.40
   3  14  -3    2.12    0.45
  -3 -14   3    2.45    0.47
  -3 -14   3    1.07    0.32
  -3 -14   3    1.95    0.46
  -3 -14   3    2.32    0.45
   2  14  -3    0.87    0.30
   2  14  -3    1.19    0.32
  -2 -14   3    0.81    0.30
  -2 -14   3    1.04    0.36
  -2 -14   3    1.16    0.34
  -2 -14   3    1.14    0.36
   1  14  -3    0.00    0.16
   1  14  -3   -0.24    0.16
   1  14  -3    0.02    0.18
   1  14  -3   -0.15    0.18
  -1 -14   3   -0.12    0.19
  -1 -14   3    0.20    0.20
  -1 -14   3   -0.04    0.20
  -1 -14   3    0.14    0.24
   0  14  -3    0.01    0.17
   0  14  -3    0.07    0.21
   0  14  -3    0.50    0.24
   0  14  -3    0.29    0.20
   0 -14   3    0.57    0.29
   0 -14   3    0.07    0.22
   0 -14   3    0.23    0.21
   0 -14   3   -0.05    0.17
   0 -14   3    0.14    0.20
  -1  14  -3    0.14    0.18
  -1  14  -3    0.23    0.17
  -1  14  -3    0.06    0.16
  -1  14  -3    0.31    0.26
   1 -14   3    0.09    0.19
   1 -14   3    0.31    0.21
   1 -14   3    0.36    0.22
   1 -14   3    0.10    0.21
   1 -14   3    0.50    0.23
   1 -14   3    0.26    0.27
  -2  14  -3    0.02    0.19
  -2  14  -3   -0.06    0.19
   2 -14   3    0.12    0.18
   2 -14   3   -0.15    0.15
   2 -14   3    0.05    0.17
   2 -14   3    0.02    0.19
   2 -14   3    0.00    0.24
  -3  14  -3    0.14    0.21
  -3  14  -3    0.21    0.22
   3 -14   3    0.20    0.20
   3 -14   3    0.17    0.21
   3 -14   3    0.20    0.23
   3 -14   3    0.17    0.19
  -4  14  -3    0.90    0.31
  -4  14  -3    0.67    0.27
   4 -14   3    1.16    0.35
   4 -14   3    1.12    0.32
   4 -14   3    1.03    0.33
   4 -14   3    1.09    0.32
  -5  14  -3    5.58    0.69
  -5  14  -3    6.74    0.73
   5 -14   3    7.38    0.74
   5 -14   3    7.60    0.76
   5 -14   3    9.11    0.82
   5 -14   3    6.37    0.73
  -6  14  -3   -0.01    0.18
  -6  14  -3    0.09    0.24
   6 -14   3   -0.07    0.23
   6 -14   3    0.03    0.30
   6 -14   3   -0.16    0.24
   6 -14   3    0.12    0.26
  -7  14  -3   -0.01    0.29
   6  13  -3   -0.02    0.26
   5  13  -3    0.53    0.31
  -5 -13   3    1.23    0.38
  -5 -13   3    1.23    0.34
   4  13  -3    0.40    0.24
   4  13  -3    0.40    0.24
  -4 -13   3    0.81    0.30
  -4 -13   3    0.68    0.27
  -4 -13   3    0.37    0.32
  -4 -13   3    0.77    0.34
   3  13  -3    1.82    0.35
   3  13  -3    1.20    0.32
  -3 -13   3    1.35    0.32
  -3 -13   3    1.36    0.35
  -3 -13   3    1.16    0.36
  -3 -13   3    1.82    0.36
   2  13  -3    0.39    0.19
   2  13  -3    0.08    0.16
   2  13  -3    0.50    0.25
   2  13  -3    0.58    0.25
   2  13  -3    0.63    0.25
  -2 -13   3    0.90    0.28
  -2 -13   3    0.63    0.30
  -2 -13   3    0.64    0.26
  -2 -13   3    0.50    0.24
   1  13  -3    0.35    0.21
   1  13  -3    0.91    0.30
   1  13  -3    0.59    0.23
   1  13  -3    0.68    0.28
   1  13  -3    0.47    0.20
  -1 -13   3    0.99    0.31
  -1 -13   3    0.41    0.21
  -1 -13   3    1.10    0.33
  -1 -13   3    0.62    0.25
   0  13  -3    2.23    0.39
   0  13  -3    2.11    0.37
   0  13  -3    2.25    0.36
   0  13  -3    2.42    0.39
   0 -13   3    2.00    0.37
   0 -13   3    2.22    0.39
   0 -13   3    2.59    0.42
   0 -13   3    2.55    0.39
   0 -13   3    2.35    0.41
  -1  13  -3    4.08    0.49
  -1  13  -3    3.13    0.44
  -1  13  -3    3.92    0.53
   1 -13   3    3.80    0.53
   1 -13   3    4.01    0.48
   1 -13   3    2.96    0.40
   1 -13   3    3.67    0.50
   1 -13   3    4.06    0.49
   1 -13   3    3.59    0.47
  -2  13  -3    0.12    0.17
  -2  13  -3    0.54    0.27
  -2  13  -3    0.35    0.22
   2 -13   3    0.55    0.25
   2 -13   3    0.37    0.25
   2 -13   3    0.39    0.21
   2 -13   3    0.34    0.22
   2 -13   3    0.54    0.24
  -3  13  -3   -0.19    0.16
  -3  13  -3    0.47    0.21
   3 -13   3    0.51    0.22
   3 -13   3    0.29    0.20
   3 -13   3   -0.01    0.13
   3 -13   3    0.23    0.20
  -4  13  -3    1.27    0.31
  -4  13  -3    0.42    0.23
   4 -13   3    0.73    0.29
   4 -13   3    1.11    0.32
   4 -13   3    0.30    0.20
   4 -13   3    0.96    0.31
  -5  13  -3    0.05    0.20
  -5  13  -3    0.24    0.22
   5 -13   3    0.25    0.21
   5 -13   3    0.17    0.22
   5 -13   3    0.18    0.26
   5 -13   3    0.15    0.22
  -6  13  -3    0.26    0.27
  -6  13  -3    0.09    0.24
   6 -13   3    0.35    0.28
   6 -13   3    0.20    0.24
   6 -13   3   -0.15    0.24
   6 -13   3    0.21    0.25
   6 -13   3    0.40    0.27
  -7  13  -3    5.37    0.70
   7 -13   3    6.02    0.75
   7 -13   3    4.99    0.68
   7 -13   3    7.05    0.81
   7  12  -3    0.83    0.37
   6  12  -3   -0.08    0.25
   5  12  -3    0.55    0.30
   5  12  -3    0.24    0.24
  -5 -12   3    0.59    0.28
  -5 -12   3    0.43    0.27
   4  12  -3    1.54    0.36
   4  12  -3    1.42    0.33
  -4 -12   3    2.06    0.37
  -4 -12   3    1.38    0.39
  -4 -12   3    1.93    0.36
  -4 -12   3    1.26    0.34
   3  12  -3    0.44    0.21
   3  12  -3    0.32    0.20
   3  12  -3    0.36    0.20
  -3 -12   3    0.16    0.19
  -3 -12   3    0.48    0.23
  -3 -12   3    0.32    0.21
  -3 -12   3    0.66    0.28
   2  12  -3    4.47    0.50
   2  12  -3    5.27    0.56
   2  12  -3    4.58    0.48
   2  12  -3    6.61    0.58
   2  12  -3    5.46    0.46
  -2 -12   3    4.33    0.51
  -2 -12   3    5.49    0.54
  -2 -12   3    5.45    0.61
  -2 -12   3    4.95    0.54
   1  12  -3    0.91    0.22
   1  12  -3    0.76    0.24
   1  12  -3    0.45    0.21
   1  12  -3    0.27    0.17
   1  12  -3    0.43    0.21
  -1 -12   3    0.41    0.21
  -1 -12   3    0.80    0.27
  -1 -12   3    0.29    0.18
  -1 -12   3    0.58    0.24
   0  12  -3   18.69    0.89
   0  12  -3   19.97    0.81
   0  12  -3   19.92    0.87
   0  12  -3   17.66    0.80
   0  12  -3   19.29    0.89
   0 -12   3   21.81    0.96
   0 -12   3   20.08    0.90
   0 -12   3   21.28    0.90
   0 -12   3   21.08    0.93
   0 -12   3   21.23    0.87
  -1  12  -3    4.80    0.49
  -1  12  -3    5.31    0.58
  -1  12  -3    4.28    0.52
   1 -12   3    4.72    0.50
   1 -12   3    5.05    0.51
   1 -12   3    5.09    0.56
   1 -12   3    5.82    0.56
   1 -12   3    5.05    0.52
   1 -12   3    4.17    0.48
  -2  12  -3    0.39    0.21
  -2  12  -3    0.59    0.23
  -2  12  -3    0.43    0.22
   2 -12   3    0.20    0.18
   2 -12   3    0.56    0.21
   2 -12   3    0.29    0.20
   2 -12   3    0.30    0.19
   2 -12   3    0.62    0.25
  -3  12  -3    0.13    0.19
  -3  12  -3    0.31    0.21
  -3  12  -3    0.36    0.23
   3 -12   3    0.23    0.19
   3 -12   3    0.16    0.18
   3 -12   3    0.40    0.17
   3 -12   3    0.17    0.19
  -4  12  -3    3.60    0.47
  -4  12  -3    2.45    0.41
   4 -12   3    2.01    0.36
   4 -12   3    2.96    0.44
   4 -12   3    2.91    0.46
   4 -12   3    2.60    0.41
  -5  12  -3    1.59    0.38
  -5  12  -3    2.01    0.42
   5 -12   3    1.28    0.32
   5 -12   3    2.33    0.42
   5 -12   3    2.64    0.46
   5 -12   3    2.23    0.39
   5 -12   3    1.55    0.38
  -6  12  -3    0.80    0.32
  -6  12  -3    1.07    0.36
   6 -12   3    1.19    0.37
   6 -12   3    1.90    0.39
   6 -12   3    0.75    0.32
   6 -12   3    2.02    0.42
   6 -12   3    1.06    0.31
  -7  12  -3    1.37    0.38
  -7  12  -3    0.46    0.31
   7 -12   3    3.01    0.54
   7 -12   3    1.54    0.42
   7 -12   3    1.62    0.41
   7 -12   3    1.42    0.44
  -8  12  -3    0.37    0.27
   8 -12   3    0.63    0.39
   8 -12   3    0.04    0.28
   8  11  -3    0.02    0.32
   7  11  -3    0.49    0.31
  -7 -11   3    0.16    0.29
   6  11  -3    0.84    0.30
   6  11  -3    0.59    0.28
  -6 -11   3    1.00    0.32
   5  11  -3   -0.01    0.18
   5  11  -3   -0.04    0.18
  -5 -11   3    0.34    0.22
  -5 -11   3    0.03    0.29
  -5 -11   3    0.05    0.17
  -5 -11   3    0.17    0.18
[truncated: 16,177,501 more chars]
