# Supplementary material for: Design of a series of cocrystals featuring isoniazid modified with diacetone alcohol
Source: Acta Crystallogr B Struct Sci Cryst Eng Mater. 2022 Nov 8;78(Pt 6):857–67. doi: 10.1107/S2052520622009532 (PMC9728018; doi:10.1107/S2052520622009532)
Supplement: Supplementary file 2 [file b-78-00857-iz4h4m2p2c4nsup2.hkl]

data_iz4h4m2p2c4n                                                               
_shelx_title ' shelxt_a.res in P-1'                                             
_shelx_refln_list_code          4                                               
_shelx_F_calc_maximum      175.43                                               
_exptl_crystal_F_000       456.00                                               
_reflns_d_resolution_high  0.6642                                               
                                                                                
loop_                                                                           
 _space_group_symop_operation_xyz                                               
 'x, y, z'                                                                      
 '-x, -y, -z'                                                                   
                                                                                
_cell_length_a     7.0381                                                       
_cell_length_b    12.2643                                                       
_cell_length_c    12.4636                                                       
_cell_angle_alpha 103.215                                                       
_cell_angle_beta   97.797                                                       
_cell_angle_gamma  93.497                                                       
                                                                                
_shelx_F_squared_multiplier     1.000                                           
                                                                                
loop_                                                                           
 _refln_index_h                                                                 
 _refln_index_k                                                                 
 _refln_index_l                                                                 
 _refln_F_squared_calc                                                          
 _refln_F_squared_meas                                                          
 _refln_F_squared_sigma                                                         
 _refln_observed_status                                                         
   1   0   0        487.32        515.00         2.77 o                         
   2   0   0        965.64       1001.76         5.60 o                         
   3   0   0        193.07        186.09         1.85 o                         
   4   0   0        348.03        364.75         3.34 o                         
   5   0   0        332.89        307.02         3.88 o                         
   6   0   0          1.47          2.68         1.27 o                         
   7   0   0        167.94        161.93         6.57 o                         
   8   0   0         77.30         71.98         6.29 o                         
   9   0   0         40.23         44.16         9.75 o                         
  10   0   0         66.08         64.47         8.87 o                         
 -10   1   0          6.62         14.51         5.82 o                         
  -9   1   0         25.32         36.06         6.44 o                         
  -8   1   0          0.13         -1.92         2.33 o                         
  -7   1   0        158.05        169.70         6.89 o                         
  -6   1   0          7.17          6.39         1.19 o                         
  -5   1   0        273.26        294.44         3.16 o                         
  -4   1   0        277.58        286.61         3.04 o                         
  -3   1   0       2247.62       2383.42        12.35 o                         
  -2   1   0       1201.05       1183.17         6.42 o                         
  -1   1   0       4109.32       4243.19        18.08 o                         
   0   1   0         14.91         10.17         0.70 o                         
   1   1   0       3304.29       3245.80        13.73 o                         
   2   1   0       1310.53       1285.88         5.98 o                         
   3   1   0       1927.79       2042.44        10.89 o                         
   4   1   0        182.10        236.23         2.78 o                         
   5   1   0         17.55         20.51         1.05 o                         
   6   1   0        562.04        561.51         8.14 o                         
   7   1   0         34.02         34.45         3.66 o                         
   8   1   0          3.15          6.01         2.88 o                         
   9   1   0          6.33          5.49         4.29 o                         
  10   1   0         15.29         16.98         6.20 o                         
 -10   2   0         73.01         96.54        10.50 o                         
  -9   2   0         54.46         54.68         7.33 o                         
  -8   2   0          1.09          0.59         2.41 o                         
  -7   2   0        529.41        511.26         9.14 o                         
  -6   2   0         12.31         10.58         1.39 o                         
  -5   2   0        459.36        444.39         4.59 o                         
  -4   2   0         15.16         23.34         1.03 o                         
  -3   2   0        410.47        440.38         3.68 o                         
  -2   2   0         10.71          8.62         0.54 o                         
  -1   2   0        779.70        852.00         4.02 o                         
   0   2   0       2035.02       2034.16         9.32 o                         
   1   2   0         16.00         12.02         0.51 o                         
   2   2   0       5428.30       5500.83        24.89 o                         
   3   2   0        463.89        539.56         3.61 o                         
   4   2   0        299.11        304.97         3.33 o                         
   5   2   0       1250.00       1259.29         9.60 o                         
   6   2   0         38.13         39.26         2.62 o                         
   7   2   0         25.75         25.21         3.53 o                         
   8   2   0         65.53         70.97         6.85 o                         
   9   2   0         44.25         45.18         7.03 o                         
  10   2   0          2.55          3.81         6.25 o                         
 -10   3   0          1.23          2.61         4.89 o                         
  -9   3   0         16.94         23.04         4.64 o                         
  -8   3   0         34.99         44.95         4.30 o                         
  -7   3   0         19.12         24.58         2.88 o                         
  -6   3   0          0.40          0.53         1.05 o                         
  -5   3   0          0.12         -0.34         0.65 o                         
  -4   3   0        249.66        264.86         3.07 o                         
  -3   3   0        238.01        244.38         2.73 o                         
  -2   3   0        103.02        113.32         1.67 o                         
  -1   3   0       1760.89       1853.06         8.80 o                         
   0   3   0         55.09         56.92         0.92 o                         
   1   3   0         93.42         99.31         1.08 o                         
   2   3   0         35.19         38.40         0.92 o                         
   3   3   0        811.97        851.95         5.52 o                         
   4   3   0         39.22         37.26         1.23 o                         
   5   3   0          0.12          2.19         0.89 o                         
   6   3   0        169.67        150.13         3.89 o                         
   7   3   0         94.80         90.96         6.65 o                         
   8   3   0        318.48        317.14        14.31 o                         
   9   3   0          0.16          0.83         4.04 o                         
  10   3   0         27.16         41.24        10.23 o                         
 -10   4   0          0.21         -0.45         5.04 o                         
  -9   4   0          5.27          6.00         3.68 o                         
  -8   4   0         16.51         17.93         3.57 o                         
  -7   4   0         81.55         79.60         5.37 o                         
  -6   4   0         56.29         57.19         2.83 o                         
  -5   4   0       1164.35       1117.91         9.80 o                         
  -4   4   0        171.43        183.11         2.84 o                         
  -3   4   0          0.00         -0.20         0.48 o                         
  -2   4   0       1061.99       1141.18         7.07 o                         
  -1   4   0          5.66          3.15         0.40 o                         
   0   4   0       3058.66       3016.96        14.64 o                         
   1   4   0          0.03          0.10         0.30 o                         
   2   4   0        698.59        726.46         4.57 o                         
   3   4   0        331.72        313.48         2.92 o                         
   4   4   0         97.62         98.80         2.58 o                         
   5   4   0        172.70        173.52         3.71 o                         
   6   4   0          0.13          0.85         1.35 o                         
   7   4   0          4.13          5.01         3.18 o                         
   8   4   0         10.83         11.11         4.25 o                         
   9   4   0         20.34         31.36         9.15 o                         
 -10   5   0         60.81         67.90         7.80 o                         
  -9   5   0        125.75        137.34         9.29 o                         
  -8   5   0          6.04          9.49         2.97 o                         
  -7   5   0          1.95          3.76         2.17 o                         
  -6   5   0         24.20         25.40         2.20 o                         
  -5   5   0         90.15         92.93         2.92 o                         
  -4   5   0         16.19         18.63         1.27 o                         
  -3   5   0        757.93        748.95         6.42 o                         
  -2   5   0          7.95          3.37         0.49 o                         
  -1   5   0        244.42        274.05         2.58 o                         
   0   5   0         12.03          9.88         0.74 o                         
   1   5   0        722.73        703.42         4.61 o                         
   2   5   0         17.27         21.08         0.89 o                         
   3   5   0        117.71        107.21         1.79 o                         
   4   5   0        179.84        180.80         2.41 o                         
   5   5   0          8.03          5.51         0.89 o                         
   6   5   0         58.18         55.36         3.10 o                         
   7   5   0         10.55          4.91         3.21 o                         
   8   5   0        182.00        213.03        12.55 o                         
   9   5   0         13.10         13.55         6.85 o                         
 -10   6   0          9.46         17.93         7.25 o                         
  -9   6   0         45.81         56.62        11.59 o                         
  -8   6   0         51.15         63.28         5.48 o                         
  -7   6   0          5.09          3.83         2.27 o                         
  -6   6   0        163.68        157.85         4.73 o                         
  -5   6   0         50.79         54.63         2.62 o                         
  -4   6   0         15.64         17.02         1.26 o                         
  -3   6   0       1224.52       1332.53        10.07 o                         
  -2   6   0        101.83        100.33         2.31 o                         
  -1   6   0       1784.02       1942.89        12.04 o                         
   0   6   0       1970.86       1931.58        11.03 o                         
   1   6   0         10.34          9.45         0.76 o                         
   2   6   0        763.07        748.81         5.18 o                         
   3   6   0         89.72         88.02         1.72 o                         
   4   6   0          9.10          8.72         1.00 o                         
   5   6   0        214.53        208.35         3.76 o                         
   6   6   0          9.12          7.10         2.06 o                         
   7   6   0         11.53          8.60         3.53 o                         
   8   6   0          1.53         -3.82         4.90 o                         
   9   6   0          0.34          6.66         8.84 o                         
 -10   7   0          4.84         -6.09         6.09 o                         
  -9   7   0          3.76          2.78         3.99 o                         
  -8   7   0         81.77         93.99         7.38 o                         
  -7   7   0         28.39         24.17         3.46 o                         
  -6   7   0         32.31         30.90         2.56 o                         
  -5   7   0          0.10         -0.19         1.19 o                         
  -4   7   0        144.23        122.99         3.47 o                         
  -3   7   0          4.48          3.59         0.85 o                         
  -2   7   0        252.11        285.56         3.25 o                         
  -1   7   0        956.04        902.98         6.72 o                         
   0   7   0        494.25        513.72         4.79 o                         
   1   7   0       2244.52       2256.62        12.87 o                         
   2   7   0          6.21          4.40         0.72 o                         
   3   7   0        685.89        677.66         5.44 o                         
   4   7   0          6.35          5.11         1.09 o                         
   5   7   0        153.67        142.17         4.04 o                         
   6   7   0        326.32        323.32         7.31 o                         
   7   7   0          8.51         10.81         4.76 o                         
   8   7   0         11.17          5.86         7.44 o                         
   9   7   0          0.74         -9.30         9.30 o                         
  -9   8   0         48.01         44.65         6.89 o                         
  -8   8   0         84.51         88.79         7.03 o                         
  -7   8   0         41.34         42.04         4.38 o                         
  -6   8   0        114.97        123.92         6.88 o                         
  -5   8   0          0.30         -0.02         1.34 o                         
  -4   8   0          0.07         -0.20         0.92 o                         
  -3   8   0        147.79        140.84         3.40 o                         
  -2   8   0        129.67        146.69         2.79 o                         
  -1   8   0        379.75        397.75         4.24 o                         
   0   8   0        587.47        603.22         5.44 o                         
   1   8   0          0.26         -0.22         0.62 o                         
   2   8   0        123.52        116.98         2.77 o                         
   3   8   0        588.40        597.36         5.98 o                         
   4   8   0          1.58          1.13         1.18 o                         
   5   8   0        138.52        138.22         4.81 o                         
   6   8   0          6.35          6.84         2.52 o                         
   7   8   0         36.11         27.82         6.62 o                         
   8   8   0         11.95          6.51         6.14 o                         
  -9   9   0          2.00         -1.32         4.28 o                         
  -8   9   0         30.82         27.75         5.04 o                         
  -7   9   0         10.44          9.57         3.02 o                         
  -6   9   0          0.38         -0.61         1.68 o                         
  -5   9   0        112.08        103.70         4.41 o                         
  -4   9   0        187.05        174.66         4.82 o                         
  -3   9   0        444.11        438.54         5.45 o                         
  -2   9   0        142.85        156.75         2.99 o                         
  -1   9   0        614.41        613.43         6.25 o                         
   0   9   0          6.88          8.67         1.01 o                         
   1   9   0          0.03         -0.66         0.66 o                         
   2   9   0        714.82        722.80         7.26 o                         
   3   9   0        118.50        118.38         3.62 o                         
   4   9   0         40.28         36.61         2.65 o                         
   5   9   0        275.53        272.04         6.44 o                         
   6   9   0         52.82         51.29         5.23 o                         
   7   9   0         31.74         17.10        10.39 o                         
   8   9   0        120.70        133.24        13.89 o                         
  -9  10   0          9.74          8.95         5.78 o                         
  -8  10   0        101.23         99.87        11.64 o                         
  -7  10   0         31.50         33.59         5.68 o                         
  -6  10   0          8.59          0.60         2.48 o                         
  -5  10   0          3.85          6.51         2.05 o                         
  -4  10   0         41.51         42.69         3.97 o                         
  -3  10   0         14.47         17.77         1.42 o                         
  -2  10   0         60.58         59.87         2.24 o                         
  -1  10   0        127.28        123.06         2.98 o                         
   0  10   0        338.97        338.75         4.35 o                         
   1  10   0        259.89        254.82         3.77 o                         
   2  10   0          1.41          1.36         1.03 o                         
   3  10   0        148.57        150.49         4.47 o                         
   4  10   0         95.00         98.45         4.51 o                         
   5  10   0         26.04         24.13         3.20 o                         
   6  10   0          4.78          4.61         3.93 o                         
   7  10   0         21.02         11.88        13.80 o                         
   8  10   0          7.11          6.75         7.42 o                         
  -8  11   0          2.65          4.49         3.87 o                         
  -7  11   0          7.83          9.63         3.97 o                         
  -6  11   0         93.15        110.38         6.82 o                         
  -5  11   0        124.59        116.72         7.66 o                         
  -4  11   0         12.33         14.11         2.28 o                         
  -3  11   0         57.16         51.67         2.66 o                         
  -2  11   0        250.40        261.61         4.80 o                         
  -1  11   0         27.57         25.81         2.08 o                         
   0  11   0         29.63         27.43         2.21 o                         
   1  11   0        266.08        264.06         4.43 o                         
   2  11   0        164.54        164.81         4.39 o                         
   3  11   0        171.12        175.12         5.98 o                         
   4  11   0         18.71         14.99         2.89 o                         
   5  11   0          1.09         -1.24         2.53 o                         
   6  11   0          4.31          1.98         5.15 o                         
   7  11   0         54.61         63.19        10.40 o                         
  -8  12   0          2.83          2.62         4.91 o                         
  -7  12   0          7.28          6.20         3.48 o                         
  -6  12   0          5.05          1.75         2.48 o                         
  -5  12   0          4.51          1.80         2.38 o                         
  -4  12   0          7.96          5.70         1.97 o                         
  -3  12   0        119.50        128.22         4.26 o                         
  -2  12   0         86.44         79.07         3.73 o                         
  -1  12   0          5.32          5.30         1.63 o                         
   0  12   0          6.75          5.53         1.66 o                         
   1  12   0          4.83          4.37         1.66 o                         
   2  12   0         11.52         11.96         2.27 o                         
   3  12   0          0.07          1.07         2.51 o                         
   4  12   0         40.27         44.57         4.25 o                         
   5  12   0         35.80         46.64         5.63 o                         
   6  12   0          0.17          3.13         5.69 o                         
   7  12   0         26.31         17.18         8.76 o                         
  -7  13   0          8.68          7.77         3.66 o                         
  -6  13   0         14.07         15.13         3.82 o                         
  -5  13   0         36.53         30.18         3.63 o                         
  -4  13   0          6.59          6.04         2.46 o                         
  -3  13   0         93.29         97.99         5.23 o                         
  -2  13   0         13.74          9.45         2.22 o                         
  -1  13   0        116.33        120.68         5.06 o                         
   0  13   0        367.39        390.49         7.23 o                         
   1  13   0         19.07         17.94         2.77 o                         
   2  13   0          2.30          2.58         2.61 o                         
   3  13   0         48.98         52.28         5.79 o                         
   4  13   0          0.81          1.81         3.49 o                         
   5  13   0          0.04         -2.42         4.41 o                         
   6  13   0          5.16          7.75         9.61 o                         
  -7  14   0         18.14         22.78         8.02 o                         
  -6  14   0         15.66         13.46         4.15 o                         
  -5  14   0          6.10          6.33         3.27 o                         
  -4  14   0         12.52          9.03         2.89 o                         
  -3  14   0          0.81          0.87         2.28 o                         
  -2  14   0         45.46         48.79         3.76 o                         
  -1  14   0          0.35          1.21         1.97 o                         
   0  14   0        324.24        339.40         6.95 o                         
   1  14   0         11.55          9.49         2.78 o                         
   2  14   0         70.17         73.92         7.65 o                         
   3  14   0          6.77          1.63         3.50 o                         
   4  14   0          0.37          1.64         4.32 o                         
   5  14   0         11.28         18.99         6.55 o                         
  -6  15   0          3.84          3.23         5.06 o                         
  -5  15   0         24.91         29.95         4.73 o                         
  -4  15   0          6.50          5.68         3.18 o                         
  -3  15   0          9.68          8.86         3.25 o                         
  -2  15   0         18.36         15.27         3.30 o                         
  -1  15   0         38.34         37.56         4.18 o                         
   0  15   0         45.70         57.49         5.48 o                         
   1  15   0         21.13         25.46         6.22 o                         
   2  15   0          6.87          7.11         4.59 o                         
   3  15   0          3.91          7.29         5.13 o                         
   4  15   0          9.84          9.54         5.65 o                         
  -5  16   0         21.61         18.92         5.13 o                         
  -4  16   0          3.84          3.21         3.53 o                         
  -3  16   0          0.06         -2.03         3.07 o                         
  -2  16   0          2.69          2.33         3.22 o                         
  -1  16   0          1.22          2.91         3.37 o                         
   0  16   0          0.99          0.58         3.78 o                         
   1  16   0          3.47         10.89         5.30 o                         
   2  16   0          3.06          4.61         5.37 o                         
   3  16   0         22.95         37.48         9.05 o                         
  -4  17   0          5.84          7.89         4.90 o                         
  -3  17   0          3.84          3.55         4.57 o                         
  -2  17   0          9.91          5.87         4.53 o                         
  -1  17   0         34.76         32.91         7.15 o                         
   0  17   0          0.61         -5.69         5.69 o                         
   1  17   0          3.34         13.83         6.68 o                         
   2  17   0          0.43         -1.91         6.66 o                         
   0 -18   1          2.71          1.06        10.54 o                         
   1 -18   1         20.03         17.68         6.71 o                         
   2 -18   1          4.81         11.18         8.06 o                         
  -2 -17   1          2.16         -0.41         6.44 o                         
  -1 -17   1         22.11         15.60         7.76 o                         
   0 -17   1         17.46         17.65        11.54 o                         
   1 -17   1         11.75         10.75         4.49 o                         
   2 -17   1         84.72        115.44         7.72 o                         
   3 -17   1         10.11          9.83         4.94 o                         
   4 -17   1          0.89          0.42         4.53 o                         
  -4 -16   1          0.05         -6.33         6.33 o                         
  -3 -16   1          9.94          4.41         6.52 o                         
  -2 -16   1          6.79          5.93         5.26 o                         
  -1 -16   1         15.11         19.84         5.73 o                         
   0 -16   1          9.99         10.08         3.94 o                         
   1 -16   1          0.71         -1.66         2.53 o                         
   2 -16   1         34.20         29.86         4.24 o                         
   3 -16   1          0.46          4.47         3.31 o                         
   4 -16   1         11.18          8.44         3.78 o                         
   5 -16   1        127.03        143.07        11.92 o                         
  -5 -15   1         32.85         27.36        11.56 o                         
  -4 -15   1          0.06         -2.43         5.06 o                         
  -3 -15   1          2.13          0.66         4.24 o                         
  -2 -15   1          0.30         -4.47         5.00 o                         
  -1 -15   1         15.32         14.82         4.37 o                         
   0 -15   1          5.30          1.33         2.78 o                         
   1 -15   1          6.11          4.26         2.46 o                         
   2 -15   1         22.38         29.37         4.41 o                         
   3 -15   1          0.62         -0.83         2.69 o                         
   4 -15   1          0.98         -0.77         2.93 o                         
   5 -15   1         51.99         56.25         5.48 o                         
   6 -15   1         15.65          9.33         5.69 o                         
  -6 -14   1          0.06         -0.31        10.54 o                         
  -5 -14   1          4.96          4.43         5.22 o                         
  -4 -14   1         15.40         18.63         6.00 o                         
  -3 -14   1          6.85          6.59         3.77 o                         
  -2 -14   1         66.04         70.41         5.43 o                         
  -1 -14   1         18.49         19.81         3.21 o                         
   0 -14   1         18.84         13.67         2.35 o                         
   1 -14   1         13.75         12.12         2.34 o                         
   2 -14   1          3.26          3.88         2.18 o                         
   3 -14   1          1.27          0.72         2.20 o                         
   4 -14   1         10.01          8.41         3.03 o                         
   5 -14   1         42.24         35.28         4.45 o                         
   6 -14   1          0.05         -0.81         3.08 o                         
   7 -14   1          0.06          1.39         6.22 o                         
  -6 -13   1         14.88         17.67        10.54 o                         
  -5 -13   1          8.39         12.92         5.11 o                         
  -4 -13   1         27.65         31.20         5.16 o                         
  -3 -13   1         49.48         57.16         4.78 o                         
  -2 -13   1          1.90          3.47         2.47 o                         
  -1 -13   1         98.83        100.51         4.32 o                         
   0 -13   1        326.77        342.45         6.23 o                         
   1 -13   1         25.78         34.07         2.94 o                         
   2 -13   1         16.18         10.78         2.28 o                         
   3 -13   1         15.22         10.44         3.40 o                         
   4 -13   1          3.11          6.14         2.52 o                         
   5 -13   1          1.01         -0.76         2.23 o                         
   6 -13   1          1.28          2.86         2.60 o                         
   7 -13   1         52.81         54.59         6.84 o                         
  -7 -12   1          0.38         -1.18         6.00 o                         
  -6 -12   1          4.49         -0.51         5.56 o                         
  -5 -12   1         14.01         13.43         4.06 o                         
  -4 -12   1          8.10          7.66         2.94 o                         
  -3 -12   1         42.90         41.34         5.15 o                         
  -2 -12   1          4.41          4.03         1.73 o                         
  -1 -12   1        145.37        139.96         4.76 o                         
   0 -12   1          3.40          2.74         1.56 o                         
   1 -12   1         18.93         20.19         2.22 o                         
   2 -12   1        502.57        508.85         7.64 o                         
   3 -12   1         36.68         34.74         3.15 o                         
   4 -12   1         60.84         50.79         3.73 o                         
   5 -12   1          4.09         -1.00         2.13 o                         
   6 -12   1          9.36          9.60         3.00 o                         
   7 -12   1         13.16         16.35         4.85 o                         
   8 -12   1          3.97          5.02         5.07 o                         
  -7 -11   1          3.42          3.21         6.57 o                         
  -6 -11   1          3.82         -3.41         4.82 o                         
  -5 -11   1        244.45        264.87         8.57 o                         
  -4 -11   1        121.46        121.13         4.90 o                         
  -3 -11   1        104.14        107.16         4.12 o                         
  -2 -11   1          0.58          0.10         1.18 o                         
  -1 -11   1         47.16         41.70         2.41 o                         
   0 -11   1         17.08         15.65         1.81 o                         
   1 -11   1        108.45         91.66         4.44 o                         
   2 -11   1        654.11        655.52         7.66 o                         
   3 -11   1        203.82        179.59         7.45 o                         
   4 -11   1          1.30          0.22         1.59 o                         
   5 -11   1        124.19        130.47         6.33 o                         
   6 -11   1         16.94         18.30         3.20 o                         
   7 -11   1          1.15          2.69         3.23 o                         
   8 -11   1         42.18         44.10         6.19 o                         
  -8 -10   1         15.69         21.24         7.89 o                         
  -7 -10   1         77.14         86.61        10.85 o                         
  -6 -10   1          1.68         -0.25         4.96 o                         
  -5 -10   1          0.21          0.55         2.03 o                         
  -4 -10   1         69.54         59.85         3.84 o                         
  -3 -10   1        568.92        597.41         7.57 o                         
  -2 -10   1         54.54         57.88         2.30 o                         
  -1 -10   1          3.05          1.54         0.95 o                         
   0 -10   1         25.28         25.64         1.65 o                         
   1 -10   1         18.85         18.57         1.44 o                         
   2 -10   1         18.87         19.58         1.48 o                         
   3 -10   1        121.22        126.47         5.31 o                         
   4 -10   1          7.37          5.65         1.75 o                         
   5 -10   1          1.37          2.18         1.73 o                         
   6 -10   1        100.53         94.75         5.60 o                         
   7 -10   1          6.55          5.35         3.39 o                         
   8 -10   1         75.40         66.97         7.52 o                         
   9 -10   1          0.13          0.31         5.08 o                         
  -8  -9   1         20.65         23.02         7.56 o                         
  -7  -9   1         25.17         32.29         7.56 o                         
  -6  -9   1         62.53         52.03         5.66 o                         
  -5  -9   1        721.93        749.39        10.58 o                         
  -4  -9   1         38.56         39.10         2.37 o                         
  -3  -9   1        479.92        470.23         5.79 o                         
  -2  -9   1         13.31         13.48         1.27 o                         
  -1  -9   1         10.81          7.53         1.00 o                         
   0  -9   1         14.19         12.84         1.05 o                         
   1  -9   1        243.42        239.43         3.23 o                         
   2  -9   1         54.79         48.51         2.01 o                         
   3  -9   1         24.86         26.05         1.82 o                         
   4  -9   1        551.19        502.49         7.46 o                         
   5  -9   1        385.36        354.29         8.86 o                         
   6  -9   1          0.10         -0.07         1.63 o                         
   7  -9   1        105.73        108.16         6.87 o                         
   8  -9   1          0.14         -0.72         3.30 o                         
   9  -9   1          0.15         -0.92         3.97 o                         
  -9  -8   1         28.47         20.46         8.66 o                         
  -8  -8   1         23.86         31.37        12.25 o                         
  -7  -8   1         26.05         27.18        14.57 o                         
  -6  -8   1          3.47         -0.18         2.36 o                         
  -5  -8   1         75.54         69.48         3.14 o                         
  -4  -8   1         32.24         27.45         1.84 o                         
  -3  -8   1         12.09         10.24         1.17 o                         
  -2  -8   1        713.91        705.59         7.11 o                         
  -1  -8   1        604.36        619.38         5.53 o                         
   0  -8   1          0.25          1.59         0.62 o                         
   1  -8   1          0.50          1.92         0.62 o                         
   2  -8   1          1.73          1.00         0.58 o                         
   3  -8   1          0.43         -0.46         0.70 o                         
   4  -8   1         29.18         31.81         2.40 o                         
   5  -8   1         50.86         47.24         3.13 o                         
   6  -8   1         48.58         64.06         3.69 o                         
   7  -8   1         14.08         14.54         3.26 o                         
   8  -8   1         77.91         78.17         6.29 o                         
   9  -8   1          0.02         -1.58         4.09 o                         
  -9  -7   1          2.45         -1.86         6.14 o                         
  -8  -7   1          2.49         11.85         6.36 o                         
  -7  -7   1         75.88         75.43         7.58 o                         
  -6  -7   1        359.94        371.30         7.29 o                         
  -5  -7   1        247.07        240.95         4.65 o                         
  -4  -7   1         80.37         73.92         2.30 o                         
  -3  -7   1        742.16        738.00         6.26 o                         
  -2  -7   1        192.97        177.81         2.66 o                         
  -1  -7   1          0.72          0.22         0.56 o                         
   0  -7   1        172.06        168.13         2.37 o                         
   1  -7   1        128.47        143.07         2.29 o                         
   2  -7   1        372.38        413.74         3.80 o                         
   3  -7   1         17.59         16.72         1.27 o                         
   4  -7   1        640.09        632.96         7.61 o                         
   5  -7   1         73.58         80.24         3.79 o                         
   6  -7   1          0.78          0.56         1.49 o                         
   7  -7   1          2.97          2.40         2.35 o                         
   8  -7   1          2.36          3.49         2.93 o                         
   9  -7   1          3.19          2.94         4.00 o                         
  -9  -6   1          0.01          5.50         6.46 o                         
  -8  -6   1        164.35        173.79        11.36 o                         
  -7  -6   1          6.74          6.70         3.55 o                         
  -6  -6   1        238.60        228.09        10.14 o                         
  -5  -6   1        177.85        166.67         4.19 o                         
  -4  -6   1        149.77        138.64         2.59 o                         
  -3  -6   1         17.67         15.47         0.99 o                         
  -2  -6   1         48.63         48.31         1.43 o                         
  -1  -6   1        769.63        770.99         5.60 o                         
   0  -6   1         52.90         47.82         1.32 o                         
   1  -6   1        120.55        110.53         1.68 o                         
   2  -6   1       1189.04       1285.65         8.57 o                         
   3  -6   1        588.33        636.76         6.25 o                         
   4  -6   1        107.38        112.48         2.84 o                         
   5  -6   1         75.34         79.29         3.31 o                         
   6  -6   1          2.98          1.80         1.44 o                         
   7  -6   1         13.89         14.43         3.05 o                         
   8  -6   1         95.14        106.23         6.83 o                         
   9  -6   1          9.69         11.19         5.05 o                         
  10  -6   1         17.81         22.57         6.04 o                         
  -9  -5   1         14.92         17.98         7.23 o                         
  -8  -5   1          9.40          8.60         4.57 o                         
  -7  -5   1         30.75         17.90         3.75 o                         
  -6  -5   1         72.82         63.59         4.60 o                         
  -5  -5   1        119.28        120.22         2.63 o                         
  -4  -5   1          6.77          7.32         0.82 o                         
  -3  -5   1         19.44         19.05         1.03 o                         
  -2  -5   1        109.29         96.04         1.90 o                         
  -1  -5   1        736.64        724.81         4.78 o                         
   0  -5   1        239.87        256.84         3.29 o                         
   1  -5   1         35.36         44.26         1.26 o                         
   2  -5   1        252.68        230.60         2.75 o                         
   3  -5   1        238.26        262.12         3.25 o                         
   4  -5   1         15.15         13.86         1.12 o                         
   5  -5   1       1099.90       1078.36        10.49 o                         
   6  -5   1        634.59        626.33         8.57 o                         
   7  -5   1        516.93        538.78        10.03 o                         
   8  -5   1          3.88          2.03         2.66 o                         
   9  -5   1         66.78         82.58         9.08 o                         
  10  -5   1          8.88          9.65         5.78 o                         
 -10  -4   1          5.85          9.28         7.44 o                         
  -9  -4   1          4.92          1.04         4.77 o                         
  -8  -4   1         42.73         51.90         6.90 o                         
  -7  -4   1         25.39         25.00         3.63 o                         
  -6  -4   1        902.53        858.22        12.30 o                         
  -5  -4   1         10.93          6.76         0.87 o                         
  -4  -4   1        324.57        292.63         3.26 o                         
  -3  -4   1        295.72        310.86         3.09 o                         
  -2  -4   1        126.71        102.07         1.49 o                         
  -1  -4   1        818.52        830.31         4.79 o                         
   0  -4   1       1015.13        998.74         5.61 o                         
   1  -4   1       3023.49       3094.50        15.00 o                         
   2  -4   1       1152.86       1222.86         8.06 o                         
   3  -4   1        403.67        483.68         4.48 o                         
   4  -4   1        242.05        249.72         4.28 o                         
   5  -4   1          0.19          0.01         0.73 o                         
   6  -4   1        173.21        186.94         4.69 o                         
   7  -4   1         83.34         75.70         4.48 o                         
   8  -4   1        136.77        139.09        12.36 o                         
   9  -4   1          9.90         13.06         4.31 o                         
  10  -4   1         20.31         15.97         6.26 o                         
 -10  -3   1          5.14          0.02         6.00 o                         
  -9  -3   1         38.35         28.16         6.08 o                         
  -8  -3   1        156.37        151.47        10.40 o                         
  -7  -3   1          0.29          0.85         2.27 o                         
  -6  -3   1          3.07          3.13         1.72 o                         
  -5  -3   1          2.17         -0.39         0.78 o                         
  -4  -3   1         17.02         10.30         0.74 o                         
  -3  -3   1       1642.86       1767.78         9.58 o                         
  -2  -3   1         14.82         16.20         0.62 o                         
  -1  -3   1       2795.37       2783.39        12.16 o                         
   0  -3   1       2197.78       2136.57         9.05 o                         
   1  -3   1       1497.08       1475.89         7.47 o                         
   2  -3   1         98.08        108.79         1.89 o                         
   3  -3   1        102.48        107.94         2.12 o                         
   4  -3   1        723.88        715.27         7.00 o                         
   5  -3   1          0.17         -0.08         0.67 o                         
   6  -3   1        102.61        102.19         3.68 o                         
   7  -3   1        705.87        716.00        11.21 o                         
   8  -3   1         51.21         54.50         4.78 o                         
   9  -3   1          1.23         -0.34         3.28 o                         
  10  -3   1         33.69         20.49         9.42 o                         
 -10  -2   1          0.98          1.67         5.49 o                         
  -9  -2   1          0.65          4.38         4.10 o                         
  -8  -2   1          0.23         -1.30         2.65 o                         
  -7  -2   1         34.29         27.50         3.09 o                         
  -6  -2   1       1394.19       1375.30        19.88 o                         
  -5  -2   1        112.68        104.83         2.24 o                         
  -4  -2   1        346.04        418.18         3.78 o                         
  -3  -2   1        150.19        164.10         1.67 o                         
  -2  -2   1       1125.34       1047.89         5.25 o                         
  -1  -2   1         49.78         56.24         0.89 o                         
   0  -2   1         40.19         33.53         0.88 o                         
   1  -2   1       1079.45       1094.60         6.34 o                         
   2  -2   1       1095.17       1178.59         7.75 o                         
   3  -2   1       1187.29       1261.36         9.12 o                         
   4  -2   1        113.39        114.89         2.62 o                         
   5  -2   1       1058.57       1062.71         8.47 o                         
   6  -2   1         47.88         46.27         2.17 o                         
   7  -2   1        191.31        192.77         7.37 o                         
   8  -2   1         30.54         27.11         3.71 o                         
   9  -2   1         55.85         54.94         7.39 o                         
  10  -2   1        103.96        110.12        14.85 o                         
 -10  -1   1         47.30         62.71         8.68 o                         
  -9  -1   1         12.02          4.46         5.02 o                         
  -8  -1   1          3.30          4.93         3.06 o                         
  -7  -1   1         16.15         10.11         2.41 o                         
  -6  -1   1          0.19         -1.03         1.03 o                         
  -5  -1   1        405.57        464.51         3.74 o                         
  -4  -1   1          1.48          3.08         0.45 o                         
  -3  -1   1         10.34         21.69         0.64 o                         
  -2  -1   1         92.81         88.80         0.88 o                         
  -1  -1   1         92.89         89.67         0.81 o                         
   0  -1   1       2861.88       2875.14        11.76 o                         
   1  -1   1       1482.06       1538.42         8.09 o                         
   2  -1   1         10.14          8.82         0.71 o                         
   3  -1   1        329.11        375.75         4.64 o                         
   4  -1   1        248.30        257.33         2.93 o                         
   5  -1   1       1733.08       1720.64        12.03 o                         
   6  -1   1        174.03        163.96         4.14 o                         
   7  -1   1         79.36         75.68         6.22 o                         
   8  -1   1          0.25          0.05         2.18 o                         
   9  -1   1        122.03        130.90        10.85 o                         
  10  -1   1          0.98         -2.87         4.92 o                         
 -10   0   1         24.09         34.90         9.25 o                         
  -9   0   1         22.57         17.54         5.30 o                         
  -8   0   1        129.88        121.73         6.53 o                         
  -7   0   1        326.91        311.91         7.88 o                         
  -6   0   1          1.61          2.82         1.51 o                         
  -5   0   1         83.56         81.77         3.04 o                         
  -4   0   1       1008.58       1055.72         8.48 o                         
  -3   0   1        720.46        763.53         5.43 o                         
  -2   0   1       1757.92       1799.70        10.64 o                         
  -1   0   1        684.45        660.77         3.31 o                         
   0   0   1       1693.67       1620.13        33.90 o                         
   1   0   1        506.01        504.83         3.38 o                         
   2   0   1       1244.86       1299.81         8.04 o                         
   3   0   1        729.77        768.43         5.17 o                         
   4   0   1          1.69          1.07         0.51 o                         
   5   0   1          9.24          4.93         0.86 o                         
   6   0   1         81.83         86.13         2.73 o                         
   7   0   1         75.34         75.63         4.61 o                         
   8   0   1          3.86          1.35         2.69 o                         
   9   0   1         11.09         17.44         5.09 o                         
  10   0   1         46.42         55.74         9.41 o                         
 -10   1   1         13.33         10.40         5.72 o                         
  -9   1   1         25.89         23.96         6.70 o                         
  -8   1   1          1.91          3.54         2.67 o                         
  -7   1   1          5.42          6.76         2.08 o                         
  -6   1   1         11.01          8.46         1.78 o                         
  -5   1   1        528.13        531.96         6.31 o                         
  -4   1   1        142.84        131.76         2.35 o                         
  -3   1   1        124.03        115.98         1.45 o                         
  -2   1   1         38.14         48.44         0.95 o                         
  -1   1   1       2903.42       2895.57        12.12 o                         
   0   1   1         27.00         15.67         0.72 o                         
   1   1   1       1074.95       1097.00         5.32 o                         
   2   1   1       1994.80       2064.42        10.31 o                         
   3   1   1          2.55          5.48         0.52 o                         
   4   1   1        549.04        601.60         4.98 o                         
   5   1   1        113.30         98.07         2.16 o                         
   6   1   1         63.95         63.88         2.62 o                         
   7   1   1        120.35        125.11         6.54 o                         
   8   1   1          0.13          2.30         3.91 o                         
   9   1   1         11.93         18.48         5.42 o                         
  10   1   1         22.88         28.18         8.66 o                         
 -10   2   1         59.85         70.03         8.85 o                         
  -9   2   1          6.64          6.43         3.93 o                         
  -8   2   1         10.57          8.16         2.81 o                         
  -7   2   1         51.58         54.90         3.72 o                         
  -6   2   1        721.72        709.01        10.66 o                         
  -5   2   1          2.36          3.79         0.82 o                         
  -4   2   1        138.52        137.63         1.82 o                         
  -3   2   1          0.12          0.24         0.37 o                         
  -2   2   1       1476.58       1495.91         7.44 o                         
  -1   2   1        820.32        856.52         4.15 o                         
   0   2   1       5004.32       4875.83        27.06 o                         
   1   2   1        765.61        733.11         3.88 o                         
   2   2   1         58.05         54.69         0.89 o                         
   3   2   1        251.21        284.54         2.94 o                         
   4   2   1       1555.25       1644.34        11.12 o                         
   5   2   1        199.05        200.04         3.29 o                         
   6   2   1         21.80         26.25         1.77 o                         
   7   2   1         25.21         23.58         3.51 o                         
   8   2   1        201.23        208.88        12.22 o                         
   9   2   1         20.38         13.36         6.64 o                         
  10   2   1          2.83         -3.40         8.53 o                         
 -10   3   1         15.04         14.41         5.92 o                         
  -9   3   1         27.60         20.61         4.77 o                         
  -8   3   1         35.21         37.13         4.42 o                         
  -7   3   1          0.88          0.32         1.78 o                         
  -6   3   1        237.28        235.47         5.57 o                         
  -5   3   1        433.14        417.58         4.44 o                         
  -4   3   1         84.54         91.02         1.94 o                         
  -3   3   1        701.85        687.16         5.15 o                         
  -2   3   1        701.99        724.72         4.45 o                         
  -1   3   1         10.59         11.18         0.55 o                         
   0   3   1       1043.44       1024.14         5.15 o                         
   1   3   1        226.17        222.67         1.69 o                         
   2   3   1       2200.36       2266.28        11.63 o                         
   3   3   1        613.29        699.00         4.52 o                         
   4   3   1        192.99        167.89         2.45 o                         
   5   3   1          0.12          2.23         0.97 o                         
   6   3   1         38.22         29.93         2.10 o                         
   7   3   1         52.91         38.95         4.67 o                         
   8   3   1          3.03          4.37         4.89 o                         
   9   3   1          2.75         -0.74         5.27 o                         
  10   3   1         24.39          6.20        11.47 o                         
 -10   4   1         13.86         10.27         5.27 o                         
  -9   4   1         67.91         57.36         6.44 o                         
  -8   4   1         71.58         65.94         5.55 o                         
  -7   4   1          0.95          1.29         1.99 o                         
  -6   4   1          2.65          1.85         1.69 o                         
  -5   4   1       1186.10       1206.08        10.32 o                         
  -4   4   1        530.24        554.97         5.43 o                         
  -3   4   1        129.34        137.45         2.27 o                         
  -2   4   1        602.10        591.42         4.26 o                         
  -1   4   1       1191.16       1129.83         6.77 o                         
   0   4   1        117.44        115.53         1.45 o                         
   1   4   1          0.02          0.24         0.30 o                         
   2   4   1         47.83         49.20         1.50 o                         
   3   4   1        640.63        604.14         4.96 o                         
   4   4   1         82.53         80.56         1.54 o                         
   5   4   1         44.45         48.41         1.98 o                         
   6   4   1        213.98        222.47         4.52 o                         
   7   4   1         45.65         39.80         4.84 o                         
   8   4   1          2.33          1.86         6.36 o                         
   9   4   1          5.24          2.80         5.91 o                         
 -10   5   1         79.58         93.14         9.08 o                         
  -9   5   1        162.43        150.61        12.26 o                         
  -8   5   1         13.17         13.85         3.29 o                         
  -7   5   1        294.85        300.72         8.01 o                         
  -6   5   1         61.04         58.98         3.46 o                         
  -5   5   1        334.86        319.17         5.36 o                         
  -4   5   1          1.88          2.12         0.77 o                         
  -3   5   1        961.35        970.35         6.70 o                         
  -2   5   1          5.33          7.93         0.66 o                         
  -1   5   1        896.84        956.47         6.48 o                         
   0   5   1        122.05        114.76         1.69 o                         
   1   5   1       2012.31       1971.21         9.94 o                         
   2   5   1          5.70          4.78         0.51 o                         
   3   5   1        111.64        120.76         1.98 o                         
   4   5   1        115.57        111.87         2.48 o                         
   5   5   1         72.17         54.72         2.67 o                         
   6   5   1        125.84        133.17         6.88 o                         
   7   5   1         51.37         27.59         4.45 o                         
   8   5   1          0.95         -3.42         4.68 o                         
   9   5   1         29.02         30.94         8.30 o                         
 -10   6   1          1.06         -3.51         4.05 o                         
  -9   6   1         22.04          8.86         4.08 o                         
  -8   6   1         82.82         81.49         6.13 o                         
  -7   6   1        165.25        163.98         7.13 o                         
  -6   6   1        685.49        705.38         9.37 o                         
  -5   6   1        240.72        247.52         4.39 o                         
  -4   6   1         15.06         13.12         1.23 o                         
  -3   6   1        460.26        511.42         4.72 o                         
  -2   6   1        399.22        405.15         3.98 o                         
  -1   6   1        696.93        680.83         5.38 o                         
   0   6   1         72.34         66.10         1.67 o                         
   1   6   1        172.96        164.98         2.33 o                         
   2   6   1        627.42        634.68         4.56 o                         
   3   6   1        209.46        205.03         2.68 o                         
   4   6   1        553.68        540.11         5.69 o                         
   5   6   1         82.79         75.35         3.44 o                         
   6   6   1        420.63        418.51         8.14 o                         
   7   6   1         15.46         17.93         5.47 o                         
   8   6   1         31.17         30.28        25.89 o                         
   9   6   1         24.12         32.74        11.47 o                         
 -10   7   1          7.22          7.86         8.37 o                         
  -9   7   1         53.06         51.18         6.58 o                         
  -8   7   1         56.42         63.14         5.75 o                         
  -7   7   1         44.05         35.99         4.20 o                         
  -6   7   1        348.50        350.67         6.69 o                         
  -5   7   1        272.19        286.82         5.68 o                         
  -4   7   1        507.15        502.75         6.06 o                         
  -3   7   1         37.10         42.59         1.66 o                         
  -2   7   1         89.17         88.23         2.12 o                         
  -1   7   1        375.80        360.63         3.84 o                         
   0   7   1        107.74        102.40         2.99 o                         
   1   7   1        411.15        423.19         5.06 o                         
   2   7   1        462.92        440.08         3.99 o                         
   3   7   1          2.25          2.70         0.81 o                         
   4   7   1          0.89         -0.03         0.96 o                         
   5   7   1         19.34         18.95         1.98 o                         
   6   7   1         78.94         81.33         4.95 o                         
   7   7   1          9.57         16.15         5.65 o                         
   8   7   1          2.66          8.03         6.00 o                         
   9   7   1         10.68          9.46         7.45 o                         
  -9   8   1          0.42          1.95         3.47 o                         
  -8   8   1          6.50          6.52         3.09 o                         
  -7   8   1         24.74         25.11         3.57 o                         
  -6   8   1        115.46        118.13         4.79 o                         
  -5   8   1         15.10         15.78         2.03 o                         
  -4   8   1        119.93        115.89         3.54 o                         
  -3   8   1         35.35         36.69         1.68 o                         
  -2   8   1         52.88         56.86         1.85 o                         
  -1   8   1          4.24          2.67         0.75 o                         
   0   8   1        197.31        210.12         3.08 o                         
   1   8   1        522.43        502.25         4.89 o                         
   2   8   1         13.68         12.64         1.09 o                         
   3   8   1          7.02          5.97         1.04 o                         
   4   8   1        106.06        103.93         4.61 o                         
   5   8   1        110.95        112.21         5.63 o                         
   6   8   1        177.01        178.56         7.50 o                         
   7   8   1        100.17        104.20        11.16 o                         
   8   8   1        119.42        119.37        16.59 o                         
  -9   9   1          0.61          4.63         4.40 o                         
  -8   9   1          2.29          1.84         3.08 o                         
  -7   9   1         21.99         18.67         3.64 o                         
  -6   9   1          3.04          3.32         1.91 o                         
  -5   9   1          2.29          1.96         1.45 o                         
  -4   9   1        171.07        168.39         6.14 o                         
  -3   9   1         39.78         44.13         1.85 o                         
  -2   9   1         24.03         23.81         1.37 o                         
  -1   9   1        235.64        223.53         3.49 o                         
   0   9   1         42.22         46.10         1.87 o                         
   1   9   1        679.42        689.72         6.44 o                         
   2   9   1          0.38          0.88         0.87 o                         
   3   9   1         14.45         11.30         1.44 o                         
   4   9   1         23.60         21.02         2.45 o                         
   5   9   1         23.90         18.68         3.11 o                         
   6   9   1         62.73         52.73         4.95 o                         
   7   9   1        192.37        190.39        15.02 o                         
   8   9   1         21.30         23.97        10.70 o                         
  -9  10   1          0.08          1.46         5.15 o                         
  -8  10   1         40.47         39.18         5.95 o                         
  -7  10   1         13.76         17.54         4.17 o                         
  -6  10   1          0.01         -0.83         1.95 o                         
  -5  10   1         30.81         28.94         2.57 o                         
  -4  10   1          4.12          4.05         1.44 o                         
  -3  10   1         31.46         24.41         1.69 o                         
  -2  10   1          8.83          7.20         1.17 o                         
  -1  10   1         61.27         64.55         2.38 o                         
   0  10   1          9.01          8.54         1.33 o                         
   1  10   1        237.42        238.20         3.84 o                         
   2  10   1         97.23         99.71         3.31 o                         
   3  10   1        105.25        105.82         4.24 o                         
   4  10   1         65.11         68.13         4.34 o                         
   5  10   1         11.10          9.79         2.98 o                         
   6  10   1         12.21          8.73         3.64 o                         
   7  10   1          9.15         10.08         6.58 o                         
  -8  11   1          0.35          1.73         3.77 o                         
  -7  11   1         77.73         68.87         6.96 o                         
  -6  11   1         30.37         36.34         4.34 o                         
  -5  11   1         98.33        100.07         4.98 o                         
  -4  11   1          0.43          0.31         1.55 o                         
  -3  11   1         45.92         47.68         3.56 o                         
  -2  11   1         19.10         15.55         1.71 o                         
  -1  11   1          9.90          7.33         1.62 o                         
   0  11   1         24.20         27.68         2.09 o                         
   1  11   1        154.36        162.10         4.66 o                         
   2  11   1         77.86         85.19         3.64 o                         
   3  11   1          5.96          6.09         2.26 o                         
   4  11   1         13.82         15.71         3.15 o                         
   5  11   1         13.49         13.06         3.53 o                         
   6  11   1         70.53         75.07         7.24 o                         
   7  11   1          0.27         -0.31         9.30 o                         
  -8  12   1         10.32          8.98         5.60 o                         
  -7  12   1          0.16         -0.90         3.98 o                         
  -6  12   1         22.74         23.06         3.86 o                         
  -5  12   1         11.17          7.17         2.40 o                         
  -4  12   1          9.32          7.15         2.10 o                         
  -3  12   1        170.13        168.97         5.92 o                         
  -2  12   1         93.79         91.95         4.27 o                         
  -1  12   1          5.80          7.79         1.83 o                         
   0  12   1          1.44          1.31         1.45 o                         
   1  12   1         61.08         58.80         3.74 o                         
   2  12   1         10.09         10.87         2.81 o                         
   3  12   1         96.91        105.76         6.09 o                         
   4  12   1        113.71        128.03         7.32 o                         
   5  12   1         12.47          9.11         3.52 o                         
   6  12   1          3.58         -7.13         7.13 o                         
  -7  13   1         37.37         34.90         5.43 o                         
  -6  13   1         23.20         16.89         4.46 o                         
  -5  13   1         17.75         16.49         3.10 o                         
  -4  13   1         14.37         15.25         2.71 o                         
  -3  13   1        285.69        264.52         7.19 o                         
  -2  13   1         58.12         52.97         3.61 o                         
  -1  13   1         11.39          7.48         1.97 o                         
   0  13   1          9.43          9.62         2.19 o                         
   1  13   1         30.09         34.56         3.88 o                         
   2  13   1         31.39         34.79         4.53 o                         
   3  13   1         64.73         80.06         9.08 o                         
   4  13   1         25.65         30.32         5.17 o                         
   5  13   1         66.43         74.02        20.46 o                         
  -7  14   1          0.79          0.00         8.06 o                         
  -6  14   1          0.96         -2.92         3.30 o                         
  -5  14   1         12.86         15.78         3.46 o                         
  -4  14   1         17.11          9.08         2.93 o                         
  -3  14   1         16.32         18.86         3.35 o                         
  -2  14   1        164.63        167.48         6.59 o                         
  -1  14   1         20.70         19.36         3.53 o                         
   0  14   1         70.90         87.03         5.63 o                         
   1  14   1         21.75         22.03         4.13 o                         
   2  14   1          1.50         -1.02         3.56 o                         
   3  14   1         10.23          6.36         4.52 o                         
   4  14   1          6.73          6.97         5.29 o                         
   5  14   1          5.17          6.51         6.70 o                         
  -6  15   1          2.16         -0.83         4.85 o                         
  -5  15   1          4.13          2.92         3.38 o                         
  -4  15   1         17.83         19.33         3.95 o                         
  -3  15   1         18.15         15.50         3.64 o                         
  -2  15   1         13.70         17.04         3.54 o                         
  -1  15   1          7.87          6.62         3.38 o                         
   0  15   1         18.08         19.45         4.77 o                         
   1  15   1         38.25         44.52         9.76 o                         
   2  15   1          1.91          2.27         4.65 o                         
   3  15   1          6.24         20.37         5.86 o                         
   4  15   1         19.02         23.25        11.47 o                         
  -5  16   1          2.16         -1.33         4.22 o                         
  -4  16   1          0.02          1.47         3.78 o                         
  -3  16   1          2.42          3.87         3.47 o                         
  -2  16   1          0.10          0.30         3.03 o                         
  -1  16   1         25.31         20.11         5.22 o                         
   0  16   1         19.99         24.12         5.37 o                         
   1  16   1          1.02          3.90         5.24 o                         
   2  16   1          9.61         13.05         6.84 o                         
   3  16   1          0.25          0.93         8.06 o                         
  -3  17   1          7.44         13.73         6.07 o                         
  -2  17   1         25.11         35.82         7.72 o                         
  -1  17   1          0.26          5.57         5.82 o                         
   0  17   1          0.60         -5.09         7.13 o                         
   1  17   1          6.77          1.24         8.37 o                         
  -1 -18   2         46.85         31.84        17.21 o                         
   0 -18   2          4.65          1.05         6.48 o                         
   1 -18   2          0.07          0.87         4.83 o                         
   2 -18   2         20.47         21.18         5.45 o                         
  -3 -17   2          0.22          1.11         6.88 o                         
  -2 -17   2          2.55          8.82         6.68 o                         
  -1 -17   2          4.60          8.26         5.49 o                         
   0 -17   2          0.04         -3.57         3.60 o                         
   1 -17   2          4.06          3.79         4.01 o                         
   2 -17   2          1.77          6.95         3.46 o                         
   3 -17   2          1.28          2.86         3.65 o                         
   4 -17   2          0.45          4.91         4.63 o                         
  -4 -16   2         22.72         23.78         8.74 o                         
  -3 -16   2         13.75         15.97         5.64 o                         
  -2 -16   2         14.36         21.78         6.08 o                         
  -1 -16   2         37.02         51.28         8.14 o                         
   0 -16   2          5.75          7.74         3.60 o                         
   1 -16   2          8.54         10.31         3.06 o                         
   2 -16   2          2.87          2.12         2.96 o                         
   3 -16   2          0.02         -0.38         2.87 o                         
   4 -16   2         42.08         56.09         5.80 o                         
   5 -16   2         18.87         21.27         5.01 o                         
  -5 -15   2          3.02          1.19         5.87 o                         
  -4 -15   2         14.29         14.14         5.54 o                         
  -3 -15   2          3.76          7.31         4.86 o                         
  -2 -15   2          3.01         -1.20         3.23 o                         
  -1 -15   2          0.29          0.17         3.03 o                         
   0 -15   2         27.74         27.03         3.48 o                         
   1 -15   2          4.21          4.22         2.30 o                         
   2 -15   2         23.31         25.39         3.60 o                         
   3 -15   2         38.60         37.07         4.24 o                         
   4 -15   2          4.07          7.56         3.01 o                         
   5 -15   2          7.98         11.43         3.80 o                         
   6 -15   2          2.74          0.62         4.24 o                         
  -6 -14   2         34.95         42.79        13.95 o                         
  -5 -14   2          8.27          7.23         5.37 o                         
  -4 -14   2          1.75          0.62         3.65 o                         
  -3 -14   2          0.44         -1.25         2.96 o                         
  -2 -14   2          2.83          0.79         2.78 o                         
  -1 -14   2         37.80         36.51         3.09 o                         
   0 -14   2         25.57         23.83         2.87 o                         
   1 -14   2         75.71         80.41         4.38 o                         
   2 -14   2         64.76         65.68         4.62 o                         
   3 -14   2         22.46         27.54         3.70 o                         
   4 -14   2          6.87          6.72         2.89 o                         
   5 -14   2          0.01          1.49         2.78 o                         
   6 -14   2          0.60          0.73         3.13 o                         
   7 -14   2          0.86          3.72         9.61 o                         
  -6 -13   2          4.46          4.03         8.37 o                         
  -5 -13   2          0.20         -0.02         4.11 o                         
  -4 -13   2         71.05         79.26         6.20 o                         
  -3 -13   2        107.53        110.61         6.82 o                         
  -2 -13   2          0.50         -0.82         2.15 o                         
  -1 -13   2          3.00         -0.21         1.61 o                         
   0 -13   2        138.16        142.85         4.74 o                         
   1 -13   2         66.72         70.95         4.84 o                         
   2 -13   2         38.05         36.18         2.62 o                         
   3 -13   2          2.17          0.67         1.96 o                         
   4 -13   2          0.94          3.02         2.37 o                         
   5 -13   2        210.11        218.10         8.98 o                         
   6 -13   2          0.77          0.56         2.68 o                         
   7 -13   2         54.13         62.31         6.28 o                         
  -7 -12   2         10.70         12.41         7.78 o                         
  -6 -12   2         15.28         25.86        12.09 o                         
  -5 -12   2         32.71         38.65         5.16 o                         
  -4 -12   2          0.79          1.01         2.37 o                         
  -3 -12   2         30.83         28.62         3.51 o                         
  -2 -12   2          1.69         -0.16         1.58 o                         
  -1 -12   2         34.44         31.69         2.74 o                         
   0 -12   2        443.24        446.41         6.74 o                         
   1 -12   2         70.44         66.60         3.41 o                         
   2 -12   2        412.50        401.57         6.82 o                         
   3 -12   2         21.73         17.42         2.61 o                         
   4 -12   2         93.98         92.59         5.48 o                         
   5 -12   2          0.47          0.25         2.02 o                         
   6 -12   2         13.75         15.13         3.13 o                         
   7 -12   2         21.75         22.27         4.38 o                         
   8 -12   2          2.98          6.45         4.53 o                         
  -7 -11   2         36.60         46.71         9.20 o                         
  -6 -11   2          4.54          7.25         5.43 o                         
  -5 -11   2         78.74         71.35         5.01 o                         
  -4 -11   2         40.48         38.33         3.21 o                         
  -3 -11   2        138.41        138.54         5.79 o                         
  -2 -11   2        250.73        249.89         4.80 o                         
  -1 -11   2          5.17          5.28         1.40 o                         
   0 -11   2        203.97        210.35         4.55 o                         
   1 -11   2          1.15          0.78         1.22 o                         
   2 -11   2        462.75        482.86         6.23 o                         
   3 -11   2        266.36        253.20        10.64 o                         
   4 -11   2          0.03          0.66         1.63 o                         
   5 -11   2        159.13        150.70         6.44 o                         
   6 -11   2         73.39         76.39         4.94 o                         
   7 -11   2          6.13          4.96         3.50 o                         
   8 -11   2         66.21         72.38        10.70 o                         
  -8 -10   2          1.16         -5.38         7.29 o                         
  -7 -10   2         57.63         71.54         9.87 o                         
  -6 -10   2          0.35         -2.69         3.36 o                         
  -5 -10   2          0.12          0.14         1.93 o                         
  -4 -10   2        305.16        322.57         6.30 o                         
  -3 -10   2         92.36         90.83         3.86 o                         
  -2 -10   2         12.74         13.48         1.45 o                         
  -1 -10   2          9.23          7.55         1.12 o                         
   0 -10   2         13.92         12.34         1.32 o                         
   1 -10   2          9.31          7.49         1.06 o                         
   2 -10   2        336.09        323.77         4.30 o                         
   3 -10   2         49.05         51.00         3.16 o                         
   4 -10   2        102.48        101.41         4.61 o                         
   5 -10   2          9.68          5.66         1.79 o                         
   6 -10   2         53.26         47.93         4.12 o                         
   7 -10   2          1.32         -0.48         2.86 o                         
   8 -10   2          7.32          8.26         4.18 o                         
   9 -10   2          2.59         -0.22         5.23 o                         
  -8  -9   2         56.26         58.53        10.18 o                         
  -7  -9   2          8.93          7.21         4.66 o                         
  -6  -9   2          0.07         -1.55         2.99 o                         
  -5  -9   2         15.93         17.69         2.44 o                         
  -4  -9   2         10.30          9.75         1.67 o                         
  -3  -9   2         25.25         22.51         1.64 o                         
  -2  -9   2        605.87        605.47         6.03 o                         
  -1  -9   2        598.64        576.66         5.26 o                         
   0  -9   2        236.43        211.95         3.39 o                         
   1  -9   2         59.02         56.89         1.98 o                         
   2  -9   2        116.63        122.18         3.54 o                         
   3  -9   2        295.52        284.83         4.44 o                         
   4  -9   2         79.99         74.31         3.40 o                         
   5  -9   2         69.41         61.89         3.36 o                         
   6  -9   2         86.68         99.36         4.94 o                         
   7  -9   2        148.09        156.74        16.92 o                         
   8  -9   2         18.50         20.59         6.89 o                         
   9  -9   2          0.41         -1.39         4.86 o                         
  -9  -8   2         22.25         26.72         8.66 o                         
  -8  -8   2          3.16         -2.85         5.15 o                         
  -7  -8   2          6.22          7.67         3.85 o                         
  -6  -8   2         49.67         39.60         4.95 o                         
  -5  -8   2          0.07          0.52         1.35 o                         
  -4  -8   2         79.91         77.47         2.76 o                         
  -3  -8   2         65.76         55.93         2.96 o                         
  -2  -8   2         88.48         86.52         2.37 o                         
  -1  -8   2         17.34         16.04         1.05 o                         
   0  -8   2          0.01          0.96         0.61 o                         
   1  -8   2        884.88        889.30         7.15 o                         
   2  -8   2        208.51        194.14         4.76 o                         
   3  -8   2         17.39         19.08         1.73 o                         
   4  -8   2         54.72         57.50         2.40 o                         
   5  -8   2          6.24          9.35         1.73 o                         
   6  -8   2         83.63         85.18         4.17 o                         
   7  -8   2         10.52          7.15         2.90 o                         
   8  -8   2         27.98         23.86         4.24 o                         
   9  -8   2         54.37         55.96         8.21 o                         
  -9  -7   2         95.90        101.82        12.79 o                         
  -8  -7   2         36.67         39.41         6.53 o                         
  -7  -7   2        134.53        131.20         8.65 o                         
  -6  -7   2        490.09        493.49        12.74 o                         
  -5  -7   2          6.78          7.58         1.41 o                         
  -4  -7   2        105.09         99.14         2.66 o                         
  -3  -7   2          9.83          8.72         1.00 o                         
  -2  -7   2        355.07        353.66         3.88 o                         
  -1  -7   2       1634.07       1695.44         9.92 o                         
   0  -7   2        134.32        133.40         1.97 o                         
   1  -7   2        904.77        898.48         7.13 o                         
   2  -7   2        100.49         95.92         2.15 o                         
   3  -7   2        377.08        400.06         5.23 o                         
   4  -7   2         74.31         63.48         2.75 o                         
   5  -7   2         19.31         17.79         2.20 o                         
   6  -7   2          0.21         -0.76         1.41 o                         
   7  -7   2         61.10         64.20         5.17 o                         
   8  -7   2         73.64         80.27         8.00 o                         
   9  -7   2         11.19         13.21         4.56 o                         
  -9  -6   2          0.39         -0.71         5.03 o                         
  -8  -6   2        130.28        154.36        11.03 o                         
  -7  -6   2          0.60          1.42         2.88 o                         
  -6  -6   2        130.31        120.54         5.23 o                         
  -5  -6   2        199.77        199.10         3.63 o                         
  -4  -6   2        175.19        183.79         3.10 o                         
  -3  -6   2        140.01        142.30         2.29 o                         
  -2  -6   2        114.46        134.03         2.18 o                         
  -1  -6   2        242.49        230.31         3.06 o                         
   0  -6   2        362.28        418.20         3.91 o                         
   1  -6   2        361.73        398.25         3.98 o                         
   2  -6   2        122.97        129.12         2.25 o                         
   3  -6   2         57.01         43.57         1.82 o                         
   4  -6   2         41.14         34.75         1.72 o                         
   5  -6   2         21.43         21.87         1.98 o                         
   6  -6   2        235.64        233.62         5.50 o                         
   7  -6   2          1.99          4.38         2.14 o                         
   8  -6   2          4.11          1.00         2.72 o                         
   9  -6   2         21.86         19.02         4.97 o                         
  10  -6   2          9.30          5.75         7.15 o                         
  -9  -5   2          0.38         -2.47         4.27 o                         
  -8  -5   2          9.41         12.19         4.63 o                         
  -7  -5   2          1.13          1.36         2.45 o                         
  -6  -5   2        333.58        313.64         5.99 o                         
  -5  -5   2        337.34        310.09         4.04 o                         
  -4  -5   2        189.07        181.32         2.71 o                         
  -3  -5   2          3.56          2.73         0.58 o                         
  -2  -5   2        392.61        366.71         3.63 o                         
  -1  -5   2       4517.53       4622.44        22.86 o                         
   0  -5   2        457.38        522.26         4.74 o                         
   1  -5   2       1201.01       1130.50         7.27 o                         
   2  -5   2        990.98       1097.97         8.17 o                         
   3  -5   2         40.29         55.70         1.65 o                         
   4  -5   2          6.92         14.79         1.48 o                         
   5  -5   2         74.80         70.56         2.60 o                         
   6  -5   2        259.36        263.27         5.55 o                         
   7  -5   2         61.18         64.13         4.25 o                         
   8  -5   2        192.61        220.75        10.69 o                         
   9  -5   2         34.59         45.33         6.11 o                         
  10  -5   2         14.15         11.41         6.08 o                         
 -10  -4   2         28.19         18.25         6.51 o                         
  -9  -4   2          0.00          3.88         4.41 o                         
  -8  -4   2         33.72         31.75         5.67 o                         
  -7  -4   2          9.58         18.39         3.85 o                         
  -6  -4   2        209.82        187.01         6.05 o                         
  -5  -4   2         59.28         64.70         1.94 o                         
  -4  -4   2       1184.52       1173.45         8.18 o                         
  -3  -4   2        141.13        155.58         1.87 o                         
  -2  -4   2        538.96        592.03         4.24 o                         
  -1  -4   2        559.52        589.06         4.30 o                         
   0  -4   2          8.51          7.23         0.52 o                         
   1  -4   2        101.88         87.00         1.68 o                         
   2  -4   2       3156.17       3395.28        20.07 o                         
   3  -4   2        614.39        695.55         6.81 o                         
   4  -4   2          5.68          3.44         0.90 o                         
   5  -4   2         17.54         19.53         1.89 o                         
   6  -4   2        914.78        895.46         9.27 o                         
   7  -4   2         54.93         47.14         3.64 o                         
   8  -4   2         66.87         60.68         5.83 o                         
   9  -4   2          2.30          3.02         3.62 o                         
  10  -4   2          0.72          4.78         5.27 o                         
 -10  -3   2         22.61         27.73         7.10 o                         
  -9  -3   2          0.02         -1.39         3.86 o                         
  -8  -3   2        166.07        153.17         8.34 o                         
  -7  -3   2          2.37         -0.60         2.02 o                         
  -6  -3   2          6.57          7.06         2.24 o                         
  -5  -3   2         12.54         14.80         0.99 o                         
  -4  -3   2        335.71        318.00         2.85 o                         
  -3  -3   2        282.78        329.85         2.83 o                         
  -2  -3   2        139.28        150.53         1.77 o                         
  -1  -3   2       6313.70       6291.57        28.48 o                         
   0  -3   2         12.09         17.73         0.59 o                         
   1  -3   2         66.85         79.17         1.33 o                         
   2  -3   2        144.48        159.60         2.66 o                         
   3  -3   2        850.27        892.65         8.24 o                         
   4  -3   2        205.65        198.19         3.46 o                         
   5  -3   2        367.76        356.44         5.49 o                         
   6  -3   2        440.84        441.14         6.31 o                         
   7  -3   2         39.25         34.12         3.67 o                         
   8  -3   2          2.04          0.45         2.43 o                         
   9  -3   2         86.33         92.74         9.23 o                         
  10  -3   2        148.31        169.04        13.00 o                         
 -10  -2   2        200.92        207.92        14.37 o                         
  -9  -2   2         40.36         34.20         6.37 o                         
  -8  -2   2        165.94        180.77         8.94 o                         
  -7  -2   2         10.07         11.54         2.47 o                         
  -6  -2   2          9.68          6.98         1.68 o                         
  -5  -2   2       1127.38       1159.10         8.48 o                         
  -4  -2   2        442.80        474.04         4.46 o                         
  -3  -2   2         91.23         85.37         1.27 o                         
  -2  -2   2        817.95        876.82         4.93 o                         
  -1  -2   2        277.78        276.02         2.27 o                         
   0  -2   2        452.19        447.22         2.54 o                         
   1  -2   2       1443.24       1438.56         9.15 o                         
   2  -2   2        961.50       1019.10         7.77 o                         
   3  -2   2        551.41        625.27         6.27 o                         
   4  -2   2          8.03          6.13         1.02 o                         
   5  -2   2       1103.85       1100.77        10.36 o                         
   6  -2   2         11.28         10.28         1.42 o                         
   7  -2   2         39.80         51.17         4.15 o                         
   8  -2   2          0.56          0.75         2.50 o                         
   9  -2   2         29.48         24.28         7.40 o                         
  10  -2   2          6.50         10.19         6.10 o                         
 -10  -1   2          0.26          2.97         5.33 o                         
  -9  -1   2         34.54         33.55        10.83 o                         
  -8  -1   2         40.19         34.99         4.05 o                         
  -7  -1   2         25.28         20.98         2.92 o                         
  -6  -1   2        263.73        254.36         5.18 o                         
  -5  -1   2         16.94         10.21         1.26 o                         
  -4  -1   2         97.71         81.70         1.83 o                         
  -3  -1   2         82.80        105.46         1.77 o                         
  -2  -1   2       2744.52       2813.40        12.85 o                         
  -1  -1   2          0.15         -0.05         0.21 o                         
   0  -1   2          7.63          6.05         0.57 o                         
   1  -1   2       5395.89       5619.52        29.54 o                         
   2  -1   2          0.63          1.95         0.47 o                         
   3  -1   2        349.53        354.01         4.67 o                         
   4  -1   2        216.91        223.55         5.41 o                         
   5  -1   2        202.05        199.11         3.74 o                         
   6  -1   2          6.62          7.69         1.31 o                         
   7  -1   2          3.51          2.24         2.02 o                         
   8  -1   2         10.44          7.26         3.23 o                         
   9  -1   2         45.97         36.35         6.37 o                         
  10  -1   2          0.70          4.82         6.44 o                         
 -10   0   2         10.83          7.05         5.43 o                         
  -9   0   2         11.02          2.93         4.22 o                         
  -8   0   2        236.43        238.62        11.37 o                         
  -7   0   2         44.99         37.96         4.39 o                         
  -6   0   2         13.78         10.48         1.79 o                         
  -5   0   2        892.16        936.89         9.16 o                         
  -4   0   2        297.37        322.40         3.65 o                         
  -3   0   2       2893.25       3251.14        18.99 o                         
  -2   0   2       1152.66       1226.64         6.55 o                         
  -1   0   2        184.51        183.90         1.53 o                         
   0   0   2        742.34        726.47         4.15 o                         
   1   0   2        928.60        988.00         6.05 o                         
   2   0   2        113.75        123.28         1.69 o                         
   3   0   2          2.64          2.19         0.61 o                         
   4   0   2         55.61         56.80         1.62 o                         
   5   0   2         41.93         38.59         1.70 o                         
   6   0   2        247.08        234.45         4.97 o                         
   7   0   2        156.60        153.70         7.27 o                         
   8   0   2          7.32         -0.58         3.32 o                         
   9   0   2          9.64          8.37         4.91 o                         
  10   0   2         26.28         28.67         8.66 o                         
 -10   1   2         23.45         25.34         6.36 o                         
  -9   1   2         24.73         25.76         8.86 o                         
  -8   1   2         21.92         23.14         3.37 o                         
  -7   1   2         10.03          8.64         2.11 o                         
  -6   1   2        523.83        489.17         7.54 o                         
  -5   1   2          3.41          3.21         1.04 o                         
  -4   1   2        374.66        434.08         4.85 o                         
  -3   1   2        669.52        741.53         5.39 o                         
  -2   1   2       3981.37       4035.42        18.59 o                         
  -1   1   2      14431.92      14551.77        55.73 o                         
   0   1   2        367.61        365.73         2.53 o                         
   1   1   2       5217.56       5348.82        22.38 o                         
   2   1   2        223.27        265.33         2.60 o                         
   3   1   2       1240.23       1275.24         7.87 o                         
   4   1   2          0.10         -0.53         0.53 o                         
   5   1   2         48.72         50.71         2.01 o                         
   6   1   2         97.65        104.22         3.89 o                         
   7   1   2          0.09          0.53         2.19 o                         
   8   1   2          9.78          6.62         3.92 o                         
   9   1   2         23.46         11.61         6.98 o                         
  10   1   2          8.67          5.55         7.15 o                         
 -10   2   2        156.46        161.74        12.45 o                         
  -9   2   2         21.31         20.46         5.15 o                         
  -8   2   2          1.48          0.90         2.49 o                         
  -7   2   2        120.41        124.40         5.74 o                         
  -6   2   2          0.72          2.49         1.28 o                         
  -5   2   2         30.00         33.61         2.14 o                         
  -4   2   2         41.74         57.04         1.20 o                         
  -3   2   2        786.56        835.57         5.33 o                         
  -2   2   2         11.62         13.96         0.61 o                         
  -1   2   2        949.78        950.84         4.97 o                         
   0   2   2      29373.20      27397.76       110.56 o                         
   1   2   2       3272.50       3169.86        13.89 o                         
   2   2   2        928.46        993.00         6.20 o                         
   3   2   2          1.62          1.44         0.39 o                         
   4   2   2         11.87          9.61         0.87 o                         
   5   2   2        615.98        591.03         6.47 o                         
   6   2   2          1.70         -0.07         1.19 o                         
   7   2   2        123.06        134.07         7.22 o                         
   8   2   2         84.43         73.75         7.61 o                         
   9   2   2         54.17         51.73         9.00 o                         
 -10   3   2          0.96          1.11         3.97 o                         
  -9   3   2         30.50         24.74         5.24 o                         
  -8   3   2         12.77          4.68         2.84 o                         
  -7   3   2         25.63         22.61         2.77 o                         
  -6   3   2        374.95        371.70        12.04 o                         
  -5   3   2        411.42        422.81         4.57 o                         
  -4   3   2        194.56        213.13         2.65 o                         
  -3   3   2       1455.13       1529.12         8.77 o                         
  -2   3   2        203.22        192.23         2.41 o                         
  -1   3   2        239.21        202.27         2.07 o                         
   0   3   2        320.94        320.17         2.36 o                         
   1   3   2        940.70        878.92         4.86 o                         
   2   3   2        501.09        492.25         3.41 o                         
   3   3   2        162.02        151.04         2.12 o                         
   4   3   2        122.87        131.25         2.09 o                         
   5   3   2         20.88         17.82         1.42 o                         
   6   3   2         34.47         34.98         2.47 o                         
   7   3   2         22.39         17.63         3.36 o                         
   8   3   2         21.28         22.45        10.08 o                         
   9   3   2          7.43          8.20         8.99 o                         
 -10   4   2         77.02         81.32        11.10 o                         
  -9   4   2         12.07         12.10         4.07 o                         
  -8   4   2        127.83        135.44         6.84 o                         
  -7   4   2        357.58        328.78         8.25 o                         
  -6   4   2        448.04        438.74         9.50 o                         
  -5   4   2       1487.91       1468.83        11.23 o                         
  -4   4   2         98.84        107.79         2.32 o                         
  -3   4   2        232.78        244.08         2.66 o                         
  -2   4   2       1130.78       1169.03         7.12 o                         
  -1   4   2         65.98         76.67         1.51 o                         
   0   4   2        333.98        302.82         2.62 o                         
   1   4   2        142.46        151.72         1.52 o                         
   2   4   2       1918.86       2007.69        10.52 o                         
   3   4   2         33.51         37.67         1.17 o                         
   4   4   2        481.37        521.66         5.88 o                         
   5   4   2        262.86        231.68         4.58 o                         
   6   4   2        392.05        390.82         6.72 o                         
   7   4   2        114.20        109.65         6.70 o                         
   8   4   2          0.01          1.56         6.05 o                         
   9   4   2          0.56         -3.57         5.70 o                         
 -10   5   2          3.81          6.34         4.64 o                         
  -9   5   2          5.57          3.18         3.82 o                         
  -8   5   2         55.01         59.22         8.12 o                         
  -7   5   2        157.02        161.28         8.80 o                         
  -6   5   2         11.21          7.81         2.21 o                         
  -5   5   2         21.88         20.67         1.63 o                         
  -4   5   2        230.30        229.78         3.32 o                         
  -3   5   2        117.02        106.34         2.49 o                         
  -2   5   2        257.63        265.67         2.90 o                         
  -1   5   2         59.90         58.66         2.15 o                         
   0   5   2         36.31         40.31         1.25 o                         
   1   5   2       1919.86       1874.72         9.73 o                         
   2   5   2          0.82          0.47         0.42 o                         
   3   5   2        180.00        195.40         2.60 o                         
   4   5   2         73.13         70.48         2.23 o                         
   5   5   2          6.46          3.43         1.25 o                         
   6   5   2         29.14         28.79         2.68 o                         
   7   5   2          0.43          0.19         2.88 o                         
   8   5   2        267.36        308.31        17.73 o                         
   9   5   2         52.80         73.66        12.09 o                         
 -10   6   2          0.54          2.55         4.83 o                         
  -9   6   2         31.01         41.55         8.28 o                         
  -8   6   2          4.81          3.20         2.76 o                         
  -7   6   2         11.91         15.05         2.93 o                         
  -6   6   2        276.14        274.05        11.37 o                         
  -5   6   2        162.30        163.23         3.68 o                         
  -4   6   2          1.29          0.95         0.62 o                         
  -3   6   2        621.83        633.18         5.65 o                         
  -2   6   2        815.91        878.03         6.43 o                         
  -1   6   2         83.06         86.70         2.04 o                         
   0   6   2        429.14        438.75         4.10 o                         
   1   6   2        243.96        250.71         2.89 o                         
   2   6   2         29.87         28.99         1.39 o                         
   3   6   2         81.69         83.88         1.93 o                         
   4   6   2         66.24         68.79         2.38 o                         
   5   6   2         11.77          9.11         1.82 o                         
   6   6   2        215.87        208.44         7.66 o                         
   7   6   2         65.96         80.34         8.21 o                         
   8   6   2          2.27          2.95         5.92 o                         
   9   6   2          2.11          2.87         7.50 o                         
 -10   7   2          1.00         -0.03         6.78 o                         
  -9   7   2         57.30         63.20         7.90 o                         
  -8   7   2         33.06         23.38         3.95 o                         
  -7   7   2          0.05          0.14         2.20 o                         
  -6   7   2        184.26        171.46         7.14 o                         
  -5   7   2        157.71        165.11         4.90 o                         
  -4   7   2          5.38          4.51         0.86 o                         
  -3   7   2         19.99         21.19         1.36 o                         
  -2   7   2         36.69         24.77         1.20 o                         
  -1   7   2         28.75         35.77         1.48 o                         
   0   7   2          0.01         -0.08         0.59 o                         
   1   7   2        337.07        330.89         4.33 o                         
   2   7   2         37.54         42.34         1.45 o                         
   3   7   2        120.09        104.88         2.43 o                         
   4   7   2         18.07         23.48         2.01 o                         
   5   7   2          4.02          4.21         2.03 o                         
   6   7   2         16.04         15.44         3.20 o                         
   7   7   2         43.62         27.97         6.30 o                         
   8   7   2         50.89         55.20         9.86 o                         
  -9   8   2         46.49         50.06        10.16 o                         
  -8   8   2          2.08          4.88         3.26 o                         
  -7   8   2         20.41         17.95         3.41 o                         
  -6   8   2          0.02         -0.38         1.92 o                         
  -5   8   2         41.19         40.43         2.64 o                         
  -4   8   2         28.61         27.49         1.51 o                         
  -3   8   2        255.79        258.25         4.18 o                         
  -2   8   2        284.85        302.14         4.44 o                         
  -1   8   2        321.63        342.51         4.11 o                         
   0   8   2        217.98        203.43         3.06 o                         
   1   8   2         42.24         46.79         1.80 o                         
   2   8   2        226.21        218.50         3.84 o                         
   3   8   2          1.32          0.11         0.91 o                         
   4   8   2         45.20         40.65         2.88 o                         
   5   8   2         88.76         81.98         5.02 o                         
   6   8   2        103.97        105.93         9.13 o                         
   7   8   2          0.01          2.21         4.69 o                         
   8   8   2         11.42          5.89         8.99 o                         
  -9   9   2          0.45          6.08         4.40 o                         
  -8   9   2         15.44         19.62         4.05 o                         
  -7   9   2          4.52          5.44         2.90 o                         
  -6   9   2         19.79         16.04         3.11 o                         
  -5   9   2          1.59          0.69         1.38 o                         
  -4   9   2        228.06        214.09         3.99 o                         
  -3   9   2         22.50         18.42         1.42 o                         
  -2   9   2         13.23         10.65         1.07 o                         
  -1   9   2         46.85         50.20         2.02 o                         
   0   9   2        106.28        111.90         2.89 o                         
   1   9   2         74.00         77.67         3.37 o                         
   2   9   2          1.70          2.62         1.06 o                         
   3   9   2        268.95        270.89         5.43 o                         
   4   9   2        110.57        109.85         5.22 o                         
   5   9   2          0.55          1.28         2.44 o                         
   6   9   2        160.81        165.59         9.04 o                         
   7   9   2          5.32        -11.01        11.01 o                         
   8   9   2          0.38          6.51        10.23 o                         
  -9  10   2          1.46         -1.86         8.68 o                         
  -8  10   2        102.09        105.91        10.56 o                         
  -7  10   2          7.27         10.04         3.78 o                         
  -6  10   2          0.70         -0.68         2.32 o                         
  -5  10   2         87.88         92.80         4.26 o                         
  -4  10   2          0.05          0.80         1.15 o                         
  -3  10   2         27.20         27.49         1.86 o                         
  -2  10   2         37.39         38.63         2.06 o                         
  -1  10   2          0.04          0.06         1.00 o                         
   0  10   2        180.73        187.06         3.53 o                         
   1  10   2          3.94          2.52         1.11 o                         
   2  10   2        287.58        297.41         5.43 o                         
   3  10   2        119.69        127.78         5.69 o                         
   4  10   2         30.42         26.68         3.56 o                         
   5  10   2          0.54         -1.63         2.62 o                         
   6  10   2          5.56          5.64         3.81 o                         
   7  10   2         22.62         24.76         8.42 o                         
  -8  11   2          0.01          2.13         4.11 o                         
  -7  11   2          9.74          3.72         3.44 o                         
  -6  11   2          1.68         -2.16         2.81 o                         
  -5  11   2        242.86        264.58         7.25 o                         
  -4  11   2        147.14        134.05         4.80 o                         
  -3  11   2        145.21        141.20         4.56 o                         
  -2  11   2         86.00         99.10         3.88 o                         
  -1  11   2         16.07         16.15         1.81 o                         
   0  11   2         78.42         84.20         4.77 o                         
   1  11   2          6.55          2.67         1.56 o                         
   2  11   2        114.49        129.56         6.54 o                         
   3  11   2        116.79        121.00         6.29 o                         
   4  11   2          4.03          0.27         2.66 o                         
   5  11   2        158.85        170.12         8.50 o                         
   6  11   2         12.72         10.60         5.16 o                         
   7  11   2          1.39          9.92        10.23 o                         
  -8  12   2         39.96         37.83        13.02 o                         
  -7  12   2         23.45         23.47         5.82 o                         
  -6  12   2          2.62          2.57         2.85 o                         
  -5  12   2         15.43         15.81         3.00 o                         
  -4  12   2         13.82         12.22         2.53 o                         
  -3  12   2        183.01        207.95         7.79 o                         
  -2  12   2         13.39         12.12         2.26 o                         
  -1  12   2          0.39          2.29         1.56 o                         
   0  12   2        149.88        155.57         5.17 o                         
   1  12   2        114.90        107.04         5.78 o                         
   2  12   2         91.71         91.64         5.82 o                         
   3  12   2         96.46         86.00         6.05 o                         
   4  12   2         27.06         22.85         4.07 o                         
   5  12   2          5.88          7.43         4.43 o                         
   6  12   2         17.35         25.19         8.44 o                         
  -7  13   2          2.60          0.48         3.44 o                         
  -6  13   2         14.33         18.72         6.80 o                         
  -5  13   2         78.10         89.79         5.61 o                         
  -4  13   2          4.86          5.82         2.33 o                         
  -3  13   2         52.27         51.59         3.71 o                         
  -2  13   2        170.55        163.95         6.30 o                         
  -1  13   2          4.68          2.96         2.04 o                         
   0  13   2         33.50         39.62         3.70 o                         
   1  13   2         79.35         77.95         5.39 o                         
   2  13   2         12.88          8.77         3.81 o                         
   3  13   2         98.49        108.97        10.92 o                         
   4  13   2          0.65         -3.83         4.40 o                         
   5  13   2         30.78         46.40         9.05 o                         
  -7  14   2         10.99         13.02        10.85 o                         
  -6  14   2          4.05          3.62         4.19 o                         
  -5  14   2          0.59         -0.48         2.64 o                         
  -4  14   2          3.75          5.56         2.80 o                         
  -3  14   2         22.36         30.16         5.14 o                         
  -2  14   2         83.31         93.02         5.75 o                         
  -1  14   2          2.33          2.13         2.43 o                         
   0  14   2         11.24         12.11         3.57 o                         
   1  14   2         39.80         37.90         5.45 o                         
   2  14   2          1.26         -1.36         3.98 o                         
   3  14   2         11.98          8.01         5.56 o                         
   4  14   2          0.06         -0.39         5.43 o                         
   5  14   2          7.17         11.16        10.23 o                         
  -6  15   2          0.52         -4.34         5.01 o                         
  -5  15   2          1.81          2.95         3.92 o                         
  -4  15   2          2.20          1.50         3.33 o                         
  -3  15   2          4.27          6.10         3.24 o                         
  -2  15   2          7.37          5.42         3.07 o                         
  -1  15   2         13.65         10.74         3.91 o                         
   0  15   2        132.03        161.14        13.45 o                         
   1  15   2         42.04         51.28         8.67 o                         
   2  15   2         17.88         20.56         7.56 o                         
   3  15   2          4.29          1.35         6.18 o                         
   4  15   2         13.85          0.62         9.61 o                         
  -5  16   2          9.88          8.10         5.48 o                         
  -4  16   2          1.38          3.36         4.12 o                         
  -3  16   2          9.29         10.44         4.41 o                         
  -2  16   2          6.84          9.65         4.56 o                         
  -1  16   2          2.86          3.45         4.12 o                         
   0  16   2         16.52          8.04         5.10 o                         
   1  16   2          4.66         12.40         9.61 o                         
   2  16   2         21.65         25.73        11.16 o                         
  -3  17   2          4.82          5.52         6.79 o                         
  -2  17   2          2.06          6.33         7.22 o                         
  -1  17   2          0.09         -1.36         5.91 o                         
   0  17   2          4.95         11.47         8.68 o                         
   1  17   2          0.15         -2.79         9.30 o                         
  -1 -18   3         32.58         28.77         8.70 o                         
   0 -18   3          7.90          7.75         5.75 o                         
   1 -18   3         12.40         10.63         8.09 o                         
   2 -18   3         12.92         12.58         5.30 o                         
  -3 -17   3          0.61         -2.78         6.13 o                         
  -2 -17   3          0.26         -1.41         8.37 o                         
  -1 -17   3         21.74         24.39         5.55 o                         
   0 -17   3          1.94          3.46         3.98 o                         
   1 -17   3          1.14          0.24         3.65 o                         
   2 -17   3          0.03         -1.99         3.00 o                         
   3 -17   3          9.20          8.16         3.91 o                         
   4 -17   3          0.10         -2.71         4.46 o                         
  -4 -16   3        134.36        143.26        11.99 o                         
  -3 -16   3          4.08         -0.27         4.63 o                         
  -2 -16   3          5.26          5.74         4.21 o                         
  -1 -16   3         34.42         20.36         6.40 o                         
   0 -16   3         19.18         17.59         5.11 o                         
   1 -16   3         35.67         39.79         4.65 o                         
   2 -16   3          4.82          3.11         2.78 o                         
   3 -16   3          3.57          5.12         3.25 o                         
   4 -16   3         34.35         31.82         4.83 o                         
   5 -16   3         34.03         38.77         6.11 o                         
  -5 -15   3         17.72         13.92         6.46 o                         
  -4 -15   3          0.68          3.97         4.70 o                         
  -3 -15   3         14.10         14.33         4.39 o                         
  -2 -15   3          3.41          5.84         3.43 o                         
  -1 -15   3         95.16         96.25         7.72 o                         
   0 -15   3          0.17          0.47         2.26 o                         
   1 -15   3         84.73         93.41         5.10 o                         
   2 -15   3         73.71         94.36         5.79 o                         
   3 -15   3          7.08          3.11         2.77 o                         
   4 -15   3         12.05          8.11         3.34 o                         
   5 -15   3         65.45         73.55         6.23 o                         
   6 -15   3          0.63          3.41         3.91 o                         
  -6 -14   3         75.02        100.15        17.98 o                         
  -5 -14   3          2.22         -3.63         4.47 o                         
  -4 -14   3          1.39         -2.14         3.36 o                         
  -3 -14   3         57.67         62.19         5.23 o                         
  -2 -14   3         30.39         32.15         4.14 o                         
  -1 -14   3          0.59         -1.06         2.02 o                         
   0 -14   3          5.78          5.50         2.12 o                         
   1 -14   3          8.84          6.91         1.98 o                         
   2 -14   3          0.93         -0.12         2.14 o                         
   3 -14   3          3.63          5.62         2.64 o                         
   4 -14   3         38.32         30.72         3.97 o                         
   5 -14   3        198.56        222.77        12.48 o                         
   6 -14   3          3.00         -0.11         2.95 o                         
   7 -14   3          4.23         -0.31         8.99 o                         
  -6 -13   3          0.43         -0.62         8.06 o                         
  -5 -13   3         31.23         30.85         6.83 o                         
  -4 -13   3         20.26         17.32         3.51 o                         
  -3 -13   3         43.85         46.15         4.33 o                         
  -2 -13   3         23.72         15.61         2.37 o                         
  -1 -13   3         25.39         20.00         2.54 o                         
   0 -13   3         74.50         71.47         3.99 o                         
   1 -13   3        116.62        114.12         4.92 o                         
   2 -13   3         15.78         11.87         2.44 o                         
   3 -13   3          6.21          5.49         3.11 o                         
   4 -13   3         24.19         23.94         4.37 o                         
   5 -13   3          1.24          5.32         2.78 o                         
   6 -13   3          7.96          5.77         2.98 o                         
   7 -13   3        173.76        181.50        12.13 o                         
  -7 -12   3         25.84         25.73        11.47 o                         
  -6 -12   3          7.23         -2.48         7.75 o                         
  -5 -12   3         17.23         13.71         4.18 o                         
  -4 -12   3         46.06         50.88         4.52 o                         
  -3 -12   3         17.22         11.67         2.49 o                         
  -2 -12   3        143.40        161.34         5.78 o                         
  -1 -12   3         15.81         16.65         2.18 o                         
   0 -12   3        643.68        622.91        10.31 o                         
   1 -12   3        153.80        152.68         5.39 o                         
   2 -12   3         11.13         12.70         2.28 o                         
   3 -12   3         14.31          7.74         2.25 o                         
   4 -12   3         97.14         85.64         5.57 o                         
   5 -12   3         67.43         61.10         5.10 o                         
   6 -12   3         40.08         40.47         5.36 o                         
   7 -12   3         31.57         49.43         7.00 o                         
   8 -12   3          5.16          9.86         5.39 o                         
  -8 -11   3         18.51          0.62         9.92 o                         
  -7 -11   3         14.45          9.91         6.57 o                         
  -6 -11   3         23.00         24.91         5.35 o                         
  -5 -11   3          0.04          2.65         2.45 o                         
  -4 -11   3          0.16         -1.69         1.69 o                         
  -3 -11   3         73.50         76.41         3.79 o                         
  -2 -11   3          0.47         -0.18         1.37 o                         
  -1 -11   3         19.48         17.39         2.00 o                         
   0 -11   3       1046.96       1019.12         9.96 o                         
   1 -11   3        293.33        309.93         5.04 o                         
   2 -11   3        186.43        186.61         6.10 o                         
   3 -11   3         55.32         47.81         4.17 o                         
   4 -11   3          6.62          5.91         1.94 o                         
   5 -11   3          1.22          2.78         1.96 o                         
   6 -11   3          4.00          3.16         2.20 o                         
   7 -11   3          7.32          3.79         3.03 o                         
   8 -11   3         49.61         58.81         7.27 o                         
  -8 -10   3          0.04         -2.70         5.91 o                         
  -7 -10   3         47.16         51.69         7.37 o                         
  -6 -10   3        118.68        122.86         8.29 o                         
  -5 -10   3          8.16          8.70         2.25 o                         
  -4 -10   3         75.28         90.16         3.92 o                         
  -3 -10   3         22.12         20.34         1.78 o                         
  -2 -10   3          1.45          1.47         1.06 o                         
  -1 -10   3         95.69         86.70         3.02 o                         
   0 -10   3         11.89          9.64         1.16 o                         
   1 -10   3          0.84          0.19         0.90 o                         
   2 -10   3          0.37          0.58         1.08 o                         
   3 -10   3        123.54        119.17         5.20 o                         
   4 -10   3          9.21          4.31         1.72 o                         
   5 -10   3         60.98         60.72         3.81 o                         
   6 -10   3          7.65          5.13         2.36 o                         
   7 -10   3         30.40         33.63         5.02 o                         
   8 -10   3         20.51         17.91         5.67 o                         
   9 -10   3          1.82         10.57         6.99 o                         
  -8  -9   3         56.22         78.74        18.45 o                         
  -7  -9   3         34.02         38.56         6.05 o                         
  -6  -9   3          0.07         -0.56         2.83 o                         
  -5  -9   3         99.95        111.54         4.42 o                         
  -4  -9   3        409.11        416.72         6.02 o                         
  -3  -9   3         40.64         39.88         2.15 o                         
  -2  -9   3         36.80         30.60         1.72 o                         
  -1  -9   3        182.66        174.02         3.30 o                         
   0  -9   3         37.11         39.71         1.75 o                         
   1  -9   3          8.09          5.06         0.96 o                         
   2  -9   3        535.33        530.66         6.86 o                         
   3  -9   3          4.32          4.25         1.23 o                         
   4  -9   3         41.26         49.09         2.90 o                         
   5  -9   3         91.93         93.03         4.34 o                         
   6  -9   3        100.48         99.69         6.15 o                         
   7  -9   3         17.68         15.50         3.93 o                         
   8  -9   3          0.47         -0.08         4.29 o                         
   9  -9   3          0.59          2.78         5.20 o                         
  -9  -8   3         26.52         39.84         9.49 o                         
  -8  -8   3         42.67         45.88         7.13 o                         
  -7  -8   3         72.92         85.34        18.32 o                         
  -6  -8   3         63.97         68.22         5.27 o                         
  -5  -8   3          5.39          5.16         1.54 o                         
  -4  -8   3       1631.63       1618.36        13.30 o                         
  -3  -8   3        392.12        376.16         4.84 o                         
  -2  -8   3        212.11        215.70         3.78 o                         
  -1  -8   3          0.33          1.02         0.66 o                         
   0  -8   3        139.49        133.58         2.43 o                         
   1  -8   3         16.83         12.63         1.06 o                         
   2  -8   3         12.51         12.98         1.77 o                         
   3  -8   3          5.24          4.63         0.97 o                         
   4  -8   3         19.67         19.32         1.89 o                         
   5  -8   3         11.34         13.22         1.94 o                         
   6  -8   3        133.72        126.20         5.20 o                         
   7  -8   3          9.70          9.03         2.98 o                         
   8  -8   3        135.48        153.32         9.56 o                         
   9  -8   3          0.60          4.72         5.42 o                         
  -9  -7   3         92.58         93.00        12.40 o                         
  -8  -7   3         73.85         92.88        10.19 o                         
  -7  -7   3        107.21        117.32        12.16 o                         
  -6  -7   3         40.18         38.34         4.14 o                         
  -5  -7   3       1046.89       1027.40         9.74 o                         
  -4  -7   3         49.41         44.25         1.78 o                         
  -3  -7   3       1455.25       1438.56        10.32 o                         
  -2  -7   3         92.17         85.13         2.39 o                         
  -1  -7   3        343.89        337.01         3.91 o                         
   0  -7   3         24.24         36.52         1.39 o                         
   1  -7   3        566.15        550.82         5.46 o                         
   2  -7   3          6.39          4.36         0.72 o                         
   3  -7   3        425.25        455.90         5.35 o                         
   4  -7   3        526.06        495.40         6.56 o                         
   5  -7   3        113.60         89.03         3.23 o                         
   6  -7   3          0.22          0.03         1.52 o                         
   7  -7   3          6.02          8.03         2.78 o                         
   8  -7   3         16.55         15.89         4.65 o                         
   9  -7   3         44.80         40.13         6.49 o                         
  -9  -6   3         28.57         13.84         9.74 o                         
  -8  -6   3         19.04         27.75         7.78 o                         
  -7  -6   3          0.18          0.57         2.62 o                         
  -6  -6   3         23.58         20.28         2.83 o                         
  -5  -6   3          0.05         -0.97         0.97 o                         
  -4  -6   3        398.37        393.41         3.79 o                         
  -3  -6   3        215.11        208.87         2.83 o                         
  -2  -6   3          9.47          4.04         0.71 o                         
  -1  -6   3        757.95        809.93         6.33 o                         
   0  -6   3        940.94        974.01         6.59 o                         
   1  -6   3          3.79          8.31         0.82 o                         
   2  -6   3        506.84        517.02         4.63 o                         
   3  -6   3        403.45        386.98         4.90 o                         
   4  -6   3         26.09         26.94         1.96 o                         
   5  -6   3         32.57         40.58         2.64 o                         
   6  -6   3         99.62        105.69         4.40 o                         
   7  -6   3         95.54        107.58         7.86 o                         
   8  -6   3         46.19         56.80         6.06 o                         
   9  -6   3          3.13         -2.24         3.81 o                         
  -9  -5   3          1.86          0.12         4.25 o                         
  -8  -5   3         17.11         14.24         4.63 o                         
  -7  -5   3         55.96         64.88         5.38 o                         
  -6  -5   3        440.72        444.23         8.48 o                         
  -5  -5   3         61.62         59.87         2.37 o                         
  -4  -5   3         56.85         61.03         1.56 o                         
  -3  -5   3       1613.69       1594.21         9.07 o                         
  -2  -5   3         43.27         43.15         1.47 o                         
  -1  -5   3       8845.92       9324.51        43.86 o                         
   0  -5   3        402.95        370.63         3.10 o                         
   1  -5   3        347.13        345.61         3.47 o                         
   2  -5   3       2374.20       2669.23        15.76 o                         
   3  -5   3          0.09          0.63         0.73 o                         
   4  -5   3         39.83         29.63         2.02 o                         
   5  -5   3         68.21         70.85         3.35 o                         
   6  -5   3         58.21         59.91         3.18 o                         
   7  -5   3         38.87         41.63         3.92 o                         
   8  -5   3         21.21         21.01         4.23 o                         
   9  -5   3          5.12          7.28         4.15 o                         
  10  -5   3          0.19         -1.71         6.68 o                         
 -10  -4   3          1.11          3.86         5.73 o                         
  -9  -4   3          4.35          4.14         4.71 o                         
  -8  -4   3         13.33         11.66         3.70 o                         
  -7  -4   3         46.10         45.75         3.86 o                         
  -6  -4   3         28.22         32.66         2.32 o                         
  -5  -4   3        159.26        138.86         3.19 o                         
  -4  -4   3        563.02        529.29         4.75 o                         
  -3  -4   3         49.82         51.23         1.48 o                         
  -2  -4   3          0.03          0.20         0.44 o                         
  -1  -4   3        165.53        174.69         2.10 o                         
   0  -4   3        552.82        559.86         4.00 o                         
   1  -4   3        126.05        160.73         2.28 o                         
   2  -4   3        115.14        128.38         2.50 o                         
   3  -4   3       2750.72       3002.57        20.52 o                         
   4  -4   3        251.01        257.40         4.21 o                         
   5  -4   3        451.52        474.55         6.70 o                         
   6  -4   3         28.11         35.08         3.03 o                         
   7  -4   3          4.74          7.15         2.44 o                         
   8  -4   3        110.58        117.30        13.16 o                         
   9  -4   3          1.29          6.64         4.69 o                         
  10  -4   3          0.72          6.25         5.92 o                         
 -10  -3   3         17.06          8.84         5.80 o                         
  -9  -3   3         13.12          4.40         4.40 o                         
  -8  -3   3        279.40        289.02        10.51 o                         
  -7  -3   3         36.22         36.91         3.72 o                         
  -6  -3   3         36.03         30.89         2.12 o                         
  -5  -3   3        219.03        208.85         2.62 o                         
  -4  -3   3         98.13         90.60         2.21 o                         
  -3  -3   3          8.16          5.02         0.56 o                         
  -2  -3   3         79.23         95.12         1.50 o                         
  -1  -3   3        428.16        399.37         3.71 o                         
   0  -3   3        572.77        588.32         3.82 o                         
   1  -3   3        393.86        410.24         4.31 o                         
   2  -3   3        272.02        267.47         4.44 o                         
   3  -3   3          4.30          4.45         0.94 o                         
   4  -3   3        113.75        120.79         3.26 o                         
   5  -3   3        124.14        111.01         4.75 o                         
   6  -3   3        229.81        225.84         9.41 o                         
   7  -3   3        394.38        389.49         9.09 o                         
   8  -3   3         45.26         40.87         5.97 o                         
   9  -3   3          7.66          8.98         4.88 o                         
  10  -3   3         56.05         52.56         8.59 o                         
 -10  -2   3         22.28         20.37         7.94 o                         
  -9  -2   3         67.00         61.29         8.02 o                         
  -8  -2   3         50.08         44.90         4.37 o                         
  -7  -2   3         17.60         14.25         2.78 o                         
  -6  -2   3        332.28        310.54         7.05 o                         
  -5  -2   3          2.40          2.79         0.86 o                         
  -4  -2   3          5.88          5.59         0.59 o                         
  -3  -2   3        280.32        279.44         2.37 o                         
  -2  -2   3       1326.72       1339.93         7.79 o                         
  -1  -2   3        225.99        219.63         2.23 o                         
   0  -2   3        974.73        961.03         5.74 o                         
   1  -2   3         30.58         26.70         1.13 o                         
   2  -2   3        138.49        144.51         2.52 o                         
   3  -2   3         48.28         51.74         2.01 o                         
   4  -2   3        328.53        331.33         5.26 o                         
   5  -2   3        613.96        592.01         7.99 o                         
   6  -2   3         89.89         95.97         3.70 o                         
   7  -2   3         22.08         19.63         3.63 o                         
   8  -2   3         59.85         60.28         6.02 o                         
   9  -2   3          1.14          0.17         3.99 o                         
  10  -2   3          7.37          9.09         7.34 o                         
 -10  -1   3          8.36         13.43         7.14 o                         
  -9  -1   3          3.44          6.03         4.60 o                         
  -8  -1   3        277.00        255.57         8.85 o                         
  -7  -1   3        159.51        154.78        10.91 o                         
  -6  -1   3        185.28        165.54         4.65 o                         
  -5  -1   3          0.95          0.06         0.72 o                         
  -4  -1   3        331.45        401.11         4.74 o                         
  -3  -1   3       4169.34       4297.81        20.90 o                         
  -2  -1   3        656.65        698.81         4.43 o                         
  -1  -1   3        426.23        400.46         3.26 o                         
   0  -1   3       2674.13       2677.23        12.90 o                         
   1  -1   3         19.37         24.05         0.84 o                         
   2  -1   3        351.37        384.70         4.01 o                         
   3  -1   3        129.13        133.41         2.81 o                         
   4  -1   3        513.51        515.06         6.58 o                         
   5  -1   3          0.59          1.47         1.01 o                         
   6  -1   3          3.22          3.60         1.38 o                         
   7  -1   3        185.76        207.34         7.14 o                         
   8  -1   3         22.01         22.36         6.37 o                         
   9  -1   3         99.13        119.38        10.27 o                         
  10  -1   3          0.82         -4.19         6.03 o                         
 -10   0   3         46.42         56.51        10.10 o                         
  -9   0   3         37.15         32.63         5.03 o                         
  -8   0   3          1.09          0.68         2.37 o                         
  -7   0   3          8.43         13.90         2.35 o                         
  -6   0   3        616.70        551.91         8.11 o                         
  -5   0   3         82.72         71.49         2.16 o                         
  -4   0   3          4.55          1.60         0.67 o                         
  -3   0   3         29.06         34.73         1.19 o                         
  -2   0   3        675.14        621.13         4.08 o                         
  -1   0   3       1944.29       1958.18        10.69 o                         
   0   0   3        742.24        710.48         3.86 o                         
   1   0   3       1188.55       1275.82         7.12 o                         
   2   0   3         39.17         37.80         1.40 o                         
   3   0   3        980.09       1006.81         7.90 o                         
   4   0   3          0.83          0.64         0.74 o                         
   5   0   3        267.85        259.14         4.08 o                         
   6   0   3          3.79          3.17         1.36 o                         
   7   0   3        284.62        301.44         8.28 o                         
   8   0   3         48.64         68.32         7.31 o                         
   9   0   3         43.72         45.00         9.05 o                         
  10   0   3         64.77         61.08        15.81 o                         
 -10   1   3         56.06         61.24         8.63 o                         
  -9   1   3          4.77         13.17         4.29 o                         
  -8   1   3        100.87        105.77         6.21 o                         
  -7   1   3         90.22         81.78         4.46 o                         
  -6   1   3         79.90         99.24         4.03 o                         
  -5   1   3        378.07        398.90         4.83 o                         
  -4   1   3        141.42        131.15         3.03 o                         
  -3   1   3       1095.00       1092.97         6.55 o                         
  -2   1   3       1989.14       2167.38        10.63 o                         
  -1   1   3       1935.78       1975.59         9.66 o                         
   0   1   3       3756.84       3722.20        16.79 o                         
   1   1   3      11078.10      11320.66        54.44 o                         
   2   1   3       2389.90       2453.13        13.11 o                         
   3   1   3         89.93         87.99         1.65 o                         
   4   1   3          0.70          0.18         0.54 o                         
   5   1   3       1171.34       1217.92         9.99 o                         
   6   1   3          0.04         -0.99         1.12 o                         
   7   1   3         62.14         67.22         6.85 o                         
   8   1   3         10.08          4.40         3.79 o                         
   9   1   3         45.20         47.30         9.32 o                         
 -10   2   3         87.62         91.21         9.80 o                         
  -9   2   3          6.26          4.10         3.43 o                         
  -8   2   3         40.66         37.71         4.61 o                         
  -7   2   3        276.99        274.24         6.86 o                         
  -6   2   3         37.77         35.23         2.80 o                         
  -5   2   3         46.81         50.39         3.21 o                         
  -4   2   3         46.19         43.35         1.40 o                         
  -3   2   3        218.01        241.10         2.40 o                         
  -2   2   3        905.43        907.08         5.43 o                         
  -1   2   3       1254.50       1306.90         6.78 o                         
   0   2   3      30775.13      29380.50       145.65 o                         
   1   2   3        317.32        308.72         2.70 o                         
   2   2   3         99.15        100.22         1.35 o                         
   3   2   3        137.42        121.26         1.81 o                         
   4   2   3         66.28         67.16         2.19 o                         
   5   2   3        105.81        104.09         2.64 o                         
   6   2   3          0.91         -0.44         1.32 o                         
   7   2   3         20.50         29.26         3.91 o                         
   8   2   3         81.98         89.44        10.55 o                         
   9   2   3         16.60         15.59         6.88 o                         
 -10   3   3          9.34          3.69         4.25 o                         
  -9   3   3          6.39          5.80         3.53 o                         
  -8   3   3         64.09         72.12         5.52 o                         
  -7   3   3         42.74         49.15         6.82 o                         
  -6   3   3        141.78        143.35         5.93 o                         
  -5   3   3        666.12        640.22         5.86 o                         
  -4   3   3        309.05        296.96         3.01 o                         
  -3   3   3         21.47         21.31         0.91 o                         
  -2   3   3         70.68         81.68         1.51 o                         
  -1   3   3       2621.74       2794.86        15.53 o                         
   0   3   3        608.64        629.31         4.00 o                         
   1   3   3         27.87         29.61         0.94 o                         
   2   3   3       3136.05       3233.31        17.47 o                         
   3   3   3          0.28          2.02         0.49 o                         
   4   3   3        591.83        622.06         5.41 o                         
   5   3   3          0.01         -0.96         0.96 o                         
   6   3   3         32.28         31.34         2.76 o                         
   7   3   3         76.40         73.55         9.66 o                         
   8   3   3          2.90          3.11         4.81 o                         
   9   3   3          3.65          3.69         6.35 o                         
 -10   4   3         12.32         11.53         5.01 o                         
  -9   4   3        107.43        109.19        10.38 o                         
  -8   4   3         12.01         11.43         2.98 o                         
  -7   4   3         60.30         61.46         4.52 o                         
  -6   4   3        205.92        205.12         6.84 o                         
  -5   4   3        326.41        320.97         4.30 o                         
  -4   4   3         44.12         47.57         1.56 o                         
  -3   4   3         57.64         66.21         1.79 o                         
  -2   4   3        205.55        189.05         2.28 o                         
  -1   4   3        138.60        155.46         2.27 o                         
   0   4   3        197.55        211.44         2.15 o                         
   1   4   3          0.67          0.68         0.39 o                         
   2   4   3         63.13         55.05         1.40 o                         
   3   4   3          3.69          1.25         0.61 o                         
   4   4   3          3.75          5.06         0.90 o                         
   5   4   3        240.38        242.57         4.59 o                         
   6   4   3         48.48         47.18         3.24 o                         
   7   4   3         20.87         20.88         5.12 o                         
   8   4   3         45.37         42.74        14.39 o                         
   9   4   3         14.67         14.59         7.64 o                         
 -10   5   3         14.41         11.35         5.05 o                         
  -9   5   3          5.73          2.53         3.85 o                         
  -8   5   3         71.77         74.60         5.97 o                         
  -7   5   3          0.41          0.80         1.95 o                         
  -6   5   3        204.75        221.06         6.80 o                         
  -5   5   3         64.66         60.51         2.29 o                         
  -4   5   3        126.68        125.20         2.40 o                         
  -3   5   3       1029.64       1008.86         7.64 o                         
  -2   5   3        217.77        220.25         2.77 o                         
  -1   5   3        249.30        266.67         2.87 o                         
   0   5   3        159.37        157.41         2.29 o                         
   1   5   3         13.06         13.82         0.74 o                         
   2   5   3          0.31          0.08         0.55 o                         
   3   5   3          1.66          0.18         0.63 o                         
   4   5   3         49.79         50.50         3.48 o                         
   5   5   3         24.36         20.99         2.50 o                         
   6   5   3         11.15         10.66         2.50 o                         
   7   5   3         57.04         43.79         7.67 o                         
   8   5   3          6.67          0.57         4.41 o                         
   9   5   3          3.65          2.48         8.99 o                         
 -10   6   3         14.09          6.68         7.12 o                         
  -9   6   3         25.16         17.27         5.49 o                         
  -8   6   3          5.26          2.32         2.86 o                         
  -7   6   3          4.60          4.88         2.38 o                         
  -6   6   3          3.95         -1.57         1.70 o                         
  -5   6   3        255.76        247.44         4.32 o                         
  -4   6   3       1252.09       1274.47         9.72 o                         
  -3   6   3          6.67          7.52         0.94 o                         
  -2   6   3          6.96          5.60         0.75 o                         
  -1   6   3        219.18        222.66         2.98 o                         
   0   6   3        974.00        904.68         6.86 o                         
   1   6   3          0.61         -0.06         0.50 o                         
   2   6   3         19.86         18.06         1.12 o                         
   3   6   3        577.29        544.23         7.55 o                         
   4   6   3         75.08         71.79         3.24 o                         
   5   6   3          9.16          5.48         1.91 o                         
   6   6   3          4.08          5.35         2.68 o                         
   7   6   3          5.28          3.52         4.93 o                         
   8   6   3          0.74         -4.93         4.93 o                         
  -9   7   3        165.12        193.91        10.16 o                         
  -8   7   3         16.12         20.73         4.47 o                         
  -7   7   3          1.88          1.69         2.50 o                         
  -6   7   3          7.43          8.84         2.41 o                         
  -5   7   3        199.78        202.34         4.92 o                         
  -4   7   3        153.19        151.99         3.13 o                         
  -3   7   3       1270.96       1265.15         9.59 o                         
  -2   7   3         15.21         19.43         1.16 o                         
  -1   7   3        203.91        194.79         2.96 o                         
   0   7   3        281.01        281.67         3.46 o                         
   1   7   3         31.18         34.86         1.98 o                         
   2   7   3        327.66        332.00         4.62 o                         
   3   7   3          7.17          3.99         1.11 o                         
   4   7   3          0.00          0.67         1.30 o                         
   5   7   3         58.28         55.40         6.03 o                         
   6   7   3         57.13         58.70         5.04 o                         
   7   7   3         49.24         29.39         7.12 o                         
   8   7   3          0.59         -4.81         5.48 o                         
  -9   8   3          3.36          2.05         3.88 o                         
  -8   8   3         27.44         30.30         5.76 o                         
  -7   8   3         89.79         90.46         7.68 o                         
  -6   8   3        157.99        158.75         8.64 o                         
  -5   8   3        220.95        220.62         5.35 o                         
  -4   8   3         11.78          7.27         1.15 o                         
  -3   8   3         23.81         27.18         1.61 o                         
  -2   8   3         20.33         19.90         1.29 o                         
  -1   8   3        162.54        168.92         2.76 o                         
   0   8   3        134.66        130.96         2.71 o                         
   1   8   3         20.93         17.07         1.38 o                         
   2   8   3        396.19        389.15         5.41 o                         
   3   8   3         47.29         44.21         2.62 o                         
   4   8   3          1.98          0.40         1.61 o                         
   5   8   3        270.87        301.16         9.68 o                         
   6   8   3         28.71         30.50         7.07 o                         
   7   8   3          6.54          7.13         8.37 o                         
   8   8   3         14.23         12.71        10.54 o                         
  -9   9   3          2.62          2.14         3.96 o                         
  -8   9   3         40.62         40.27         4.97 o                         
  -7   9   3         15.31         11.27         3.21 o                         
  -6   9   3          4.63          2.90         2.47 o                         
  -5   9   3         23.38         19.02         2.22 o                         
  -4   9   3        250.65        256.36         5.00 o                         
  -3   9   3          6.32          7.34         1.25 o                         
  -2   9   3          0.27          0.88         0.87 o                         
  -1   9   3        366.83        361.85         4.74 o                         
   0   9   3         67.51         68.81         2.40 o                         
   1   9   3         17.13         14.22         1.55 o                         
   2   9   3        263.78        272.30         4.95 o                         
   3   9   3         35.33         29.91         2.72 o                         
   4   9   3         92.11         91.79         5.85 o                         
   5   9   3         31.72         31.10         3.96 o                         
   6   9   3         12.37          7.55         4.24 o                         
   7   9   3         64.07         83.77        11.62 o                         
  -9  10   3          4.52          6.82         8.37 o                         
  -8  10   3         24.53         23.96         5.36 o                         
  -7  10   3         28.97         23.73         5.60 o                         
  -6  10   3         69.79         80.45         5.57 o                         
  -5  10   3         63.45         70.18         3.84 o                         
  -4  10   3         44.26         38.43         2.46 o                         
  -3  10   3          0.00          0.23         1.12 o                         
  -2  10   3          2.89          2.07         1.11 o                         
  -1  10   3         18.57         18.67         1.69 o                         
   0  10   3        438.60        443.87         5.68 o                         
   1  10   3         81.77         75.37         3.36 o                         
   2  10   3         54.83         59.29         3.42 o                         
   3  10   3        167.56        158.84         6.38 o                         
   4  10   3          1.43          2.27         2.51 o                         
   5  10   3         79.88         79.17         7.12 o                         
   6  10   3         14.70         14.09         5.33 o                         
   7  10   3        115.64        114.07        13.29 o                         
  -8  11   3          8.66         12.80         4.88 o                         
  -7  11   3          0.02          3.00         3.61 o                         
  -6  11   3          0.37          4.63         3.26 o                         
  -5  11   3          0.08          2.68         2.03 o                         
  -4  11   3          4.35          3.24         1.96 o                         
  -3  11   3        108.83        116.29         4.25 o                         
  -2  11   3         32.16         28.24         2.33 o                         
  -1  11   3        205.32        200.30         4.98 o                         
   0  11   3         10.01          6.54         1.53 o                         
   1  11   3         27.78         27.07         2.60 o                         
   2  11   3        148.11        166.75         9.18 o                         
   3  11   3          1.57         -0.45         2.26 o                         
   4  11   3          2.12          2.30         3.31 o                         
   5  11   3         12.40          7.22         4.35 o                         
   6  11   3          2.74          2.31         5.95 o                         
  -8  12   3         21.69         13.95         9.30 o                         
  -7  12   3         20.21         24.96         6.13 o                         
  -6  12   3          3.41          0.93         2.75 o                         
  -5  12   3          7.86          3.58         2.51 o                         
  -4  12   3          1.21         -0.15         2.01 o                         
  -3  12   3         26.98         28.32         3.30 o                         
  -2  12   3         13.48          8.94         2.06 o                         
  -1  12   3          6.02          6.07         1.83 o                         
   0  12   3         84.45         93.82         5.45 o                         
   1  12   3          1.00          1.83         2.08 o                         
   2  12   3         17.77         17.86         3.35 o                         
   3  12   3         87.75         84.32         7.06 o                         
   4  12   3          0.57         -1.07         3.58 o                         
   5  12   3          0.91          0.37         4.56 o                         
   6  12   3          0.26          2.77         6.97 o                         
  -7  13   3          0.09         -2.72         3.87 o                         
  -6  13   3         32.07         39.43         5.78 o                         
  -5  13   3         18.36         14.65         3.21 o                         
  -4  13   3         35.32         32.84         3.42 o                         
  -3  13   3         24.89         25.87         3.18 o                         
  -2  13   3          5.21          9.99         2.54 o                         
  -1  13   3         20.54         24.12         3.77 o                         
   0  13   3         65.74         61.56         5.11 o                         
   1  13   3         35.66         34.47         4.29 o                         
   2  13   3        120.65        127.72        10.21 o                         
   3  13   3         41.50         39.73        12.71 o                         
   4  13   3          1.35          3.72         5.48 o                         
   5  13   3          1.68          6.83         6.79 o                         
  -6  14   3          0.78         -0.83         4.58 o                         
  -5  14   3         13.04         14.97         3.63 o                         
  -4  14   3          8.07          2.74         3.07 o                         
  -3  14   3         58.65         61.76         7.03 o                         
  -2  14   3         84.51         83.14         5.86 o                         
  -1  14   3          2.07          1.19         3.06 o                         
   0  14   3          2.08         -0.23         3.14 o                         
   1  14   3         39.50         31.19         7.42 o                         
   2  14   3          4.67         -0.21         5.39 o                         
   3  14   3         12.31         12.28         6.33 o                         
   4  14   3         13.81         13.82         7.44 o                         
  -5  15   3          4.26          2.19         3.97 o                         
  -4  15   3          0.10          1.85         3.27 o                         
  -3  15   3         45.64         50.63         5.60 o                         
  -2  15   3         23.65         29.33         5.29 o                         
  -1  15   3          9.67         10.60         4.83 o                         
   0  15   3          2.60          9.39         4.87 o                         
   1  15   3         68.25         99.48        12.35 o                         
   2  15   3          2.95          0.69         5.88 o                         
   3  15   3          5.20          5.58         8.37 o                         
  -4  16   3          0.39         -1.70         5.06 o                         
  -3  16   3          1.64          0.86         4.24 o                         
  -2  16   3          6.43         11.83         4.96 o                         
  -1  16   3         22.28         25.54         6.65 o                         
   0  16   3         39.39         64.80        15.19 o                         
   1  16   3          0.15          1.24         7.75 o                         
   2  16   3         10.92          8.68         9.92 o                         
  -1  17   3          9.28         16.43        10.23 o                         
  -1 -18   4         67.44         61.48         8.82 o                         
   0 -18   4         36.98         40.71        13.69 o                         
   1 -18   4         23.72         36.54         6.85 o                         
   2 -18   4          0.03         -0.46         4.71 o                         
  -3 -17   4         12.07         33.00         8.70 o                         
  -2 -17   4          2.78          3.50         5.16 o                         
  -1 -17   4          8.33          9.69         4.74 o                         
   0 -17   4          8.30          3.42         4.25 o                         
   1 -17   4         65.05         66.93         6.69 o                         
   2 -17   4         17.74         16.25         4.59 o                         
   3 -17   4          1.33          2.61         3.62 o                         
   4 -17   4         29.08         23.41         5.87 o                         
  -4 -16   4         35.27         40.26         7.61 o                         
  -3 -16   4         10.19          8.38         4.83 o                         
  -2 -16   4          0.02         -1.09         3.67 o                         
  -1 -16   4        119.52        119.99         8.91 o                         
   0 -16   4         11.48         11.76         3.93 o                         
   1 -16   4         48.69         59.11         6.90 o                         
   2 -16   4         12.62         13.71         3.68 o                         
   3 -16   4         11.84          8.76         3.60 o                         
   4 -16   4         52.34         46.17         5.43 o                         
   5 -16   4         75.99         74.21         7.15 o                         
  -5 -15   4         10.67         10.85         7.50 o                         
  -4 -15   4          2.94          1.47         4.11 o                         
  -3 -15   4          1.38          2.14         3.62 o                         
  -2 -15   4          5.05          5.32         3.02 o                         
  -1 -15   4          4.33          8.79         3.16 o                         
   0 -15   4         38.95         43.98         4.72 o                         
   1 -15   4         36.13         30.73         4.05 o                         
   2 -15   4         44.46         57.26         4.39 o                         
   3 -15   4          5.85          3.03         2.63 o                         
   4 -15   4          1.81          0.20         2.85 o                         
   5 -15   4          1.36          2.40         3.24 o                         
   6 -15   4         47.44         49.28         8.52 o                         
  -6 -14   4         56.80         37.21        12.71 o                         
  -5 -14   4         22.68         22.54        10.98 o                         
  -4 -14   4          2.43          4.18         3.61 o                         
  -3 -14   4         34.61         40.16         4.85 o                         
  -2 -14   4         18.60         18.01         3.03 o                         
  -1 -14   4          7.72          6.81         2.53 o                         
   0 -14   4         29.24         16.56         2.94 o                         
   1 -14   4         74.65         75.67         4.34 o                         
   2 -14   4         11.66         13.78         2.87 o                         
   3 -14   4         40.86         48.03         5.36 o                         
   4 -14   4         19.57         16.55         3.42 o                         
   5 -14   4         25.03         24.75         4.02 o                         
   6 -14   4         35.11         38.56         4.88 o                         
   7 -14   4         43.41         57.67        14.88 o                         
  -7 -13   4          8.60          3.41         9.30 o                         
  -6 -13   4         36.26         49.92        13.64 o                         
  -5 -13   4         50.61         46.09         5.80 o                         
  -4 -13   4          1.93          4.36         2.95 o                         
  -3 -13   4          0.17         -0.80         2.28 o                         
  -2 -13   4          2.71          2.05         1.88 o                         
  -1 -13   4          0.03          2.65         1.87 o                         
   0 -13   4        124.09        130.45         5.93 o                         
   1 -13   4         27.94         21.95         2.56 o                         
   2 -13   4          1.02          0.98         1.78 o                         
   3 -13   4         40.34         39.61         4.14 o                         
   4 -13   4          3.78          2.56         2.48 o                         
   5 -13   4          2.24         -0.23         2.35 o                         
   6 -13   4          4.55          1.15         3.09 o                         
   7 -13   4         59.61         63.59        13.96 o                         
  -7 -12   4         43.40         23.56        10.54 o                         
  -6 -12   4          5.81         -0.79         6.05 o                         
  -5 -12   4         15.75         20.57         4.18 o                         
  -4 -12   4         74.15         74.40         5.22 o                         
  -3 -12   4          0.08          0.36         1.67 o                         
  -2 -12   4          0.53          2.29         1.66 o                         
  -1 -12   4        242.30        242.26         6.60 o                         
   0 -12   4          0.01          1.24         1.53 o                         
   1 -12   4         33.74         33.82         2.73 o                         
   2 -12   4        116.39        112.45         5.04 o                         
   3 -12   4         81.48         86.31         4.93 o                         
   4 -12   4         28.28         34.71         3.75 o                         
   5 -12   4          5.84          7.62         2.67 o                         
   6 -12   4          3.30          1.86         2.62 o                         
   7 -12   4          5.10          4.53         4.10 o                         
   8 -12   4          3.46          6.83         5.25 o                         
  -8 -11   4          6.56         10.18         7.76 o                         
  -7 -11   4         56.04         67.26        10.31 o                         
  -6 -11   4         28.67         17.57         4.92 o                         
  -5 -11   4         10.85          6.06         2.80 o                         
  -4 -11   4         55.98         52.50         4.57 o                         
  -3 -11   4        133.71        120.48         5.40 o                         
  -2 -11   4        169.91        172.70         5.28 o                         
  -1 -11   4         44.70         49.00         4.03 o                         
   0 -11   4        422.30        417.72        10.92 o                         
   1 -11   4         90.81         89.50         3.06 o                         
   2 -11   4          4.93          6.48         1.84 o                         
   3 -11   4        138.67        130.93         8.31 o                         
   4 -11   4         14.74         11.47         2.31 o                         
   5 -11   4         99.58        111.86         5.76 o                         
   6 -11   4          0.12          0.01         1.88 o                         
   7 -11   4          7.97          6.62         3.75 o                         
   8 -11   4          0.08          1.67         4.07 o                         
  -8 -10   4         26.83         30.27        22.01 o                         
  -7 -10   4          1.97          1.28         4.09 o                         
  -6 -10   4          5.13          5.66         3.50 o                         
  -5 -10   4         19.36         15.40         2.66 o                         
  -4 -10   4         62.40         69.61         3.15 o                         
  -3 -10   4         41.07         34.35         2.20 o                         
  -2 -10   4         42.39         41.34         2.49 o                         
  -1 -10   4          0.97          0.75         0.96 o                         
   0 -10   4          8.43          5.92         1.10 o                         
   1 -10   4        823.29        812.10         8.79 o                         
   2 -10   4       1509.72       1450.94        16.64 o                         
   3 -10   4         19.28         17.79         2.33 o                         
   4 -10   4        810.80        760.25        10.99 o                         
   5 -10   4         38.30         33.08         3.49 o                         
   6 -10   4         13.21         11.50         2.73 o                         
   7 -10   4         38.11         38.46         6.37 o                         
   8 -10   4         22.15         24.11         6.47 o                         
  -8  -9   4         12.82         17.61         6.08 o                         
  -7  -9   4         13.19         14.39         4.69 o                         
  -6  -9   4          9.20         10.08         3.56 o                         
  -5  -9   4        425.65        440.73         8.37 o                         
  -4  -9   4        172.58        161.83         5.16 o                         
  -3  -9   4        142.99        136.24         3.66 o                         
  -2  -9   4        357.40        343.75         4.81 o                         
  -1  -9   4         35.33         40.75         1.91 o                         
   0  -9   4         34.07         30.13         2.11 o                         
   1  -9   4        292.35        278.90         4.58 o                         
   2  -9   4       1045.08       1035.98        10.91 o                         
   3  -9   4          7.69         10.10         1.49 o                         
   4  -9   4         11.35          3.72         1.48 o                         
   5  -9   4        172.98        167.43         6.91 o                         
   6  -9   4         22.88         12.73         2.80 o                         
   7  -9   4         14.40         18.23         5.93 o                         
   8  -9   4         75.09         79.46         9.48 o                         
   9  -9   4          1.45          4.18         5.71 o                         
  -9  -8   4         16.88         10.01         6.20 o                         
  -8  -8   4          6.81          3.37         4.65 o                         
  -7  -8   4         33.04         33.67         6.09 o                         
  -6  -8   4         12.32         12.28         4.14 o                         
  -5  -8   4          5.17          4.03         1.48 o                         
  -4  -8   4         59.67         59.73         2.47 o                         
  -3  -8   4       1149.20       1123.83         9.39 o                         
  -2  -8   4        447.88        430.38         6.64 o                         
  -1  -8   4          8.27          8.72         0.92 o                         
   0  -8   4          7.02          4.90         0.77 o                         
   1  -8   4        605.66        622.02         6.74 o                         
   2  -8   4         35.70         33.63         2.37 o                         
   3  -8   4        112.88        102.42         2.99 o                         
   4  -8   4        210.09        202.57         3.58 o                         
   5  -8   4        107.55         85.42         3.98 o                         
   6  -8   4        540.78        524.62         9.46 o                         
   7  -8   4          2.98          3.07         3.07 o                         
   8  -8   4          6.12          0.83         4.35 o                         
   9  -8   4         30.43         41.56         7.69 o                         
  -9  -7   4          9.53          8.92         5.76 o                         
  -8  -7   4          9.02          5.26         4.53 o                         
  -7  -7   4         49.65         50.37         5.15 o                         
  -6  -7   4          0.84          2.04         2.04 o                         
  -5  -7   4       1059.04       1051.37        10.61 o                         
  -4  -7   4         11.72          8.84         1.18 o                         
  -3  -7   4        244.51        224.91         3.71 o                         
  -2  -7   4        629.26        636.53         5.84 o                         
  -1  -7   4        116.98        102.70         2.16 o                         
   0  -7   4        570.81        572.02         5.33 o                         
   1  -7   4        500.76        482.77         5.28 o                         
   2  -7   4         17.95         17.53         1.20 o                         
   3  -7   4        331.53        323.12         5.31 o                         
   4  -7   4        440.55        389.65         5.65 o                         
   5  -7   4         78.70         75.91         3.74 o                         
   6  -7   4          0.10         -1.21         1.73 o                         
   7  -7   4        158.59        160.64         8.16 o                         
   8  -7   4          8.70          4.76         3.54 o                         
   9  -7   4         16.06         11.55         5.11 o                         
  -9  -6   4         66.37         72.23         9.24 o                         
  -8  -6   4         68.61         58.25         7.24 o                         
  -7  -6   4          0.45          1.23         2.62 o                         
  -6  -6   4         78.85         74.57         3.80 o                         
  -5  -6   4        475.00        448.93         6.17 o                         
  -4  -6   4        478.97        465.33         4.91 o                         
  -3  -6   4        143.61        142.70         2.65 o                         
  -2  -6   4        494.32        497.86         5.01 o                         
  -1  -6   4       1303.93       1374.13         9.20 o                         
   0  -6   4        276.32        263.18         2.82 o                         
   1  -6   4        383.02        387.36         4.49 o                         
   2  -6   4        114.56         96.83         2.57 o                         
   3  -6   4         18.28         13.45         2.03 o                         
   4  -6   4          2.68          1.34         1.09 o                         
   5  -6   4          9.49          6.61         1.89 o                         
   6  -6   4        330.47        339.66         8.35 o                         
   7  -6   4          8.10          5.73         2.55 o                         
   8  -6   4          0.35         -1.57         3.30 o                         
   9  -6   4         48.28         45.84        12.08 o                         
 -10  -5   4          0.68         -5.68         6.56 o                         
  -9  -5   4         76.82         93.21         9.78 o                         
  -8  -5   4          6.90          4.61         3.33 o                         
  -7  -5   4         18.79         14.25         3.26 o                         
  -6  -5   4        540.35        523.87         9.59 o                         
  -5  -5   4        548.26        555.53         5.84 o                         
  -4  -5   4        170.95        165.39         2.68 o                         
  -3  -5   4         49.45         35.97         1.71 o                         
  -2  -5   4         35.57         21.21         1.07 o                         
  -1  -5   4       1251.91       1311.01         8.31 o                         
   0  -5   4        903.81       1007.89         6.23 o                         
   1  -5   4        211.48        226.45         2.88 o                         
   2  -5   4        549.98        615.57         6.09 o                         
   3  -5   4         26.20         22.88         2.20 o                         
   4  -5   4        156.02        154.35         4.70 o                         
   5  -5   4        274.82        262.31         5.17 o                         
   6  -5   4          5.44          2.01         1.50 o                         
   7  -5   4         21.96         19.62         3.01 o                         
   8  -5   4         86.73        104.87        11.55 o                         
   9  -5   4          3.82          2.45         4.71 o                         
 -10  -4   4          0.36          6.77         5.89 o                         
  -9  -4   4          7.74          6.31         5.15 o                         
  -8  -4   4        143.88        151.44         8.54 o                         
  -7  -4   4        165.42        153.76         5.14 o                         
  -6  -4   4        204.21        192.22         6.89 o                         
  -5  -4   4         21.51         22.35         1.23 o                         
  -4  -4   4         98.74         97.09         2.16 o                         
  -3  -4   4         77.54         76.67         1.89 o                         
  -2  -4   4         31.61         25.38         1.42 o                         
  -1  -4   4        761.61        834.08         5.75 o                         
   0  -4   4          0.10          1.25         0.43 o                         
   1  -4   4        496.38        503.17         4.68 o                         
   2  -4   4        599.09        646.58         6.74 o                         
   3  -4   4          3.36          2.95         0.97 o                         
   4  -4   4        149.61        145.79         3.72 o                         
   5  -4   4          7.87          8.32         1.96 o                         
   6  -4   4          2.01          2.89         1.67 o                         
   7  -4   4          0.60          1.85         2.27 o                         
   8  -4   4         42.88         38.83         5.14 o                         
   9  -4   4         10.60          8.14         5.83 o                         
 -10  -3   4         27.08         32.73         7.05 o                         
  -9  -3   4         23.17         26.82         8.88 o                         
  -8  -3   4          0.08         -2.31         2.31 o                         
  -7  -3   4         77.44         67.41         4.59 o                         
  -6  -3   4         61.93         49.64         2.64 o                         
  -5  -3   4          2.08          4.66         0.91 o                         
  -4  -3   4         85.11         93.83         1.76 o                         
  -3  -3   4        205.58        187.97         2.39 o                         
  -2  -3   4        582.97        528.41         3.98 o                         
  -1  -3   4        845.98        876.76         5.90 o                         
   0  -3   4        686.31        669.58         5.05 o                         
   1  -3   4          0.42          2.97         0.72 o                         
   2  -3   4         13.05         10.48         1.04 o                         
   3  -3   4         29.61         48.45         2.15 o                         
   4  -3   4         40.29         41.44         2.10 o                         
   5  -3   4        558.49        531.21         8.21 o                         
   6  -3   4        232.01        233.01         5.50 o                         
   7  -3   4        576.20        587.41        13.06 o                         
   8  -3   4         37.61         30.62         9.92 o                         
   9  -3   4         25.12         27.95         6.50 o                         
 -10  -2   4          1.54         -4.45         4.62 o                         
  -9  -2   4          0.12         -1.77         3.38 o                         
  -8  -2   4         23.53         29.10         3.93 o                         
  -7  -2   4          3.07          0.27         1.85 o                         
  -6  -2   4        345.28        325.01         5.69 o                         
  -5  -2   4        164.84        169.55         3.35 o                         
  -4  -2   4        344.98        335.28         2.99 o                         
  -3  -2   4        355.18        363.56         3.32 o                         
  -2  -2   4          5.53         -0.42         0.42 o                         
  -1  -2   4        992.05       1040.86         6.21 o                         
   0  -2   4       3191.39       3272.61        19.38 o                         
   1  -2   4       1975.69       2022.44        14.24 o                         
   2  -2   4       3055.91       3233.38        21.95 o                         
   3  -2   4         65.99         53.78         2.35 o                         
   4  -2   4        145.80        143.18         3.33 o                         
   5  -2   4        425.94        430.10         7.43 o                         
   6  -2   4        181.51        183.16         5.03 o                         
   7  -2   4        242.27        260.37         7.15 o                         
   8  -2   4         63.75         56.19         6.88 o                         
   9  -2   4         46.57         53.03         7.63 o                         
 -10  -1   4         84.51         75.90         9.15 o                         
  -9  -1   4         12.40          6.18         3.75 o                         
  -8  -1   4         44.83         46.08         4.52 o                         
  -7  -1   4          8.43         12.12         3.14 o                         
  -6  -1   4        106.85         99.66         3.01 o                         
  -5  -1   4         89.54        102.94         3.99 o                         
  -4  -1   4         24.25         18.24         1.21 o                         
  -3  -1   4       1809.51       1909.06        10.81 o                         
  -2  -1   4         72.49         85.54         1.53 o                         
  -1  -1   4       1856.65       1858.70        10.18 o                         
   0  -1   4       3134.42       3081.02        16.61 o                         
   1  -1   4        187.17        174.09         2.28 o                         
   2  -1   4        752.14        774.97         7.00 o                         
   3  -1   4         27.15         28.19         2.14 o                         
   4  -1   4        410.59        407.30         5.47 o                         
   5  -1   4          0.04         -0.66         0.99 o                         
   6  -1   4        663.68        683.46         9.12 o                         
   7  -1   4        144.61        132.85         6.26 o                         
   8  -1   4          3.58          9.85         4.01 o                         
   9  -1   4          0.25          0.47         5.70 o                         
 -10   0   4          9.97         10.16         5.42 o                         
  -9   0   4         13.92         10.06         4.56 o                         
  -8   0   4        199.61        223.98         9.68 o                         
  -7   0   4          3.03          1.60         1.79 o                         
  -6   0   4        475.10        442.84         5.70 o                         
  -5   0   4        711.49        757.00         7.56 o                         
  -4   0   4        573.66        675.25         6.70 o                         
  -3   0   4        449.57        478.99         3.85 o                         
  -2   0   4        505.45        479.35         3.87 o                         
  -1   0   4          6.87          5.53         0.45 o                         
   0   0   4       1577.60       1578.31         8.30 o                         
   1   0   4        831.19        816.91         5.43 o                         
   2   0   4        710.72        681.78         5.56 o                         
   3   0   4        760.61        791.14         6.71 o                         
   4   0   4         86.33         93.02         2.73 o                         
   5   0   4         63.97         68.82         2.50 o                         
   6   0   4         39.02         33.26         2.48 o                         
   7   0   4         34.04         26.03         3.92 o                         
   8   0   4         11.51          9.64         5.34 o                         
   9   0   4         44.16         56.62         9.97 o                         
 -10   1   4         15.28         23.67         6.48 o                         
  -9   1   4         45.41         39.66         5.82 o                         
  -8   1   4          3.86         -1.34         2.42 o                         
  -7   1   4         41.53         33.10         3.07 o                         
  -6   1   4         46.27         45.03         3.22 o                         
  -5   1   4        293.33        314.70         4.68 o                         
  -4   1   4          0.33         -0.29         0.49 o                         
  -3   1   4         93.81        126.09         1.78 o                         
  -2   1   4        555.29        538.58         3.98 o                         
  -1   1   4        143.93        158.59         1.86 o                         
   0   1   4        223.55        239.08         2.29 o                         
   1   1   4         44.42         41.37         0.87 o                         
   2   1   4         34.19         33.74         1.07 o                         
   3   1   4        472.49        510.01         4.40 o                         
   4   1   4         10.56         11.74         0.96 o                         
   5   1   4        980.32        988.25         9.17 o                         
   6   1   4          7.53          3.83         1.54 o                         
   7   1   4          8.45          9.11         3.39 o                         
   8   1   4          8.15          5.33         4.33 o                         
   9   1   4         66.57         59.26        10.06 o                         
 -10   2   4         72.53         73.71        10.20 o                         
  -9   2   4          0.05          2.92         3.54 o                         
  -8   2   4        116.50        110.09        12.09 o                         
  -7   2   4        299.56        247.33         9.45 o                         
  -6   2   4          2.39          1.19         1.42 o                         
  -5   2   4        174.80        193.13         4.55 o                         
  -4   2   4        326.81        343.27         3.45 o                         
  -3   2   4       3107.52       3370.52        16.45 o                         
  -2   2   4       1076.68       1095.65         6.93 o                         
  -1   2   4         47.59         50.02         1.77 o                         
   0   2   4        607.07        638.27         4.28 o                         
   1   2   4         13.72         19.73         0.94 o                         
   2   2   4         93.14         93.63         1.61 o                         
   3   2   4         61.07         63.69         1.36 o                         
   4   2   4         16.16         14.07         0.97 o                         
   5   2   4         42.70         35.63         2.02 o                         
   6   2   4         28.93         25.21         2.54 o                         
   7   2   4         61.33         57.35         7.10 o                         
   8   2   4          1.07         -1.74         4.01 o                         
   9   2   4          5.85         10.83         7.00 o                         
 -10   3   4          2.87          0.51         4.32 o                         
  -9   3   4         29.33         23.93         4.90 o                         
  -8   3   4          1.34          2.88         2.53 o                         
  -7   3   4          4.12          2.66         2.14 o                         
  -6   3   4         68.23         66.21         4.69 o                         
  -5   3   4         77.91         75.24         2.34 o                         
  -4   3   4         90.27         81.66         2.30 o                         
  -3   3   4         98.60        110.36         1.96 o                         
  -2   3   4        995.14       1015.34         6.39 o                         
  -1   3   4       1126.71       1152.49         7.20 o                         
   0   3   4       1072.53       1035.59         5.96 o                         
   1   3   4         28.27         32.26         1.40 o                         
   2   3   4        204.04        218.19         2.42 o                         
   3   3   4        187.78        181.48         3.40 o                         
   4   3   4        246.37        239.07         3.32 o                         
   5   3   4          1.69          4.33         1.42 o                         
   6   3   4         21.83         19.25         2.65 o                         
   7   3   4         57.36         59.27         7.33 o                         
   8   3   4         26.70         19.27         5.33 o                         
   9   3   4          1.29         -5.58         6.51 o                         
 -10   4   4        133.04        139.14        10.13 o                         
  -9   4   4          3.94          0.57         3.21 o                         
  -8   4   4         43.04         55.46         5.13 o                         
  -7   4   4          1.76         -1.28         1.88 o                         
  -6   4   4        160.79        169.38         6.64 o                         
  -5   4   4         10.97         11.85         1.02 o                         
  -4   4   4        111.20        105.52         2.23 o                         
  -3   4   4        485.32        475.05         4.66 o                         
  -2   4   4        325.08        311.00         3.14 o                         
  -1   4   4        332.70        338.58         3.36 o                         
   0   4   4        116.59        108.26         1.91 o                         
   1   4   4        608.17        575.06         4.77 o                         
   2   4   4        441.80        439.93         5.12 o                         
   3   4   4        149.16        153.96         2.58 o                         
   4   4   4        451.19        470.67         5.95 o                         
   5   4   4        100.62         91.14         4.99 o                         
   6   4   4         36.76         43.15         3.71 o                         
   7   4   4         15.55         14.41         5.65 o                         
   8   4   4         42.29         35.27        13.49 o                         
   9   4   4         38.72         43.10        13.02 o                         
 -10   5   4         12.05          4.47         5.48 o                         
  -9   5   4          9.93          6.20         5.19 o                         
  -8   5   4         11.75          8.62         3.00 o                         
  -7   5   4         24.77         19.72         3.42 o                         
  -6   5   4        247.68        255.08         7.11 o                         
  -5   5   4         14.12         14.92         1.24 o                         
  -4   5   4         85.09         91.32         2.55 o                         
  -3   5   4         71.89         68.83         2.10 o                         
  -2   5   4         23.69         21.47         1.14 o                         
  -1   5   4         50.18         47.88         1.57 o                         
   0   5   4        804.58        823.12         5.53 o                         
   1   5   4        597.10        593.46         4.73 o                         
   2   5   4        225.33        222.40         3.73 o                         
   3   5   4         29.73         34.10         1.47 o                         
   4   5   4         37.64         30.05         3.67 o                         
   5   5   4         11.29         14.55         2.19 o                         
   6   5   4         20.14         14.72         3.26 o                         
   7   5   4          0.01         -3.01         4.27 o                         
   8   5   4          7.00         10.39         8.68 o                         
 -10   6   4         14.71         16.47        10.02 o                         
  -9   6   4          0.08          4.90         3.85 o                         
  -8   6   4         97.04         93.99         8.05 o                         
  -7   6   4          0.12         -0.66         2.02 o                         
  -6   6   4        167.81        171.68         7.62 o                         
  -5   6   4        644.83        653.66         6.72 o                         
  -4   6   4        334.19        361.19         4.62 o                         
  -3   6   4         67.89         66.27         2.21 o                         
  -2   6   4        182.88        184.78         2.89 o                         
  -1   6   4         47.55         48.19         1.71 o                         
   0   6   4          0.96          1.38         0.61 o                         
   1   6   4         13.61         16.48         0.86 o                         
   2   6   4         42.38         42.30         1.68 o                         
   3   6   4        154.42        165.71         3.78 o                         
   4   6   4         31.60         35.62         2.79 o                         
   5   6   4          7.51          5.21         2.15 o                         
   6   6   4        118.09        132.62        11.62 o                         
   7   6   4         89.92         88.67        16.12 o                         
   8   6   4          2.55          6.60         6.13 o                         
  -9   7   4         70.31         86.78         7.26 o                         
  -8   7   4          2.24          5.36         3.15 o                         
  -7   7   4        156.80        145.96         7.72 o                         
  -6   7   4          1.53          2.11         2.05 o                         
  -5   7   4        141.99        130.16         3.73 o                         
  -4   7   4         26.44         22.81         1.59 o                         
  -3   7   4         26.94         31.48         1.86 o                         
  -2   7   4         23.54         17.95         1.23 o                         
  -1   7   4        218.78        248.76         3.42 o                         
   0   7   4         61.42         64.70         2.00 o                         
   1   7   4        763.67        749.13         6.14 o                         
   2   7   4         26.47         21.52         2.16 o                         
   3   7   4          6.84          5.44         1.36 o                         
   4   7   4          9.60          7.30         1.91 o                         
   5   7   4         27.64         30.37         4.41 o                         
   6   7   4         12.05         18.63         4.35 o                         
   7   7   4         36.26         17.98         9.92 o                         
   8   7   4          7.55          6.87         7.00 o                         
  -9   8   4          6.80          4.36         3.96 o                         
  -8   8   4          0.62          6.04         3.36 o                         
  -7   8   4          8.71          8.63         3.01 o                         
  -6   8   4        213.72        212.03        11.47 o                         
  -5   8   4         47.70         48.87         4.08 o                         
  -4   8   4         76.35         79.45         3.01 o                         
  -3   8   4        133.82        144.20         3.55 o                         
  -2   8   4         36.19         37.83         1.78 o                         
  -1   8   4        102.82        102.83         3.06 o                         
   0   8   4         21.61         25.18         1.47 o                         
   1   8   4         47.00         45.55         1.87 o                         
   2   8   4        140.97        134.67         4.14 o                         
   3   8   4          2.93          1.34         1.48 o                         
   4   8   4         60.69         60.60         5.02 o                         
   5   8   4         34.16         32.80         4.25 o                         
   6   8   4        152.73        152.78        10.44 o                         
   7   8   4         92.51        102.94        17.36 o                         
  -9   9   4          7.60          4.74         4.52 o                         
  -8   9   4         21.89         21.61         4.86 o                         
  -7   9   4          1.10         -0.48         2.41 o                         
  -6   9   4         43.83         41.72         4.36 o                         
  -5   9   4         47.45         48.81         3.02 o                         
  -4   9   4        202.53        217.84         5.74 o                         
  -3   9   4        104.05        101.66         3.21 o                         
  -2   9   4         21.58         15.15         1.72 o                         
  -1   9   4          0.09          1.02         0.99 o                         
   0   9   4        107.18        108.76         3.49 o                         
   1   9   4        161.53        163.26         3.99 o                         
   2   9   4          9.07          7.05         1.71 o                         
   3   9   4         14.71         13.32         2.50 o                         
   4   9   4          1.56          1.36         2.44 o                         
   5   9   4         24.04         13.78         5.24 o                         
   6   9   4         11.21         14.82         5.11 o                         
   7   9   4         12.04          5.27         9.30 o                         
  -8  10   4          4.60          7.55         4.32 o                         
  -7  10   4          3.00          2.87         3.21 o                         
  -6  10   4          8.41          9.10         3.07 o                         
  -5  10   4          5.23          6.67         2.00 o                         
  -4  10   4          0.01         -1.32         1.32 o                         
  -3  10   4          6.90          5.85         1.55 o                         
  -2  10   4         51.83         53.57         2.93 o                         
  -1  10   4         13.92         16.34         1.80 o                         
   0  10   4         30.70         29.45         2.05 o                         
   1  10   4         27.31         25.75         2.32 o                         
   2  10   4         39.05         38.37         3.06 o                         
   3  10   4         18.99         20.28         3.60 o                         
   4  10   4          1.17          2.50         3.18 o                         
   5  10   4          0.12         -1.70         3.21 o                         
   6  10   4         62.88         70.30         8.82 o                         
   7  10   4         34.20         34.42        13.02 o                         
  -8  11   4          0.17          1.06         4.85 o                         
  -7  11   4          0.90          3.19         3.71 o                         
  -6  11   4          1.46          2.98         3.71 o                         
  -5  11   4         16.78         13.33         2.58 o                         
  -4  11   4         64.60         69.77         3.96 o                         
  -3  11   4         32.89         35.28         2.68 o                         
  -2  11   4          3.58          2.41         1.54 o                         
  -1  11   4          0.36          0.81         1.44 o                         
   0  11   4          7.80          8.59         1.99 o                         
   1  11   4         54.72         57.01         4.01 o                         
   2  11   4         19.46         20.21         3.36 o                         
   3  11   4         11.98         13.69         3.93 o                         
   4  11   4          5.13          3.98         3.68 o                         
   5  11   4          0.49          4.96         4.21 o                         
   6  11   4         22.21         13.13         8.79 o                         
  -7  12   4         11.33         22.25         5.15 o                         
  -6  12   4         26.12         23.40         5.10 o                         
  -5  12   4         30.14         30.21         3.80 o                         
  -4  12   4          1.19          1.87         2.33 o                         
  -3  12   4         27.82         22.01         2.62 o                         
  -2  12   4          5.26          4.58         1.96 o                         
  -1  12   4          0.01          0.19         1.97 o                         
   0  12   4         18.99         15.73         2.79 o                         
   1  12   4          0.00          1.69         2.47 o                         
   2  12   4         55.56         44.18         5.56 o                         
   3  12   4          7.26          9.51         4.05 o                         
   4  12   4         17.56         12.49         6.12 o                         
   5  12   4          9.72          8.08         5.70 o                         
  -7  13   4         23.19         12.76         5.72 o                         
  -6  13   4          5.09          3.03         4.04 o                         
  -5  13   4         89.39         89.55         5.81 o                         
  -4  13   4          0.00         -0.10         2.37 o                         
  -3  13   4         32.08         29.06         3.86 o                         
  -2  13   4         12.32         15.46         3.55 o                         
  -1  13   4         16.76         13.01         3.45 o                         
   0  13   4         24.71         18.51         4.25 o                         
   1  13   4          0.62          5.32         4.28 o                         
   2  13   4         26.71         33.95         7.67 o                         
   3  13   4         41.18         29.72        10.39 o                         
   4  13   4          0.52         -5.70         5.70 o                         
   5  13   4          1.38          5.89         8.37 o                         
  -6  14   4          8.14          9.51         5.57 o                         
  -5  14   4          0.18         -1.59         2.95 o                         
  -4  14   4         13.88         12.17         3.61 o                         
  -3  14   4         89.47         91.68         6.86 o                         
  -2  14   4          3.63          6.01         3.31 o                         
  -1  14   4          0.52          1.99         3.99 o                         
   0  14   4          5.62          4.45         3.89 o                         
   1  14   4          0.02          1.15         5.21 o                         
   2  14   4         46.96         41.74        10.08 o                         
   3  14   4          0.04          3.27         6.67 o                         
   4  14   4         12.72         16.74         9.61 o                         
  -5  15   4         13.28         14.36         4.70 o                         
  -4  15   4          3.14          5.00         4.54 o                         
  -3  15   4        131.69        120.66         8.19 o                         
  -2  15   4         16.80         14.49         6.82 o                         
  -1  15   4          0.02         -3.19         4.06 o                         
   0  15   4          8.89          9.90         5.88 o                         
   1  15   4          2.19         -0.89        10.23 o                         
   2  15   4          2.66          3.72         8.37 o                         
   3  15   4         26.84         41.24        13.95 o                         
  -4  16   4          4.60         10.85        10.23 o                         
  -3  16   4          0.92          7.13         9.61 o                         
  -2  16   4         73.65         81.35        17.21 o                         
  -1  16   4         13.09         25.43         8.03 o                         
   0  16   4          9.50         -6.51         6.51 o                         
   1  16   4          6.39         -1.86         7.75 o                         
  -1 -18   5          6.91          6.21         6.10 o                         
   0 -18   5         22.01         17.11         6.13 o                         
   1 -18   5         33.92         35.16         7.52 o                         
   2 -18   5          0.78         -4.47         4.47 o                         
  -3 -17   5         22.94         23.72         8.81 o                         
  -2 -17   5          7.64          7.36         4.99 o                         
  -1 -17   5         43.67         39.16         6.43 o                         
   0 -17   5          0.91          0.57         3.69 o                         
   1 -17   5         21.41         25.57         5.09 o                         
   2 -17   5          1.07         -2.23         3.58 o                         
   3 -17   5          0.19         -3.19         3.19 o                         
   4 -17   5          6.62          4.06         4.37 o                         
  -4 -16   5         20.19         14.63         9.00 o                         
  -3 -16   5         11.24          5.48         4.79 o                         
  -2 -16   5          0.01         -1.97         3.82 o                         
  -1 -16   5        104.57        127.15         8.10 o                         
   0 -16   5         15.19          8.81         3.85 o                         
   1 -16   5          0.08         -2.29         2.99 o                         
   2 -16   5         36.18         23.25         4.39 o                         
   3 -16   5         13.71         13.26         3.79 o                         
   4 -16   5          0.05         -0.35         3.50 o                         
   5 -16   5          0.70         -0.34         3.95 o                         
  -5 -15   5         57.90         64.49        15.81 o                         
  -4 -15   5          6.42         10.46         4.70 o                         
  -3 -15   5          5.32          3.88         3.75 o                         
  -2 -15   5          0.01         -0.40         2.90 o                         
  -1 -15   5         28.38         23.57         3.79 o                         
   0 -15   5          1.82          0.17         2.66 o                         
   1 -15   5          2.15          0.91         2.59 o                         
   2 -15   5          8.68          5.38         4.03 o                         
   3 -15   5          0.54          0.13         2.71 o                         
   4 -15   5          6.37          3.95         3.53 o                         
   5 -15   5          0.87          0.47         3.71 o                         
   6 -15   5         10.65          6.93         6.00 o                         
  -6 -14   5         16.57         29.14        13.33 o                         
  -5 -14   5          1.72          2.33         4.91 o                         
  -4 -14   5        105.72        118.61        14.90 o                         
  -3 -14   5         87.43         72.97         8.03 o                         
  -2 -14   5        125.50        128.23         6.41 o                         
  -1 -14   5         59.73         56.46         4.74 o                         
   0 -14   5         60.98         66.32         5.06 o                         
   1 -14   5         12.79         11.32         2.86 o                         
   2 -14   5         66.37         75.80         5.44 o                         
   3 -14   5          1.30         -0.21         2.70 o                         
   4 -14   5         39.78         44.56         6.35 o                         
   5 -14   5        127.48        129.70         8.26 o                         
   6 -14   5         14.65         19.91         4.75 o                         
   7 -14   5          3.36         -4.65         7.75 o                         
  -7 -13   5          0.02         -7.13         8.99 o                         
  -6 -13   5          6.31          3.95         6.79 o                         
  -5 -13   5          0.89          1.42         3.64 o                         
  -4 -13   5         32.58         38.35         4.72 o                         
  -3 -13   5          0.38         -2.25         2.25 o                         
  -2 -13   5          1.66          0.52         1.92 o                         
  -1 -13   5         45.28         37.88         3.73 o                         
   0 -13   5          2.70          3.62         2.13 o                         
   1 -13   5         12.18          6.98         2.15 o                         
   2 -13   5         65.64         64.01         4.47 o                         
   3 -13   5        108.81        118.88         8.04 o                         
   4 -13   5         97.78         83.67         6.20 o                         
   5 -13   5         14.17         15.86         3.84 o                         
   6 -13   5         23.81         23.99         5.57 o                         
   7 -13   5          6.75          7.44         5.06 o                         
  -7 -12   5          2.90          2.05         7.10 o                         
  -6 -12   5         84.00        101.00        11.95 o                         
  -5 -12   5         69.19         66.75         5.75 o                         
  -4 -12   5          9.65          8.20         2.85 o                         
  -3 -12   5          0.56          0.46         1.86 o                         
  -2 -12   5          4.57          5.34         1.89 o                         
  -1 -12   5         52.85         50.73         3.42 o                         
   0 -12   5         11.98          9.03         2.18 o                         
   1 -12   5         33.71         34.61         3.17 o                         
   2 -12   5        226.93        232.15         9.43 o                         
   3 -12   5          0.54          0.20         2.02 o                         
   4 -12   5         69.32         69.33         7.40 o                         
   5 -12   5        153.28        153.73         8.23 o                         
   6 -12   5         11.02          7.60         3.33 o                         
   7 -12   5          8.91          6.49         4.35 o                         
   8 -12   5         30.05         28.52        12.09 o                         
  -8 -11   5         25.31         20.32         8.52 o                         
  -7 -11   5          0.03          1.16         4.53 o                         
  -6 -11   5         10.66          1.31         3.98 o                         
  -5 -11   5         17.61         19.50         3.06 o                         
  -4 -11   5        128.94        131.68         5.38 o                         
  -3 -11   5        356.67        340.78         7.44 o                         
  -2 -11   5          2.36          2.11         1.63 o                         
  -1 -11   5         85.67         68.37         3.50 o                         
   0 -11   5         10.88          8.22         1.71 o                         
   1 -11   5        246.18        220.00         5.68 o                         
   2 -11   5        407.81        398.54         8.85 o                         
   3 -11   5          2.42          3.23         1.90 o                         
   4 -11   5         29.38         29.71         3.48 o                         
   5 -11   5        203.85        188.39        12.12 o                         
   6 -11   5         12.90         14.26         3.41 o                         
   7 -11   5        132.33        147.53         9.05 o                         
   8 -11   5          2.59         -0.24         4.40 o                         
  -8 -10   5         18.87         16.21         6.14 o                         
  -7 -10   5         39.69         51.95         8.88 o                         
  -6 -10   5          4.41          2.69         3.44 o                         
  -5 -10   5        124.00        129.44         5.67 o                         
  -4 -10   5          0.96         -0.28         1.44 o                         
  -3 -10   5          7.65          6.08         1.52 o                         
  -2 -10   5          0.68          0.88         1.14 o                         
  -1 -10   5          5.11          6.12         1.30 o                         
   0 -10   5       1074.72       1059.61         8.83 o                         
   1 -10   5        869.99        841.48         9.44 o                         
   2 -10   5        206.92        199.84         7.70 o                         
   3 -10   5          0.54         -0.34         1.51 o                         
   4 -10   5          1.75         -0.37         1.74 o                         
   5 -10   5         12.63          9.07         2.45 o                         
   6 -10   5         22.15         17.25         3.04 o                         
   7 -10   5        144.01        142.90         8.39 o                         
   8 -10   5          9.67         14.05         5.65 o                         
  -8  -9   5          6.50          4.72         5.12 o                         
  -7  -9   5         21.79         10.52         4.65 o                         
  -6  -9   5         10.49          5.34         2.77 o                         
  -5  -9   5         47.87         53.22         3.21 o                         
  -4  -9   5         47.60         41.27         2.27 o                         
  -3  -9   5         32.54         34.03         2.07 o                         
  -2  -9   5        128.09        146.43         3.46 o                         
  -1  -9   5         56.61         56.38         2.05 o                         
   0  -9   5        384.15        343.35         5.59 o                         
   1  -9   5         23.55         22.16         1.69 o                         
   2  -9   5        610.17        605.98         9.74 o                         
   3  -9   5        215.28        201.91         4.68 o                         
   4  -9   5          0.50         -0.42         1.60 o                         
   5  -9   5         51.36         52.66         3.64 o                         
   6  -9   5        166.33        162.38         7.80 o                         
   7  -9   5          8.62          3.00         3.99 o                         
   8  -9   5         45.93         55.08        10.72 o                         
   9  -9   5         30.35         35.62         8.46 o                         
  -9  -8   5         17.65         23.08         6.74 o                         
  -8  -8   5          0.04         -3.90         3.96 o                         
  -7  -8   5         56.54         51.60         5.45 o                         
  -6  -8   5        184.77        207.97         8.80 o                         
  -5  -8   5         52.60         59.43         3.62 o                         
  -4  -8   5         45.11         49.90         2.35 o                         
  -3  -8   5          0.42          0.38         0.94 o                         
  -2  -8   5         56.46         57.32         2.15 o                         
  -1  -8   5          9.02          8.78         0.98 o                         
   0  -8   5          9.07         11.61         1.14 o                         
   1  -8   5         98.42         92.79         3.44 o                         
   2  -8   5        377.38        383.43         5.66 o                         
   3  -8   5         34.13         34.88         1.88 o                         
   4  -8   5         17.41         18.04         1.74 o                         
   5  -8   5         19.94         23.31         2.56 o                         
   6  -8   5          7.74          8.12         2.37 o                         
   7  -8   5          1.94          2.70         2.84 o                         
   8  -8   5          7.88          0.71         4.41 o                         
   9  -8   5          0.10         -0.36         5.63 o                         
  -9  -7   5         31.12         30.59         7.07 o                         
  -8  -7   5        219.20        270.11        15.09 o                         
  -7  -7   5          0.08          1.54         3.01 o                         
  -6  -7   5         37.38         35.16         3.29 o                         
  -5  -7   5          0.50         -0.14         1.20 o                         
  -4  -7   5        273.66        263.25         4.23 o                         
  -3  -7   5         58.36         62.54         2.38 o                         
  -2  -7   5         19.76         24.25         1.53 o                         
  -1  -7   5        184.77        164.65         2.61 o                         
   0  -7   5         39.88         32.81         1.96 o                         
   1  -7   5         55.08         58.00         2.35 o                         
   2  -7   5        114.70        114.63         3.42 o                         
   3  -7   5         90.71         88.33         5.49 o                         
   4  -7   5        144.85        145.46         4.83 o                         
   5  -7   5          0.73          2.09         1.57 o                         
   6  -7   5        196.66        210.19         6.81 o                         
   7  -7   5         35.59         48.94         4.95 o                         
   8  -7   5         77.51         94.93         7.81 o                         
   9  -7   5          6.15          3.93         4.83 o                         
  -9  -6   5         84.64        104.73        10.98 o                         
  -8  -6   5         10.80         14.86         5.01 o                         
  -7  -6   5         31.02         32.65         4.46 o                         
  -6  -6   5         45.50         46.19         3.63 o                         
  -5  -6   5         34.55         35.97         2.01 o                         
  -4  -6   5        812.24        772.71         7.32 o                         
  -3  -6   5         42.39         46.08         1.82 o                         
  -2  -6   5         29.34         29.61         1.67 o                         
  -1  -6   5         26.12         20.49         1.27 o                         
   0  -6   5        101.15         99.60         2.61 o                         
   1  -6   5         21.45         25.36         1.28 o                         
   2  -6   5        204.31        189.22         3.24 o                         
   3  -6   5         35.54         48.21         2.30 o                         
   4  -6   5          0.05          0.25         1.20 o                         
   5  -6   5         87.42         87.36         3.96 o                         
   6  -6   5         22.41         21.54         2.56 o                         
   7  -6   5         29.95         30.39         3.81 o                         
   8  -6   5         20.38         17.49         4.21 o                         
   9  -6   5          9.61         17.21         5.98 o                         
  -9  -5   5        113.28        143.29        18.21 o                         
  -8  -5   5          9.80         12.95         4.33 o                         
  -7  -5   5        173.46        168.93         8.87 o                         
  -6  -5   5        543.11        541.07         8.66 o                         
  -5  -5   5         14.67         15.97         1.36 o                         
  -4  -5   5         24.20         23.73         1.39 o                         
  -3  -5   5        501.67        485.57         5.04 o                         
  -2  -5   5         22.11         24.45         1.21 o                         
  -1  -5   5        521.04        564.90         4.66 o                         
   0  -5   5        190.10        243.14         2.81 o                         
   1  -5   5        870.02        892.32         6.83 o                         
   2  -5   5        210.22        200.95         3.66 o                         
   3  -5   5        293.46        298.76         4.89 o                         
   4  -5   5         72.15         63.77         3.56 o                         
   5  -5   5         34.28         36.30         2.63 o                         
   6  -5   5          0.02         -0.61         1.50 o                         
   7  -5   5          0.47         -1.83         2.23 o                         
   8  -5   5         80.98         93.22         8.14 o                         
   9  -5   5         28.71         23.36         6.30 o                         
 -10  -4   5         42.39         52.23         8.87 o                         
  -9  -4   5          0.58         -4.18         5.00 o                         
  -8  -4   5         70.60         89.38         6.61 o                         
  -7  -4   5         98.30         93.12         5.53 o                         
  -6  -4   5         22.12         19.12         2.31 o                         
  -5  -4   5        232.12        216.47         3.43 o                         
  -4  -4   5       1381.22       1388.50        10.30 o                         
  -3  -4   5        206.55        221.04         2.91 o                         
  -2  -4   5       1302.26       1380.58         8.83 o                         
  -1  -4   5         50.66         36.97         1.28 o                         
   0  -4   5       1016.47       1115.73         9.66 o                         
   1  -4   5          4.15          5.41         0.73 o                         
   2  -4   5        360.60        363.19         4.64 o                         
   3  -4   5         43.87         42.56         2.15 o                         
   4  -4   5        149.10        142.63         4.22 o                         
   5  -4   5         27.40         37.57         2.86 o                         
   6  -4   5          0.28         -1.44         1.44 o                         
   7  -4   5         31.31         32.57         3.72 o                         
   8  -4   5          1.10          1.34         3.84 o                         
   9  -4   5          1.47          5.63         5.03 o                         
 -10  -3   5         55.30         55.77         8.40 o                         
  -9  -3   5          0.47         -3.64         3.64 o                         
  -8  -3   5         56.33         71.02         5.98 o                         
  -7  -3   5         67.40         69.58         4.15 o                         
  -6  -3   5        374.14        337.20         5.91 o                         
  -5  -3   5          7.20          5.59         1.17 o                         
  -4  -3   5        107.93        103.85         2.27 o                         
  -3  -3   5        199.56        200.22         2.67 o                         
  -2  -3   5        330.71        296.33         3.26 o                         
  -1  -3   5       7442.84       7776.62        39.24 o                         
   0  -3   5        264.02        280.89         3.25 o                         
   1  -3   5       1377.06       1390.10        11.05 o                         
   2  -3   5       2705.53       2933.41        18.67 o                         
   3  -3   5          0.77         -0.67         0.73 o                         
   4  -3   5        340.32        387.15         5.80 o                         
   5  -3   5         13.16         11.87         1.96 o                         
   6  -3   5        247.25        246.75         6.12 o                         
   7  -3   5        259.14        290.62         7.56 o                         
   8  -3   5         49.04         63.60         7.51 o                         
   9  -3   5          5.71          7.94         6.00 o                         
 -10  -2   5          9.73         10.26         5.89 o                         
  -9  -2   5         32.70         23.02         5.78 o                         
  -8  -2   5          1.07          0.45         2.60 o                         
  -7  -2   5          3.14          0.27         1.59 o                         
  -6  -2   5        425.50        394.05         6.38 o                         
  -5  -2   5         27.73         30.93         1.93 o                         
  -4  -2   5       1126.27       1072.97         7.69 o                         
  -3  -2   5         49.64         49.75         1.52 o                         
  -2  -2   5         24.74         16.09         0.93 o                         
  -1  -2   5        248.84        236.35         2.27 o                         
   0  -2   5         26.14         19.85         0.97 o                         
   1  -2   5          4.53          1.28         0.57 o                         
   2  -2   5        924.22        986.66         8.75 o                         
   3  -2   5        733.02        806.79         7.64 o                         
   4  -2   5        398.54        395.84         6.02 o                         
   5  -2   5        285.99        279.97         6.52 o                         
   6  -2   5         20.00         17.82         2.19 o                         
   7  -2   5          1.64          2.46         2.46 o                         
   8  -2   5         13.63         21.99         5.19 o                         
   9  -2   5         12.81         14.08         6.75 o                         
 -10  -1   5         29.55         36.61        11.91 o                         
  -9  -1   5          6.60          8.21         4.21 o                         
  -8  -1   5        335.65        336.04        10.17 o                         
  -7  -1   5          0.05         -1.72         1.72 o                         
  -6  -1   5          3.57          6.09         1.33 o                         
  -5  -1   5         69.94         69.62         2.64 o                         
  -4  -1   5          0.11         -0.23         0.47 o                         
  -3  -1   5       1670.02       1746.49        10.92 o                         
  -2  -1   5         18.61         16.59         0.94 o                         
  -1  -1   5       1209.02       1186.88         7.11 o                         
   0  -1   5         28.23         22.20         1.42 o                         
   1  -1   5         63.41         74.00         2.31 o                         
   2  -1   5          0.88         -0.18         0.55 o                         
   3  -1   5        343.92        357.34         4.99 o                         
   4  -1   5        319.60        321.26         4.63 o                         
   5  -1   5        192.92        184.97         4.17 o                         
   6  -1   5         75.58         92.39         4.38 o                         
   7  -1   5         54.36         51.49         6.71 o                         
   8  -1   5         74.44         53.20         7.49 o                         
   9  -1   5          0.04          0.17         8.37 o                         
 -10   0   5         62.55         63.91        10.75 o                         
  -9   0   5        245.59        294.31        24.66 o                         
  -8   0   5          1.09          3.71         2.88 o                         
  -7   0   5         56.40         63.91         5.30 o                         
  -6   0   5         14.14         13.23         1.59 o                         
  -5   0   5        175.06        180.92         4.03 o                         
  -4   0   5         15.70         16.37         1.11 o                         
  -3   0   5        134.15        159.38         2.37 o                         
  -2   0   5        571.84        589.79         4.72 o                         
  -1   0   5         16.52         16.42         0.81 o                         
   0   0   5          3.71          2.49         0.35 o                         
   1   0   5         98.68         89.04         1.41 o                         
   2   0   5          2.19          3.05         0.56 o                         
   3   0   5        192.19        201.77         3.22 o                         
   4   0   5         25.36         29.35         1.82 o                         
   5   0   5       1066.72       1054.50         9.85 o                         
   6   0   5         70.69         79.88         4.01 o                         
   7   0   5        101.40        113.99         7.44 o                         
   8   0   5         12.60          9.55         4.65 o                         
   9   0   5          7.89          3.66         6.22 o                         
 -10   1   5          4.40          7.80         4.93 o                         
  -9   1   5          6.16          6.87         3.91 o                         
  -8   1   5         43.52         37.99         4.64 o                         
  -7   1   5         44.99         39.84         4.22 o                         
  -6   1   5        289.38        276.32         6.59 o                         
  -5   1   5         11.68         17.94         1.54 o                         
  -4   1   5        196.32        226.56         2.78 o                         
  -3   1   5        477.56        471.49         4.00 o                         
  -2   1   5          3.32          2.30         0.79 o                         
  -1   1   5        301.65        303.09         2.97 o                         
   0   1   5          2.35          2.21         0.45 o                         
   1   1   5        819.92        796.03         5.59 o                         
   2   1   5        967.87       1035.38         6.67 o                         
   3   1   5        373.44        374.94         4.02 o                         
   4   1   5        191.87        190.39         3.29 o                         
   5   1   5        118.53        112.97         3.76 o                         
   6   1   5          2.25          6.38         1.96 o                         
   7   1   5          4.87          6.91         4.10 o                         
   8   1   5         17.77         17.07         5.09 o                         
   9   1   5         38.51         30.70        11.47 o                         
 -10   2   5         44.88         51.83         7.42 o                         
  -9   2   5          0.04         -3.18         3.18 o                         
  -8   2   5          4.02          2.20         2.42 o                         
  -7   2   5         72.81         81.63         4.72 o                         
  -6   2   5          4.72          2.54         1.17 o                         
  -5   2   5         11.35          7.11         0.86 o                         
  -4   2   5        221.16        212.90         2.79 o                         
  -3   2   5        152.50        154.34         2.66 o                         
  -2   2   5         19.48         12.72         0.78 o                         
  -1   2   5        984.67        961.19         6.17 o                         
   0   2   5         99.91        131.62         2.39 o                         
   1   2   5        174.70        191.21         2.46 o                         
   2   2   5        348.21        390.21         4.09 o                         
   3   2   5         53.57         56.68         1.34 o                         
   4   2   5         61.58         58.76         1.77 o                         
   5   2   5          0.63          0.16         1.36 o                         
   6   2   5         25.65         24.35         2.92 o                         
   7   2   5         77.06         85.13         8.17 o                         
   8   2   5         62.49         89.40        13.02 o                         
   9   2   5          4.44         11.78         9.61 o                         
 -10   3   5         55.79         56.51         7.30 o                         
  -9   3   5         39.42         29.95         5.23 o                         
  -8   3   5        203.66        233.40         9.12 o                         
  -7   3   5         73.63         62.03         4.63 o                         
  -6   3   5         35.01         35.09         2.31 o                         
  -5   3   5        123.32        120.43         3.62 o                         
  -4   3   5         86.91         90.48         2.37 o                         
  -3   3   5         81.73         84.38         2.07 o                         
  -2   3   5         59.35         75.78         1.80 o                         
  -1   3   5       3231.79       3262.54        17.07 o                         
   0   3   5        249.26        245.91         2.38 o                         
   1   3   5       2853.56       2940.94        18.13 o                         
   2   3   5         10.51         10.30         0.88 o                         
   3   3   5         13.24          8.55         1.27 o                         
   4   3   5         36.65         39.25         1.99 o                         
   5   3   5         86.43         97.25         4.27 o                         
   6   3   5         15.14         18.15         2.86 o                         
   7   3   5         14.06         16.88         7.44 o                         
   8   3   5          4.32          0.43         5.89 o                         
   9   3   5          1.78         -1.24         8.06 o                         
 -10   4   5         57.03         63.76         8.78 o                         
  -9   4   5          6.54          4.23         3.53 o                         
  -8   4   5          0.24          1.81         2.68 o                         
  -7   4   5         18.85         24.27         3.35 o                         
  -6   4   5         82.41         69.83         4.12 o                         
  -5   4   5         44.14         43.02         2.55 o                         
  -4   4   5         38.94         41.26         1.71 o                         
  -3   4   5        168.61        177.05         2.87 o                         
  -2   4   5         27.09         20.63         1.22 o                         
  -1   4   5        251.05        277.69         3.22 o                         
   0   4   5       3904.78       3985.85        19.53 o                         
   1   4   5       1974.03       1984.38        13.15 o                         
   2   4   5          0.82          0.82         0.60 o                         
   3   4   5        119.59        122.99         3.57 o                         
   4   4   5          1.03          0.70         1.19 o                         
   5   4   5        222.56        242.18         6.16 o                         
   6   4   5          8.10          9.64         2.57 o                         
   7   4   5         19.93         26.04        10.23 o                         
   8   4   5         26.14         35.35        13.33 o                         
 -10   5   5          0.29         -2.27         4.79 o                         
  -9   5   5         26.43         35.34         5.61 o                         
  -8   5   5        143.04        141.27         8.12 o                         
  -7   5   5          3.12          3.09         2.40 o                         
  -6   5   5        835.86        850.06        11.53 o                         
  -5   5   5        361.34        371.43         5.06 o                         
  -4   5   5         59.97         58.54         2.19 o                         
  -3   5   5         16.68         16.61         1.20 o                         
  -2   5   5          0.61         -0.06         0.60 o                         
  -1   5   5        231.84        265.23         3.59 o                         
   0   5   5          4.46          6.82         0.73 o                         
   1   5   5        144.74        133.68         2.62 o                         
   2   5   5        561.68        605.91         6.75 o                         
   3   5   5          1.10          1.50         1.21 o                         
   4   5   5        124.09        138.38         4.95 o                         
   5   5   5          0.02          1.42         1.94 o                         
   6   5   5          0.81         -0.60         2.34 o                         
   7   5   5          2.04         -6.20         6.20 o                         
   8   5   5          0.65         -2.17         8.68 o                         
  -9   6   5         73.54         89.17         7.39 o                         
  -8   6   5         34.40         37.54         4.79 o                         
  -7   6   5         16.46         20.09         3.54 o                         
  -6   6   5         37.21         44.76         3.91 o                         
  -5   6   5        359.61        359.81         5.66 o                         
  -4   6   5        496.56        516.12         6.07 o                         
  -3   6   5         33.87         32.55         1.70 o                         
  -2   6   5        233.43        221.32         3.20 o                         
  -1   6   5         95.42         97.69         2.37 o                         
   0   6   5          2.04          2.49         0.75 o                         
   1   6   5          0.05         -0.10         0.82 o                         
   2   6   5         15.49         20.28         2.41 o                         
   3   6   5         31.30         30.77         1.84 o                         
   4   6   5        108.05        109.64         4.85 o                         
   5   6   5         31.49         39.19         4.20 o                         
   6   6   5         94.77        103.30         7.17 o                         
   7   6   5         23.27         25.73        10.54 o                         
   8   6   5          1.43          3.10         8.68 o                         
  -9   7   5         25.29         21.08         4.64 o                         
  -8   7   5         59.46         62.28         5.96 o                         
  -7   7   5          9.89          9.01         2.88 o                         
  -6   7   5        225.08        246.60         8.23 o                         
  -5   7   5         53.59         53.11         2.80 o                         
  -4   7   5        174.56        180.45         4.39 o                         
  -3   7   5        124.91        130.86         3.47 o                         
  -2   7   5          6.42          5.05         0.91 o                         
  -1   7   5        500.92        523.78         5.55 o                         
   0   7   5          5.32          5.06         0.91 o                         
   1   7   5          0.37          0.06         0.80 o                         
   2   7   5        122.83        121.38         3.96 o                         
   3   7   5          6.23          5.75         1.46 o                         
   4   7   5          2.33          1.42         2.14 o                         
   5   7   5          0.02          0.81         2.47 o                         
   6   7   5          8.30          3.41         3.61 o                         
   7   7   5          3.74          0.00         8.06 o                         
   8   7   5         31.58         24.68         8.83 o                         
  -9   8   5          0.00         -1.98         3.68 o                         
  -8   8   5         10.21         15.52         4.40 o                         
  -7   8   5          0.56          2.74         2.73 o                         
  -6   8   5         29.52         24.09         3.61 o                         
  -5   8   5          0.01          0.89         1.50 o                         
  -4   8   5        320.05        334.24         5.54 o                         
  -3   8   5        191.60        199.89         4.22 o                         
  -2   8   5         15.68         17.90         1.50 o                         
  -1   8   5          5.92          5.00         1.05 o                         
   0   8   5        311.46        304.41         4.08 o                         
   1   8   5        109.07        112.49         4.12 o                         
   2   8   5         23.92         24.13         2.14 o                         
   3   8   5        108.02        102.89         5.88 o                         
   4   8   5         20.62         24.73         5.34 o                         
   5   8   5        115.33        125.02         8.08 o                         
   6   8   5         16.08         16.29         5.17 o                         
   7   8   5          1.78         -3.10         7.13 o                         
  -9   9   5         19.85         19.65         7.52 o                         
  -8   9   5         41.57         42.46         6.91 o                         
  -7   9   5         34.89         33.03         4.45 o                         
  -6   9   5         10.29          6.35         2.80 o                         
  -5   9   5         12.38         11.97         2.10 o                         
  -4   9   5         38.18         34.88         4.35 o                         
  -3   9   5         92.83         89.11         3.39 o                         
  -2   9   5         11.96         10.76         1.51 o                         
  -1   9   5         43.93         41.94         2.30 o                         
   0   9   5         65.14         61.66         2.68 o                         
   1   9   5         16.10         11.39         2.24 o                         
   2   9   5         70.07         69.70         4.21 o                         
   3   9   5          3.48         -0.56         2.34 o                         
   4   9   5          7.46          7.02         3.01 o                         
   5   9   5          3.92          1.97         3.13 o                         
   6   9   5          0.37         -0.72         4.37 o                         
   7   9   5          3.55          0.31         9.61 o                         
  -8  10   5          0.60          5.77         3.91 o                         
  -7  10   5         42.10         38.25         4.95 o                         
  -6  10   5          6.43          6.35         3.06 o                         
  -5  10   5          9.67          7.17         2.14 o                         
  -4  10   5          0.03         -1.00         1.54 o                         
  -3  10   5          0.32          1.87         1.51 o                         
  -2  10   5         92.23        101.98         3.49 o                         
  -1  10   5        157.72        158.53         4.98 o                         
   0  10   5          9.44          6.48         1.67 o                         
   1  10   5         45.63         54.82         3.97 o                         
   2  10   5         79.51         73.10         4.53 o                         
   3  10   5          0.08         -0.44         2.64 o                         
   4  10   5         74.16         78.33         6.92 o                         
   5  10   5         64.38         76.94         7.31 o                         
   6  10   5         28.23         29.57         7.04 o                         
  -8  11   5         35.54         32.60         8.52 o                         
  -7  11   5          0.09         -1.86         3.48 o                         
  -6  11   5         48.90         61.09         6.40 o                         
  -5  11   5          9.68          7.87         2.35 o                         
  -4  11   5         12.03         13.46         2.49 o                         
  -3  11   5         30.97         38.98         2.93 o                         
  -2  11   5          0.02          0.04         1.53 o                         
  -1  11   5          5.81          4.99         1.92 o                         
   0  11   5         55.85         58.32         4.57 o                         
   1  11   5          2.31          0.91         2.29 o                         
   2  11   5         25.47         17.07         3.63 o                         
   3  11   5          7.12          4.18         3.42 o                         
   4  11   5        153.29        172.20        10.38 o                         
   5  11   5          4.91          1.17         4.83 o                         
   6  11   5          1.73         -1.72         5.77 o                         
  -7  12   5         11.63         11.66         4.66 o                         
  -6  12   5          0.23         -2.56         3.15 o                         
  -5  12   5         34.05         32.05         3.91 o                         
  -4  12   5          1.14         -0.11         2.35 o                         
  -3  12   5         38.22         36.26         3.37 o                         
  -2  12   5         53.48         54.10         4.29 o                         
  -1  12   5          6.52          6.28         2.43 o                         
   0  12   5        160.04        173.39         7.91 o                         
   1  12   5          0.01         -0.41         2.82 o                         
   2  12   5         68.56         63.85         6.60 o                         
   3  12   5         59.06         64.04         8.74 o                         
   4  12   5          8.86          9.86         5.30 o                         
   5  12   5          2.08          2.61         5.42 o                         
  -6  13   5          0.01          1.43         4.31 o                         
  -5  13   5          2.93          0.80         3.12 o                         
  -4  13   5          0.53          2.10         2.62 o                         
  -3  13   5        121.27        132.26         7.25 o                         
  -2  13   5          1.63          3.61         2.80 o                         
  -1  13   5          2.27          0.56         3.38 o                         
   0  13   5          1.48         -0.12         3.66 o                         
   1  13   5         27.25         14.94         8.37 o                         
   2  13   5         63.30         71.89        10.40 o                         
   3  13   5         16.73         14.06         5.63 o                         
   4  13   5          0.08          4.26         6.82 o                         
  -6  14   5          0.44          2.97         6.44 o                         
  -5  14   5          1.90          5.47         3.83 o                         
  -4  14   5         27.32         24.13         4.88 o                         
  -3  14   5         56.53         72.56         7.27 o                         
  -2  14   5         37.19         44.13         7.01 o                         
  -1  14   5          5.33         10.37         4.51 o                         
   0  14   5         39.05         44.69        10.39 o                         
   1  14   5         11.98         12.25         6.68 o                         
   2  14   5        118.58        134.00        15.66 o                         
   3  14   5         24.65         26.35        11.16 o                         
  -4  15   5          1.81          1.86         5.58 o                         
  -3  15   5          0.00          2.49         4.93 o                         
  -2  15   5          0.20          3.78         6.78 o                         
  -1  15   5          8.91         18.89         5.78 o                         
   0  15   5          2.08         17.36         9.61 o                         
   1  15   5         10.95         21.70        11.16 o                         
   2  15   5         36.70         35.97        13.33 o                         
  -2  16   5          0.55         -0.93         9.30 o                         
  -1  16   5          1.31          9.93         9.46 o                         
   0  16   5          1.00          1.24         8.68 o                         
  -1 -18   6         32.98         23.24         9.87 o                         
   0 -18   6         26.21         19.57         6.89 o                         
   1 -18   6         12.11         20.63         6.15 o                         
   2 -18   6          7.31         13.07         9.27 o                         
  -3 -17   6         15.66         19.36         6.91 o                         
  -2 -17   6         24.83         17.51         6.07 o                         
  -1 -17   6         18.23         12.76         5.03 o                         
   0 -17   6          0.01         -2.24         3.49 o                         
   1 -17   6          0.51          0.01         3.38 o                         
   2 -17   6         15.14         10.23         4.28 o                         
   3 -17   6          9.31          7.04         4.80 o                         
   4 -17   6         17.29         20.46        13.33 o                         
  -4 -16   6         17.68         14.67         5.57 o                         
  -3 -16   6         17.61         10.87         4.94 o                         
  -2 -16   6         18.24         13.72         4.65 o                         
  -1 -16   6        137.15        138.74         8.46 o                         
   0 -16   6          0.14          1.92         3.28 o                         
   1 -16   6         11.70         13.12         4.36 o                         
   2 -16   6         38.46         52.43         5.95 o                         
   3 -16   6         31.20         33.36         5.12 o                         
   4 -16   6         26.66         27.70         4.68 o                         
   5 -16   6         14.22         17.58         7.98 o                         
  -5 -15   6          2.69          2.65         7.37 o                         
  -4 -15   6        127.53        150.40        14.14 o                         
  -3 -15   6         16.93         19.83         4.58 o                         
  -2 -15   6          8.09         11.44         3.48 o                         
  -1 -15   6          6.41          0.50         3.02 o                         
   0 -15   6         16.15          8.26         3.54 o                         
   1 -15   6         45.86         51.32         5.75 o                         
   2 -15   6          0.62         -2.65         2.65 o                         
   3 -15   6          9.24          9.25         3.22 o                         
   4 -15   6         44.25         41.20         5.18 o                         
   5 -15   6          7.49          8.43         4.07 o                         
   6 -15   6          6.51         11.44         6.32 o                         
  -6 -14   6         62.80         56.45        11.03 o                         
  -5 -14   6         56.44         54.25         8.23 o                         
  -4 -14   6        103.82        110.65        12.08 o                         
  -3 -14   6          1.55         -1.72         3.00 o                         
  -2 -14   6          7.98          6.73         2.77 o                         
  -1 -14   6         19.43         21.60         3.56 o                         
   0 -14   6          1.72         -0.20         2.19 o                         
   1 -14   6         78.31         73.66         6.82 o                         
   2 -14   6         10.03         12.11         3.36 o                         
   3 -14   6         10.51          5.78         2.67 o                         
   4 -14   6        102.54        108.12         7.28 o                         
   5 -14   6          6.65          3.96         3.25 o                         
   6 -14   6          0.24         -0.79         3.58 o                         
  -7 -13   6         66.10         56.35        27.75 o                         
  -6 -13   6          2.14         -3.00         6.13 o                         
  -5 -13   6         50.90         51.64         7.09 o                         
  -4 -13   6          0.09         -0.14         2.80 o                         
  -3 -13   6          3.76          1.86         2.26 o                         
  -2 -13   6          3.36          1.67         2.03 o                         
  -1 -13   6         50.22         44.86         3.80 o                         
   0 -13   6        163.54        171.31         6.90 o                         
   1 -13   6        113.39        115.63         5.76 o                         
   2 -13   6          1.89          3.67         2.28 o                         
   3 -13   6         28.54         24.75         3.46 o                         
   4 -13   6          0.11          1.11         2.82 o                         
   5 -13   6          6.18          8.39         3.53 o                         
   6 -13   6          2.04         -0.44         3.48 o                         
   7 -13   6         12.67          9.00         5.55 o                         
  -7 -12   6          3.64          5.50         7.15 o                         
  -6 -12   6        302.78        334.77        26.51 o                         
  -5 -12   6         13.88         14.00         4.15 o                         
  -4 -12   6         83.97         95.17         7.36 o                         
  -3 -12   6        134.13        138.04         5.62 o                         
  -2 -12   6          2.89          2.60         1.80 o                         
  -1 -12   6        208.28        167.68         6.39 o                         
   0 -12   6         31.65         21.05         2.64 o                         
   1 -12   6         24.73         25.98         2.99 o                         
   2 -12   6         21.28         17.86         2.99 o                         
   3 -12   6          3.24          3.27         2.39 o                         
   4 -12   6          1.21          3.16         2.55 o                         
   5 -12   6         53.53         47.40         5.64 o                         
   6 -12   6         46.45         50.85         6.51 o                         
   7 -12   6         63.90         71.14        12.60 o                         
  -8 -11   6          0.04         -0.05         5.87 o                         
  -7 -11   6         10.63          5.05         4.81 o                         
  -6 -11   6         32.80         33.14         6.31 o                         
  -5 -11   6          0.29         -1.56         2.19 o                         
  -4 -11   6         15.98         12.61         2.54 o                         
  -3 -11   6         16.13         15.65         2.31 o                         
  -2 -11   6          0.85          1.65         1.49 o                         
  -1 -11   6          3.05          2.81         1.54 o                         
   0 -11   6        424.82        392.87         7.34 o                         
   1 -11   6         78.24         77.07         5.58 o                         
   2 -11   6        128.45        129.63         7.90 o                         
   3 -11   6          0.12          0.28         1.82 o                         
   4 -11   6         29.17         27.49         3.65 o                         
   5 -11   6         63.97         69.00         5.69 o                         
   6 -11   6          0.15          0.20         2.69 o                         
   7 -11   6        112.09        112.36        10.23 o                         
   8 -11   6          0.02         -1.38         3.82 o                         
  -8 -10   6         32.61         28.30        11.06 o                         
  -7 -10   6        120.43        113.93         9.69 o                         
  -6 -10   6          0.00         -0.63         2.96 o                         
  -5 -10   6          0.73          1.01         1.92 o                         
  -4 -10   6        362.07        378.32         6.84 o                         
  -3 -10   6         26.37         22.93         2.11 o                         
  -2 -10   6          0.03         -0.42         1.35 o                         
  -1 -10   6        415.14        390.86         6.57 o                         
   0 -10   6        179.34        166.10         5.19 o                         
   1 -10   6        963.93        964.99        10.98 o                         
   2 -10   6         30.70         27.51         2.73 o                         
   3 -10   6         27.26         27.23         3.19 o                         
   4 -10   6         52.99         67.84         4.65 o                         
   5 -10   6         26.77         16.86         3.31 o                         
   6 -10   6         10.71          8.46         2.66 o                         
   7 -10   6          0.48          0.45         3.03 o                         
   8 -10   6          0.01         -0.10         3.67 o                         
  -8  -9   6          2.61         -0.01         5.01 o                         
  -7  -9   6         41.93         34.95         5.71 o                         
  -6  -9   6         10.03          8.10         3.05 o                         
  -5  -9   6         70.77         70.50         4.66 o                         
  -4  -9   6         17.36         17.33         1.80 o                         
  -3  -9   6          6.15          2.55         1.17 o                         
  -2  -9   6        225.27        207.49         3.95 o                         
  -1  -9   6         58.55         56.36         2.08 o                         
   0  -9   6        938.91        905.53         8.79 o                         
   1  -9   6        737.88        708.74         8.69 o                         
   2  -9   6        614.65        614.34         8.08 o                         
   3  -9   6        123.68        114.91         5.42 o                         
   4  -9   6        146.89        137.31         6.17 o                         
   5  -9   6          2.05          4.12         2.01 o                         
   6  -9   6         19.53         10.92         2.63 o                         
   7  -9   6         25.21         25.61         6.21 o                         
   8  -9   6         10.99         11.75         5.82 o                         
  -9  -8   6         11.17         17.97         8.19 o                         
  -8  -8   6          5.24         12.38         5.47 o                         
  -7  -8   6          2.46          4.45         3.42 o                         
  -6  -8   6        276.11        283.45         8.11 o                         
  -5  -8   6          3.64          2.06         1.47 o                         
  -4  -8   6        292.69        291.93         4.63 o                         
  -3  -8   6         11.53          7.32         1.28 o                         
  -2  -8   6          0.10         -0.28         0.80 o                         
  -1  -8   6          0.01         -0.42         0.69 o                         
   0  -8   6        170.46        156.52         3.30 o                         
   1  -8   6        921.33        913.32        11.76 o                         
   2  -8   6        244.30        225.26         3.75 o                         
   3  -8   6         13.70         15.98         1.48 o                         
   4  -8   6        367.62        329.57         7.30 o                         
   5  -8   6         94.30         70.51         3.68 o                         
   6  -8   6         84.48         79.02         5.48 o                         
   7  -8   6         40.04         48.85         6.13 o                         
   8  -8   6         18.33         23.72         8.59 o                         
   9  -8   6         16.06         12.20         7.45 o                         
  -9  -7   6         49.31         34.91         7.42 o                         
  -8  -7   6         42.33         37.29         7.91 o                         
  -7  -7   6          9.33          8.42         3.34 o                         
  -6  -7   6          1.10          5.30         2.16 o                         
  -5  -7   6        241.45        240.42         4.75 o                         
  -4  -7   6        671.49        672.55         6.98 o                         
  -3  -7   6        111.40         95.10         2.84 o                         
  -2  -7   6          2.62          1.67         0.81 o                         
  -1  -7   6          5.98          9.04         1.05 o                         
   0  -7   6        505.55        485.64         5.11 o                         
   1  -7   6        127.20        121.36         2.84 o                         
   2  -7   6        320.67        309.66         4.12 o                         
   3  -7   6        369.86        386.99         5.87 o                         
   4  -7   6          3.51          3.89         1.37 o                         
   5  -7   6          4.74          3.39         1.54 o                         
   6  -7   6          9.02          5.28         2.08 o                         
   7  -7   6         67.86         70.03         6.14 o                         
   8  -7   6          1.60          1.71         3.78 o                         
   9  -7   6          0.33         -1.59         6.70 o                         
  -9  -6   6         38.30         29.45         8.40 o                         
  -8  -6   6         29.34         30.27         6.82 o                         
  -7  -6   6         11.51          7.66         2.83 o                         
  -6  -6   6         60.12         57.20         4.03 o                         
  -5  -6   6        234.78        220.10         4.21 o                         
  -4  -6   6       2418.30       2344.17        15.19 o                         
  -3  -6   6       1205.90       1175.65         8.98 o                         
  -2  -6   6        484.27        459.64         4.76 o                         
  -1  -6   6        580.08        560.70         4.81 o                         
   0  -6   6         64.36         58.17         2.28 o                         
   1  -6   6        186.08        188.59         3.04 o                         
   2  -6   6         25.53         30.78         2.00 o                         
   3  -6   6        261.29        253.26         5.03 o                         
   4  -6   6         44.77         29.26         2.42 o                         
   5  -6   6         99.49         90.03         4.13 o                         
   6  -6   6        623.11        600.36         9.63 o                         
   7  -6   6         18.08         14.40         3.48 o                         
   8  -6   6         30.48         36.16         5.54 o                         
   9  -6   6         23.36         23.93         6.73 o                         
  -9  -5   6        177.91        222.99        14.49 o                         
  -8  -5   6         10.89         12.36         4.42 o                         
  -7  -5   6         87.20         81.91         5.45 o                         
  -6  -5   6          0.22          1.45         1.54 o                         
  -5  -5   6       1659.05       1607.48        12.95 o                         
  -4  -5   6        421.81        405.07         4.66 o                         
  -3  -5   6        703.14        670.12         6.05 o                         
  -2  -5   6          0.12          0.53         0.57 o                         
  -1  -5   6         84.61         80.76         1.74 o                         
   0  -5   6        738.77        729.03         6.56 o                         
   1  -5   6        323.78        286.73         4.83 o                         
   2  -5   6        520.28        523.26         6.46 o                         
   3  -5   6        571.74        587.00         6.90 o                         
   4  -5   6        186.62        170.38         4.24 o                         
   5  -5   6          2.53          5.63         1.65 o                         
   6  -5   6          0.19         -0.76         1.53 o                         
   7  -5   6          5.64          3.35         2.61 o                         
   8  -5   6          3.31          2.98         4.04 o                         
   9  -5   6         65.24         59.54        16.90 o                         
 -10  -4   6          2.00          0.64         5.69 o                         
  -9  -4   6         10.15         11.88         5.20 o                         
  -8  -4   6         30.65         34.55         5.38 o                         
  -7  -4   6         33.99         31.98         3.74 o                         
  -6  -4   6          8.76          9.48         1.78 o                         
  -5  -4   6        829.57        786.95         7.74 o                         
  -4  -4   6          4.12          5.00         0.94 o                         
  -3  -4   6        530.23        526.78         4.94 o                         
  -2  -4   6          7.89          8.49         0.83 o                         
  -1  -4   6       3983.89       4191.19        23.60 o                         
   0  -4   6        918.06        943.42         8.22 o                         
   1  -4   6        214.73        228.08         3.03 o                         
   2  -4   6         27.07         26.09         1.59 o                         
   3  -4   6         57.86         47.15         2.35 o                         
   4  -4   6         52.65         46.82         2.70 o                         
   5  -4   6         98.75         99.25         4.11 o                         
   6  -4   6        223.43        227.01         6.40 o                         
   7  -4   6         57.97         59.08         4.30 o                         
   8  -4   6          0.40         -0.22         3.82 o                         
   9  -4   6          6.81         10.20         7.15 o                         
 -10  -3   6          5.47          2.40         5.05 o                         
  -9  -3   6         84.37         95.34         9.56 o                         
  -8  -3   6         50.48         47.88         5.15 o                         
  -7  -3   6          0.52         -0.55         1.99 o                         
  -6  -3   6         41.15         37.87         2.60 o                         
  -5  -3   6        251.93        240.06         3.50 o                         
  -4  -3   6        163.38        165.65         3.20 o                         
  -3  -3   6        116.35        107.92         2.75 o                         
  -2  -3   6         43.82         39.11         1.41 o                         
  -1  -3   6       2267.97       2360.36        14.31 o                         
   0  -3   6        564.40        596.85         5.27 o                         
   1  -3   6          3.84          0.43         0.66 o                         
   2  -3   6       1279.40       1362.73        11.05 o                         
   3  -3   6          7.89         10.65         1.25 o                         
   4  -3   6         23.24         23.47         1.75 o                         
   5  -3   6        293.16        283.72         8.01 o                         
   6  -3   6         12.92         10.67         2.05 o                         
   7  -3   6         36.24         39.81         4.11 o                         
   8  -3   6         51.90         70.33        12.87 o                         
   9  -3   6          8.89          6.65        10.39 o                         
 -10  -2   6          3.02          4.57         5.25 o                         
  -9  -2   6         14.55         16.55         6.03 o                         
  -8  -2   6          0.10          3.69         2.91 o                         
  -7  -2   6         41.80         51.50         4.43 o                         
  -6  -2   6         29.77         27.15         2.65 o                         
  -5  -2   6          4.50          4.60         1.11 o                         
  -4  -2   6        158.15        150.94         3.12 o                         
  -3  -2   6          6.54          3.78         0.77 o                         
  -2  -2   6         67.67         59.18         1.74 o                         
  -1  -2   6        632.70        679.44         5.36 o                         
   0  -2   6        131.63        151.54         2.43 o                         
   1  -2   6        287.24        259.37         2.78 o                         
   2  -2   6        131.01        144.96         3.20 o                         
   3  -2   6        315.27        351.01         5.26 o                         
   4  -2   6        295.31        288.14         5.16 o                         
   5  -2   6         37.03         39.60         2.36 o                         
   6  -2   6         53.00         67.62         3.36 o                         
   7  -2   6         14.14         10.47         3.74 o                         
   8  -2   6         33.18         35.69         6.66 o                         
   9  -2   6          8.66         15.51         7.44 o                         
 -10  -1   6          6.03          4.81         5.42 o                         
  -9  -1   6         12.00          2.78         4.03 o                         
  -8  -1   6         21.26         22.25         4.01 o                         
  -7  -1   6        182.46        175.43         6.59 o                         
  -6  -1   6          0.90         -0.43         1.15 o                         
  -5  -1   6         61.39         60.20         2.58 o                         
  -4  -1   6        179.71        184.82         2.75 o                         
  -3  -1   6          0.22          0.49         0.57 o                         
  -2  -1   6          4.29          3.94         0.67 o                         
  -1  -1   6          3.89          6.67         0.73 o                         
   0  -1   6       1030.14       1002.88         7.51 o                         
   1  -1   6        697.52        727.72         5.72 o                         
   2  -1   6         10.38         15.95         1.02 o                         
   3  -1   6         94.74        110.27         3.48 o                         
   4  -1   6          5.37          3.33         1.11 o                         
   5  -1   6        304.53        279.87         5.17 o                         
   6  -1   6         55.14         57.21         4.00 o                         
   7  -1   6        430.11        420.26        14.80 o                         
   8  -1   6         24.12         18.78         5.19 o                         
   9  -1   6          2.46          5.27         8.99 o                         
 -10   0   6          3.81          4.72         4.83 o                         
  -9   0   6         16.55         13.08         4.13 o                         
  -8   0   6          0.03          0.90         2.76 o                         
  -7   0   6        117.67        107.80         4.39 o                         
  -6   0   6        126.48        125.99         5.82 o                         
  -5   0   6          0.20         -0.79         0.79 o                         
  -4   0   6         51.91         46.16         1.67 o                         
  -3   0   6        209.69        210.91         2.91 o                         
  -2   0   6         81.49         69.23         1.82 o                         
  -1   0   6        497.33        459.52         3.83 o                         
   0   0   6         50.02         54.97         1.05 o                         
   1   0   6         36.66         44.02         1.21 o                         
   2   0   6        241.43        245.01         2.75 o                         
   3   0   6        162.73        161.79         2.71 o                         
   4   0   6         45.94         45.48         2.20 o                         
   5   0   6        114.19        107.23         4.24 o                         
   6   0   6         41.20         38.86         4.85 o                         
   7   0   6         26.46         21.87         5.51 o                         
   8   0   6         66.03         69.20        10.72 o                         
   9   0   6         20.31         24.80        11.16 o                         
 -10   1   6          8.27          7.30         5.09 o                         
  -9   1   6         27.23         26.10         6.42 o                         
  -8   1   6          2.48         -0.54         2.52 o                         
  -7   1   6        205.51        203.65         5.89 o                         
  -6   1   6        123.28        110.31         4.72 o                         
  -5   1   6        225.23        211.38         3.29 o                         
  -4   1   6        120.63        133.56         2.42 o                         
  -3   1   6       1079.71       1085.20         7.54 o                         
  -2   1   6         30.21         29.99         1.32 o                         
  -1   1   6        187.63        183.72         2.39 o                         
   0   1   6       1305.36       1291.77         8.22 o                         
   1   1   6        106.05        104.93         2.32 o                         
   2   1   6        995.93        998.56         6.64 o                         
   3   1   6        104.78        107.15         2.03 o                         
   4   1   6         50.96         51.97         2.09 o                         
   5   1   6         37.84         44.40         2.91 o                         
   6   1   6         58.10         59.50         5.13 o                         
   7   1   6         66.54         74.10         7.89 o                         
   8   1   6          1.46          3.41         7.13 o                         
   9   1   6         45.20         29.45        11.78 o                         
 -10   2   6         40.00         43.12         6.91 o                         
  -9   2   6          0.63         -2.46         3.59 o                         
  -8   2   6         57.50         65.99         5.34 o                         
  -7   2   6         24.92         26.25         2.78 o                         
  -6   2   6        359.25        328.03         8.16 o                         
  -5   2   6        105.05         98.41         2.73 o                         
  -4   2   6         12.28         17.67         1.19 o                         
  -3   2   6        131.50        152.01         2.63 o                         
  -2   2   6        104.99         93.97         2.09 o                         
  -1   2   6       2692.75       2754.99        14.90 o                         
   0   2   6         54.01         57.31         1.42 o                         
   1   2   6          5.34          4.13         0.68 o                         
   2   2   6        159.43        157.11         2.78 o                         
   3   2   6         89.39         90.01         3.14 o                         
   4   2   6        193.27        208.02         3.66 o                         
   5   2   6          0.02          1.53         1.45 o                         
   6   2   6         66.81         68.74         4.56 o                         
   7   2   6         17.06         16.74         8.99 o                         
   8   2   6         51.39         95.50        17.67 o                         
   9   2   6         15.64         12.25         7.89 o                         
 -10   3   6         19.83         26.33         5.84 o                         
  -9   3   6          4.30          4.48         3.72 o                         
  -8   3   6         55.51         52.46         4.73 o                         
  -7   3   6         71.96         61.87         6.47 o                         
  -6   3   6          0.03         -0.07         1.41 o                         
  -5   3   6        558.19        601.10         6.05 o                         
  -4   3   6         98.64        100.91         3.15 o                         
  -3   3   6          9.83          7.01         0.92 o                         
  -2   3   6        214.54        237.48         2.95 o                         
  -1   3   6        289.37        316.30         3.33 o                         
   0   3   6        613.26        625.88         6.89 o                         
   1   3   6       1660.94       1693.44        11.20 o                         
   2   3   6        230.27        218.93         3.34 o                         
   3   3   6        213.64        211.22         3.57 o                         
   4   3   6        151.01        146.78         5.16 o                         
   5   3   6        651.55        652.19         9.96 o                         
   6   3   6         18.99         16.88         3.19 o                         
   7   3   6         22.82         15.50         8.06 o                         
   8   3   6         40.14         52.09        13.64 o                         
 -10   4   6         80.00         74.62         9.47 o                         
  -9   4   6          0.52          1.03         3.78 o                         
  -8   4   6         57.77         53.48         5.32 o                         
  -7   4   6         78.80         66.61         6.72 o                         
  -6   4   6         54.33         53.82         4.31 o                         
  -5   4   6          0.03         -0.10         0.93 o                         
  -4   4   6         34.21         36.55         1.91 o                         
  -3   4   6        215.49        235.20         4.57 o                         
  -2   4   6        920.22        907.89         7.11 o                         
  -1   4   6        716.97        723.23         5.90 o                         
   0   4   6       1375.08       1465.32         8.77 o                         
   1   4   6        306.87        311.91         4.32 o                         
   2   4   6          2.37          2.47         0.81 o                         
   3   4   6          7.05          9.48         1.50 o                         
   4   4   6          2.96          0.04         1.27 o                         
   5   4   6          1.93          5.41         2.36 o                         
   6   4   6          6.40          4.91         2.89 o                         
   7   4   6          3.34          1.86         7.13 o                         
   8   4   6         12.47          5.89         8.68 o                         
  -9   5   6          0.00          3.54         3.75 o                         
  -8   5   6          0.27          0.72         2.77 o                         
  -7   5   6         15.63         14.62         3.17 o                         
  -6   5   6          8.99          7.61         1.89 o                         
  -5   5   6        140.62        137.30         4.87 o                         
  -4   5   6        411.26        411.02         5.20 o                         
  -3   5   6          5.41          3.54         0.89 o                         
  -2   5   6         25.22         30.21         1.47 o                         
  -1   5   6         97.47         94.39         2.87 o                         
   0   5   6         56.59         51.10         1.88 o                         
   1   5   6         82.16         85.45         2.28 o                         
   2   5   6        198.83        207.10         3.84 o                         
   3   5   6          0.17         -0.08         1.35 o                         
   4   5   6        176.39        157.48         6.16 o                         
   5   5   6         20.93         19.94         3.37 o                         
   6   5   6          0.22         -0.17         3.06 o                         
   7   5   6         33.44         26.66        10.85 o                         
   8   5   6          6.25         19.84        11.16 o                         
  -9   6   6          5.35          9.62         3.99 o                         
  -8   6   6          5.49          7.86         3.35 o                         
  -7   6   6         15.51         14.06         3.39 o                         
  -6   6   6        149.52        158.64         7.18 o                         
  -5   6   6         13.11         10.19         1.48 o                         
  -4   6   6          9.42          7.76         1.30 o                         
  -3   6   6        156.33        163.55         3.65 o                         
  -2   6   6         61.34         62.07         2.20 o                         
  -1   6   6        293.94        304.96         4.04 o                         
   0   6   6        105.12        107.94         2.77 o                         
   1   6   6         13.17         13.79         1.39 o                         
   2   6   6         90.78         83.60         4.69 o                         
   3   6   6         59.23         50.48         3.28 o                         
   4   6   6         14.87          7.25         2.59 o                         
   5   6   6         20.84         17.83         3.55 o                         
   6   6   6         17.41         22.42         6.31 o                         
   7   6   6         13.22         31.63        12.40 o                         
   8   6   6         10.10         25.42        12.40 o                         
  -9   7   6          0.42          3.08         3.71 o                         
  -8   7   6          0.54          0.22         3.08 o                         
  -7   7   6          1.43          0.24         2.63 o                         
  -6   7   6         16.36         17.33         3.87 o                         
  -5   7   6          1.46          2.07         1.57 o                         
  -4   7   6          0.01          0.23         1.15 o                         
  -3   7   6          1.80          2.24         1.11 o                         
  -2   7   6         76.44         71.97         2.44 o                         
  -1   7   6         15.59         16.94         1.33 o                         
   0   7   6         77.43         81.82         2.32 o                         
   1   7   6        108.59        116.19         3.86 o                         
   2   7   6          1.17          1.50         1.43 o                         
   3   7   6          1.02          0.24         1.47 o                         
   4   7   6          0.03          2.28         2.41 o                         
   5   7   6         36.02         34.59         7.03 o                         
   6   7   6         23.50         21.22         5.29 o                         
   7   7   6          5.43          8.06         9.61 o                         
  -9   8   6          0.29          2.56         4.93 o                         
  -8   8   6          8.38          7.51         3.69 o                         
  -7   8   6          1.61          2.93         2.88 o                         
  -6   8   6         17.98         18.84         3.53 o                         
  -5   8   6         37.77         33.66         3.76 o                         
  -4   8   6        496.70        531.23         7.70 o                         
  -3   8   6          4.90          3.45         1.19 o                         
  -2   8   6         74.42         83.26         2.98 o                         
  -1   8   6        184.33        198.44         3.50 o                         
   0   8   6         33.19         33.06         1.98 o                         
   1   8   6         27.00         33.09         2.78 o                         
   2   8   6          5.45          6.69         1.89 o                         
   3   8   6         41.36         36.51         4.17 o                         
   4   8   6         69.47         75.34         5.90 o                         
   5   8   6          0.01          2.63         3.14 o                         
   6   8   6          0.00         -0.47         4.28 o                         
   7   8   6          4.74          4.03         9.61 o                         
  -8   9   6         13.83         12.00         3.90 o                         
  -7   9   6          7.49         11.15         3.59 o                         
  -6   9   6          6.85          7.42         3.11 o                         
  -5   9   6         99.30         93.29         5.61 o                         
  -4   9   6          0.03          0.06         1.66 o                         
  -3   9   6        111.99        109.35         4.04 o                         
  -2   9   6         47.44         56.35         2.88 o                         
  -1   9   6          9.12          8.41         1.45 o                         
   0   9   6          2.09          2.57         1.53 o                         
   1   9   6          0.20         -0.72         1.77 o                         
   2   9   6          7.94          7.79         2.30 o                         
   3   9   6          7.78          4.44         2.71 o                         
   4   9   6          2.84          3.96         3.40 o                         
   5   9   6         55.36         50.42         6.14 o                         
   6   9   6         19.71         20.84         5.85 o                         
  -8  10   6          8.67          5.97         4.46 o                         
  -7  10   6          2.69          1.99         3.38 o                         
  -6  10   6         44.82         43.53         5.07 o                         
  -5  10   6         83.19         90.08         4.84 o                         
  -4  10   6         32.81         28.33         3.39 o                         
  -3  10   6          7.01          7.08         1.85 o                         
  -2  10   6          7.36          7.06         1.66 o                         
  -1  10   6          7.60          1.07         1.85 o                         
   0  10   6          2.76          0.41         2.00 o                         
   1  10   6          3.50          2.45         2.16 o                         
   2  10   6         44.28         42.52         5.30 o                         
   3  10   6          9.04          9.61         3.54 o                         
   4  10   6          2.90         11.32         4.24 o                         
   5  10   6         19.79         17.38         5.78 o                         
   6  10   6         16.03         15.56         7.59 o                         
  -7  11   6          1.10         -2.38         3.62 o                         
  -6  11   6          2.57          3.04         3.75 o                         
  -5  11   6          0.17          0.27         2.24 o                         
  -4  11   6         77.02         76.95         4.34 o                         
  -3  11   6         50.14         53.40         3.47 o                         
  -2  11   6         12.09         12.12         2.50 o                         
  -1  11   6          0.11         -0.54         2.04 o                         
   0  11   6         39.02         45.99         4.39 o                         
   1  11   6          1.64         -2.13         2.34 o                         
   2  11   6          4.60          4.92         3.55 o                         
   3  11   6          2.21          2.97         3.64 o                         
   4  11   6          4.03          2.24         4.69 o                         
   5  11   6         11.12         11.22         6.49 o                         
  -7  12   6          1.49          3.41         5.22 o                         
  -6  12   6         15.24         10.57         3.98 o                         
  -5  12   6         24.18         25.64         3.85 o                         
  -4  12   6          0.13         -0.57         2.51 o                         
  -3  12   6          0.47          1.51         2.73 o                         
  -2  12   6          2.44         -1.55         2.70 o                         
  -1  12   6          1.08         -0.28         2.80 o                         
   0  12   6        104.83        109.74        12.34 o                         
   1  12   6          0.25          2.35         4.01 o                         
   2  12   6         22.79         26.99         5.87 o                         
   3  12   6         19.96         21.94         6.30 o                         
   4  12   6          0.01         -1.43         4.85 o                         
  -6  13   6          1.74          4.60         5.25 o                         
  -5  13   6          2.00         -0.01         3.57 o                         
  -4  13   6          2.62          0.15         3.72 o                         
  -3  13   6          8.46          3.58         3.97 o                         
  -2  13   6          3.41         -2.13         3.73 o                         
  -1  13   6          7.60          1.36         3.99 o                         
   0  13   6          0.59          0.21         4.22 o                         
   1  13   6          4.05          1.64         4.74 o                         
   2  13   6         49.49         56.68         9.22 o                         
   3  13   6          2.02         10.83         6.53 o                         
   4  13   6         14.60          5.19         6.94 o                         
  -5  14   6          7.76          7.83         7.73 o                         
  -4  14   6          0.32          2.81         4.94 o                         
  -3  14   6          0.65          2.51         4.76 o                         
  -2  14   6         26.67         30.37         6.87 o                         
  -1  14   6          0.03          2.70         4.35 o                         
   0  14   6          0.73         -4.90         4.90 o                         
   1  14   6          5.53          8.58         6.78 o                         
   2  14   6          0.10         -5.27         7.44 o                         
  -4  15   6         13.73         -0.23         7.12 o                         
  -3  15   6          0.09         -4.96         8.06 o                         
  -2  15   6          3.37          7.87         6.88 o                         
  -1  15   6         16.60         22.77         8.53 o                         
   0  15   6          0.33          3.72         8.68 o                         
   1  15   6          0.02         -8.37         8.37 o                         
  -1 -18   7          0.47         -1.86         5.09 o                         
   0 -18   7         29.74         32.45         6.65 o                         
   1 -18   7          2.40          3.11         5.56 o                         
   2 -18   7          0.94          5.29         5.74 o                         
  -3 -17   7         19.87          7.97         6.50 o                         
  -2 -17   7         14.19         18.69        10.14 o                         
  -1 -17   7         83.50         94.97         7.68 o                         
   0 -17   7          8.28          8.74         4.42 o                         
   1 -17   7         35.93         39.49         6.05 o                         
   2 -17   7         13.04         12.81         5.06 o                         
   3 -17   7          4.41         -0.25         4.30 o                         
   4 -17   7          2.53         -2.79         9.30 o                         
  -4 -16   7         35.46         38.45         6.77 o                         
  -3 -16   7          7.02          3.12         4.47 o                         
  -2 -16   7          0.01         -3.05         3.78 o                         
  -1 -16   7         20.57         25.25        12.08 o                         
   0 -16   7          0.02         -1.93         3.03 o                         
   1 -16   7         91.22         91.51         7.93 o                         
   2 -16   7         14.12         17.45         7.06 o                         
   3 -16   7         14.70         15.79         4.49 o                         
   4 -16   7          0.37          1.46         3.79 o                         
   5 -16   7          0.12         -5.59         5.59 o                         
  -5 -15   7          9.14          1.09         7.08 o                         
  -4 -15   7         11.84         17.94         5.73 o                         
  -3 -15   7          7.82          5.61         4.16 o                         
  -2 -15   7         35.30         39.67         4.98 o                         
  -1 -15   7         18.35         28.17         4.51 o                         
   0 -15   7         86.78         92.58         6.94 o                         
   1 -15   7        221.31        259.61        11.16 o                         
   2 -15   7         27.28         25.84         4.62 o                         
   3 -15   7          9.04          5.87         3.78 o                         
   4 -15   7         24.81         24.61         4.23 o                         
   5 -15   7         16.73         14.83         4.23 o                         
  -6 -14   7         31.14         38.07        10.28 o                         
  -5 -14   7          7.23         -0.58         6.13 o                         
  -4 -14   7         68.12         75.00         9.17 o                         
  -3 -14   7         58.90         49.04         5.09 o                         
  -2 -14   7          8.92          9.27         3.29 o                         
  -1 -14   7         85.93         90.91         6.67 o                         
   0 -14   7         10.14          7.31         3.03 o                         
   1 -14   7          1.09          1.60         2.59 o                         
   2 -14   7          9.97         16.03         3.48 o                         
   3 -14   7          1.68          2.04         2.90 o                         
   4 -14   7         69.49         72.58         6.91 o                         
   5 -14   7         14.64         14.09         3.92 o                         
   6 -14   7         63.35         42.71         5.20 o                         
  -6 -13   7        110.15         95.62        12.76 o                         
  -5 -13   7         60.55         78.43        11.51 o                         
  -4 -13   7         83.85         99.97         7.59 o                         
  -3 -13   7          0.00         -1.02         2.56 o                         
  -2 -13   7          6.05          8.67         2.72 o                         
  -1 -13   7          3.59          2.93         2.26 o                         
   0 -13   7        121.00        133.21         7.43 o                         
   1 -13   7          4.76          1.29         2.28 o                         
   2 -13   7         19.54         22.03         3.71 o                         
   3 -13   7         60.13         57.15         4.82 o                         
   4 -13   7          1.55          2.31         2.52 o                         
   5 -13   7          0.20         -2.74         2.74 o                         
   6 -13   7          8.30          8.42         3.77 o                         
   7 -13   7         15.69         17.98        10.54 o                         
  -7 -12   7         13.24          6.73         7.23 o                         
  -6 -12   7          3.92          5.04         6.98 o                         
  -5 -12   7         87.80        102.71         9.05 o                         
  -4 -12   7          4.36          0.79         2.38 o                         
  -3 -12   7        106.84        112.45         5.44 o                         
  -2 -12   7        190.65        184.22         6.58 o                         
  -1 -12   7          8.78          4.23         2.10 o                         
   0 -12   7         98.64         98.90         5.17 o                         
   1 -12   7         64.35         62.83         4.70 o                         
   2 -12   7         57.73         51.64         4.43 o                         
   3 -12   7         34.11         37.63         3.83 o                         
   4 -12   7          7.83          5.32         2.40 o                         
   5 -12   7         89.58         91.36         6.79 o                         
   6 -12   7         57.65         61.87         8.30 o                         
   7 -12   7          0.15         -1.31         4.45 o                         
  -8 -11   7          0.18          6.51         9.92 o                         
  -7 -11   7          6.63          3.95         6.98 o                         
  -6 -11   7         38.24         40.85        14.88 o                         
  -5 -11   7         46.46         49.07         4.94 o                         
  -4 -11   7         45.15         51.80         4.00 o                         
  -3 -11   7          0.70          0.73         1.74 o                         
  -2 -11   7          2.26          3.81         1.73 o                         
  -1 -11   7         11.54          6.16         1.72 o                         
   0 -11   7          0.06          0.85         1.27 o                         
   1 -11   7        137.85        135.66         6.42 o                         
   2 -11   7         43.65         54.63         5.78 o                         
   3 -11   7        133.48        126.65         9.18 o                         
   4 -11   7        117.80        122.95         6.43 o                         
   5 -11   7         20.78         20.16         3.73 o                         
   6 -11   7          0.46         -1.96         2.62 o                         
   7 -11   7         22.99         20.40         5.45 o                         
  -8 -10   7         20.78         13.28         6.10 o                         
  -7 -10   7         44.38         58.52         7.74 o                         
  -6 -10   7          1.12          3.80         3.67 o                         
  -5 -10   7        232.99        240.17         6.79 o                         
  -4 -10   7          1.28          0.97         1.56 o                         
  -3 -10   7         98.53         82.11         4.39 o                         
  -2 -10   7         35.99         12.91         1.98 o                         
  -1 -10   7          8.04          8.52         1.63 o                         
   0 -10   7          3.15          6.18         1.20 o                         
   1 -10   7        273.11        259.72         9.66 o                         
   2 -10   7        261.47        265.14         7.25 o                         
   3 -10   7        151.28        148.30         6.12 o                         
   4 -10   7          8.77          6.54         2.19 o                         
   5 -10   7        103.86         98.78        10.86 o                         
   6 -10   7         14.39         18.95         3.63 o                         
   7 -10   7         39.37         45.85         7.14 o                         
   8 -10   7         23.47         14.50         5.19 o                         
  -8  -9   7          6.88          8.14         5.10 o                         
  -7  -9   7          8.23          6.99         4.39 o                         
  -6  -9   7         96.46        103.00         9.82 o                         
  -5  -9   7         34.36         37.49         3.15 o                         
  -4  -9   7         14.56          9.49         1.77 o                         
  -3  -9   7        231.21        200.41         4.80 o                         
  -2  -9   7        276.83        275.87         5.14 o                         
  -1  -9   7          7.39          5.84         0.98 o                         
   0  -9   7         34.38         36.35         1.92 o                         
   1  -9   7        147.78        140.99         5.33 o                         
   2  -9   7       1123.52       1091.13        15.07 o                         
   3  -9   7         98.73         98.51         4.89 o                         
   4  -9   7        101.10        104.19         5.58 o                         
   5  -9   7         58.64         62.18         4.66 o                         
   6  -9   7        134.06        146.39         6.67 o                         
   7  -9   7         48.11         51.81         5.46 o                         
   8  -9   7          0.28          0.67         3.86 o                         
  -9  -8   7          1.69         -1.42         5.52 o                         
  -8  -8   7         43.99         43.61         7.28 o                         
  -7  -8   7          0.31          1.08         3.49 o                         
  -6  -8   7         18.78         18.52         3.32 o                         
  -5  -8   7        110.97        117.04         5.20 o                         
  -4  -8   7         10.72          7.28         1.44 o                         
  -3  -8   7         34.12         39.20         2.17 o                         
  -2  -8   7         21.05         27.11         1.61 o                         
  -1  -8   7        238.78        233.06         3.33 o                         
   0  -8   7        357.04        358.34         4.28 o                         
   1  -8   7        512.92        478.61         5.90 o                         
   2  -8   7        767.22        743.27         7.86 o                         
   3  -8   7         35.88         36.88         2.25 o                         
   4  -8   7        253.84        244.62         5.30 o                         
   5  -8   7         70.12         66.50         3.66 o                         
   6  -8   7         10.75         10.35         2.53 o                         
   7  -8   7        142.63        149.50         8.54 o                         
   8  -8   7         24.59         23.31         5.48 o                         
  -9  -7   7         12.22         13.40         6.10 o                         
  -8  -7   7         32.27         35.23         6.96 o                         
  -7  -7   7          5.03          4.00         2.99 o                         
  -6  -7   7         13.30         16.40         2.82 o                         
  -5  -7   7         27.33         31.04         2.13 o                         
  -4  -7   7        350.38        327.52         4.82 o                         
  -3  -7   7         93.77         85.24         2.63 o                         
  -2  -7   7        151.31        155.93         2.99 o                         
  -1  -7   7         90.01         83.24         1.94 o                         
   0  -7   7          7.39          7.65         1.05 o                         
   1  -7   7        296.86        287.09         4.27 o                         
   2  -7   7        189.95        187.29         3.46 o                         
   3  -7   7        184.60        187.00         4.19 o                         
   4  -7   7        263.36        216.25         5.10 o                         
   5  -7   7          6.15          3.34         1.66 o                         
   6  -7   7        288.79        275.24         6.54 o                         
   7  -7   7         14.97         11.02         3.33 o                         
   8  -7   7          8.47          9.17         4.73 o                         
  -9  -6   7         48.70         43.71         7.79 o                         
  -8  -6   7          0.26         -3.55         3.64 o                         
  -7  -6   7          5.46          5.31         2.78 o                         
  -6  -6   7          1.46          2.00         1.98 o                         
  -5  -6   7         46.08         48.29         2.40 o                         
  -4  -6   7        727.65        709.72         7.20 o                         
  -3  -6   7        381.95        377.54         4.77 o                         
  -2  -6   7        184.22        194.79         3.09 o                         
  -1  -6   7        232.97        243.33         2.92 o                         
   0  -6   7        233.42        251.09         3.76 o                         
   1  -6   7         24.45         27.35         1.64 o                         
   2  -6   7         10.15         11.19         1.29 o                         
   3  -6   7         51.07         60.66         3.02 o                         
   4  -6   7         29.74         27.32         2.11 o                         
   5  -6   7          3.99         -1.40         1.40 o                         
   6  -6   7        144.19        143.61         5.05 o                         
   7  -6   7         22.77         14.83         3.24 o                         
   8  -6   7          3.94          8.29         6.38 o                         
   9  -6   7          9.07          8.92         7.28 o                         
  -9  -5   7          0.65          0.05         4.94 o                         
  -8  -5   7         33.40         44.20         6.44 o                         
  -7  -5   7        207.88        211.05         8.55 o                         
  -6  -5   7        217.68        227.11         7.01 o                         
  -5  -5   7         63.34         60.83         2.53 o                         
  -4  -5   7        122.20        109.53         2.95 o                         
  -3  -5   7        145.69        124.35         2.89 o                         
  -2  -5   7         39.58         41.77         2.26 o                         
  -1  -5   7         29.59         35.25         1.45 o                         
   0  -5   7         44.42         60.65         2.40 o                         
   1  -5   7        433.19        450.09         4.34 o                         
   2  -5   7         30.38         29.33         1.78 o                         
   3  -5   7        170.44        155.08         4.17 o                         
   4  -5   7        196.74        187.27         4.53 o                         
   5  -5   7          3.55          6.34         1.58 o                         
   6  -5   7         13.39         12.64         2.26 o                         
   7  -5   7          1.72          2.02         2.34 o                         
   8  -5   7         57.24         63.77         7.81 o                         
   9  -5   7          6.33          4.84         6.70 o                         
  -9  -4   7         88.32        106.20        10.51 o                         
  -8  -4   7         71.99         65.05         5.99 o                         
  -7  -4   7          0.56          0.20         2.32 o                         
  -6  -4   7         42.75         32.21         4.69 o                         
  -5  -4   7         35.90         37.14         2.45 o                         
  -4  -4   7         16.51         16.43         1.30 o                         
  -3  -4   7         39.25         42.35         1.81 o                         
  -2  -4   7          0.35         -0.49         0.49 o                         
  -1  -4   7         69.90         59.87         2.41 o                         
   0  -4   7        943.76        945.54         8.09 o                         
   1  -4   7          0.01         -0.38         0.43 o                         
   2  -4   7        199.40        195.29         3.81 o                         
   3  -4   7          1.61          1.41         0.94 o                         
   4  -4   7         73.04         74.33         3.66 o                         
   5  -4   7         10.33          6.94         1.61 o                         
   6  -4   7         12.04          7.78         2.65 o                         
   7  -4   7        151.59        174.73         7.08 o                         
   8  -4   7          8.76          4.58         5.59 o                         
   9  -4   7          0.79         -5.58         8.06 o                         
 -10  -3   7          1.55          3.50         5.73 o                         
  -9  -3   7         47.63         64.03         7.05 o                         
  -8  -3   7         25.45         21.68         4.07 o                         
  -7  -3   7         36.83         36.49         4.90 o                         
  -6  -3   7        651.76        632.19         9.64 o                         
  -5  -3   7       1021.71       1031.57         8.75 o                         
  -4  -3   7        460.74        446.04         5.46 o                         
  -3  -3   7         94.53        105.43         4.09 o                         
  -2  -3   7        301.61        282.35         3.31 o                         
  -1  -3   7       1187.37       1237.25         8.89 o                         
   0  -3   7         50.66         57.04         1.95 o                         
   1  -3   7        574.27        630.41         5.74 o                         
   2  -3   7         19.18         17.94         1.80 o                         
   3  -3   7        181.83        184.17         3.76 o                         
   4  -3   7        113.89        113.38         4.09 o                         
   5  -3   7         30.17         33.69         2.56 o                         
   6  -3   7         32.20         33.62         2.89 o                         
   7  -3   7          3.23         -1.14         3.16 o                         
   8  -3   7         89.36        102.42         9.62 o                         
   9  -3   7          0.87          4.96         9.30 o                         
 -10  -2   7         20.97         21.05         7.09 o                         
  -9  -2   7         36.91         55.48         6.57 o                         
  -8  -2   7         92.51        100.96         7.15 o                         
  -7  -2   7        348.60        341.18         9.85 o                         
  -6  -2   7          2.89          0.67         1.40 o                         
  -5  -2   7        115.20        105.78         2.67 o                         
  -4  -2   7        171.83        160.28         3.04 o                         
  -3  -2   7        569.53        593.26         5.83 o                         
  -2  -2   7        365.29        372.24         3.67 o                         
  -1  -2   7        286.65        287.36         3.32 o                         
   0  -2   7         99.19        100.93         2.62 o                         
   1  -2   7         91.83         95.47         3.18 o                         
   2  -2   7          4.60          5.04         0.81 o                         
   3  -2   7        106.75        114.33         3.46 o                         
   4  -2   7         80.01         84.56         3.59 o                         
   5  -2   7          6.47          6.80         2.05 o                         
   6  -2   7         91.21         90.86         4.61 o                         
   7  -2   7          1.53         -0.44         3.90 o                         
   8  -2   7         11.49          9.61         5.92 o                         
   9  -2   7         47.30         30.39        11.78 o                         
 -10  -1   7         12.12         18.83         5.86 o                         
  -9  -1   7         28.00         33.30         6.00 o                         
  -8  -1   7          5.91          8.84         3.33 o                         
  -7  -1   7          4.86          0.02         2.01 o                         
  -6  -1   7        163.81        157.35         5.04 o                         
  -5  -1   7         10.58         13.01         1.16 o                         
  -4  -1   7         58.76         55.76         2.46 o                         
  -3  -1   7        895.97        879.67         6.97 o                         
  -2  -1   7        281.86        275.66         3.27 o                         
  -1  -1   7        581.19        572.97         4.90 o                         
   0  -1   7       1014.68       1023.86         7.63 o                         
   1  -1   7        301.14        304.90         3.41 o                         
   2  -1   7          9.74         12.90         1.11 o                         
   3  -1   7        305.62        291.07         5.05 o                         
   4  -1   7         88.34        100.90         3.43 o                         
   5  -1   7         77.07         80.56         3.59 o                         
   6  -1   7        237.57        248.28         8.10 o                         
   7  -1   7        262.80        273.23        25.67 o                         
   8  -1   7          0.90          9.30         8.68 o                         
   9  -1   7          3.26          8.06         9.61 o                         
 -10   0   7         15.05         13.45         5.71 o                         
  -9   0   7         10.78         10.32         4.22 o                         
  -8   0   7          0.27         -1.18         2.65 o                         
  -7   0   7         16.28         12.07         2.52 o                         
  -6   0   7        176.92        182.39         6.61 o                         
  -5   0   7         72.17         71.85         2.25 o                         
  -4   0   7         18.85         19.29         1.81 o                         
  -3   0   7        362.77        352.37         4.02 o                         
  -2   0   7         25.00         25.80         1.29 o                         
  -1   0   7         41.86         44.32         1.50 o                         
   0   0   7         77.09         64.94         2.41 o                         
   1   0   7         11.27          6.79         0.77 o                         
   2   0   7       1844.41       1948.67        12.34 o                         
   3   0   7         22.93         20.51         1.17 o                         
   4   0   7         93.90        101.26         3.12 o                         
   5   0   7         10.21         17.85         2.26 o                         
   6   0   7          0.41          2.61         2.37 o                         
   7   0   7         55.73         50.98         7.23 o                         
   8   0   7          2.46         17.98         9.30 o                         
   9   0   7         50.91         62.63        17.36 o                         
 -10   1   7        106.91        111.28        11.15 o                         
  -9   1   7         18.41         22.89         5.28 o                         
  -8   1   7         11.14          4.56         3.09 o                         
  -7   1   7          0.03          1.62         2.16 o                         
  -6   1   7         82.58        104.80         4.23 o                         
  -5   1   7         44.10         36.54         2.06 o                         
  -4   1   7         10.31         12.94         1.18 o                         
  -3   1   7       1423.62       1468.20        10.08 o                         
  -2   1   7         10.16          9.67         0.90 o                         
  -1   1   7        333.63        316.75         3.30 o                         
   0   1   7        482.01        475.61         4.30 o                         
   1   1   7        445.27        472.99         4.38 o                         
   2   1   7        359.01        368.19         3.68 o                         
   3   1   7        184.36        191.11         2.90 o                         
   4   1   7        372.17        389.86         5.45 o                         
   5   1   7         60.73         67.05         3.43 o                         
   6   1   7        262.57        267.93         8.81 o                         
   7   1   7          7.58         12.04         7.44 o                         
   8   1   7         39.11         54.88        14.26 o                         
 -10   2   7         14.45         13.90         6.28 o                         
  -9   2   7         87.72        101.10         8.65 o                         
  -8   2   7         74.29         81.75         6.11 o                         
  -7   2   7         49.37         60.65         9.30 o                         
  -6   2   7         94.47         83.26         6.31 o                         
  -5   2   7        218.45        222.26         3.70 o                         
  -4   2   7         20.96         22.02         1.40 o                         
  -3   2   7          6.24          6.20         0.89 o                         
  -2   2   7         27.84         28.67         1.30 o                         
  -1   2   7          0.74          1.34         0.63 o                         
   0   2   7        201.15        180.46         2.42 o                         
   1   2   7         33.38         31.91         1.41 o                         
   2   2   7        188.75        184.30         3.12 o                         
   3   2   7         45.09         46.68         2.26 o                         
   4   2   7        159.18        143.16         5.00 o                         
   5   2   7        125.22        110.54         5.01 o                         
   6   2   7          2.35          0.21         2.58 o                         
   7   2   7         37.00         39.07        12.09 o                         
   8   2   7         67.17         48.99        13.64 o                         
 -10   3   7          3.28         -4.55         4.69 o                         
  -9   3   7         22.12         11.00         4.49 o                         
  -8   3   7          3.98          4.95         3.00 o                         
  -7   3   7         14.80          4.32         2.67 o                         
  -6   3   7         12.10         12.79         2.14 o                         
  -5   3   7         97.36         92.58         3.00 o                         
  -4   3   7          0.55          0.71         0.85 o                         
  -3   3   7          7.22          8.35         1.05 o                         
  -2   3   7          0.74          0.57         0.62 o                         
  -1   3   7         47.85         45.05         1.54 o                         
   0   3   7          0.02          0.52         0.55 o                         
   1   3   7         51.05         44.53         2.17 o                         
   2   3   7        173.79        186.86         4.19 o                         
   3   3   7         46.86         49.44         3.03 o                         
   4   3   7         13.20         10.48         1.91 o                         
   5   3   7        316.09        343.18         9.46 o                         
   6   3   7         26.59         30.67         4.22 o                         
   7   3   7         14.80         22.63         9.30 o                         
   8   3   7          1.46         11.16         8.99 o                         
  -9   4   7         30.13         28.58         5.64 o                         
  -8   4   7          0.66         -1.33         2.73 o                         
  -7   4   7        125.56        110.37         7.60 o                         
  -6   4   7          0.10         -0.09         1.87 o                         
  -5   4   7          3.69          3.27         1.18 o                         
  -4   4   7         15.71         14.17         1.39 o                         
  -3   4   7        312.41        331.81         4.51 o                         
  -2   4   7        249.96        272.24         3.55 o                         
  -1   4   7         10.44         11.94         1.01 o                         
   0   4   7         12.63         13.83         0.91 o                         
   1   4   7          4.61          6.00         1.22 o                         
   2   4   7        199.38        199.52         5.90 o                         
   3   4   7         42.26         52.35         5.30 o                         
   4   4   7         10.48          5.72         2.15 o                         
   5   4   7          3.09          7.23         2.76 o                         
   6   4   7          0.77          1.60         2.87 o                         
   7   4   7         42.34         45.27        13.33 o                         
   8   4   7          0.28         -2.48         8.06 o                         
  -9   5   7         28.92         35.92         5.79 o                         
  -8   5   7         57.98         64.98         5.93 o                         
  -7   5   7         17.44         12.09         3.32 o                         
  -6   5   7          7.78          9.75         2.60 o                         
  -5   5   7         24.07         21.87         2.38 o                         
  -4   5   7         40.10         39.11         2.27 o                         
  -3   5   7          2.28          2.33         0.97 o                         
  -2   5   7         38.82         36.39         1.85 o                         
  -1   5   7        635.52        617.33         6.93 o                         
   0   5   7        168.01        162.79         4.50 o                         
   1   5   7          8.89          6.77         1.17 o                         
   2   5   7        331.21        325.35         5.99 o                         
   3   5   7          9.35          6.97         1.88 o                         
   4   5   7         28.86         27.09         4.63 o                         
   5   5   7         18.67         17.24         4.36 o                         
   6   5   7          2.60         -0.67         3.20 o                         
   7   5   7         17.14         18.60        10.54 o                         
  -9   6   7         13.20         17.94         4.68 o                         
  -8   6   7         12.61          7.90         3.89 o                         
  -7   6   7         27.55         23.01         3.78 o                         
  -6   6   7         69.31         70.25         5.54 o                         
  -5   6   7          0.64         -0.84         1.36 o                         
  -4   6   7          2.68          2.31         1.22 o                         
  -3   6   7          0.24         -0.89         0.92 o                         
  -2   6   7          0.35          0.32         0.82 o                         
  -1   6   7         16.85         15.55         1.29 o                         
   0   6   7          0.63          0.40         0.89 o                         
   1   6   7        249.29        235.88         4.81 o                         
   2   6   7         29.35         24.21         2.52 o                         
   3   6   7        202.38        208.61         7.15 o                         
   4   6   7         35.16         41.35         4.36 o                         
   5   6   7         34.40         33.21         4.56 o                         
   6   6   7         30.78         41.62        10.18 o                         
   7   6   7         16.59          6.51         9.61 o                         
  -9   7   7          6.81         10.32         4.48 o                         
  -8   7   7         74.62         66.21         6.43 o                         
  -7   7   7         91.20         88.36         8.09 o                         
  -6   7   7        362.40        362.88        10.17 o                         
  -5   7   7          0.50         -0.33         1.60 o                         
  -4   7   7         76.60         77.30         3.35 o                         
  -3   7   7          2.09          0.61         1.14 o                         
  -2   7   7          1.41          3.21         1.09 o                         
  -1   7   7         36.05         33.14         1.80 o                         
   0   7   7        126.99        138.41         5.33 o                         
   1   7   7         49.27         40.71         4.75 o                         
   2   7   7          9.60          6.51         1.90 o                         
   3   7   7          0.42         -0.28         2.38 o                         
   4   7   7          2.72          4.58         2.76 o                         
   5   7   7          6.90          5.85         3.42 o                         
   6   7   7          3.59          2.30         4.58 o                         
   7   7   7          8.57         11.78        11.78 o                         
  -8   8   7         19.68         13.90         4.18 o                         
  -7   8   7         16.04         15.56         3.97 o                         
  -6   8   7        110.50        125.99         7.54 o                         
  -5   8   7         63.10         74.59         3.96 o                         
  -4   8   7        460.82        493.48         7.79 o                         
  -3   8   7          9.05          8.04         1.48 o                         
  -2   8   7         16.57         12.35         1.59 o                         
  -1   8   7         48.77         40.88         2.52 o                         
   0   8   7          3.89          3.27         1.57 o                         
   1   8   7          3.17          5.25         2.03 o                         
   2   8   7          0.30          1.50         2.10 o                         
   3   8   7         57.93         58.68         5.35 o                         
   4   8   7          2.41         -0.21         2.91 o                         
   5   8   7          0.23         -0.46         3.59 o                         
   6   8   7         24.74         20.11         5.81 o                         
  -8   9   7          2.63          2.96         3.90 o                         
  -7   9   7         25.84         28.71         4.78 o                         
  -6   9   7         46.78         52.34         5.22 o                         
  -5   9   7         11.83         11.05         2.47 o                         
  -4   9   7         13.23         11.87         2.22 o                         
  -3   9   7         29.21         27.24         2.41 o                         
  -2   9   7          8.66          8.70         1.81 o                         
  -1   9   7        218.61        244.42         6.22 o                         
   0   9   7         54.30         51.93         5.34 o                         
   1   9   7          2.76          4.73         2.24 o                         
   2   9   7          7.03          6.90         2.67 o                         
   3   9   7          0.56         -1.22         2.77 o                         
   4   9   7         12.30         12.99         4.08 o                         
   5   9   7          2.32          2.67         4.63 o                         
   6   9   7          9.47          1.46         5.65 o                         
  -8  10   7         11.51         18.85         6.07 o                         
  -7  10   7          2.05          1.30         3.37 o                         
  -6  10   7         17.96         12.83         3.73 o                         
  -5  10   7         21.55         21.50         3.11 o                         
  -4  10   7          0.02         -0.27         1.92 o                         
  -3  10   7         17.49         16.86         2.54 o                         
  -2  10   7          1.61          4.06         2.24 o                         
  -1  10   7          0.18         -1.06         1.94 o                         
   0  10   7         45.37         35.15         3.89 o                         
   1  10   7         40.84         36.28         5.33 o                         
   2  10   7         70.15         76.66         6.95 o                         
   3  10   7          7.01          7.63         3.82 o                         
   4  10   7          0.80          0.89         3.99 o                         
   5  10   7         60.11         75.87        14.30 o                         
  -7  11   7          0.47          4.10         6.23 o                         
  -6  11   7          0.11          0.52         3.08 o                         
  -5  11   7         16.00         15.85         3.11 o                         
  -4  11   7         33.92         37.42         3.67 o                         
  -3  11   7         13.43         15.81         3.28 o                         
  -2  11   7          1.54         -1.72         2.31 o                         
  -1  11   7          1.32          1.01         2.52 o                         
   0  11   7         12.50         12.10         3.52 o                         
   1  11   7         12.96         14.30         3.72 o                         
   2  11   7          0.06         -3.68         3.68 o                         
   3  11   7          0.00         -3.64         3.64 o                         
   4  11   7          4.12          3.99         6.20 o                         
   5  11   7          5.15          5.33         7.20 o                         
  -6  12   7          0.78         -1.88         4.81 o                         
  -5  12   7          1.99          2.67         4.58 o                         
  -4  12   7          0.78          0.51         3.58 o                         
  -3  12   7          8.98         11.54         3.60 o                         
  -2  12   7         37.85         31.33         7.59 o                         
  -1  12   7          8.23         11.07         3.92 o                         
   0  12   7          4.86          4.49         3.71 o                         
   1  12   7          6.99          6.34         4.57 o                         
   2  12   7         12.78         12.96         5.30 o                         
   3  12   7          8.84         12.83         5.61 o                         
   4  12   7         10.26         17.75         7.45 o                         
  -5  13   7          0.01          0.62         8.37 o                         
  -4  13   7          0.06         -2.76         3.86 o                         
  -3  13   7         24.53         35.35         8.95 o                         
  -2  13   7          3.46          1.42         4.40 o                         
  -1  13   7          5.20          5.54         5.12 o                         
   0  13   7          6.21          5.41         4.70 o                         
   1  13   7          2.06          1.97         4.69 o                         
   2  13   7          0.00          2.00         6.35 o                         
   3  13   7          0.67          3.98         6.70 o                         
  -4  14   7          0.02          0.47         5.35 o                         
  -3  14   7         19.47         19.63         6.42 o                         
  -2  14   7          5.39          7.89         6.24 o                         
  -1  14   7          8.70          7.49         5.48 o                         
   0  14   7          9.66         -3.41         7.13 o                         
   1  14   7          2.51          1.55         8.99 o                         
   2  14   7         14.15         23.25        11.16 o                         
  -2  15   7          0.37          2.17         8.68 o                         
  -1  15   7          6.28         16.31        10.39 o                         
   0 -18   8         47.76         60.26        12.23 o                         
   1 -18   8         47.00         48.55        18.46 o                         
  -3 -17   8          8.04         11.12         6.60 o                         
  -2 -17   8         20.15         15.94         6.60 o                         
  -1 -17   8        206.57        253.07        13.48 o                         
   0 -17   8          3.70          5.06         4.72 o                         
   1 -17   8          3.00          0.65         4.30 o                         
   2 -17   8          5.10          7.54         4.45 o                         
   3 -17   8         29.29         16.20         6.16 o                         
  -4 -16   8         16.51         11.76         5.61 o                         
  -3 -16   8         23.32         22.71         5.60 o                         
  -2 -16   8         25.12         34.41         5.51 o                         
  -1 -16   8          7.94          6.89         3.73 o                         
   0 -16   8         79.94         82.13         7.10 o                         
   1 -16   8         45.61         60.27         8.96 o                         
   2 -16   8         35.05         33.67         5.25 o                         
   3 -16   8          0.42          1.98         3.61 o                         
   4 -16   8          4.13          1.85         4.50 o                         
  -5 -15   8          4.64          2.76         7.67 o                         
  -4 -15   8         26.04         23.02         5.33 o                         
  -3 -15   8         12.17         10.94         5.61 o                         
  -2 -15   8         46.74         59.20         6.32 o                         
  -1 -15   8          1.75          2.17         3.18 o                         
   0 -15   8         28.18         35.97         4.88 o                         
   1 -15   8         31.71         32.59         4.88 o                         
   2 -15   8         32.39         35.83         4.90 o                         
   3 -15   8          5.55          7.81         3.69 o                         
   4 -15   8         16.93         12.52         4.27 o                         
   5 -15   8          7.19          6.04         4.39 o                         
  -6 -14   8          6.95         -1.63         7.56 o                         
  -5 -14   8         22.72         28.01         8.72 o                         
  -4 -14   8          6.09          5.04         3.99 o                         
  -3 -14   8          5.97          3.46         3.16 o                         
  -2 -14   8          5.48          4.24         3.02 o                         
  -1 -14   8        173.26        189.64         9.30 o                         
   0 -14   8         27.80         32.92         4.60 o                         
   1 -14   8         13.38         13.21         3.49 o                         
   2 -14   8        116.16        101.49         7.15 o                         
   3 -14   8         45.45         53.00         5.38 o                         
   4 -14   8         36.21         33.62         5.06 o                         
   5 -14   8          0.05         -1.31         2.87 o                         
   6 -14   8          2.25         -0.48         5.59 o                         
  -6 -13   8          0.10         -5.33         5.33 o                         
  -5 -13   8         77.10         73.89        11.16 o                         
  -4 -13   8        159.59        177.74        11.54 o                         
  -3 -13   8          0.00         -0.55         2.47 o                         
  -2 -13   8          0.19          1.18         2.38 o                         
  -1 -13   8          0.29         -0.81         2.30 o                         
   0 -13   8         35.54         30.22         4.19 o                         
   1 -13   8          8.96          3.73         2.59 o                         
   2 -13   8         14.96          5.61         2.79 o                         
   3 -13   8          0.68          2.76         2.63 o                         
   4 -13   8          1.82          1.53         3.10 o                         
   5 -13   8          0.32         -0.43         2.95 o                         
   6 -13   8          1.67          2.22         3.48 o                         
  -7 -12   8         13.30          8.26         7.42 o                         
  -6 -12   8          1.08         10.77         6.46 o                         
  -5 -12   8          5.18          3.91         4.98 o                         
  -4 -12   8         20.29         24.92         3.92 o                         
  -3 -12   8         63.83         65.15         4.96 o                         
  -2 -12   8         55.44         49.48         4.33 o                         
  -1 -12   8          4.90          3.86         2.36 o                         
   0 -12   8         38.71         43.94         3.98 o                         
   1 -12   8         19.94         17.23         2.95 o                         
   2 -12   8         50.72         49.42         4.76 o                         
   3 -12   8          1.87          1.58         2.62 o                         
   4 -12   8          7.64          9.77         3.52 o                         
   5 -12   8         34.97         39.94         4.55 o                         
   6 -12   8         32.16         37.69         4.65 o                         
   7 -12   8          3.69         -3.00         3.80 o                         
  -7 -11   8         79.55         69.22        11.17 o                         
  -6 -11   8          5.49         16.31         6.18 o                         
  -5 -11   8        109.32        121.63         8.12 o                         
  -4 -11   8          7.28          6.21         2.62 o                         
  -3 -11   8         26.93         16.96         2.67 o                         
  -2 -11   8         12.61          5.18         2.10 o                         
  -1 -11   8         82.05         75.18         4.84 o                         
   0 -11   8         64.62         66.87         4.66 o                         
   1 -11   8         22.67         16.35         3.30 o                         
   2 -11   8         11.97         10.74         2.49 o                         
   3 -11   8          0.02          0.08         2.17 o                         
   4 -11   8        127.39        126.06         6.82 o                         
   5 -11   8          0.11         -0.20         2.42 o                         
   6 -11   8         30.59         25.46         4.05 o                         
   7 -11   8          0.59         -2.65         3.63 o                         
  -8 -10   8         18.43         12.46         6.02 o                         
  -7 -10   8         21.57         12.78         5.30 o                         
  -6 -10   8        221.75        220.14        14.47 o                         
  -5 -10   8         33.99         36.27         4.07 o                         
  -4 -10   8         23.16         21.66         2.82 o                         
  -3 -10   8         24.50         24.34         2.56 o                         
  -2 -10   8         29.01         19.95         2.30 o                         
  -1 -10   8        547.93        467.60         7.42 o                         
   0 -10   8          0.67          2.55         1.75 o                         
   1 -10   8         30.88         33.33         3.88 o                         
   2 -10   8        279.51        287.95         7.73 o                         
   3 -10   8          0.14          0.37         1.92 o                         
   4 -10   8          0.13         -0.87         2.02 o                         
   5 -10   8         77.52         73.07         6.45 o                         
   6 -10   8          9.34          9.23         3.12 o                         
   7 -10   8          9.29         12.84         4.34 o                         
   8 -10   8         49.33         53.64        14.57 o                         
  -8  -9   8          0.33          2.22         5.04 o                         
  -7  -9   8          0.92          2.13         3.82 o                         
  -6  -9   8         12.90         16.11         3.93 o                         
  -5  -9   8        211.21        221.36         6.66 o                         
  -4  -9   8         67.26         63.07         3.26 o                         
  -3  -9   8        392.23        341.49         6.91 o                         
  -2  -9   8         30.60         36.33         2.41 o                         
  -1  -9   8         56.07         42.62         2.41 o                         
   0  -9   8         34.39         28.53         3.79 o                         
   1  -9   8        262.13        267.32         6.99 o                         
   2  -9   8         61.28         53.08         3.88 o                         
   3  -9   8         51.38         43.17         3.84 o                         
   4  -9   8         36.55         38.03         3.82 o                         
   5  -9   8        124.26        125.79         6.04 o                         
   6  -9   8          3.82          4.03         2.56 o                         
   7  -9   8         58.12         61.82         6.65 o                         
   8  -9   8          1.20         -1.34         3.89 o                         
  -9  -8   8          3.89          9.92         9.61 o                         
  -8  -8   8         47.50         41.84         9.86 o                         
  -7  -8   8         92.78         98.37         7.70 o                         
  -6  -8   8         13.40         15.75         3.45 o                         
  -5  -8   8         31.46         28.14         2.67 o                         
  -4  -8   8         49.28         57.91         3.31 o                         
  -3  -8   8         12.20          7.95         1.50 o                         
  -2  -8   8         16.50         20.89         1.54 o                         
  -1  -8   8        269.79        256.47         3.85 o                         
   0  -8   8        511.33        503.60         8.80 o                         
   1  -8   8       4079.82       4044.46        33.32 o                         
   2  -8   8          0.23          0.17         1.12 o                         
   3  -8   8         67.77         61.67         2.20 o                         
   4  -8   8          2.54          4.72         1.81 o                         
   5  -8   8         12.61          7.82         2.14 o                         
   6  -8   8          4.55          4.07         2.28 o                         
   7  -8   8         36.79         27.79         4.43 o                         
   8  -8   8         10.86         14.41         4.46 o                         
  -9  -7   8         10.09          1.26         5.19 o                         
  -8  -7   8         10.01          4.39         4.90 o                         
  -7  -7   8          9.37          9.21         3.74 o                         
  -6  -7   8         46.57         39.33         4.08 o                         
  -5  -7   8        166.48        171.51         4.48 o                         
  -4  -7   8          8.15          6.94         1.36 o                         
  -3  -7   8          1.41          2.34         0.96 o                         
  -2  -7   8        261.47        266.16         3.83 o                         
  -1  -7   8        156.07        140.61         3.06 o                         
   0  -7   8         80.29         69.91         3.31 o                         
   1  -7   8        130.47        124.03         3.21 o                         
   2  -7   8       1295.40       1241.58        10.64 o                         
   3  -7   8          1.63          2.28         1.17 o                         
   4  -7   8        213.12        208.39         6.93 o                         
   5  -7   8          0.48          1.66         1.68 o                         
   6  -7   8          0.04          0.34         1.85 o                         
   7  -7   8         20.69         31.41         4.45 o                         
   8  -7   8          9.20         11.00         6.79 o                         
  -9  -6   8         43.50         43.26         7.93 o                         
  -8  -6   8          0.64         -2.43         3.39 o                         
  -7  -6   8          0.59          0.89         2.76 o                         
  -6  -6   8        525.73        535.43        10.29 o                         
  -5  -6   8         60.39         63.94         3.52 o                         
  -4  -6   8         67.71         62.68         2.95 o                         
  -3  -6   8          4.50          2.92         0.96 o                         
  -2  -6   8         57.79         52.03         2.06 o                         
  -1  -6   8          6.82          8.08         0.84 o                         
   0  -6   8         28.45         25.51         1.80 o                         
   1  -6   8        260.40        264.23         3.83 o                         
   2  -6   8         91.28         86.51         1.92 o                         
   3  -6   8         54.25         49.21         2.67 o                         
   4  -6   8         21.53         21.12         2.24 o                         
   5  -6   8         11.46         15.23         2.17 o                         
   6  -6   8         72.69         72.71         4.65 o                         
   7  -6   8          3.26          0.38         2.80 o                         
   8  -6   8         12.26         15.33         7.01 o                         
  -9  -5   8         15.22         13.69         5.73 o                         
  -8  -5   8        130.39        153.99         8.73 o                         
  -7  -5   8          0.56         -2.35         2.37 o                         
  -6  -5   8          0.50         -0.36         1.81 o                         
  -5  -5   8          7.34          5.60         1.33 o                         
  -4  -5   8        409.25        408.27         5.27 o                         
  -3  -5   8         69.70         75.94         2.52 o                         
  -2  -5   8         19.79         23.11         1.52 o                         
  -1  -5   8          9.58         13.85         0.97 o                         
   0  -5   8        428.75        423.46         6.11 o                         
   1  -5   8         18.20         13.08         1.10 o                         
   2  -5   8         40.85         32.11         2.15 o                         
   3  -5   8         18.98         19.38         1.89 o                         
   4  -5   8        132.19        124.54         4.63 o                         
   5  -5   8         43.79         43.04         3.22 o                         
   6  -5   8         22.41         25.28         3.05 o                         
   7  -5   8         73.17         79.31         4.83 o                         
   8  -5   8         22.12         20.15         7.23 o                         
  -9  -4   8         50.09         60.61         9.61 o                         
  -8  -4   8         50.12         58.61         6.05 o                         
  -7  -4   8         30.63         29.73         5.99 o                         
  -6  -4   8        308.05        309.70         7.31 o                         
  -5  -4   8        140.26        137.18         3.76 o                         
  -4  -4   8       1400.46       1363.94        10.34 o                         
  -3  -4   8          4.45          3.05         0.84 o                         
  -2  -4   8        138.44        137.09         2.41 o                         
  -1  -4   8        316.79        299.84         4.56 o                         
   0  -4   8        199.15        197.53         3.38 o                         
   1  -4   8          1.03          0.68         0.54 o                         
   2  -4   8         14.18          8.15         1.31 o                         
   3  -4   8        222.86        214.61         5.11 o                         
   4  -4   8          5.38          6.61         1.49 o                         
   5  -4   8          0.23         -0.60         1.55 o                         
   6  -4   8         80.32         86.23         4.93 o                         
   7  -4   8          6.96          5.21         3.93 o                         
   8  -4   8         11.04          6.35         9.30 o                         
  -9  -3   8        148.97        188.30        12.04 o                         
  -8  -3   8         25.39         16.45         3.89 o                         
  -7  -3   8         13.13         10.95         3.21 o                         
  -6  -3   8          0.07          0.08         1.53 o                         
  -5  -3   8        153.38        140.98         3.65 o                         
  -4  -3   8        110.98        112.69         3.27 o                         
  -3  -3   8        743.80        739.86         6.87 o                         
  -2  -3   8        464.69        461.99         4.33 o                         
  -1  -3   8         88.86        102.06         2.35 o                         
   0  -3   8         94.31        101.62         2.49 o                         
   1  -3   8        243.74        220.73         2.93 o                         
   2  -3   8        399.74        392.91         6.65 o                         
   3  -3   8        127.87        134.80         3.82 o                         
   4  -3   8          4.70          2.23         1.47 o                         
   5  -3   8        101.93        100.35         4.58 o                         
   6  -3   8          0.70         -1.98         1.99 o                         
   7  -3   8          1.84         -2.22         3.54 o                         
   8  -3   8          6.09          0.62         5.48 o                         
 -10  -2   8          4.56         -1.38         6.36 o                         
  -9  -2   8         30.91         14.72         4.58 o                         
  -8  -2   8          1.30          0.84         3.01 o                         
  -7  -2   8         40.72         49.18         4.26 o                         
  -6  -2   8          9.81         10.14         1.91 o                         
  -5  -2   8         32.15         28.37         1.80 o                         
  -4  -2   8        444.19        461.87         5.43 o                         
  -3  -2   8        138.74        133.61         2.66 o                         
  -2  -2   8        186.30        203.16         3.00 o                         
  -1  -2   8        721.50        746.92         6.20 o                         
   0  -2   8       1106.29       1167.09         8.57 o                         
   1  -2   8        147.11        153.72         2.69 o                         
   2  -2   8        188.53        194.76         2.97 o                         
   3  -2   8         13.00         12.86         1.34 o                         
   4  -2   8         63.07         68.56         3.07 o                         
   5  -2   8          2.83          3.43         1.61 o                         
   6  -2   8          3.02         -1.31         2.42 o                         
   7  -2   8          9.78          6.16         5.12 o                         
   8  -2   8          0.42          3.72         8.37 o                         
 -10  -1   8          3.86         -0.63         5.11 o                         
  -9  -1   8         44.28         46.19         7.12 o                         
  -8  -1   8         34.52         35.51         4.86 o                         
  -7  -1   8          0.00          0.44         2.07 o                         
  -6  -1   8          5.67          5.24         1.70 o                         
  -5  -1   8          9.71          8.67         1.26 o                         
  -4  -1   8         10.77          8.43         1.13 o                         
  -3  -1   8        105.67        101.48         2.86 o                         
  -2  -1   8         64.30         58.67         1.93 o                         
  -1  -1   8       1480.06       1494.45         9.33 o                         
   0  -1   8        219.77        207.65         2.79 o                         
   1  -1   8         49.42         41.82         1.55 o                         
   2  -1   8       1453.97       1501.86        10.39 o                         
   3  -1   8         51.78         55.45         2.76 o                         
   4  -1   8        366.67        406.80         6.10 o                         
   5  -1   8          1.20          0.37         1.63 o                         
   6  -1   8          0.09         -0.88         2.91 o                         
   7  -1   8        186.58        234.99        17.47 o                         
   8  -1   8         23.91         50.85        14.26 o                         
 -10   0   8         34.52         24.53         6.85 o                         
  -9   0   8         15.36         19.13         4.86 o                         
  -8   0   8         17.09         12.00         4.54 o                         
  -7   0   8         92.65         69.42         4.95 o                         
  -6   0   8        339.06        337.35         7.40 o                         
  -5   0   8         30.57         27.78         1.86 o                         
  -4   0   8        200.29        185.71         3.63 o                         
  -3   0   8          3.02          3.49         0.86 o                         
  -2   0   8          4.75          1.48         0.68 o                         
  -1   0   8         65.37         73.18         1.85 o                         
   0   0   8        338.87        352.51         3.80 o                         
   1   0   8          3.01          1.08         0.67 o                         
   2   0   8         54.77         53.69         1.70 o                         
   3   0   8        180.17        197.28         3.05 o                         
   4   0   8        320.01        316.55         5.32 o                         
   5   0   8         71.06         72.53         3.71 o                         
   6   0   8          2.35         -1.01         2.96 o                         
   7   0   8         28.27         26.13         6.70 o                         
   8   0   8         13.88         21.08        10.23 o                         
 -10   1   8         68.98         77.86         9.77 o                         
  -9   1   8         19.71         19.52         5.13 o                         
  -8   1   8         19.07         20.45         5.04 o                         
  -7   1   8         64.14         64.50         5.15 o                         
  -6   1   8          0.21          1.13         1.69 o                         
  -5   1   8         12.66         12.73         1.40 o                         
  -4   1   8          0.69          0.06         0.86 o                         
  -3   1   8        468.92        471.92         5.38 o                         
  -2   1   8         83.71         85.39         2.49 o                         
  -1   1   8          2.49          1.14         0.61 o                         
   0   1   8        146.06        142.32         2.62 o                         
   1   1   8         34.89         35.99         1.45 o                         
   2   1   8          1.60          2.13         0.79 o                         
   3   1   8         44.82         45.28         2.38 o                         
   4   1   8         13.77         12.10         2.09 o                         
   5   1   8         12.80          5.25         2.27 o                         
   6   1   8         31.26         32.77         6.38 o                         
   7   1   8        102.12        101.61        15.66 o                         
   8   1   8         18.38          1.24         8.68 o                         
 -10   2   8          5.49          6.51         7.67 o                         
  -9   2   8        100.64         99.78        12.65 o                         
  -8   2   8          9.31          9.21         3.41 o                         
  -7   2   8        123.35        112.87         6.93 o                         
  -6   2   8          0.48          0.23         1.78 o                         
  -5   2   8         10.28          6.09         1.26 o                         
  -4   2   8         77.91         82.19         2.82 o                         
  -3   2   8         16.97         20.08         1.74 o                         
  -2   2   8         34.15         39.76         1.63 o                         
  -1   2   8        153.87        149.41         2.44 o                         
   0   2   8         46.61         49.80         1.65 o                         
   1   2   8         54.43         56.94         2.29 o                         
   2   2   8        223.78        216.78         3.75 o                         
   3   2   8          5.58          1.85         1.27 o                         
   4   2   8         21.66         29.17         2.98 o                         
   5   2   8         70.07         71.23         8.58 o                         
   6   2   8         29.99         28.39         5.38 o                         
   7   2   8         15.76         17.42         6.31 o                         
   8   2   8          1.82         -7.44         7.44 o                         
  -9   3   8          1.45         -2.43         3.71 o                         
  -8   3   8          0.01         -1.34         2.79 o                         
  -7   3   8         77.06         69.21         5.70 o                         
  -6   3   8         85.10         82.06         5.27 o                         
  -5   3   8         31.80         33.93         2.11 o                         
  -4   3   8        271.91        267.23         4.43 o                         
  -3   3   8        153.76        171.54         4.21 o                         
  -2   3   8         95.96         96.01         2.76 o                         
  -1   3   8        130.75        128.22         2.96 o                         
   0   3   8         21.57         23.59         1.35 o                         
   1   3   8        148.39        151.76         3.56 o                         
   2   3   8        698.88        680.61         8.85 o                         
   3   3   8         57.69         54.35         3.37 o                         
   4   3   8          1.49          4.33         2.05 o                         
   5   3   8          7.22          9.83         2.90 o                         
   6   3   8          0.44          0.24         3.06 o                         
   7   3   8          8.30         14.57         8.99 o                         
   8   3   8          2.21          0.31         9.61 o                         
  -9   4   8         18.85         11.28         4.60 o                         
  -8   4   8         16.03         15.19         3.78 o                         
  -7   4   8          4.17         -0.29         2.34 o                         
  -6   4   8          0.08          1.87         2.14 o                         
  -5   4   8          3.22          1.76         1.31 o                         
  -4   4   8          4.44          3.46         1.25 o                         
  -3   4   8         81.12         89.33         3.01 o                         
  -2   4   8        105.10        105.87         2.76 o                         
  -1   4   8        907.81        930.73         7.58 o                         
   0   4   8         55.73         53.30         1.95 o                         
   1   4   8          0.32          1.29         0.89 o                         
   2   4   8         33.23         32.19         2.43 o                         
   3   4   8          2.89          5.01         1.78 o                         
   4   4   8        111.62        110.59         8.42 o                         
   5   4   8          0.14         -1.90         2.51 o                         
   6   4   8          5.61          5.34         3.56 o                         
   7   4   8          1.71         -2.48         8.37 o                         
  -9   5   8          2.50          3.81         3.88 o                         
  -8   5   8         35.70         33.39         4.85 o                         
  -7   5   8        110.53        117.62         8.69 o                         
  -6   5   8          2.03         -0.52         2.21 o                         
  -5   5   8        129.07        147.16         4.58 o                         
  -4   5   8         21.69         18.03         1.83 o                         
  -3   5   8          0.19         -0.43         1.00 o                         
  -2   5   8        143.79        133.98         3.55 o                         
  -1   5   8        371.83        380.25         4.94 o                         
   0   5   8         58.83         47.84         2.24 o                         
   1   5   8        727.81        718.10         8.83 o                         
   2   5   8          3.71          3.27         1.77 o                         
   3   5   8          5.60          7.71         2.31 o                         
   4   5   8         50.13         52.27         5.13 o                         
   5   5   8         24.73         21.31         4.11 o                         
   6   5   8          5.69          1.64         3.69 o                         
   7   5   8          0.93         -2.48         7.75 o                         
  -9   6   8          6.31          4.49         4.09 o                         
  -8   6   8         38.86         29.30         4.89 o                         
  -7   6   8         14.35         13.91         3.35 o                         
  -6   6   8        198.41        192.56        11.35 o                         
  -5   6   8          1.18          0.02         1.51 o                         
  -4   6   8         17.84         18.98         1.93 o                         
  -3   6   8          8.78          8.92         1.41 o                         
  -2   6   8          1.20          0.91         1.05 o                         
  -1   6   8        409.65        402.12         6.17 o                         
   0   6   8        251.89        257.75         6.95 o                         
   1   6   8        423.07        457.04         8.79 o                         
   2   6   8          6.43          3.97         1.62 o                         
   3   6   8        102.54        102.00         5.66 o                         
   4   6   8          3.29         -0.08         2.49 o                         
   5   6   8         26.60         25.93         6.57 o                         
   6   6   8          2.25          8.75         4.68 o                         
   7   6   8          0.39          2.17         8.99 o                         
  -9   7   8          3.57          2.28         6.25 o                         
  -8   7   8          2.20          3.22         3.68 o                         
  -7   7   8          0.74          1.51         3.07 o                         
  -6   7   8         84.99         71.20         5.70 o                         
  -5   7   8         81.38         86.78         4.21 o                         
  -4   7   8         19.82         17.18         2.17 o                         
  -3   7   8         33.42         35.59         2.34 o                         
  -2   7   8         19.48         21.18         1.91 o                         
  -1   7   8        101.94         98.92         3.65 o                         
   0   7   8          1.03          0.43         1.48 o                         
   1   7   8        114.77        123.48         7.55 o                         
   2   7   8        149.09        147.03         6.77 o                         
   3   7   8          0.00         -1.88         2.65 o                         
   4   7   8         13.35          8.69         3.37 o                         
   5   7   8          4.65          7.91         3.78 o                         
   6   7   8         11.85          9.47         5.40 o                         
  -8   8   8          1.46          0.90         3.48 o                         
  -7   8   8          4.38          7.59         3.61 o                         
  -6   8   8          6.34          3.47         2.95 o                         
  -5   8   8         10.33          9.41         2.33 o                         
  -4   8   8        112.99        119.83         4.61 o                         
  -3   8   8         45.64         43.20         2.71 o                         
  -2   8   8          8.70          6.91         1.78 o                         
  -1   8   8         57.23         62.36         3.58 o                         
   0   8   8          0.16          1.76         1.89 o                         
   1   8   8          8.36         10.56         2.44 o                         
   2   8   8          4.74          9.44         2.73 o                         
   3   8   8          0.72          1.22         2.71 o                         
   4   8   8         52.08         69.49         9.67 o                         
   5   8   8          8.25          7.53         4.93 o                         
   6   8   8          5.27          4.11         5.01 o                         
  -8   9   8          2.62          1.00         5.17 o                         
  -7   9   8          5.49          7.19         3.90 o                         
  -6   9   8         14.12          8.32         3.50 o                         
  -5   9   8          8.73          7.05         2.37 o                         
  -4   9   8         17.81         17.45         2.29 o                         
  -3   9   8          6.19          4.11         2.12 o                         
  -2   9   8         13.57         16.15         2.91 o                         
  -1   9   8         43.81         52.48         4.06 o                         
   0   9   8          2.60          2.37         2.18 o                         
   1   9   8          0.02         -0.21         2.12 o                         
   2   9   8         16.47         14.49         3.87 o                         
   3   9   8          0.62          2.41         3.62 o                         
   4   9   8          1.55          1.93         3.90 o                         
   5   9   8          1.45          0.40         4.63 o                         
  -7  10   8         21.21         17.32         5.07 o                         
  -6  10   8          0.70          1.87         3.35 o                         
  -5  10   8          6.03          9.85         2.72 o                         
  -4  10   8        124.12        132.63         6.63 o                         
  -3  10   8         32.91         31.75         3.77 o                         
  -2  10   8         18.03         16.04         3.05 o                         
  -1  10   8         21.85         24.09         3.78 o                         
   0  10   8         24.64         21.94         3.61 o                         
   1  10   8         35.92         35.86         4.56 o                         
   2  10   8          0.02         -2.03         3.51 o                         
   3  10   8          1.78         -2.45         3.90 o                         
   4  10   8         41.32         58.96         8.22 o                         
   5  10   8         17.49         19.44        10.23 o                         
  -7  11   8         10.10          5.27         7.02 o                         
  -6  11   8          6.98         10.00         5.53 o                         
  -5  11   8          4.43          2.08         4.35 o                         
  -4  11   8          0.47         -0.63         2.90 o                         
  -3  11   8         24.31         24.46         4.02 o                         
  -2  11   8         11.05          9.81         3.32 o                         
  -1  11   8          0.04         -0.63         2.89 o                         
   0  11   8         22.06         10.38         3.91 o                         
   1  11   8          6.61          8.29         4.55 o                         
   2  11   8          3.26         -2.74         3.83 o                         
   3  11   8          0.03         -1.43         4.55 o                         
   4  11   8          0.02          1.52         5.85 o                         
  -6  12   8         11.97         20.77        10.85 o                         
  -5  12   8          0.44          5.58         8.68 o                         
  -4  12   8         13.07         10.78         4.97 o                         
  -3  12   8          0.41         -0.68         3.41 o                         
  -2  12   8          3.23          2.03         3.64 o                         
  -1  12   8         53.82         58.59         7.83 o                         
   0  12   8          0.10         -1.19         3.56 o                         
   1  12   8          1.22         -4.28         4.45 o                         
   2  12   8          5.00          1.13         5.07 o                         
   3  12   8          0.73          7.29         6.57 o                         
  -5  13   8          0.10         -4.65         9.30 o                         
  -4  13   8          0.21         -4.06         5.09 o                         
  -3  13   8          7.19          9.30         5.27 o                         
  -2  13   8          3.20         -1.75         4.81 o                         
  -1  13   8         13.59         11.69         5.59 o                         
   0  13   8         14.52         23.77         7.81 o                         
   1  13   8          0.22          4.95         6.11 o                         
   2  13   8          3.52         -1.80         5.88 o                         
  -3  14   8          0.18          6.82         9.61 o                         
  -2  14   8          2.20          0.31         9.30 o                         
  -1  14   8          0.10         -3.61         6.79 o                         
   0  14   8         22.51         25.11        11.16 o                         
  -2 -17   9          5.12         -1.07         5.12 o                         
  -1 -17   9          4.27          4.24         4.98 o                         
   0 -17   9         13.63         13.59         5.17 o                         
   1 -17   9          0.00          2.11         4.67 o                         
   2 -17   9          0.75          4.13         5.40 o                         
   3 -17   9          2.91          6.20         9.30 o                         
  -4 -16   9         83.84        104.55        12.17 o                         
  -3 -16   9         11.92          6.14         4.75 o                         
  -2 -16   9          7.25          9.04         4.14 o                         
  -1 -16   9         60.38         71.27         8.40 o                         
   0 -16   9         25.28         20.84         4.71 o                         
   1 -16   9          0.05         -0.66         3.34 o                         
   2 -16   9          0.62         -2.80         3.30 o                         
   3 -16   9          8.85          1.67         4.24 o                         
   4 -16   9         11.94          5.61         6.57 o                         
  -5 -15   9         53.29         46.58        13.64 o                         
  -4 -15   9         14.06         19.84         5.40 o                         
  -3 -15   9          0.33         -3.15         3.41 o                         
  -2 -15   9         87.16        118.07         7.99 o                         
  -1 -15   9          6.02         10.01         3.70 o                         
   0 -15   9          0.14          2.51         3.16 o                         
   1 -15   9          2.49         -0.80         3.06 o                         
   2 -15   9         22.51         15.97         4.00 o                         
   3 -15   9          0.09         -2.10         3.20 o                         
   4 -15   9          4.40          1.26         3.73 o                         
   5 -15   9         11.86          8.64         6.97 o                         
  -5 -14   9         45.76         49.13        13.33 o                         
  -4 -14   9         48.31         47.21         6.28 o                         
  -3 -14   9         56.21         66.75         7.79 o                         
  -2 -14   9          3.81          0.14         2.88 o                         
  -1 -14   9         57.52         53.81         5.45 o                         
   0 -14   9         57.61         54.42         5.40 o                         
   1 -14   9         74.33         78.79         6.42 o                         
   2 -14   9         10.39          6.73         3.07 o                         
   3 -14   9         46.40         51.16         5.69 o                         
   4 -14   9         45.69         60.88         6.27 o                         
   5 -14   9          0.16          0.30         3.76 o                         
  -6 -13   9         60.51         90.40        17.21 o                         
  -5 -13   9          0.35          1.43         7.75 o                         
  -4 -13   9         10.14         10.00         3.47 o                         
  -3 -13   9         32.74         30.92         4.45 o                         
  -2 -13   9         16.29         13.35         3.84 o                         
  -1 -13   9         11.61         16.21         3.54 o                         
   0 -13   9         59.02         76.63         9.28 o                         
   1 -13   9         39.35         55.59         5.24 o                         
   2 -13   9          3.43          6.63         2.93 o                         
   3 -13   9          0.31         -2.48         2.48 o                         
   4 -13   9         69.19         68.96         8.30 o                         
   5 -13   9          6.81          2.33         3.67 o                         
   6 -13   9         92.88         94.57         7.65 o                         
  -7 -12   9         28.06         15.99        14.73 o                         
  -6 -12   9         49.82         57.11        10.52 o                         
  -5 -12   9        232.15        253.18        14.49 o                         
  -4 -12   9        184.99        224.58        14.25 o                         
  -3 -12   9         77.70         72.32         5.76 o                         
  -2 -12   9          0.92         -0.55         2.18 o                         
  -1 -12   9          2.53          2.91         2.30 o                         
   0 -12   9          3.93          2.51         2.38 o                         
   1 -12   9          1.47          1.66         2.28 o                         
   2 -12   9        180.08        187.08         9.02 o                         
   3 -12   9          7.88          8.74         2.95 o                         
   4 -12   9        106.21        123.50         9.16 o                         
   5 -12   9          0.08         -2.98         2.98 o                         
   6 -12   9         14.18         12.68         4.25 o                         
  -7 -11   9         46.67         53.73        25.73 o                         
  -6 -11   9         57.06         63.05        10.41 o                         
  -5 -11   9         53.51         57.72         7.83 o                         
  -4 -11   9        170.12        184.63         9.44 o                         
  -3 -11   9          2.84          0.97         2.06 o                         
  -2 -11   9         46.10         42.87         3.92 o                         
  -1 -11   9        154.89        134.57         6.58 o                         
   0 -11   9         92.38         90.63         5.44 o                         
   1 -11   9          9.99          8.27         2.52 o                         
   2 -11   9          3.67          2.56         2.28 o                         
   3 -11   9         37.74         37.97         4.36 o                         
   4 -11   9          8.85          8.66         3.23 o                         
   5 -11   9          0.92          1.79         3.00 o                         
   6 -11   9          0.02         -2.52         2.95 o                         
   7 -11   9          0.04         -2.77         4.71 o                         
  -8 -10   9          1.66         -1.25         7.68 o                         
  -7 -10   9         62.60         63.06        12.03 o                         
  -6 -10   9        151.16        182.38        10.12 o                         
  -5 -10   9        338.56        357.58        15.42 o                         
  -4 -10   9          5.06          7.99         2.04 o                         
  -3 -10   9         53.33         51.02         3.84 o                         
  -2 -10   9          0.37          0.10         1.75 o                         
  -1 -10   9        197.27        186.89         7.42 o                         
   0 -10   9         19.62         11.94         2.55 o                         
   1 -10   9         59.90         53.45         4.23 o                         
   2 -10   9        326.43        337.98         8.63 o                         
   3 -10   9          0.90          2.86         2.10 o                         
   4 -10   9         39.27         45.66         4.68 o                         
   5 -10   9         42.24         47.24         5.72 o                         
   6 -10   9         48.23         53.51         5.64 o                         
   7 -10   9          5.25          8.60         5.08 o                         
  -8  -9   9          0.00         -1.24         4.97 o                         
  -7  -9   9          8.48          8.45         4.81 o                         
  -6  -9   9         48.53         47.87         8.00 o                         
  -5  -9   9          5.97          7.13         3.14 o                         
  -4  -9   9         47.48         54.40         3.40 o                         
  -3  -9   9         72.72         54.34         3.18 o                         
  -2  -9   9         50.45         77.74         5.19 o                         
  -1  -9   9        134.99        121.90         4.87 o                         
   0  -9   9         67.53         70.38         5.29 o                         
   1  -9   9         73.58         73.14         4.63 o                         
   2  -9   9          4.98          6.62         2.16 o                         
   3  -9   9          2.04          1.68         1.97 o                         
   4  -9   9         17.96         21.67         3.21 o                         
   5  -9   9         69.76         67.56         5.56 o                         
   6  -9   9        116.20        112.61         9.43 o                         
   7  -9   9         49.45         46.45         7.30 o                         
  -8  -8   9         36.20         35.95         7.19 o                         
  -7  -8   9         73.04         71.96         7.03 o                         
  -6  -8   9         69.81         71.85         7.07 o                         
  -5  -8   9         69.02         66.02         8.46 o                         
  -4  -8   9         46.55         43.09         2.98 o                         
  -3  -8   9        125.79        115.35         4.35 o                         
  -2  -8   9         43.92         31.39         2.52 o                         
  -1  -8   9          3.61         -0.02         1.09 o                         
   0  -8   9         11.26         11.14         1.80 o                         
   1  -8   9          2.97          1.97         1.50 o                         
   2  -8   9         68.77         64.27         4.32 o                         
   3  -8   9        116.16        110.66         3.62 o                         
   4  -8   9        199.30        208.46         9.25 o                         
   5  -8   9         22.61         20.15         3.55 o                         
   6  -8   9         28.52         20.16         5.59 o                         
   7  -8   9         30.30         29.14         6.27 o                         
   8  -8   9          2.40          3.72         8.99 o                         
  -9  -7   9         37.98         39.80        11.78 o                         
  -8  -7   9         25.25         33.08         7.01 o                         
  -7  -7   9          0.11         -3.15         3.15 o                         
  -6  -7   9        108.35        103.19         7.34 o                         
  -5  -7   9          6.85          6.15         2.07 o                         
  -4  -7   9         20.35         18.76         1.89 o                         
  -3  -7   9         34.01         33.75         2.65 o                         
  -2  -7   9        153.57        143.98         5.41 o                         
  -1  -7   9         41.88         45.06         2.49 o                         
   0  -7   9         60.14         56.61         3.07 o                         
   1  -7   9        939.42        925.65         9.16 o                         
   2  -7   9         71.54         69.34         2.55 o                         
   3  -7   9        251.33        256.09         5.73 o                         
   4  -7   9         26.05         20.86         2.46 o                         
   5  -7   9          3.71          0.30         1.93 o                         
   6  -7   9         42.66         51.22         4.50 o                         
   7  -7   9          0.02         -1.32         3.24 o                         
   8  -7   9          7.06          7.19         7.15 o                         
  -9  -6   9          8.79          6.11         5.92 o                         
  -8  -6   9          2.28          2.75         3.78 o                         
  -7  -6   9         10.05          5.33         3.46 o                         
  -6  -6   9         97.98         98.39         7.12 o                         
  -5  -6   9         51.58         54.47         3.47 o                         
  -4  -6   9         40.64         41.23         2.95 o                         
  -3  -6   9         71.66         70.24         2.51 o                         
  -2  -6   9         29.45         30.35         1.82 o                         
  -1  -6   9        240.95        228.83         4.91 o                         
   0  -6   9         27.12         23.01         1.87 o                         
   1  -6   9         30.37         31.06         1.88 o                         
   2  -6   9        157.45        153.73         3.72 o                         
   3  -6   9          6.43          2.54         1.24 o                         
   4  -6   9        123.86        105.99         5.28 o                         
   5  -6   9        252.01        245.11         8.63 o                         
   6  -6   9         40.26         37.76         3.65 o                         
   7  -6   9         41.69         43.78         4.28 o                         
   8  -6   9          4.62          2.79         8.99 o                         
  -9  -5   9         27.33         17.45         6.28 o                         
  -8  -5   9          3.51          0.55         3.35 o                         
  -7  -5   9         46.45         40.93         5.37 o                         
  -6  -5   9         15.34         14.84         2.53 o                         
  -5  -5   9         71.87         62.60         3.42 o                         
  -4  -5   9       1159.23       1156.85        10.04 o                         
  -3  -5   9        554.15        520.27         8.34 o                         
  -2  -5   9        155.29        145.30         3.95 o                         
  -1  -5   9         23.48         20.92         2.26 o                         
   0  -5   9         10.76         16.22         1.73 o                         
   1  -5   9        444.27        466.84         5.84 o                         
   2  -5   9          1.72          0.84         0.72 o                         
   3  -5   9        646.21        674.57         9.16 o                         
   4  -5   9        181.28        175.05         5.38 o                         
   5  -5   9         15.60         17.04         2.61 o                         
   6  -5   9         63.12         58.15         4.27 o                         
   7  -5   9          3.77          4.79         5.51 o                         
   8  -5   9          7.06          3.20         6.60 o                         
  -9  -4   9         15.81          0.37         4.26 o                         
  -8  -4   9         14.23         14.46         4.70 o                         
  -7  -4   9          0.05          2.10         2.64 o                         
  -6  -4   9         47.70         34.61         3.40 o                         
  -5  -4   9         38.27         37.84         2.72 o                         
  -4  -4   9       2237.98       2193.81        17.01 o                         
  -3  -4   9        137.26        136.93         3.29 o                         
  -2  -4   9         48.57         52.92         2.55 o                         
  -1  -4   9        417.65        393.23         6.15 o                         
   0  -4   9        120.72        112.25         3.31 o                         
   1  -4   9         85.10         83.97         2.22 o                         
   2  -4   9         38.01         40.22         1.92 o                         
   3  -4   9          0.19          0.16         1.20 o                         
   4  -4   9         18.82         25.24         2.48 o                         
   5  -4   9         17.39         14.62         2.50 o                         
   6  -4   9        137.82        153.45         8.64 o                         
   7  -4   9          6.44          7.79         7.91 o                         
   8  -4   9          0.02         -4.04         5.88 o                         
  -9  -3   9        114.87        115.66         9.47 o                         
  -8  -3   9         44.51         42.34         5.86 o                         
  -7  -3   9        171.12        175.85         8.89 o                         
  -6  -3   9        111.20        104.21         5.30 o                         
  -5  -3   9        115.13        111.76         4.17 o                         
  -4  -3   9        690.44        673.14         6.71 o                         
  -3  -3   9         38.94         39.78         1.80 o                         
  -2  -3   9        630.46        632.32         6.97 o                         
  -1  -3   9         30.87         37.30         2.28 o                         
   0  -3   9        143.09        148.38         4.19 o                         
   1  -3   9        550.37        551.15         6.11 o                         
   2  -3   9         36.42         41.46         1.76 o                         
   3  -3   9         69.30         72.83         3.27 o                         
   4  -3   9         89.58         88.10         4.10 o                         
   5  -3   9          5.97          8.79         2.00 o                         
   6  -3   9          5.94          3.65         3.39 o                         
   7  -3   9         29.65         26.18        11.63 o                         
   8  -3   9          1.57          0.31         8.99 o                         
  -9  -2   9          2.04          3.77         4.14 o                         
  -8  -2   9        137.96        156.41         8.91 o                         
  -7  -2   9         39.12         42.81         4.10 o                         
  -6  -2   9        185.98        172.73         6.14 o                         
  -5  -2   9        251.21        241.78         5.91 o                         
  -4  -2   9        167.14        158.50         3.57 o                         
  -3  -2   9         54.86         58.91         2.42 o                         
  -2  -2   9          4.34          3.07         0.81 o                         
  -1  -2   9        494.15        511.27         5.11 o                         
   0  -2   9         20.71         18.93         1.22 o                         
   1  -2   9        271.09        279.53         4.30 o                         
   2  -2   9         42.62         44.47         2.02 o                         
   3  -2   9         73.05         74.23         3.29 o                         
   4  -2   9        130.99        134.31         5.54 o
[truncated: 198,777 more chars]
