# Supplementary material for: Design of a series of cocrystals featuring isoniazid modified with diacetone alcohol
Source: Acta Crystallogr B Struct Sci Cryst Eng Mater. 2022 Nov 8;78(Pt 6):857–67. doi: 10.1107/S2052520622009532 (PMC9728018; doi:10.1107/S2052520622009532)
Supplement: Supplementary file 3 [file b-78-00857-iz4h4m2p3hbasup3.hkl]

data_iz4h4m2p3hba                                                               
_shelx_title ' shelxt_a.res in P2(1)/n'                                         
_shelx_refln_list_code          4                                               
_shelx_F_calc_maximum      209.11                                               
_exptl_crystal_F_000       792.00                                               
_reflns_d_resolution_high  0.6178                                               
                                                                                
loop_                                                                           
 _space_group_symop_operation_xyz                                               
 'x, y, z'                                                                      
 '-x+1/2, y+1/2, -z+1/2'                                                        
 '-x, -y, -z'                                                                   
 'x-1/2, -y-1/2, z-1/2'                                                         
                                                                                
_cell_length_a     8.7472                                                       
_cell_length_b    16.9734                                                       
_cell_length_c    13.2480                                                       
_cell_angle_alpha  90.000                                                       
_cell_angle_beta   94.886                                                       
_cell_angle_gamma  90.000                                                       
                                                                                
_shelx_F_squared_multiplier     1.000                                           
                                                                                
loop_                                                                           
 _refln_index_h                                                                 
 _refln_index_k                                                                 
 _refln_index_l                                                                 
 _refln_F_squared_calc                                                          
 _refln_F_squared_meas                                                          
 _refln_F_squared_sigma                                                         
 _refln_observed_status                                                         
   2   0   0       6075.55       6027.23       114.48 o                         
   4   0   0        903.25        937.91         9.81 o                         
   6   0   0        411.87        458.06         5.31 o                         
   8   0   0         94.89         87.39         2.86 o                         
  10   0   0        634.80        624.69        16.47 o                         
  12   0   0          0.11          3.91         3.29 o                         
  14   0   0          7.44          8.95         3.61 o                         
   2   1   0       2834.93       3086.31        21.23 o                         
   3   1   0          4.67          3.71         0.38 o                         
   4   1   0          0.01         -0.33         0.33 o                         
   5   1   0        170.71        180.21         1.92 o                         
   6   1   0        131.32        160.36         1.89 o                         
   7   1   0          2.04          5.71         0.70 o                         
   8   1   0          5.39          5.40         0.75 o                         
   9   1   0        398.80        381.55         5.63 o                         
  10   1   0          0.06          0.14         0.96 o                         
  11   1   0         35.67         35.49         1.94 o                         
  12   1   0        174.31        168.11         4.41 o                         
  13   1   0          4.07          5.74         1.89 o                         
  14   1   0         21.40         27.07         2.84 o                         
   1   2   0        102.08        134.93         2.21 o                         
   2   2   0       6274.70       6655.18       128.64 o                         
   3   2   0        842.91        914.65         6.47 o                         
   4   2   0        129.47        114.39         1.35 o                         
   5   2   0        301.58        309.79         2.64 o                         
   6   2   0        461.31        484.85         4.10 o                         
   7   2   0         29.39         26.17         1.13 o                         
   8   2   0         22.17         22.96         1.14 o                         
   9   2   0          7.36          9.69         1.30 o                         
  10   2   0          8.79          6.95         1.06 o                         
  11   2   0         27.88         30.31         1.83 o                         
  12   2   0          3.74          4.81         1.68 o                         
  13   2   0          0.06          3.44         1.98 o                         
  14   2   0         43.48         42.45         3.41 o                         
   1   3   0      10154.77      10370.59       133.70 o                         
   2   3   0        634.54        666.90         4.59 o                         
   3   3   0        121.30        136.02         1.34 o                         
   4   3   0       2570.60       2776.37        18.90 o                         
   5   3   0         71.26         84.08         1.19 o                         
   6   3   0        363.26        364.64         3.33 o                         
   7   3   0        341.97        336.35         3.89 o                         
   8   3   0       1299.48       1268.79        15.52 o                         
   9   3   0        659.78        634.18         9.48 o                         
  10   3   0        131.19        119.26         2.95 o                         
  11   3   0          3.99          5.43         1.32 o                         
  12   3   0         52.20         53.23         3.05 o                         
  13   3   0          4.35          3.72         1.90 o                         
   0   4   0          8.89          2.51         0.35 o                         
   1   4   0      13429.01      13828.29       176.18 o                         
   2   4   0       3399.61       3559.02        23.14 o                         
   3   4   0       1708.51       1803.13        12.01 o                         
   4   4   0        330.16        321.59         2.82 o                         
   5   4   0        325.28        355.62         3.07 o                         
   6   4   0        159.50        159.40         1.92 o                         
   7   4   0        318.32        321.07         4.19 o                         
   8   4   0       1028.73        988.22        16.65 o                         
   9   4   0         34.33         36.46         2.38 o                         
  10   4   0          7.69          6.08         1.43 o                         
  11   4   0          2.41          5.34         1.65 o                         
  12   4   0         21.52         18.73         2.16 o                         
  13   4   0         68.26         67.68         3.34 o                         
   1   5   0       2451.69       2418.15        15.79 o                         
   2   5   0        141.27        152.40         1.32 o                         
   3   5   0        131.55        154.04         1.47 o                         
   4   5   0        816.35        901.79         6.40 o                         
   5   5   0       1139.23       1197.11         8.70 o                         
   6   5   0         31.67         27.29         0.93 o                         
   7   5   0        524.85        543.95         6.17 o                         
   8   5   0         24.20         23.28         1.69 o                         
   9   5   0        165.69        152.83         3.16 o                         
  10   5   0         69.11         65.61         2.75 o                         
  11   5   0         18.30         18.55         2.07 o                         
  12   5   0         12.17         15.63         2.04 o                         
  13   5   0          7.20         11.70         2.09 o                         
   0   6   0        589.21        545.33         5.72 o                         
   1   6   0        744.80        742.75         4.78 o                         
   2   6   0        292.41        306.00         2.23 o                         
   3   6   0       3786.16       3744.95        23.25 o                         
   4   6   0          4.80          3.90         0.44 o                         
   5   6   0        471.02        452.83         3.90 o                         
   6   6   0         80.56         79.53         1.56 o                         
   7   6   0        670.82        634.45         8.89 o                         
   8   6   0        414.99        395.55         4.94 o                         
   9   6   0         21.66         18.55         1.33 o                         
  10   6   0          0.00         -1.16         1.16 o                         
  11   6   0        105.78        101.39         3.87 o                         
  12   6   0          0.67          3.35         1.78 o                         
  13   6   0          0.18          0.84         1.81 o                         
   1   7   0          9.58          4.15         0.34 o                         
   2   7   0        118.42        127.38         1.18 o                         
   3   7   0         76.70        133.71         1.37 o                         
   4   7   0        531.23        585.82         4.23 o                         
   5   7   0        420.34        414.56         3.46 o                         
   6   7   0         37.36         39.18         1.29 o                         
   7   7   0       2957.47       2812.64        24.61 o                         
   8   7   0         33.76         31.41         1.53 o                         
   9   7   0        148.96        151.38         3.12 o                         
  10   7   0         10.18         12.52         1.27 o                         
  11   7   0          0.93          1.29         1.48 o                         
  12   7   0         67.63         73.34         3.37 o                         
  13   7   0          7.49          6.29         1.91 o                         
   0   8   0         38.74         31.66         0.87 o                         
   1   8   0          1.76          3.88         0.35 o                         
   2   8   0        863.07        950.03         6.85 o                         
   3   8   0        148.30        167.83         1.92 o                         
   4   8   0        765.33        786.96         5.77 o                         
   5   8   0        200.36        245.01         2.30 o                         
   6   8   0        317.53        294.17         3.27 o                         
   7   8   0       1041.91        998.13         9.25 o                         
   8   8   0        168.63        158.23         3.09 o                         
   9   8   0         34.85         34.81         1.61 o                         
  10   8   0          8.53          8.00         1.07 o                         
  11   8   0         19.02         17.59         2.12 o                         
  12   8   0          6.83          2.49         1.85 o                         
  13   8   0         25.21         28.58         2.55 o                         
   1   9   0       2394.03       2624.43        16.43 o                         
   2   9   0          0.74          1.21         0.29 o                         
   3   9   0        155.60        181.63         1.67 o                         
   4   9   0        155.31        168.33         1.72 o                         
   5   9   0        382.74        392.81         3.46 o                         
   6   9   0         85.45         89.91         1.88 o                         
   7   9   0        177.58        179.14         2.76 o                         
   8   9   0          0.66          1.61         0.91 o                         
   9   9   0        324.08        317.71         5.31 o                         
  10   9   0          1.45          1.03         0.90 o                         
  11   9   0         15.22         15.79         2.13 o                         
  12   9   0          0.04          1.14         1.59 o                         
  13   9   0         10.82         12.48         2.37 o                         
   0  10   0        760.06        843.19         7.68 o                         
   1  10   0          6.05          9.47         0.48 o                         
   2  10   0          1.14          0.68         0.36 o                         
   3  10   0        407.43        457.89         3.56 o                         
   4  10   0        622.53        646.94         4.58 o                         
   5  10   0         24.46         25.80         1.01 o                         
   6  10   0         80.57         83.34         2.45 o                         
   7  10   0          0.87          3.32         0.86 o                         
   8  10   0         29.49         37.74         1.54 o                         
   9  10   0          4.60          3.27         1.01 o                         
  10  10   0         29.16         26.76         1.60 o                         
  11  10   0          3.54          2.43         1.91 o                         
  12  10   0          0.51          0.71         1.72 o                         
  13  10   0         36.09         34.53         2.91 o                         
   1  11   0        338.18        357.07         2.84 o                         
   2  11   0        730.23        724.89         5.21 o                         
   3  11   0         85.13        113.98         1.41 o                         
   4  11   0        488.08        447.49         3.63 o                         
   5  11   0        262.91        241.34         2.85 o                         
   6  11   0         31.58         43.13         1.43 o                         
   7  11   0        250.15        247.82         3.30 o                         
   8  11   0          6.93          6.29         1.03 o                         
   9  11   0         14.89         16.61         1.29 o                         
  10  11   0          1.93          2.18         1.30 o                         
  11  11   0          6.87          4.59         1.56 o                         
  12  11   0          6.87          7.99         2.54 o                         
   0  12   0        361.36        391.99         4.25 o                         
   1  12   0        730.36        775.92         5.13 o                         
   2  12   0        370.44        343.36         2.84 o                         
   3  12   0          9.99          8.69         0.64 o                         
   4  12   0         60.78         51.42         1.89 o                         
   5  12   0        389.07        380.99         3.90 o                         
   6  12   0        175.58        182.23         2.58 o                         
   7  12   0          0.02          0.31         0.86 o                         
   8  12   0         49.86         55.00         1.82 o                         
   9  12   0         60.34         62.12         2.04 o                         
  10  12   0          0.35          0.67         1.13 o                         
  11  12   0         12.74          9.07         2.20 o                         
  12  12   0          0.02          2.06         3.01 o                         
   1  13   0        101.21         98.54         1.31 o                         
   2  13   0        175.68        160.00         1.73 o                         
   3  13   0        568.21        546.47         4.81 o                         
   4  13   0       1605.71       1540.84        12.74 o                         
   5  13   0          4.73          7.37         0.89 o                         
   6  13   0         32.45         33.65         1.38 o                         
   7  13   0          0.48          2.10         0.86 o                         
   8  13   0         15.72         14.05         1.18 o                         
   9  13   0          5.51          8.13         1.15 o                         
  10  13   0         20.46         18.19         1.59 o                         
  11  13   0          3.81          2.45         1.71 o                         
  12  13   0          9.98          9.57         2.01 o                         
   0  14   0         18.50         17.79         1.39 o                         
   1  14   0         92.55         81.13         1.27 o                         
   2  14   0         17.97         18.90         0.79 o                         
   3  14   0        131.08        111.16         1.81 o                         
   4  14   0        542.97        508.17         4.98 o                         
   5  14   0         59.86         59.75         1.64 o                         
   6  14   0         24.54         26.51         1.30 o                         
   7  14   0          4.78          5.40         0.97 o                         
   8  14   0         46.71         43.60         1.96 o                         
   9  14   0          0.34         -0.30         1.03 o                         
  10  14   0         14.03         13.10         1.78 o                         
  11  14   0          6.31          5.08         1.85 o                         
  12  14   0          8.26          9.18         2.39 o                         
   1  15   0         80.22         82.05         1.32 o                         
   2  15   0        263.83        246.15         2.82 o                         
   3  15   0         84.08         80.64         1.43 o                         
   4  15   0         42.89         39.05         1.21 o                         
   5  15   0          0.45          0.61         0.71 o                         
   6  15   0          1.29          1.82         0.71 o                         
   7  15   0          0.74          0.18         0.88 o                         
   8  15   0          1.11          0.46         0.97 o                         
   9  15   0          0.03         -0.10         1.19 o                         
  10  15   0          2.11          3.65         1.57 o                         
  11  15   0          0.82          4.32         1.84 o                         
   0  16   0        662.53        644.41         8.81 o                         
   1  16   0         53.91         44.80         1.05 o                         
   2  16   0       1123.74       1062.02         8.67 o                         
   3  16   0         26.36         30.02         1.01 o                         
   4  16   0        237.72        222.13         2.59 o                         
   5  16   0        100.11        100.76         1.83 o                         
   6  16   0         13.77         15.32         1.16 o                         
   7  16   0         18.70         17.53         1.19 o                         
   8  16   0         72.49         65.05         3.10 o                         
   9  16   0         24.02         26.85         1.83 o                         
  10  16   0          0.43          2.83         1.30 o                         
  11  16   0          6.52         10.26         1.92 o                         
   1  17   0          4.52          5.78         0.61 o                         
   2  17   0         55.70         57.99         1.20 o                         
   3  17   0        126.92        113.74         1.80 o                         
   4  17   0         27.52         27.85         1.04 o                         
   5  17   0          3.63          2.99         0.69 o                         
   6  17   0         12.49         11.94         0.97 o                         
   7  17   0          0.49          1.11         0.98 o                         
   8  17   0         37.41         35.21         1.93 o                         
   9  17   0         21.18         23.00         1.73 o                         
  10  17   0          0.29          0.96         2.15 o                         
  11  17   0         43.98         43.38         3.99 o                         
   0  18   0        141.65        132.83         4.23 o                         
   1  18   0         43.19         38.59         2.05 o                         
   2  18   0         26.09         27.88         1.59 o                         
   3  18   0          2.42          2.98         0.58 o                         
   4  18   0         65.27         58.55         1.46 o                         
   5  18   0         10.07         12.83         0.94 o                         
   6  18   0          0.34          0.07         0.73 o                         
   7  18   0          0.33          0.01         0.96 o                         
   8  18   0          7.25          9.21         1.36 o                         
   9  18   0        114.03        104.14         3.19 o                         
  10  18   0         18.24         21.15         2.42 o                         
   1  19   0         75.35         76.57         1.98 o                         
   2  19   0         41.34         42.85         1.64 o                         
   3  19   0         36.39         36.31         1.68 o                         
   4  19   0          9.76         10.13         1.28 o                         
   5  19   0         58.27         58.00         1.93 o                         
   6  19   0        111.20        116.67         2.76 o                         
   7  19   0         20.28         22.83         1.82 o                         
   8  19   0          0.00          1.51         1.34 o                         
   9  19   0         38.04         40.83         2.35 o                         
  10  19   0          3.84          1.13         2.96 o                         
   0  20   0         16.72         19.71         1.73 o                         
   1  20   0         28.32         30.34         1.43 o                         
   2  20   0         25.24         25.48         1.36 o                         
   3  20   0          3.29          3.65         1.01 o                         
   4  20   0         67.06         63.90         2.71 o                         
   5  20   0         35.18         31.95         2.44 o                         
   6  20   0         34.57         35.74         3.16 o                         
   7  20   0         47.23         46.19         2.80 o                         
   8  20   0         30.66         25.64         2.29 o                         
   9  20   0         12.12         16.69         2.12 o                         
   1  21   0        117.41        104.70         2.35 o                         
   2  21   0         11.85         11.74         1.19 o                         
   3  21   0          7.29          7.21         1.16 o                         
   4  21   0         65.27         72.06         3.12 o                         
   5  21   0         18.53         19.31         2.03 o                         
   6  21   0         23.98         27.20         2.51 o                         
   7  21   0          0.13         -0.13         1.96 o                         
   8  21   0         17.31         21.43         2.50 o                         
   9  21   0         23.51         27.44         2.66 o                         
   0  22   0         22.05         20.47         2.94 o                         
   1  22   0        163.38        157.55         3.84 o                         
   2  22   0          6.47          7.33         1.39 o                         
   3  22   0          1.96         -0.54         1.46 o                         
   4  22   0          0.59          1.37         1.55 o                         
   5  22   0         10.62         10.88         2.01 o                         
   6  22   0          0.72          1.78         1.63 o                         
   7  22   0          3.01          3.07         2.20 o                         
   8  22   0         12.73         12.13         2.36 o                         
   1  23   0          0.10          2.83         1.45 o                         
   2  23   0         35.47         44.37         2.52 o                         
   3  23   0         31.28         35.06         3.15 o                         
   4  23   0         23.63         20.04         2.16 o                         
   5  23   0         24.40         25.31         2.27 o                         
   6  23   0         17.23         18.99         2.24 o                         
   7  23   0          5.76          1.06         1.79 o                         
   0  24   0          2.30          2.45         2.28 o                         
   1  24   0          0.24          2.10         1.51 o                         
   2  24   0         76.90         77.69         3.20 o                         
   3  24   0         13.34         21.45         2.24 o                         
   4  24   0          3.71          3.57         1.77 o                         
   5  24   0          5.73          9.25         1.98 o                         
   6  24   0         16.79         16.79         2.50 o                         
   1  25   0         11.80          9.51         2.20 o                         
   2  25   0         48.19         44.16         2.62 o                         
   3  25   0          0.31          2.97         1.61 o                         
   4  25   0         14.49         21.41         2.21 o                         
   5  25   0          0.77          1.96         1.89 o                         
   0  26   0          0.97         -2.21         2.21 o                         
   1  26   0         11.08         12.01         2.78 o                         
   2  26   0          0.02          2.41         1.63 o                         
   3  26   0          0.18         -0.41         2.10 o                         
   4  26   0         15.54          9.61         3.87 o                         
   1  27   0          0.25          0.73         2.28 o                         
   2  27   0          2.89          4.31         2.17 o                         
 -13   0   1         61.97         61.60         4.50 o                         
 -11   0   1        252.69        250.37         7.22 o                         
  -9   0   1         90.05         91.18         4.22 o                         
  -7   0   1        129.16        133.35         2.72 o                         
  -5   0   1        110.61        109.04         1.77 o                         
  -3   0   1       1838.56       1894.26        20.05 o                         
  -1   0   1        736.33        623.37        90.60 o                         
   3   0   1         20.95         29.65         1.16 o                         
   5   0   1        507.28        574.41         6.21 o                         
   7   0   1        620.45        590.03         7.76 o                         
   9   0   1         27.77         26.04         2.15 o                         
  11   0   1          2.31          3.37         1.58 o                         
  13   0   1         10.26          7.70         2.77 o                         
 -14   1   1          0.53          4.92         2.86 o                         
 -13   1   1         39.72         41.14         2.83 o                         
 -12   1   1          8.39          5.60         1.82 o                         
 -11   1   1         24.68         32.44         2.26 o                         
 -10   1   1        609.59        614.26         8.40 o                         
  -9   1   1          2.69          4.02         0.98 o                         
  -8   1   1        374.84        375.54         4.82 o                         
  -7   1   1         14.74         18.13         0.87 o                         
  -6   1   1         47.41         45.07         0.98 o                         
  -5   1   1         19.41         30.80         0.75 o                         
  -4   1   1          9.52          5.65         0.38 o                         
  -3   1   1         61.88         52.48         0.76 o                         
  -2   1   1        695.43        634.32         4.76 o                         
  -1   1   1       1974.53       2007.50        31.24 o                         
   1   1   1       3524.00       2985.26       148.58 o                         
   2   1   1       3564.02       3579.07        24.61 o                         
   3   1   1        770.64        876.37         6.23 o                         
   4   1   1       1247.05       1353.74        10.13 o                         
   5   1   1        373.70        403.67         3.30 o                         
   6   1   1         13.49         15.69         0.85 o                         
   7   1   1        397.64        381.73         3.97 o                         
   8   1   1         34.23         33.20         1.41 o                         
   9   1   1         68.51         61.72         1.92 o                         
  10   1   1          3.16          4.37         1.07 o                         
  11   1   1          8.61         12.55         1.28 o                         
  12   1   1          2.27          3.85         1.75 o                         
  13   1   1         11.10         14.33         3.10 o                         
 -14   2   1          4.13          5.60         2.69 o                         
 -13   2   1         78.43         80.53         3.58 o                         
 -12   2   1          3.17          2.74         1.70 o                         
 -11   2   1        332.39        331.92         5.86 o                         
 -10   2   1         29.05         33.69         2.23 o                         
  -9   2   1        158.72        149.03         3.39 o                         
  -8   2   1        119.70        119.51         2.35 o                         
  -7   2   1         34.00         31.94         1.02 o                         
  -6   2   1          4.61          5.24         0.47 o                         
  -5   2   1         11.75         11.86         0.53 o                         
  -4   2   1        121.10        130.75         1.52 o                         
  -3   2   1         36.45         28.61         0.64 o                         
  -2   2   1      21847.37      22760.17       267.17 o                         
  -1   2   1       9609.14       9005.42       171.40 o                         
   0   2   1       1052.29        754.78        12.32 o                         
   2   2   1       1553.07       1622.75        11.74 o                         
   3   2   1       4124.04       4538.61        29.48 o                         
   4   2   1       1564.28       1695.83        11.80 o                         
   5   2   1        868.39        871.44         6.49 o                         
   6   2   1        886.89        921.22         6.97 o                         
   7   2   1        260.18        258.06         3.37 o                         
   8   2   1        157.08        151.58         2.60 o                         
   9   2   1         96.22         91.88         2.42 o                         
  10   2   1         49.62         48.36         2.09 o                         
  11   2   1         39.72         43.71         2.17 o                         
  12   2   1         15.45         19.02         2.17 o                         
  13   2   1          0.02         -1.32         1.87 o                         
 -14   3   1          0.01          0.37         2.14 o                         
 -13   3   1         21.87         21.63         2.31 o                         
 -12   3   1         40.05         38.25         2.48 o                         
 -11   3   1        181.37        192.08         4.53 o                         
 -10   3   1         78.36         83.51         3.09 o                         
  -9   3   1        195.27        197.86         3.74 o                         
  -8   3   1         27.33         27.80         1.13 o                         
  -7   3   1        495.07        497.77         4.89 o                         
  -6   3   1         11.41         12.71         0.59 o                         
  -5   3   1          0.05          1.13         0.42 o                         
  -4   3   1       2002.03       2071.93        13.83 o                         
  -3   3   1         50.87         56.47         0.92 o                         
  -2   3   1      43728.63      45934.04       512.31 o                         
  -1   3   1       1160.51       1181.84         7.03 o                         
   0   3   1        806.50        751.96         4.99 o                         
   1   3   1       9460.37       9554.06       114.48 o                         
   2   3   1        195.54        172.80         1.67 o                         
   3   3   1       1911.72       2074.22        14.12 o                         
   4   3   1        100.70        125.02         1.40 o                         
   5   3   1        167.65        195.32         2.08 o                         
   6   3   1        217.69        215.68         2.87 o                         
   7   3   1         14.19         13.76         1.02 o                         
   8   3   1          3.20          3.41         0.83 o                         
   9   3   1         11.14          9.83         1.11 o                         
  10   3   1          7.62          7.16         1.39 o                         
  11   3   1          0.69          0.86         1.11 o                         
  12   3   1         27.88         28.12         2.33 o                         
  13   3   1          0.44          3.12         1.85 o                         
 -13   4   1         31.50         35.76         2.68 o                         
 -12   4   1         61.70         62.24         3.04 o                         
 -11   4   1         11.03         14.14         1.93 o                         
 -10   4   1          4.49          4.42         1.50 o                         
  -9   4   1        758.49        725.24         8.21 o                         
  -8   4   1         40.54         34.56         1.52 o                         
  -7   4   1         52.81         48.58         1.49 o                         
  -6   4   1         46.72         46.89         1.06 o                         
  -5   4   1         67.14         53.53         0.99 o                         
  -4   4   1         10.08          6.51         0.48 o                         
  -3   4   1         16.94         24.82         0.66 o                         
  -2   4   1      12334.36      12707.60       172.30 o                         
  -1   4   1         67.31         43.69         0.54 o                         
   0   4   1       1401.83       1489.33         9.77 o                         
   1   4   1       8636.57       9033.34       136.45 o                         
   2   4   1         45.60         46.45         0.71 o                         
   3   4   1       1357.13       1398.43         9.72 o                         
   4   4   1        935.17        984.55         6.92 o                         
   5   4   1         92.66        109.31         1.42 o                         
   6   4   1         24.04         21.57         0.84 o                         
   7   4   1        288.89        284.90         3.67 o                         
   8   4   1        301.00        307.19         5.55 o                         
   9   4   1          2.72          4.52         0.98 o                         
  10   4   1        116.05        110.06         3.78 o                         
  11   4   1         12.10         15.40         2.31 o                         
  12   4   1          5.68          5.54         2.13 o                         
  13   4   1         16.53         21.13         2.60 o                         
 -13   5   1          4.91         10.04         2.00 o                         
 -12   5   1          2.02          3.69         1.77 o                         
 -11   5   1          0.92          1.22         1.66 o                         
 -10   5   1         50.81         48.32         2.50 o                         
  -9   5   1        193.45        187.89         3.90 o                         
  -8   5   1         50.06         56.48         1.58 o                         
  -7   5   1        149.62        149.17         2.38 o                         
  -6   5   1        104.22        107.93         1.50 o                         
  -5   5   1       1592.09       1665.38        11.77 o                         
  -4   5   1       3324.01       3640.44        23.91 o                         
  -3   5   1       2552.66       2900.54        18.07 o                         
  -2   5   1        169.45        205.29         1.73 o                         
  -1   5   1       4313.20       4488.45        25.68 o                         
   0   5   1        334.27        354.89         2.57 o                         
   1   5   1        526.63        636.27         4.08 o                         
   2   5   1          0.04          3.15         0.42 o                         
   3   5   1      10503.63      11467.47       110.82 o                         
   4   5   1         66.28         82.68         1.16 o                         
   5   5   1       1053.76       1097.34         8.07 o                         
   6   5   1        341.65        334.40         3.24 o                         
   7   5   1        283.54        273.29         3.82 o                         
   8   5   1         26.16         29.54         1.65 o                         
   9   5   1          8.96          9.38         1.18 o                         
  10   5   1         34.15         33.89         2.60 o                         
  11   5   1          6.66          7.57         2.02 o                         
  12   5   1         71.97         75.67         3.47 o                         
  13   5   1         56.38         65.96         3.57 o                         
 -13   6   1         26.44         24.13         2.52 o                         
 -12   6   1         14.66         14.28         2.11 o                         
 -11   6   1          2.93          2.09         1.67 o                         
 -10   6   1          2.64          2.27         1.45 o                         
  -9   6   1         32.38         35.93         1.97 o                         
  -8   6   1        530.25        524.79         5.04 o                         
  -7   6   1        167.69        146.41         2.62 o                         
  -6   6   1        369.06        340.95         3.27 o                         
  -5   6   1          9.59          9.16         0.60 o                         
  -4   6   1        469.29        509.35         3.83 o                         
  -3   6   1       6129.26       6394.00        40.34 o                         
  -2   6   1        577.82        606.60         4.00 o                         
  -1   6   1         40.53         45.89         0.60 o                         
   0   6   1        420.64        425.32         2.71 o                         
   1   6   1       1598.46       1780.52        11.43 o                         
   2   6   1       1136.96       1329.68         8.73 o                         
   3   6   1        474.50        558.67         4.02 o                         
   4   6   1         38.31         33.98         0.81 o                         
   5   6   1          3.42          6.07         0.55 o                         
   6   6   1        614.84        558.94         4.94 o                         
   7   6   1        246.72        229.06         3.18 o                         
   8   6   1        145.58        151.95         2.76 o                         
   9   6   1        174.64        157.24         3.12 o                         
  10   6   1        284.76        277.23         6.18 o                         
  11   6   1         12.97         12.48         1.88 o                         
  12   6   1         91.82         93.19         3.68 o                         
  13   6   1         15.50         14.65         3.07 o                         
 -13   7   1          0.00          0.87         1.69 o                         
 -12   7   1          2.98          3.22         1.93 o                         
 -11   7   1          2.38          1.88         1.60 o                         
 -10   7   1          9.78          7.46         1.66 o                         
  -9   7   1          8.02          8.83         1.27 o                         
  -8   7   1          5.15          4.24         0.84 o                         
  -7   7   1        848.85        813.06         7.62 o                         
  -6   7   1        226.64        231.98         2.52 o                         
  -5   7   1       1307.68       1362.11         8.81 o                         
  -4   7   1       1056.08       1246.17         8.42 o                         
  -3   7   1       5790.45       6296.09        39.78 o                         
  -2   7   1        662.28        706.51         4.88 o                         
  -1   7   1        349.45        397.26         2.88 o                         
   0   7   1        458.55        434.72         2.93 o                         
   1   7   1        102.80         78.24         0.92 o                         
   2   7   1        106.61        150.50         1.41 o                         
   3   7   1        113.64        113.19         1.28 o                         
   4   7   1         95.66        109.23         1.40 o                         
   5   7   1        232.25        248.31         2.39 o                         
   6   7   1        601.72        527.68         4.98 o                         
   7   7   1        250.31        233.13         4.23 o                         
   8   7   1         42.17         43.53         1.86 o                         
   9   7   1        149.58        135.84         2.89 o                         
  10   7   1          1.62          2.02         1.16 o                         
  11   7   1          2.97          2.60         1.72 o                         
  12   7   1          0.06          1.34         1.62 o                         
  13   7   1         44.98         47.45         3.35 o                         
 -13   8   1          8.52          5.37         1.83 o                         
 -12   8   1          7.83          5.65         1.73 o                         
 -11   8   1          1.71          1.72         1.82 o                         
 -10   8   1         12.70         11.17         1.67 o                         
  -9   8   1         12.56         15.95         1.13 o                         
  -8   8   1          3.16          5.12         0.87 o                         
  -7   8   1        925.20        862.73         7.79 o                         
  -6   8   1        517.21        500.10         4.53 o                         
  -5   8   1        143.14        143.67         1.59 o                         
  -4   8   1       2544.00       2575.59        16.35 o                         
  -3   8   1        403.95        454.96         3.45 o                         
  -2   8   1        406.88        502.18         3.39 o                         
  -1   8   1        797.51        859.60         5.54 o                         
   0   8   1          0.02          0.07         0.29 o                         
   1   8   1         23.54         30.20         0.60 o                         
   2   8   1        326.53        359.29         2.64 o                         
   3   8   1          7.01          5.30         0.45 o                         
   4   8   1        212.61        164.72         1.90 o                         
   5   8   1          5.64          4.72         0.56 o                         
   6   8   1       1086.17        997.28         8.70 o                         
   7   8   1        189.66        161.26         2.88 o                         
   8   8   1        491.14        474.45         5.60 o                         
   9   8   1          1.43          3.15         1.24 o                         
  10   8   1         71.97         78.19         2.62 o                         
  11   8   1         87.01         90.75         3.70 o                         
  12   8   1         16.61         19.25         2.87 o                         
  13   8   1          5.66          5.91         2.00 o                         
 -13   9   1         16.51         18.75         2.39 o                         
 -12   9   1          0.00         -1.47         1.47 o                         
 -11   9   1          0.37          0.98         1.43 o                         
 -10   9   1         20.21         20.42         1.79 o                         
  -9   9   1         17.37         19.47         1.65 o                         
  -8   9   1         97.90         97.61         2.07 o                         
  -7   9   1        217.64        204.40         2.85 o                         
  -6   9   1        193.31        207.85         2.40 o                         
  -5   9   1        747.92        682.57         5.29 o                         
  -4   9   1       1762.79       1774.15        11.80 o                         
  -3   9   1        823.21        800.74         5.79 o                         
  -2   9   1          5.11          7.16         0.42 o                         
  -1   9   1       2841.26       3030.93        18.01 o                         
   0   9   1          9.44          8.25         0.43 o                         
   1   9   1        672.75        660.22         4.22 o                         
   2   9   1          1.32          2.35         0.36 o                         
   3   9   1          0.51          0.37         0.39 o                         
   4   9   1        780.59        789.17         5.86 o                         
   5   9   1       1092.20       1019.89         7.65 o                         
   6   9   1         77.71         76.13         1.75 o                         
   7   9   1          0.12          1.24         0.83 o                         
   8   9   1         14.15         15.08         1.31 o                         
   9   9   1         21.32         25.61         1.74 o                         
  10   9   1         24.23         24.82         1.56 o                         
  11   9   1         15.29         18.42         2.37 o                         
  12   9   1          0.00         -1.52         1.52 o                         
  13   9   1          4.46          7.23         2.29 o                         
 -13  10   1          5.02          6.19         2.19 o                         
 -12  10   1         55.86         53.61         4.34 o                         
 -11  10   1        105.60        102.64         3.81 o                         
 -10  10   1          0.94          1.72         1.42 o                         
  -9  10   1         67.07         68.27         1.98 o                         
  -8  10   1         52.45         56.97         1.74 o                         
  -7  10   1          0.01          0.10         0.73 o                         
  -6  10   1       1390.57       1343.21        10.28 o                         
  -5  10   1        167.09        140.74         1.87 o                         
  -4  10   1        605.39        671.33         5.11 o                         
  -3  10   1         21.21         33.42         0.79 o                         
  -2  10   1          2.20          4.49         0.39 o                         
  -1  10   1        602.25        618.38         4.10 o                         
   0  10   1        164.29        173.24         1.54 o                         
   1  10   1        996.85        978.99         6.07 o                         
   2  10   1         51.92         44.00         0.79 o                         
   3  10   1         21.42         21.39         0.74 o                         
   4  10   1         25.33         19.81         0.77 o                         
   5  10   1       4815.48       4424.25        33.34 o                         
   6  10   1        176.98        161.59         2.45 o                         
   7  10   1         14.63         14.45         1.11 o                         
   8  10   1          0.03          0.34         0.96 o                         
   9  10   1         75.41         76.71         2.40 o                         
  10  10   1          1.46         -0.93         1.14 o                         
  11  10   1         24.55         29.18         2.79 o                         
  12  10   1         21.57         20.36         2.36 o                         
  13  10   1          0.04         -2.21         2.21 o                         
 -12  11   1          0.48          3.79         1.64 o                         
 -11  11   1         48.10         54.19         3.06 o                         
 -10  11   1         33.93         35.41         2.32 o                         
  -9  11   1         61.42         61.28         1.91 o                         
  -8  11   1          4.55          5.54         0.97 o                         
  -7  11   1         65.50         63.74         1.64 o                         
  -6  11   1        385.52        343.61         3.70 o                         
  -5  11   1       1228.55       1202.78         9.56 o                         
  -4  11   1        104.30        108.76         1.72 o                         
  -3  11   1          2.60          3.18         0.45 o                         
  -2  11   1        271.04        291.47         2.28 o                         
  -1  11   1         86.42        101.48         1.13 o                         
   0  11   1        117.39        125.19         1.33 o                         
   1  11   1        526.43        607.40         4.12 o                         
   2  11   1         49.22         41.88         0.81 o                         
   3  11   1          9.67         16.84         0.68 o                         
   4  11   1         37.96         33.75         1.64 o                         
   5  11   1       1939.93       1816.24        14.36 o                         
   6  11   1        788.22        760.31         7.09 o                         
   7  11   1         52.45         56.47         1.70 o                         
   8  11   1        131.98        124.26         2.46 o                         
   9  11   1          2.55          3.86         1.06 o                         
  10  11   1         73.83         73.78         2.79 o                         
  11  11   1        109.11        103.81         4.37 o                         
  12  11   1          1.15          3.50         1.87 o                         
 -12  12   1         46.13         47.04         3.01 o                         
 -11  12   1        110.64        107.81         3.95 o                         
 -10  12   1          0.06         -1.26         1.26 o                         
  -9  12   1         64.98         65.62         2.02 o                         
  -8  12   1          4.17          2.92         1.22 o                         
  -7  12   1        113.72        111.76         2.09 o                         
  -6  12   1        375.55        347.72         3.63 o                         
  -5  12   1         35.99         31.65         1.24 o                         
  -4  12   1        660.14        610.65         5.24 o                         
  -3  12   1         41.94         38.11         0.92 o                         
  -2  12   1        395.05        422.17         3.10 o                         
  -1  12   1        978.32        998.19         6.72 o                         
   0  12   1        138.72        147.43         1.51 o                         
   1  12   1        343.29        346.70         2.74 o                         
   2  12   1          6.51          4.24         0.44 o                         
   3  12   1        512.27        492.68         3.98 o                         
   4  12   1         73.29         65.63         1.54 o                         
   5  12   1         43.43         59.13         1.52 o                         
   6  12   1         60.93         54.82         1.47 o                         
   7  12   1          6.23         11.21         1.00 o                         
   8  12   1         37.80         43.70         1.78 o                         
   9  12   1        107.65         95.23         2.48 o                         
  10  12   1         65.51         67.48         2.84 o                         
  11  12   1         35.57         32.24         2.56 o                         
  12  12   1         19.24         19.76         2.65 o                         
 -12  13   1         10.29         12.95         2.14 o                         
 -11  13   1          6.41          5.64         1.64 o                         
 -10  13   1         51.95         54.62         2.85 o                         
  -9  13   1          6.83          6.41         1.19 o                         
  -8  13   1         59.43         55.23         1.91 o                         
  -7  13   1          2.85          2.61         0.88 o                         
  -6  13   1         22.93         22.68         1.16 o                         
  -5  13   1         69.40         65.69         1.58 o                         
  -4  13   1        401.10        377.55         3.76 o                         
  -3  13   1        746.09        711.07         5.57 o                         
  -2  13   1          0.01         -0.41         0.41 o                         
  -1  13   1          4.02          3.13         0.51 o                         
   0  13   1        655.89        677.79         5.44 o                         
   1  13   1        316.48        311.32         2.74 o                         
   2  13   1         24.78         21.04         0.76 o                         
   3  13   1       1204.14       1166.81         8.63 o                         
   4  13   1        458.12        424.65         4.50 o                         
   5  13   1          1.58          1.60         0.71 o                         
   6  13   1         34.90         34.10         1.32 o                         
   7  13   1          0.16          0.58         0.83 o                         
   8  13   1          8.23          8.45         1.18 o                         
   9  13   1         10.89         11.59         1.62 o                         
  10  13   1          2.03         -0.29         1.19 o                         
  11  13   1         22.61         28.41         2.46 o                         
  12  13   1         21.46         20.98         2.32 o                         
 -12  14   1          1.62          7.14         2.17 o                         
 -11  14   1         13.86         14.03         2.23 o                         
 -10  14   1         47.48         51.59         2.73 o                         
  -9  14   1         54.97         53.90         2.69 o                         
  -8  14   1         18.46         16.70         1.27 o                         
  -7  14   1         80.29         86.43         2.03 o                         
  -6  14   1          9.98         10.34         0.99 o                         
  -5  14   1         23.43         24.24         1.10 o                         
  -4  14   1          0.82          0.52         0.66 o                         
  -3  14   1        313.37        283.44         2.92 o                         
  -2  14   1          0.18          0.24         0.51 o                         
  -1  14   1          6.57         11.87         0.74 o                         
   0  14   1          6.85          7.86         0.76 o                         
   1  14   1        126.69        129.20         1.87 o                         
   2  14   1       1660.61       1628.42        12.36 o                         
   3  14   1        239.49        227.32         2.59 o                         
   4  14   1        187.77        179.02         2.44 o                         
   5  14   1         23.58         23.10         1.10 o                         
   6  14   1         25.06         24.49         1.18 o                         
   7  14   1         59.81         56.79         1.85 o                         
   8  14   1          8.92          9.57         1.18 o                         
   9  14   1          1.95          1.27         1.04 o                         
  10  14   1          1.83          0.64         1.20 o                         
  11  14   1          0.04         -0.96         1.61 o                         
  12  14   1          9.81         10.83         2.46 o                         
 -11  15   1         18.19         22.34         2.46 o                         
 -10  15   1          2.11          1.13         1.40 o                         
  -9  15   1         21.99         20.42         1.70 o                         
  -8  15   1         39.16         40.66         1.96 o                         
  -7  15   1          1.17          2.64         0.99 o                         
  -6  15   1         35.67         39.88         1.39 o                         
  -5  15   1         30.52         31.86         1.17 o                         
  -4  15   1        151.74        136.64         1.92 o                         
  -3  15   1         59.12         62.61         1.42 o                         
  -2  15   1        633.86        647.08         6.02 o                         
  -1  15   1         23.91         28.15         1.13 o                         
   0  15   1         40.62         43.55         1.24 o                         
   1  15   1        181.50        169.27         2.39 o                         
   2  15   1        134.14        131.71         2.23 o                         
   3  15   1        360.40        368.96         3.59 o                         
   4  15   1         89.64         76.26         1.67 o                         
   5  15   1          0.02         -0.32         0.62 o                         
   6  15   1          3.97          2.79         0.78 o                         
   7  15   1          8.17          8.38         1.04 o                         
   8  15   1         83.86         80.68         2.43 o                         
   9  15   1          0.05          0.44         1.17 o                         
  10  15   1          3.32          4.78         1.89 o                         
  11  15   1          7.46          7.72         1.89 o                         
 -11  16   1         49.08         51.24         2.97 o                         
 -10  16   1         22.13         27.92         2.90 o                         
  -9  16   1         12.89         20.62         1.88 o                         
  -8  16   1         24.28         26.52         1.88 o                         
  -7  16   1        119.20        101.18         2.85 o                         
  -6  16   1         90.65         87.07         1.81 o                         
  -5  16   1          0.35          1.28         0.72 o                         
  -4  16   1        186.37        170.04         2.33 o                         
  -3  16   1         45.48         51.58         1.56 o                         
  -2  16   1          1.92          2.80         0.71 o                         
  -1  16   1        124.76        104.55         1.78 o                         
   0  16   1         21.06         21.39         0.98 o                         
   1  16   1        101.64        100.79         1.77 o                         
   2  16   1        516.55        482.10         4.88 o                         
   3  16   1         23.45         27.54         1.22 o                         
   4  16   1         84.80         75.84         1.55 o                         
   5  16   1          1.20          1.69         0.67 o                         
   6  16   1         57.06         61.24         1.57 o                         
   7  16   1          0.12         -0.53         0.89 o                         
   8  16   1          0.16          1.44         1.26 o                         
   9  16   1         14.81         15.40         1.65 o                         
  10  16   1         23.68         21.63         2.22 o                         
  11  16   1         36.08         33.56         2.69 o                         
 -11  17   1         17.07         20.59         3.04 o                         
 -10  17   1          0.02          1.69         1.32 o                         
  -9  17   1         23.54         23.28         1.79 o                         
  -8  17   1         68.89         72.85         2.93 o                         
  -7  17   1         26.77         24.12         1.72 o                         
  -6  17   1         86.94         80.38         2.35 o                         
  -5  17   1         84.50         76.75         2.08 o                         
  -4  17   1         21.94         22.00         1.26 o                         
  -3  17   1         10.39          8.59         0.82 o                         
  -2  17   1         30.35         28.69         1.12 o                         
  -1  17   1          7.01          8.23         0.78 o                         
   0  17   1         18.51         20.25         1.02 o                         
   1  17   1         58.73         56.86         1.54 o                         
   2  17   1         32.74         34.11         1.19 o                         
   3  17   1          1.27          0.88         0.69 o                         
   4  17   1        102.61         99.93         2.24 o                         
   5  17   1         18.80         19.16         1.05 o                         
   6  17   1          0.62          1.71         0.72 o                         
   7  17   1          2.11          1.41         0.96 o                         
   8  17   1         15.45         15.81         1.70 o                         
   9  17   1         11.33         15.66         1.74 o                         
  10  17   1         27.90         35.95         3.56 o                         
 -10  18   1         10.02         12.93         1.81 o                         
  -9  18   1         27.19         27.63         2.10 o                         
  -8  18   1         11.74         15.93         1.70 o                         
  -7  18   1          3.13          2.58         1.48 o                         
  -6  18   1        139.35        147.91         3.13 o                         
  -5  18   1          0.05          0.71         0.89 o                         
  -4  18   1         22.79         21.15         1.15 o                         
  -3  18   1          5.78          5.19         0.80 o                         
  -2  18   1         13.48         15.20         0.93 o                         
  -1  18   1        366.14        338.77         4.91 o                         
   0  18   1        295.09        287.20         3.26 o                         
   1  18   1        166.76        147.25         2.21 o                         
   2  18   1          5.16          4.76         0.78 o                         
   3  18   1          0.81          0.52         0.72 o                         
   4  18   1          5.75          7.24         0.92 o                         
   5  18   1          9.35          8.41         1.11 o                         
   6  18   1         89.14         81.09         2.19 o                         
   7  18   1         13.08         15.67         1.39 o                         
   8  18   1          0.00          2.21         1.22 o                         
   9  18   1          1.04          2.66         1.30 o                         
  10  18   1          0.61          2.08         1.48 o                         
 -10  19   1          0.13         -1.73         1.92 o                         
  -9  19   1          0.38          0.30         1.47 o                         
  -8  19   1          2.36          5.17         1.43 o                         
  -7  19   1         12.15          9.05         1.68 o                         
  -6  19   1          3.48          1.91         1.10 o                         
  -5  19   1         21.05         21.27         1.40 o                         
  -4  19   1          7.77          7.52         0.92 o                         
  -3  19   1         96.89         84.87         1.84 o                         
  -2  19   1        194.70        170.65         2.45 o                         
  -1  19   1        386.09        357.96         5.77 o                         
   0  19   1        146.43        140.02         2.28 o                         
   1  19   1         72.58         71.94         1.77 o                         
   2  19   1        124.40        113.87         2.37 o                         
   3  19   1          0.85          1.05         0.75 o                         
   4  19   1          0.00          0.67         0.79 o                         
   5  19   1          3.74          2.31         0.95 o                         
   6  19   1         37.14         43.16         2.33 o                         
   7  19   1          2.51          3.84         1.44 o                         
   8  19   1          4.25          6.08         1.54 o                         
   9  19   1          0.12          1.26         1.75 o                         
  10  19   1         25.01         28.73         4.34 o                         
  -9  20   1         18.21         19.84         2.17 o                         
  -8  20   1          1.41          6.41         1.56 o                         
  -7  20   1          0.00          2.52         1.46 o                         
  -6  20   1          0.00          0.64         1.26 o                         
  -5  20   1          0.08         -1.07         1.07 o                         
  -4  20   1         60.02         61.20         1.95 o                         
  -3  20   1          7.26          6.34         0.92 o                         
  -2  20   1         59.03         54.50         1.78 o                         
  -1  20   1         76.70         75.19         2.20 o                         
   0  20   1         92.91         87.36         2.36 o                         
   1  20   1          7.20          5.35         1.08 o                         
   2  20   1         15.16         14.56         1.12 o                         
   3  20   1          2.68          3.77         0.83 o                         
   4  20   1          8.89          8.35         1.04 o                         
   5  20   1        107.03        109.86         3.24 o                         
   6  20   1          8.19          9.62         1.59 o                         
   7  20   1         11.32         11.80         1.59 o                         
   8  20   1          0.09          2.39         1.43 o                         
   9  20   1         10.36         14.56         2.18 o                         
  -9  21   1          5.65          3.40         2.05 o                         
  -8  21   1         15.59         15.95         2.10 o                         
  -7  21   1          3.46          2.39         1.39 o                         
  -6  21   1          2.05          2.74         1.47 o                         
  -5  21   1         34.02         35.72         2.52 o                         
  -4  21   1          2.29          1.95         1.54 o                         
  -3  21   1          8.79          9.48         1.29 o                         
  -2  21   1         79.98         68.04         2.64 o                         
  -1  21   1         56.52         56.68         1.89 o                         
   0  21   1          9.62         13.77         1.43 o                         
   1  21   1         27.47         22.93         1.36 o                         
   2  21   1          4.30          5.79         1.14 o                         
   3  21   1         19.00         23.85         1.75 o                         
   4  21   1         38.00         37.25         2.46 o                         
   5  21   1         26.60         26.84         3.64 o                         
   6  21   1          0.13         -1.05         1.05 o                         
   7  21   1          7.38          8.15         2.00 o                         
   8  21   1          0.02          0.22         1.71 o                         
  -8  22   1         10.50         12.95         2.46 o                         
  -7  22   1          4.29          7.16         1.97 o                         
  -6  22   1         13.78         12.99         2.28 o                         
  -5  22   1          0.22          2.07         1.69 o                         
  -4  22   1          1.01          1.75         1.55 o                         
  -3  22   1          1.47          2.41         1.45 o                         
  -2  22   1          8.49          6.49         1.55 o                         
  -1  22   1          2.28          1.17         1.43 o                         
   0  22   1         89.89         80.51         3.12 o                         
   1  22   1         85.26         80.94         2.99 o                         
   2  22   1         40.92         50.80         2.76 o                         
   3  22   1          7.52          8.18         1.80 o                         
   4  22   1         10.58         11.69         1.91 o                         
   5  22   1         24.10         24.73         2.58 o                         
   6  22   1         59.43         61.94         3.23 o                         
   7  22   1         40.12         46.37         2.93 o                         
   8  22   1          8.66         10.33         2.50 o                         
  -7  23   1          6.78          6.56         1.94 o                         
  -6  23   1          0.81          1.57         1.67 o                         
  -5  23   1         26.52         31.63         2.65 o                         
  -4  23   1          0.01         -0.01         1.61 o                         
  -3  23   1          9.94          9.45         1.83 o                         
  -2  23   1          1.99          4.36         1.49 o                         
  -1  23   1         55.98         53.92         2.65 o                         
   0  23   1         12.23         14.18         1.80 o                         
   1  23   1         17.05         17.72         1.87 o                         
   2  23   1         31.84         38.23         2.35 o                         
   3  23   1          0.27         -0.17         1.46 o                         
   4  23   1          3.36          6.22         1.87 o                         
   5  23   1          7.00          9.51         1.93 o                         
   6  23   1         22.11         23.27         2.31 o                         
   7  23   1          2.10          4.70         2.21 o                         
  -6  24   1          0.90          0.63         1.84 o                         
  -5  24   1          5.89          4.63         1.85 o                         
  -4  24   1          2.20          0.42         1.78 o                         
  -3  24   1          1.42          4.26         1.70 o                         
  -2  24   1          3.48          4.65         1.64 o                         
  -1  24   1          2.08          4.70         1.56 o                         
   0  24   1         25.74         20.71         2.03 o                         
   1  24   1          4.22          5.14         1.59 o                         
   2  24   1         19.77         21.20         2.02 o                         
   3  24   1          0.95          2.09         1.79 o                         
   4  24   1         16.54         16.20         2.13 o                         
   5  24   1         14.16         12.66         1.96 o                         
   6  24   1          9.16         10.41         2.06 o                         
  -5  25   1         31.48         30.34         2.99 o                         
  -4  25   1          0.99          2.63         1.69 o                         
  -3  25   1         85.99         84.65         4.58 o                         
  -2  25   1          4.68          4.44         1.65 o                         
  -1  25   1          0.19          2.22         1.55 o                         
   0  25   1          1.70          2.97         1.55 o                         
   1  25   1          0.13          1.39         1.82 o                         
   2  25   1          0.00          2.02         1.55 o                         
   3  25   1         21.18         22.24         2.28 o                         
   4  25   1          1.86          2.37         2.10 o                         
   5  25   1         25.57         25.38         2.85 o                         
  -4  26   1          0.76          2.32         2.07 o                         
  -3  26   1          9.54          8.65         2.01 o                         
  -2  26   1          6.47          7.06         1.80 o                         
  -1  26   1         55.55         55.79         3.34 o                         
   0  26   1         23.28         27.44         2.67 o                         
   1  26   1         19.97         19.89         2.10 o                         
   2  26   1          4.84          4.26         1.73 o                         
   3  26   1         21.23         25.80         2.48 o                         
   4  26   1          1.98          2.64         2.03 o                         
  -2  27   1          6.33          9.40         2.28 o                         
  -1  27   1          9.00          6.66         2.88 o                         
   0  27   1          0.32         -1.58         3.01 o                         
   1  27   1          6.17          9.84         2.40 o                         
   2  27   1          2.60          2.36         2.26 o                         
 -14   0   2         14.09         13.74         4.77 o                         
 -12   0   2          4.89          4.74         2.48 o                         
 -10   0   2          0.57          0.56         2.01 o                         
  -8   0   2         12.33         11.98         1.80 o                         
  -6   0   2        648.83        663.70         7.58 o                         
  -4   0   2       1519.13       1530.78        15.55 o                         
  -2   0   2        262.10        274.51         3.38 o                         
   0   0   2      10665.45       8571.87       383.29 o                         
   2   0   2       1361.25       1476.29        14.67 o                         
   4   0   2       3358.74       3496.06        32.50 o                         
   6   0   2       1728.45       1839.07        17.90 o                         
   8   0   2        208.33        200.30         5.73 o                         
  10   0   2         74.72         69.22         5.01 o                         
  12   0   2          7.66          6.25         2.54 o                         
 -14   1   2         20.55         15.52         2.79 o                         
 -13   1   2          4.37          6.37         1.89 o                         
 -12   1   2         36.03         37.62         2.51 o                         
 -11   1   2        399.52        393.69         6.54 o                         
 -10   1   2        617.11        614.56         8.99 o                         
  -9   1   2         26.75         26.83         2.00 o                         
  -8   1   2        213.43        216.78         3.50 o                         
  -7   1   2         17.22         15.74         0.88 o                         
  -6   1   2          1.92          8.27         1.45 o                         
  -5   1   2         10.27         14.55         0.59 o                         
  -4   1   2        769.11        849.22         6.15 o                         
  -3   1   2        139.13        113.41         1.27 o                         
  -2   1   2       4550.91       4695.27        74.22 o                         
  -1   1   2       9027.29       9159.24       107.13 o                         
   0   1   2       2135.98       2186.36        21.20 o                         
   1   1   2         85.27         54.00         0.69 o                         
   2   1   2       2421.44       2586.70        17.39 o                         
   3   1   2        253.64        219.22         1.94 o                         
   4   1   2        937.36       1005.49         7.51 o                         
   5   1   2        634.54        661.07         4.97 o                         
   6   1   2        494.70        524.99         5.54 o                         
   7   1   2          3.60          5.18         0.83 o                         
   8   1   2         92.75         92.56         2.05 o                         
   9   1   2          0.10         -0.92         0.92 o                         
  10   1   2         45.28         48.42         2.23 o                         
  11   1   2          3.46          2.33         1.28 o                         
  12   1   2          9.91         10.80         2.00 o                         
  13   1   2          8.86         11.46         2.26 o                         
 -14   2   2          0.68          0.05         2.16 o                         
 -13   2   2         16.72         17.38         2.35 o                         
 -12   2   2         43.58         40.32         2.60 o                         
 -11   2   2         58.94         67.52         3.17 o                         
 -10   2   2          0.43          3.05         1.53 o                         
  -9   2   2         39.22         38.81         2.15 o                         
  -8   2   2         50.30         55.20         2.11 o                         
  -7   2   2        259.92        257.75         3.38 o                         
  -6   2   2          0.02          2.00         0.50 o                         
  -5   2   2         60.72         78.27         1.18 o                         
  -4   2   2         51.62         44.02         0.84 o                         
  -3   2   2          0.09          1.58         0.34 o                         
  -2   2   2      13875.84      14758.00       202.00 o                         
  -1   2   2      20343.77      20831.46       223.49 o                         
   1   2   2        276.27        293.20         2.39 o                         
   2   2   2        783.81        925.92         6.66 o                         
   3   2   2       2741.00       3025.18        21.72 o                         
   4   2   2       1822.88       2011.65        13.89 o                         
   5   2   2       3522.47       3663.10        24.90 o                         
   6   2   2         48.86         57.99         1.21 o                         
   7   2   2          0.74          1.38         0.67 o                         
   8   2   2        209.52        202.43         3.19 o                         
   9   2   2         14.27         16.22         1.32 o                         
  10   2   2          3.59          3.14         1.16 o                         
  11   2   2          0.02         -1.15         1.57 o                         
  12   2   2         27.03         30.77         2.41 o                         
  13   2   2          6.87         10.91         2.09 o                         
 -14   3   2          4.10          7.46         2.31 o                         
 -13   3   2         16.30         19.60         2.14 o                         
 -12   3   2        120.86        118.57         3.95 o                         
 -11   3   2          6.25          6.20         1.65 o                         
 -10   3   2          0.00          2.15         1.50 o                         
  -9   3   2         10.67         10.55         1.49 o                         
  -8   3   2        487.31        494.61         6.34 o                         
  -7   3   2        117.80        121.96         2.27 o                         
  -6   3   2         10.05         10.52         0.61 o                         
  -5   3   2         85.05         90.63         1.34 o                         
  -4   3   2       1658.80       1727.15        11.96 o                         
  -3   3   2          3.44          3.87         0.38 o                         
  -2   3   2       6334.55       6497.58        88.71 o                         
  -1   3   2        326.91        293.15         2.12 o                         
   0   3   2        980.26       1047.37         9.91 o                         
   1   3   2       6491.56       7245.91       197.81 o                         
   2   3   2       2209.67       2333.03        16.22 o                         
   3   3   2         61.41         49.98         0.88 o                         
   4   3   2        523.98        579.96         4.33 o                         
   5   3   2        200.53        232.02         2.29 o                         
   6   3   2        649.06        652.98         5.25 o                         
   7   3   2         19.89         29.24         1.16 o                         
   8   3   2         20.36         26.62         1.50 o                         
   9   3   2         67.89         60.85         2.59 o                         
  10   3   2         90.19         86.84         2.71 o                         
  11   3   2          5.44          5.93         1.97 o                         
  12   3   2          3.83          4.19         1.82 o                         
  13   3   2          7.24          9.95         2.18 o                         
 -13   4   2          0.29          3.73         1.79 o                         
 -12   4   2        138.34        134.62         4.26 o                         
 -11   4   2         45.49         42.78         2.53 o                         
 -10   4   2         79.43         74.79         2.95 o                         
  -9   4   2        110.79        111.07         3.01 o                         
  -8   4   2         21.14         20.68         1.92 o                         
  -7   4   2          1.33          2.02         0.66 o                         
  -6   4   2         49.13         40.91         1.00 o                         
  -5   4   2          0.74          0.25         0.41 o                         
  -4   4   2         73.14         75.56         1.13 o                         
  -3   4   2       1122.77       1222.05         8.27 o                         
  -2   4   2        794.73        880.79         5.82 o                         
  -1   4   2       1842.67       1885.93        12.32 o                         
   0   4   2       2449.93       2503.42        18.50 o                         
   1   4   2       1008.07       1018.81         7.50 o                         
   2   4   2          2.61          2.63         0.35 o                         
   3   4   2        118.01        137.72         1.41 o                         
   4   4   2        236.68        286.90         2.47 o                         
   5   4   2          4.98          4.95         0.54 o                         
   6   4   2         71.34         72.40         1.37 o                         
   7   4   2        854.00        797.39         8.62 o                         
   8   4   2         31.87         33.84         1.46 o                         
   9   4   2          4.60          5.82         1.02 o                         
  10   4   2          9.47         11.21         1.48 o                         
  11   4   2         83.39         82.38         3.45 o                         
  12   4   2          3.05          1.82         1.84 o                         
  13   4   2          2.00          2.44         1.82 o                         
 -13   5   2         25.14         24.29         2.47 o                         
 -12   5   2          5.19          7.49         2.00 o                         
 -11   5   2         50.28         46.28         2.85 o                         
 -10   5   2         31.91         40.95         2.36 o                         
  -9   5   2        959.16        932.11        10.57 o                         
  -8   5   2         45.62         45.14         1.94 o                         
  -7   5   2          4.59          1.38         0.80 o                         
  -6   5   2         52.60         51.70         1.01 o                         
  -5   5   2        452.11        465.20         3.78 o                         
  -4   5   2       1563.61       1715.79        11.00 o                         
  -3   5   2       2459.77       2790.09        18.37 o                         
  -2   5   2        272.89        282.05         2.03 o                         
  -1   5   2        181.18        228.18         1.79 o                         
   0   5   2       1267.07       1267.47         9.29 o                         
   1   5   2       1067.24       1177.33         7.69 o                         
   2   5   2         74.11         77.43         1.04 o                         
   3   5   2        799.96        806.33         5.86 o                         
   4   5   2        837.55        960.30         6.81 o                         
   5   5   2         81.29         78.86         1.26 o                         
   6   5   2        720.76        711.90         6.00 o                         
   7   5   2        238.11        234.95         4.03 o                         
   8   5   2          8.56          7.24         0.98 o                         
   9   5   2          3.26          4.56         1.14 o                         
  10   5   2         33.77         35.11         2.35 o                         
  11   5   2         23.44         26.06         2.28 o                         
  12   5   2         18.64         21.98         2.20 o                         
  13   5   2          3.69          3.84         1.87 o                         
 -13   6   2         68.13         64.83         3.47 o                         
 -12   6   2          0.97         -0.44         1.55 o                         
 -11   6   2          4.59          6.84         1.83 o                         
 -10   6   2         34.05         34.21         2.33 o                         
  -9   6   2        162.36        155.17         3.41 o                         
  -8   6   2        225.88        207.24         3.53 o                         
  -7   6   2        297.41        274.32         3.49 o                         
  -6   6   2         37.73         42.17         1.17 o                         
  -5   6   2        173.93        165.52         1.69 o                         
  -4   6   2       1570.49       1608.50        10.35 o                         
  -3   6   2       6802.72       7356.12        46.31 o                         
  -2   6   2        715.78        842.31         5.54 o                         
  -1   6   2        442.29        451.54         3.11 o                         
   0   6   2          0.67          1.46         0.26 o                         
   1   6   2         25.45         17.04         0.48 o                         
   2   6   2       2387.45       2669.16        18.07 o                         
   3   6   2         10.56          7.02         0.52 o                         
   4   6   2         37.97         36.94         0.81 o                         
   5   6   2          2.14          3.32         0.51 o                         
   6   6   2         11.95         18.45         1.00 o                         
   7   6   2        335.04        323.90         4.09 o                         
   8   6   2          7.69          8.72         1.28 o                         
   9   6   2          2.13          3.46         1.12 o                         
  10   6   2          2.04          1.08         1.58 o                         
  11   6   2        107.62        111.64         4.29 o                         
  12   6   2         49.57         48.94         3.03 o                         
  13   6   2          1.28          1.64         2.15 o                         
 -13   7   2          0.14          3.01         1.81 o                         
 -12   7   2          2.93          0.74         1.49 o                         
 -11   7   2          5.47          4.67         1.73 o                         
 -10   7   2        129.63        132.23         3.55 o                         
  -9   7   2         37.63         38.09         2.05 o                         
  -8   7   2        329.35        326.30         5.69 o                         
  -7   7   2        208.36        194.84         2.58 o                         
  -6   7   2        529.53        486.59         4.28 o                         
  -5   7   2         15.61         25.56         0.78 o                         
  -4   7   2       4737.60       4855.55        30.89 o                         
  -3   7   2        836.33        863.83         5.79 o                         
  -2   7   2        855.43        952.61         6.08 o                         
  -1   7   2        328.91        374.08         2.75 o                         
   0   7   2        199.93        223.43         1.75 o                         
   1   7   2        430.64        468.52         3.55 o                         
   2   7   2        794.13        905.08         6.15 o                         
   3   7   2        271.29        311.53         2.66 o                         
   4   7   2        551.82        618.30         4.71 o                         
   5   7   2        232.10        266.50         2.54 o                         
   6   7   2        792.83        756.23         6.63 o                         
   7   7   2        199.23        201.45         3.08 o                         
   8   7   2          6.62          4.68         1.19 o                         
   9   7   2         44.02         46.22         2.21 o                         
  10   7   2         17.26         14.76         1.61 o                         
  11   7   2         33.38         37.67         2.48 o                         
  12   7   2          5.94          3.22         1.83 o                         
  13   7   2          5.50          7.60         2.04 o                         
 -13   8   2         12.53         11.48         2.07 o                         
 -12   8   2          7.62          5.13         1.64 o                         
 -11   8   2          0.35          0.86         1.40 o                         
 -10   8   2          5.24          6.46         1.42 o                         
  -9   8   2          8.42          5.96         1.20 o                         
  -8   8   2          0.03          0.13         0.75 o                         
  -7   8   2        373.26        367.25         4.21 o                         
  -6   8   2       1720.92       1699.94        13.00 o                         
  -5   8   2        602.41        620.84         4.67 o                         
  -4   8   2         33.95         40.18         0.91 o                         
  -3   8   2         23.86         24.25         0.78 o                         
  -2   8   2        443.86        470.54         3.37 o                         
  -1   8   2       5169.77       5602.86        35.38 o                         
   0   8   2        128.25        167.77         1.46 o                         
   1   8   2       1839.96       1989.51        12.90 o                         
   2   8   2        612.83        648.03         4.59 o                         
   3   8   2        180.46        185.23         1.82 o                         
   4   8   2        197.98        249.63         2.40 o                         
   5   8   2        313.73        312.39         2.94 o                         
   6   8   2          7.70          4.03         0.79 o                         
   7   8   2         50.25         45.54         1.77 o                         
   8   8   2         66.33         72.30         2.34 o                         
   9   8   2          3.19          4.99         1.40 o                         
  10   8   2         15.36         19.59         1.68 o                         
  11   8   2          9.33          8.72         1.87 o                         
  12   8   2          0.05          0.09         1.73 o                         
  13   8   2          0.53          3.08         3.64 o                         
 -13   9   2          0.08          3.31         1.77 o                         
 -12   9   2         13.20         14.04         2.62 o                         
 -11   9   2          4.35          3.94         1.48 o                         
 -10   9   2        112.79        110.41         3.16 o                         
  -9   9   2          0.36          1.55         1.04 o                         
  -8   9   2         32.82         26.22         1.25 o                         
  -7   9   2        196.06        187.15         2.68 o                         
  -6   9   2         60.98         57.21         1.41 o                         
  -5   9   2        329.45        366.58         3.32 o                         
  -4   9   2        395.11        460.57         3.61 o                         
  -3   9   2         44.55         37.89         0.80 o                         
  -2   9   2        734.17        823.50         5.57 o                         
  -1   9   2          3.43          5.58         0.38 o                         
   0   9   2        119.98        135.77         1.33 o                         
   1   9   2        508.94        554.34         4.00 o                         
   2   9   2        509.95        538.61         3.74 o                         
   3   9   2        725.33        799.32         6.04 o                         
   4   9   2        154.08        138.00         1.58 o                         
   5   9   2        408.47        349.33         3.51 o                         
   6   9   2        187.71        183.95         2.74 o                         
   7   9   2        166.02        163.96         2.88 o                         
   8   9   2         87.82         83.63         2.35 o                         
   9   9   2         37.32         37.21         2.09 o                         
  10   9   2        131.24        123.90         4.04 o                         
  11   9   2         23.49         25.15         2.35 o                         
  12   9   2          1.90          1.85         1.80 o                         
  13   9   2          3.44          6.43         2.89 o                         
 -13  10   2         13.47         14.47         2.36 o                         
 -12  10   2          8.01          6.81         1.80 o                         
 -11  10   2         20.93         16.92         1.78 o                         
 -10  10   2         22.90         23.84         2.12 o                         
  -9  10   2          0.44          1.09         1.06 o                         
  -8  10   2         36.50         38.54         1.41 o                         
  -7  10   2         34.28         42.42         1.35 o                         
  -6  10   2          1.72          5.97         0.76 o                         
  -5  10   2        434.09        459.49         4.19 o                         
  -4  10   2         14.09         15.57         0.66 o                         
  -3  10   2        471.80        493.47         3.63 o                         
  -2  10   2         13.37         22.43         0.66 o                         
  -1  10   2        282.37        319.23         2.52 o                         
   0  10   2        261.20        291.51         2.28 o                         
   1  10   2         26.35         28.63         0.72 o                         
   2  10   2        104.01        105.74         1.39 o                         
   3  10   2         11.00         20.76         0.67 o                         
   4  10   2        700.13        633.14         4.97 o                         
   5  10   2          9.35         11.94         0.87 o                         
   6  10   2          5.42          5.10         0.91 o                         
   7  10   2        129.28        128.98         3.12 o                         
   8  10   2          1.79          3.87         1.18 o                         
   9  10   2         31.70         34.50         1.95 o                         
  10  10   2         76.37         73.32         3.51 o                         
  11  10   2          3.48          1.20         1.74 o                         
  12  10   2          2.98          5.12         2.07 o                         
 -12  11   2          1.02          1.57         1.64 o                         
 -11  11   2          1.41         -1.52         1.52 o                         
 -10  11   2         28.10         31.12         2.22 o                         
  -9  11   2         57.43         55.86         1.85 o                         
  -8  11   2         65.17         60.86         1.66 o                         
  -7  11   2          2.73          4.79         0.78 o                         
  -6  11   2         10.71         10.34         0.88 o                         
  -5  11   2       2376.29       2267.85        16.94 o                         
  -4  11   2         11.68         10.96         0.65 o                         
  -3  11   2         38.05         33.27         0.73 o                         
  -2  11   2         34.02         43.30         0.90 o                         
  -1  11   2          5.71          7.31         0.47 o                         
   0  11   2         48.34         54.04         0.94 o                         
   1  11   2         15.65         10.47         0.52 o                         
   2  11   2         14.46         16.00         0.62 o                         
   3  11   2        141.78        135.85         1.51 o                         
   4  11   2        464.85        430.25         4.36 o                         
   5  11   2          0.25          0.21         0.68 o                         
   6  11   2        119.22        108.45         2.24 o                         
   7  11   2        230.65        216.01         3.73 o                         
   8  11   2          9.17         14.62         1.28 o                         
   9  11   2         25.56         23.11         1.76 o                         
  10  11   2          9.72          9.56         1.78 o                         
  11  11   2         20.49         18.24         2.16 o                         
  12  11   2          0.24          1.57         1.79 o                         
 -12  12   2          0.70         -1.91         1.91 o                         
 -11  12   2          3.08          3.99         1.63 o                         
 -10  12   2         51.73         53.45         2.46 o                         
  -9  12   2        103.00        103.00         3.28 o                         
  -8  12   2        109.25        105.43         2.09 o                         
  -7  12   2         46.68         45.57         1.52 o                         
  -6  12   2        277.35        259.92         3.22 o                         
  -5  12   2         99.33         90.93         1.77 o                         
  -4  12   2          2.75          1.11         0.53 o                         
  -3  12   2         10.25         15.87         0.77 o                         
  -2  12   2          0.05         -0.05         0.41 o                         
  -1  12   2         34.00         32.87         0.80 o                         
   0  12   2         14.82         25.74         0.74 o                         
   1  12   2         11.79         10.63         0.56 o                         
   2  12   2         56.18         45.05         1.01 o                         
   3  12   2        173.99        149.30         1.86 o                         
   4  12   2         51.21         49.26         1.33 o                         
   5  12   2         42.09         34.05         1.24 o                         
   6  12   2         31.66         39.61         1.51 o                         
   7  12   2          0.52          1.45         0.97 o                         
   8  12   2         17.85         13.94         1.25 o                         
   9  12   2        101.46        101.64         2.79 o                         
  10  12   2         12.53         11.06         1.64 o                         
  11  12   2         63.64         59.27         4.04 o                         
  12  12   2         23.30         29.13         2.61 o                         
 -12  13   2          0.97         -0.78         1.72 o                         
 -11  13   2          8.16          7.38         1.75 o                         
 -10  13   2         45.43         43.81         2.63 o                         
  -9  13   2          1.75          3.18         0.98 o                         
  -8  13   2         10.31         10.06         1.08 o                         
  -7  13   2         71.81         75.41         2.01 o                         
  -6  13   2         65.70         73.18         1.73 o                         
  -5  13   2         53.52         47.60         1.38 o                         
  -4  13   2        319.69        294.93         3.03 o                         
  -3  13   2          1.64         -0.55         0.55 o                         
  -2  13   2        281.48        291.30         2.95 o                         
  -1  13   2         14.41         11.02         0.63 o                         
   0  13   2         54.52         65.32         1.10 o                         
   1  13   2        447.91        449.88         3.76 o                         
   2  13   2        149.56        160.90         2.17 o                         
   3  13   2       3364.13       3206.71        24.36 o                         
   4  13   2         50.80         41.08         1.33 o                         
   5  13   2         27.34         31.61         1.13 o                         
   6  13   2          0.55          1.63         0.79 o                         
   7  13   2          8.45          8.64         1.11 o                         
   8  13   2          1.22          1.29         0.95 o                         
   9  13   2        140.35        142.45         3.28 o                         
  10  13   2         29.64         32.21         2.32 o                         
  11  13   2         53.10         55.56         3.14 o                         
  12  13   2         11.72         14.69         2.77 o                         
 -12  14   2         15.29         15.73         2.37 o                         
 -11  14   2         30.37         27.37         2.16 o                         
 -10  14   2          0.17         -0.39         1.43 o                         
  -9  14   2         80.85         75.32         2.56 o                         
  -8  14   2         17.93         18.50         1.33 o                         
  -7  14   2         22.92         25.84         1.34 o                         
  -6  14   2         23.42         22.75         1.11 o                         
  -5  14   2          4.96          5.66         0.71 o                         
  -4  14   2         50.43         44.38         1.62 o                         
  -3  14   2          1.03          0.53         0.62 o                         
  -2  14   2          0.17         -0.58         0.58 o                         
  -1  14   2        202.46        172.67         2.12 o                         
   0  14   2          0.10          0.59         0.62 o                         
   1  14   2          0.07          0.97         0.57 o                         
   2  14   2        406.43        422.73         4.04 o                         
   3  14   2       1147.62       1031.55         9.03 o                         
   4  14   2        149.19        143.14         2.58 o                         
   5  14   2          0.29         -0.70         0.70 o                         
   6  14   2          1.36          2.70         0.77 o                         
   7  14   2          0.06          0.26         0.82 o                         
   8  14   2         79.54         78.74         2.27 o                         
   9  14   2        137.16        133.38         3.31 o                         
  10  14   2         25.10         31.76         2.35 o                         
  11  14   2          6.58          6.87         1.66 o                         
 -11  15   2         31.90         27.78         2.19 o                         
 -10  15   2          7.03          6.50         1.49 o                         
  -9  15   2         76.32         73.08         2.81 o                         
  -8  15   2         12.56         15.61         1.30 o                         
  -7  15   2         42.36         34.77         1.47 o                         
  -6  15   2         68.41         64.99         1.56 o                         
  -5  15   2         31.04         33.08         1.50 o                         
  -4  15   2          1.42          2.11         0.80 o                         
  -3  15   2        305.35        293.79         3.32 o                         
  -2  15   2          0.27         -0.16         0.58 o                         
  -1  15   2         48.27         48.46         1.22 o                         
   0  15   2          2.80          1.84         0.64 o                         
   1  15   2       1740.10       1650.78        12.64 o                         
   2  15   2         60.75         54.41         1.53 o                         
   3  15   2         58.92         59.43         1.59 o                         
   4  15   2         36.05         45.52         1.59 o                         
   5  15   2          4.95          4.11         0.65 o                         
   6  15   2          2.46          3.58         0.90 o                         
   7  15   2         61.07         59.99         1.77 o                         
   8  15   2        204.78        206.93         3.76 o                         
   9  15   2         45.64         43.40         2.27 o                         
  10  15   2          0.21          2.46         1.41 o                         
  11  15   2          8.65          8.07         2.13 o                         
 -11  16   2         37.95         38.76         2.69 o                         
 -10  16   2          0.28          0.68         1.59 o                         
  -9  16   2         13.75         19.05         1.65 o                         
  -8  16   2          5.07          1.89         1.10 o                         
  -7  16   2         35.33         38.35         1.55 o                         
  -6  16   2          9.69         10.73         1.29 o                         
  -5  16   2         86.46         71.06         1.79 o                         
  -4  16   2          9.38          8.08         0.91 o                         
  -3  16   2          1.26         -0.29         0.63 o                         
  -2  16   2          9.79         12.05         0.90 o                         
  -1  16   2         15.68         15.24         0.86 o                         
   0  16   2          8.06          4.02         0.62 o                         
   1  16   2        249.83        259.77         3.38 o                         
   2  16   2        339.88        309.76         3.42 o                         
   3  16   2         92.21         79.25         1.70 o                         
   4  16   2        129.20        118.14         2.32 o                         
   5  16   2         41.08         42.21         1.58 o                         
   6  16   2         29.48         30.31         1.20 o                         
   7  16   2         57.86         60.26         2.64 o                         
   8  16   2          0.50         -0.41         1.04 o                         
   9  16   2          8.38          9.59         1.49 o                         
  10  16   2          0.04         -0.09         1.77 o                         
  11  16   2          1.55          2.92         2.79 o                         
 -11  17   2          2.96          5.95         2.49 o                         
 -10  17   2          4.70          6.78         1.81 o                         
  -9  17   2          0.00          2.75         1.15 o                         
  -8  17   2        116.76        114.37         3.39 o                         
  -7  17   2         38.72         43.11         2.21 o                         
  -6  17   2         35.93         38.29         1.64 o                         
  -5  17   2          4.10          6.56         0.91 o                         
  -4  17   2          1.14          1.99         0.89 o                         
  -3  17   2         23.22         28.63         1.19 o                         
  -2  17   2        185.23        172.36         2.50 o                         
  -1  17   2        182.03        169.36         2.52 o                         
   0  17   2        343.82        317.29         4.09 o                         
   1  17   2        211.08        209.38         2.87 o                         
   2  17   2        461.21        428.64         6.01 o                         
   3  17   2        110.65        104.68         2.17 o                         
   4  17   2         40.10         45.26         1.57 o                         
   5  17   2          1.97          2.31         0.87 o                         
   6  17   2         16.73         18.62         1.33 o                         
   7  17   2         18.19         22.14         2.21 o                         
   8  17   2         14.05         13.30         1.60 o                         
   9  17   2         42.31         40.50         2.62 o                         
  10  17   2          0.06         -1.05         1.52 o                         
 -10  18   2         25.06         23.38         2.72 o                         
  -9  18   2         59.22         55.59         3.02 o                         
  -8  18   2          5.64          4.51         1.48 o                         
  -7  18   2         16.05         21.43         1.88 o                         
  -6  18   2         22.37         27.73         1.61 o                         
  -5  18   2         19.59         20.86         1.18 o                         
  -4  18   2         71.96         77.80         2.80 o                         
  -3  18   2          9.67          9.59         0.92 o                         
  -2  18   2         92.68         96.37         2.41 o                         
  -1  18   2         32.99         36.72         1.54 o                         
   0  18   2        216.58        212.54         3.08 o                         
   1  18   2         64.35         59.10         1.68 o                         
   2  18   2        397.07        367.39         4.68 o                         
   3  18   2         15.10         16.56         1.32 o                         
   4  18   2          0.18          0.37         0.82 o                         
   5  18   2          6.49          5.27         0.99 o                         
   6  18   2         58.38         59.82         2.43 o                         
   7  18   2          0.76          1.85         1.29 o                         
   8  18   2         13.68         14.00         1.87 o                         
   9  18   2          6.15         10.83         1.74 o                         
  10  18   2          0.27          0.87         1.77 o                         
 -10  19   2          4.26          3.15         2.77 o                         
  -9  19   2         24.37         25.68         2.32 o                         
  -8  19   2          0.40          0.21         1.40 o                         
  -7  19   2          2.46          2.45         1.26 o                         
  -6  19   2         97.73         99.26         3.12 o                         
  -5  19   2         34.10         33.49         1.67 o                         
  -4  19   2         18.09         20.03         1.36 o                         
  -3  19   2          0.04          0.24         0.79 o                         
  -2  19   2         56.97         58.27         1.53 o                         
  -1  19   2        211.57        209.31         2.95 o                         
   0  19   2        196.69        183.83         2.74 o                         
   1  19   2         66.96         61.05         1.55 o                         
   2  19   2         44.83         47.43         1.79 o                         
   3  19   2         19.95         19.99         1.30 o                         
   4  19   2          1.81          2.70         1.03 o                         
   5  19   2          3.40          4.57         1.12 o                         
   6  19   2          5.40          1.39         1.30 o                         
   7  19   2          0.22          0.09         1.34 o                         
   8  19   2          1.64          1.59         1.50 o                         
   9  19   2        139.95        138.61         4.74 o                         
  -9  20   2         40.31         42.65         2.91 o                         
  -8  20   2         35.56         32.97         2.16 o                         
  -7  20   2          4.17          2.96         1.44 o                         
  -6  20   2         43.19         43.82         2.39 o                         
  -5  20   2          0.33          1.25         1.14 o                         
  -4  20   2        128.56        115.76         2.71 o                         
  -3  20   2         14.24         15.06         1.22 o                         
  -2  20   2         11.81         13.29         1.11 o                         
  -1  20   2          7.99         11.13         0.97 o                         
   0  20   2          0.81          3.50         0.84 o                         
   1  20   2         72.84         76.14         2.44 o                         
   2  20   2         12.20         10.62         1.06 o                         
   3  20   2         19.20         22.73         1.32 o                         
   4  20   2          4.34          1.70         1.00 o                         
   5  20   2         20.54         23.45         1.75 o                         
   6  20   2          1.57          4.34         1.47 o                         
   7  20   2          0.51         -0.37         1.72 o                         
   8  20   2          1.51          3.62         1.71 o                         
   9  20   2         12.15         19.54         2.27 o                         
  -9  21   2          0.58          0.93         1.73 o                         
  -8  21   2          1.80          3.55         1.58 o                         
  -7  21   2         35.60         36.75         2.28 o                         
  -6  21   2          0.03          0.83         1.27 o                         
  -5  21   2          0.35          2.27         1.29 o                         
  -4  21   2        137.84        130.40         3.23 o                         
  -3  21   2         15.23         17.56         1.56 o                         
  -2  21   2        180.27        170.41         4.05 o                         
  -1  21   2         20.37         21.15         1.16 o                         
   0  21   2          2.61          2.17         0.83 o                         
   1  21   2          0.00          0.14         0.82 o                         
   2  21   2         27.48         24.63         1.35 o                         
   3  21   2          0.09         -0.38         1.16 o                         
   4  21   2          9.46          6.21         1.45 o                         
   5  21   2          0.01          1.59         1.30 o                         
   6  21   2          0.04          2.76         2.15 o                         
   7  21   2         44.79         50.59         3.33 o                         
   8  21   2         11.86         15.89         1.89 o                         
  -8  22   2          0.04         -0.33         2.16 o                         
  -7  22   2          0.34          0.85         1.55 o                         
  -6  22   2         72.81         68.06         3.39 o                         
  -5  22   2        129.54        138.33         3.68 o                         
  -4  22   2          0.78          4.31         1.43 o                         
  -3  22   2         32.53         31.74         1.94 o                         
  -2  22   2         79.85         79.96         2.92 o                         
  -1  22   2          9.60          9.85         1.24 o                         
   0  22   2         40.09         29.26         2.90 o                         
   1  22   2          0.92          3.63         1.59 o                         
   2  22   2         28.79         29.16         1.74 o                         
   3  22   2          0.60          1.24         1.19 o                         
   4  22   2         62.22         66.73         2.97 o                         
   5  22   2         16.45         17.32         2.08 o                         
   6  22   2          0.94          1.44         1.52 o                         
   7  22   2          0.37          1.15         1.35 o                         
   8  22   2         33.25         42.15         3.29 o                         
  -7  23   2         11.20         13.57         2.14 o                         
  -6  23   2         37.11         36.79         2.72 o                         
  -5  23   2          2.80          4.20         1.70 o                         
  -4  23   2          3.83          3.92         1.67 o                         
  -3  23   2        173.71        168.00         4.24 o                         
  -2  23   2          0.69          1.99         1.48 o                         
  -1  23   2         15.60         14.10         1.69 o                         
   0  23   2          2.01          4.14         1.41 o                         
   1  23   2         41.39         37.09         2.21 o                         
   2  23   2          6.08          6.94         1.58 o                         
   3  23   2         57.33         61.15         3.18 o                         
   4  23   2         62.14         56.63         2.97 o                         
   5  23   2          9.82         11.81         2.04 o                         
   6  23   2          4.29          1.15         2.00 o                         
   7  23   2          6.57          4.16         2.28 o                         
  -6  24   2         15.49         19.59         2.58 o                         
  -5  24   2          0.23          0.35         1.73 o                         
  -4  24   2         21.62         22.68         2.21 o                         
  -3  24   2          1.80          2.81         1.96 o                         
  -2  24   2         77.44         80.50         3.20 o                         
  -1  24   2         29.31         25.91         2.26 o                         
   0  24   2         10.52          9.27         1.74 o                         
   1  24   2          0.33          1.77         1.61 o                         
   2  24   2         56.14         46.55         2.64 o                         
   3  24   2         10.56          9.99         1.82 o                         
   4  24   2          5.64          5.90         1.78 o                         
   5  24   2          1.81         -0.26         1.59 o                         
   6  24   2          9.36          4.42         2.02 o                         
  -5  25   2         31.13         36.77         2.83 o                         
  -4  25   2          0.05          2.80         1.79 o                         
  -3  25   2         29.02         27.65         2.49 o                         
  -2  25   2         24.49         23.52         2.13 o                         
  -1  25   2         10.44         11.18         1.78 o                         
   0  25   2          1.02          2.58         1.57 o                         
   1  25   2         15.90         21.42         2.07 o                         
   2  25   2          5.04          7.23         1.72 o                         
   3  25   2         27.80         28.29         2.70 o                         
   4  25   2          4.94          6.34         1.82 o                         
   5  25   2          7.00         11.35         2.62 o                         
  -4  26   2          9.25         10.50         2.20 o                         
  -3  26   2          0.21          3.74         1.83 o                         
  -2  26   2         20.27         18.72         2.11 o                         
  -1  26   2         38.40         32.85         2.59 o                         
   0  26   2          9.32         15.54         2.04 o                         
   1  26   2          0.36         -0.47         1.69 o                         
   2  26   2         65.50         70.43         3.37 o                         
   3  26   2         10.32         14.31         2.19 o                         
   4  26   2          2.67          2.41         2.52 o                         
  -2  27   2         26.50         24.81         2.27 o                         
  -1  27   2          6.45          3.77         2.33 o                         
   0  27   2          9.37         17.57         4.21 o                         
   1  27   2          0.01         -0.25         2.08 o                         
 -13   0   3         37.41         40.70         3.82 o                         
 -11   0   3        120.60        120.93         5.33 o                         
  -9   0   3        157.07        159.13         5.09 o                         
  -7   0   3        227.84        213.31         3.79 o                         
  -5   0   3        302.35        310.30         4.04 o                         
  -3   0   3          3.22          0.83         0.50 o                         
   1   0   3       6954.36       7590.30       206.82 o                         
   3   0   3       9175.71      10365.15       115.71 o                         
   5   0   3        437.04        517.63         5.78 o                         
   7   0   3          8.77         17.24         1.98 o                         
   9   0   3        127.39        113.65         3.70 o                         
  11   0   3          4.36          2.62         2.41 o                         
  13   0   3          6.96          4.72         2.73 o                         
 -14   1   3          1.82          1.67         2.24 o                         
 -13   1   3          3.79          6.14         1.87 o                         
 -12   1   3         11.83         15.05         2.10 o                         
 -11   1   3        235.61        242.72         5.04 o                         
 -10   1   3         78.67         83.12         3.07 o                         
  -9   1   3         42.33         41.80         2.12 o                         
  -8   1   3         13.80         11.06         1.26 o                         
  -7   1   3         10.76         13.12         0.98 o                         
  -6   1   3        443.36        473.25         4.28 o                         
  -5   1   3         84.36        105.39         2.02 o                         
  -4   1   3       1124.62       1151.32         8.17 o                         
  -3   1   3          3.39         13.94         0.56 o                         
  -2   1   3        257.71        272.39         2.27 o                         
  -1   1   3       3060.55       3291.92        21.90 o                         
   0   1   3       1273.90       1184.14         9.16 o                         
   1   1   3        679.61        733.78         5.63 o                         
   2   1   3        853.94       1021.14         7.57 o                         
   3   1   3       5678.49       6244.66        41.61 o                         
   4   1   3        126.15        153.00         1.67 o                         
   5   1   3         16.36         14.89         0.71 o                         
   6   1   3          0.90          0.60         0.49 o                         
   7   1   3        211.41        214.96         3.43 o                         
   8   1   3         14.01         16.76         1.37 o                         
   9   1   3         26.92         27.64         1.57 o                         
  10   1   3          1.65          2.82         1.44 o                         
  11   1   3         14.87         15.03         2.19 o                         
  12   1   3          3.43         -0.23         1.67 o                         
  13   1   3          3.58          5.69         1.99 o                         
 -14   2   3          3.39          3.42         2.23 o                         
 -13   2   3        133.02        124.44         6.51 o                         
 -12   2   3         40.97         41.23         2.61 o                         
 -11   2   3         53.86         54.31         2.76 o                         
 -10   2   3         38.38         42.64         2.56 o                         
  -9   2   3        279.84        289.30         5.10 o                         
  -8   2   3         49.83         52.32         2.72 o                         
  -7   2   3        127.88        139.71         2.54 o                         
  -6   2   3        485.16        511.69         4.40 o                         
  -5   2   3       2037.85       2201.65        15.68 o                         
  -4   2   3        113.41        132.66         1.77 o                         
  -3   2   3        179.56        211.29         1.86 o                         
  -2   2   3        339.19        356.44         2.93 o                         
  -1   2   3       3316.65       3545.37        22.92 o                         
   0   2   3         71.97         64.50         0.90 o                         
   1   2   3        292.49        285.37         2.26 o                         
   2   2   3          4.81         10.46         0.47 o                         
   3   2   3       1226.01       1348.12         9.69 o                         
   4   2   3        959.11       1021.62         7.40 o                         
   5   2   3         16.22         19.92         0.79 o                         
   6   2   3        154.29        155.19         1.91 o                         
   7   2   3        358.62        330.78         3.80 o                         
   8   2   3          1.08          0.67         0.96 o                         
   9   2   3         20.02         20.97         1.49 o                         
  10   2   3          7.12          6.61         1.56 o                         
  11   2   3         10.16          9.32         2.22 o                         
  12   2   3         31.79         38.29         2.67 o                         
  13   2   3         18.02         17.73         2.40 o                         
 -14   3   3          1.51          3.51         2.19 o                         
 -13   3   3         57.11         50.20         3.22 o                         
 -12   3   3          0.25          5.30         1.73 o                         
 -11   3   3          6.58          7.24         1.64 o                         
 -10   3   3        128.09        127.85         3.57 o                         
  -9   3   3         79.54         73.71         2.70 o                         
  -8   3   3        109.35        108.74         3.12 o                         
  -7   3   3        110.36        110.29         2.34 o                         
  -6   3   3         23.68         39.44         1.15 o                         
  -5   3   3        521.30        655.38         5.05 o                         
  -4   3   3        147.00        170.33         1.81 o                         
  -3   3   3       7411.49       7960.55        68.88 o                         
  -2   3   3         14.57         15.37         0.40 o                         
  -1   3   3        188.41        226.87         2.04 o                         
   0   3   3       2646.21       2784.87        22.26 o                         
   1   3   3         23.95         38.09         0.60 o                         
   2   3   3       3718.88       4062.78        28.01 o                         
   3   3   3        980.71       1062.85         7.33 o                         
   4   3   3       1932.24       2102.02        14.53 o                         
   5   3   3         11.85         18.12         0.82 o                         
   6   3   3          1.03          3.70         0.58 o                         
   7   3   3        389.43        401.65         4.56 o                         
   8   3   3         32.95         31.36         1.59 o                         
   9   3   3          0.20         -0.05         1.07 o                         
  10   3   3        205.41        188.40         5.06 o                         
  11   3   3          9.13          8.44         1.79 o                         
  12   3   3         72.54         68.82         3.38 o                         
  13   3   3          9.46          5.24         2.92 o                         
 -13   4   3          3.35          6.36         2.18 o                         
 -12   4   3          1.21          2.36         2.18 o                         
 -11   4   3          0.35          1.44         1.54 o                         
 -10   4   3        112.01        104.15         3.28 o                         
  -9   4   3         20.66         19.69         1.65 o                         
  -8   4   3         96.53         92.44         2.65 o                         
  -7   4   3          6.89          5.46         0.79 o                         
  -6   4   3         17.48         16.27         0.74 o                         
  -5   4   3        160.51        157.20         1.75 o                         
  -4   4   3        608.71        734.10         5.14 o                         
  -3   4   3        286.29        356.27         2.73 o                         
  -2   4   3        629.76        699.59         4.98 o                         
  -1   4   3        630.03        580.86         4.43 o                         
   0   4   3       4429.84       4509.96        35.89 o                         
   1   4   3        169.31        165.56         1.59 o                         
   2   4   3      10263.58      11305.01       138.23 o                         
   3   4   3        259.82        331.17         2.74 o                         
   4   4   3         69.83         72.65         1.09 o                         
   5   4   3          0.04          1.07         0.50 o                         
   6   4   3          8.37          5.87         0.76 o                         
   7   4   3          0.61          2.30         0.80 o                         
   8   4   3         18.24         25.58         1.52 o                         
   9   4   3         15.95         14.10         1.40 o                         
  10   4   3         91.50         93.09         3.08 o                         
  11   4   3         12.96         14.70         1.89 o                         
  12   4   3        144.60        142.44         4.38 o                         
  13   4   3         16.01         19.45         2.57 o                         
 -13   5   3          5.13          3.95         2.06 o                         
 -12   5   3         85.60         80.02         3.66 o                         
 -11   5   3         37.91         38.24         2.69 o                         
 -10   5   3          2.30          2.35         1.79 o                         
  -9   5   3        120.65        127.47         3.36 o                         
  -8   5   3        414.34        373.21         4.78 o                         
  -7   5   3         28.63         26.19         1.26 o                         
  -6   5   3        289.50        288.23         3.10 o                         
  -5   5   3          2.35          2.92         0.49 o                         
  -4   5   3       2293.74       2554.60        16.96 o                         
  -3   5   3        513.53        514.43         3.69 o                         
  -2   5   3        917.70        942.42         6.43 o                         
  -1   5   3        146.67        164.81         1.64 o                         
   0   5   3       1224.05       1267.19        10.10 o                         
   1   5   3         38.68         31.26         0.62 o                         
   2   5   3       2808.49       3023.98        19.79 o                         
   3   5   3          0.56          0.12         0.38 o                         
   4   5   3         39.18         33.83         0.81 o                         
   5   5   3         89.69         98.12         1.38 o                         
   6   5   3        208.26        207.84         2.72 o                         
   7   5   3          0.78          0.10         0.75 o                         
   8   5   3         47.00         39.70         1.90 o                         
   9   5   3         11.01         14.91         1.46 o                         
  10   5   3         26.96         27.98         1.97 o                         
  11   5   3         85.86         88.28         3.43 o                         
  12   5   3          2.16          2.16         1.89 o                         
  13   5   3          1.43          3.43         2.05 o                         
 -13   6   3          7.84          9.28         1.99 o                         
 -12   6   3          0.00         -0.18         1.44 o                         
 -11   6   3         13.37         13.18         2.44 o                         
 -10   6   3         12.27         10.68         1.66 o                         
  -9   6   3          3.09          1.18         1.23 o                         
  -8   6   3        299.51        305.04         4.03 o                         
  -7   6   3         16.76         17.04         1.05 o                         
  -6   6   3         50.26         61.26         1.26 o                         
  -5   6   3        170.42        200.88         1.90 o                         
  -4   6   3       4271.95       4678.20        29.75 o                         
  -3   6   3         47.22         64.52         0.91 o                         
  -2   6   3       1418.09       1573.97         9.97 o                         
  -1   6   3        498.90        489.92         3.82 o                         
   0   6   3       2149.83       2361.21        17.08 o                         
   1   6   3       1163.26       1344.30         9.33 o                         
   2   6   3         53.58         71.31         1.09 o                         
   3   6   3         50.94         52.62         0.85 o                         
   4   6   3          0.77          3.10         0.45 o                         
   5   6   3        161.53        132.09         1.65 o                         
   6   6   3        253.64        250.43         3.06 o                         
   7   6   3         30.58         31.41         1.43 o                         
   8   6   3          1.82          2.40         1.17 o                         
   9   6   3         11.41         10.22         1.55 o                         
  10   6   3          5.57          4.53         1.73 o                         
  11   6   3          9.29         10.86         1.88 o                         
  12   6   3         58.27         49.75         3.04 o                         
  13   6   3         49.55         53.12         3.43 o                         
 -13   7   3          0.15         -1.67         1.67 o                         
 -12   7   3          1.12          2.28         1.54 o                         
 -11   7   3         11.85         13.44         1.80 o                         
 -10   7   3          0.87          2.29         1.29 o                         
  -9   7   3         25.99         26.12         1.57 o                         
  -8   7   3         16.62         15.67         1.42 o                         
  -7   7   3          6.67          6.43         0.84 o                         
  -6   7   3        421.77        446.01         4.17 o                         
  -5   7   3         85.20         98.15         1.38 o                         
  -4   7   3         37.91         29.51         0.78 o                         
  -3   7   3        126.37        131.22         1.30 o                         
  -2   7   3        628.11        742.67         5.00 o                         
  -1   7   3        134.20        135.01         1.41 o                         
   0   7   3          7.86          3.73         0.40 o                         
   1   7   3        426.05        488.79         3.76 o                         
   2   7   3         26.47          7.03         0.44 o                         
   3   7   3         54.60         54.58         0.97 o                         
   4   7   3        141.44        146.34         1.66 o                         
   5   7   3         98.64         93.65         1.40 o                         
   6   7   3        232.55        231.41         3.05 o                         
   7   7   3          0.99          3.87         1.02 o                         
   8   7   3        113.92        121.13         3.37 o                         
   9   7   3          0.13          0.00         1.19 o                         
  10   7   3         63.37         62.77         2.82 o                         
  11   7   3         29.65         30.10         2.70 o                         
  12   7   3          0.01          1.43         1.85 o                         
  13   7   3         25.54         27.15         2.62 o                         
 -13   8   3         10.46         13.34         1.99 o                         
 -12   8   3         28.45         30.23         2.46 o                         
 -11   8   3          0.68          0.67         1.37 o                         
 -10   8   3          3.06          3.68         1.29 o                         
  -9   8   3         58.00         61.09         2.18 o                         
  -8   8   3          0.08          0.87         0.83 o                         
  -7   8   3          2.97          2.07         0.93 o                         
  -6   8   3          4.25          5.73         0.73 o                         
  -5   8   3        343.60        354.97         3.15 o                         
  -4   8   3        964.18        964.26         6.51 o                         
  -3   8   3         16.54         19.08         0.62 o                         
  -2   8   3        220.10        233.14         1.88 o                         
  -1   8   3        167.36        206.53         1.94 o                         
   0   8   3         38.95         52.57         0.84 o                         
   1   8   3          0.02          0.32         0.34 o                         
   2   8   3         29.78         47.74         0.85 o                         
   3   8   3        166.91        173.79         1.64 o                         
   4   8   3         35.20         24.80         0.76 o                         
   5   8   3         90.91         67.65         1.39 o                         
   6   8   3        278.47        266.50         3.32 o                         
   7   8   3          7.89          5.51         1.04 o                         
   8   8   3        189.10        184.53         3.95 o                         
   9   8   3         12.13         17.04         1.70 o                         
  10   8   3        188.29        194.66         4.33 o                         
  11   8   3          0.66          3.24         1.56 o                         
  12   8   3         46.91         48.15         3.03 o                         
  13   8   3          1.69          3.11         2.35 o                         
 -13   9   3         18.87         18.42         2.32 o                         
 -12   9   3         29.56         33.28         2.45 o                         
 -11   9   3          3.33          4.71         1.52 o                         
 -10   9   3         11.55         12.07         1.66 o                         
  -9   9   3          5.27          3.05         1.19 o                         
  -8   9   3        160.37        157.03         3.86 o                         
  -7   9   3          0.00         -0.19         0.64 o                         
  -6   9   3       1375.78       1368.20        11.15 o                         
  -5   9   3        643.64        676.68         5.17 o                         
  -4   9   3        186.42        224.96         2.02 o                         
  -3   9   3         27.36         30.47         0.78 o                         
  -2   9   3       1226.25       1372.16         8.93 o                         
  -1   9   3         97.59        111.42         1.34 o                         
   0   9   3         93.97        126.82         1.40 o                         
   1   9   3         12.98         11.77         0.54 o                         
   2   9   3          0.69          2.17         0.36 o                         
   3   9   3          0.69          0.21         0.43 o                         
   4   9   3         30.61         24.31         0.88 o                         
   5   9   3       1066.38       1059.60        11.39 o                         
   6   9   3        122.46        111.35         2.13 o                         
   7   9   3         56.26         57.47         1.74 o                         
   8   9   3         46.71         43.28         1.90 o                         
   9   9   3         37.94         47.03         2.35 o                         
  10   9   3         82.16        100.11         3.99 o                         
  11   9   3          0.02         -1.48         1.48 o                         
  12   9   3          6.51          5.54         1.97 o                         
 -13  10   3          1.28         -1.20         1.83 o                         
 -12  10   3         59.54         64.38         3.24 o                         
 -11  10   3         14.36         16.12         1.89 o                         
 -10  10   3         19.65         23.69         1.83 o                         
  -9  10   3          3.97          4.31         1.22 o                         
  -8  10   3         25.36         29.75         1.25 o                         
  -7  10   3         97.84         81.25         1.82 o                         
  -6  10   3       1342.91       1309.24        10.68 o                         
  -5  10   3         16.32         30.71         0.99 o                         
  -4  10   3        222.31        233.08         2.19 o                         
  -3  10   3          6.47          6.12         0.49 o                         
  -2  10   3         77.07         84.88         1.11 o                         
  -1  10   3        976.72        987.91         7.68 o                         
   0  10   3        335.32        410.87         3.46 o                         
   1  10   3       1253.79       1306.76         9.98 o                         
   2  10   3         37.10         38.48         0.90 o                         
   3  10   3        179.43        178.56         1.88 o                         
   4  10   3       1502.80       1370.52        10.55 o                         
   5  10   3         69.26         67.66         1.54 o                         
   6  10   3        280.65        249.40         3.41 o                         
   7  10   3        102.56        108.62         2.21 o                         
   8  10   3          0.39         -0.76         0.93 o                         
   9  10   3         96.22         95.40         3.27 o                         
  10  10   3          0.56          1.46         1.67 o                         
  11  10   3         32.43         39.67         2.91 o                         
  12  10   3          2.71          0.71         1.69 o                         
 -12  11   3         30.38         31.18         2.54 o                         
 -11  11   3          6.12          5.82         1.80 o                         
 -10  11   3         99.04         96.45         3.17 o                         
  -9  11   3          0.92          2.49         1.03 o                         
  -8  11   3        145.00        137.37         2.83 o                         
  -7  11   3          0.06          0.42         0.87 o                         
  -6  11   3         74.41         77.29         1.62 o                         
  -5  11   3        169.52        167.28         2.25 o                         
  -4  11   3        118.05         94.43         1.62 o                         
  -3  11   3        201.30        230.04         2.19 o                         
  -2  11   3          5.54          7.22         0.47 o                         
  -1  11   3         58.71         57.22         1.04 o                         
   0  11   3        238.70        274.52         2.42 o                         
   1  11   3       1302.08       1328.26         9.82 o                         
   2  11   3        408.97        401.68         3.34 o                         
   3  11   3         39.61         37.17         1.03 o                         
   4  11   3          0.03          0.82         0.51 o                         
   5  11   3          8.14         10.80         0.95 o                         
   6  11   3         11.02          7.96         0.92 o                         
   7  11   3         78.76         75.32         1.99 o                         
   8  11   3          0.56          0.08         0.95 o                         
   9  11   3         41.68         45.78         2.12 o                         
  10  11   3         12.90         17.86         2.12 o                         
  11  11   3          0.06          1.10         1.63 o                         
  12  11   3          6.36          2.91         2.12 o                         
 -12  12   3          5.33          1.62         1.73 o                         
 -11  12   3          9.92         10.81         1.88 o                         
 -10  12   3         19.26         15.89         1.88 o                         
  -9  12   3          0.66         -0.92         0.92 o                         
  -8  12   3        139.54        140.05         2.58 o                         
  -7  12   3        310.03        278.82         3.27 o                         
  -6  12   3          9.93          9.39         0.93 o                         
  -5  12   3         17.85         11.95         0.76 o                         
  -4  12   3         70.39         48.73         1.38 o                         
  -3  12   3         53.18         36.48         0.96 o                         
  -2  12   3        153.72        158.33         1.77 o                         
  -1  12   3          1.39          0.95         0.44 o                         
   0  12   3        525.10        549.85         4.31 o                         
   1  12   3         22.55         22.16         0.81 o                         
   2  12   3         23.12         15.67         0.73 o                         
   3  12   3        589.44        530.38         7.03 o                         
   4  12   3       1040.02        970.47         8.91 o                         
   5  12   3         22.53         22.14         1.08 o                         
   6  12   3         17.08         11.59         0.99 o                         
   7  12   3          6.43          5.39         1.07 o                         
   8  12   3          0.75         -0.95         0.97 o                         
   9  12   3         61.09         67.71         2.83 o                         
  10  12   3          0.74          0.41         1.33 o                         
  11  12   3          0.38          0.26         1.41 o                         
  12  12   3          6.26          8.02         2.09 o                         
 -12  13   3          0.03          2.75         2.47 o                         
 -11  13   3         16.05         18.24         1.90 o                         
 -10  13   3         44.77         42.64         2.49 o                         
  -9  13   3          2.40          2.31         1.23 o                         
  -8  13   3         31.39         31.45         1.36 o                         
  -7  13   3        201.34        182.67         2.72 o                         
  -6  13   3         15.40         14.46         0.92 o                         
  -5  13   3         13.85         16.54         1.09 o                         
  -4  13   3          4.96          4.70         0.67 o                         
  -3  13   3        153.24        122.36         1.98 o                         
  -2  13   3          0.71          0.06         0.43 o                         
  -1  13   3        166.48        165.99         2.04 o                         
   0  13   3         17.03         17.31         0.78 o                         
   1  13   3         15.79         11.91         0.75 o                         
   2  13   3        575.55        591.17         5.48 o                         
   3  13   3        825.05        799.95         7.14 o                         
   4  13   3         40.60         36.31         1.53 o                         
   5  13   3          2.54          4.73         0.77 o                         
   6  13   3        509.87        497.27         7.04 o                         
   7  13   3          0.58          0.10         0.96 o                         
   8  13   3        130.47        123.88         2.73 o                         
   9  13   3          3.32          4.02         1.48 o                         
  10  13   3         87.94         84.68         3.14 o                         
  11  13   3         38.68         43.31         3.38 o                         
  12  13   3          1.40          2.03         1.99 o                         
 -12  14   3         28.23         26.81         2.55 o                         
 -11  14   3         19.14         20.64         2.23 o                         
 -10  14   3          7.71          6.40         1.57 o                         
  -9  14   3          3.73          1.77         1.19 o                         
  -8  14   3          2.17          2.22         0.95 o                         
  -7  14   3        647.31        601.80         8.02 o                         
  -6  14   3         13.70         13.02         1.18 o                         
  -5  14   3         53.39         49.23         1.55 o                         
  -4  14   3          0.06         -0.13         0.65 o                         
  -3  14   3          2.27         -0.35         0.61 o                         
  -2  14   3        268.01        232.38         2.48 o                         
  -1  14   3          2.09          1.17         0.57 o                         
   0  14   3        134.29        141.01         2.08 o                         
   1  14   3         49.40         47.95         1.51 o                         
   2  14   3         32.77         35.60         1.12 o                         
   3  14   3          3.48          5.92         0.77 o                         
   4  14   3          9.10          7.42         0.91 o                         
   5  14   3         73.99         74.32         2.21 o                         
   6  14   3         10.58         11.79         0.94 o                         
   7  14   3         60.69         60.51         1.76 o                         
   8  14   3          0.17         -1.23         1.23 o                         
   9  14   3         14.17         14.54         1.47 o                         
  10  14   3          1.77          1.50         1.38 o                         
  11  14   3          4.16          3.92         1.87 o                         
 -11  15   3          0.14          1.79         1.74 o                         
 -10  15   3          0.39         -1.21         1.43 o                         
  -9  15   3         18.01         16.39         1.87 o                         
  -8  15   3        105.55         98.31         2.34 o                         
  -7  15   3          4.23          3.60         1.06 o                         
  -6  15   3          0.34          0.89         0.85 o                         
  -5  15   3         66.07         63.02         1.78 o                         
  -4  15   3         26.72         25.69         1.20 o                         
  -3  15   3          1.25          1.07         0.68 o                         
  -2  15   3         60.42         69.00         1.62 o                         
  -1  15   3          0.03         -0.67         0.67 o                         
   0  15   3         58.10         55.98         1.55 o                         
   1  15   3          8.76         14.23         0.93 o                         
   2  15   3        171.95        156.68         2.20 o                         
   3  15   3         25.27         27.78         1.22 o                         
   4  15   3          0.06         -0.24         0.75 o                         
   5  15   3         57.99         52.75         1.94 o                         
   6  15   3         19.67         19.88         1.37 o                         
   7  15   3        156.01        150.17         2.63 o                         
   8  15   3         31.91         36.71         1.85 o                         
   9  15   3          0.14          0.60         1.31 o                         
  10  15   3         78.62         74.49         2.95 o                         
  11  15   3          0.23          2.68         1.97 o                         
 -11  16   3          1.18          4.92         1.92 o                         
 -10  16   3         26.80         24.81         3.33 o                         
  -9  16   3          4.80          6.17         1.77 o                         
  -8  16   3          1.09          3.08         1.23 o                         
  -7  16   3         26.66         24.24         1.47 o                         
  -6  16   3         10.70         15.87         1.27 o                         
  -5  16   3          0.30          1.38         0.89 o                         
  -4  16   3        188.32        172.42         2.65 o                         
  -3  16   3        177.70        149.72         2.21 o                         
  -2  16   3       1041.09        927.80         8.99 o                         
  -1  16   3         40.96         44.38         1.35 o                         
   0  16   3          4.96          2.48         0.78 o                         
   1  16   3       1306.39       1288.37        10.68 o                         
   2  16   3         70.76         66.09         1.76 o                         
   3  16   3         46.93         45.89         1.45 o                         
   4  16   3          1.24          1.58         0.87 o                         
   5  16   3          5.46          8.06         1.03 o                         
   6  16   3          8.04         10.38         1.24 o                         
   7  16   3          1.37          1.52         1.12 o                         
   8  16   3          0.07          1.21         1.34 o                         
   9  16   3         10.77          8.66         1.72 o                         
  10  16   3          5.67          5.59         1.46 o                         
  11  16   3          3.88          6.88         3.64 o                         
 -11  17   3         18.46         22.54         2.52 o                         
 -10  17   3          7.08          5.90         1.80 o                         
  -9  17   3          1.62          3.77         1.69 o                         
  -8  17   3         86.04         86.41         3.40 o                         
  -7  17   3         19.69         26.37         1.70 o                         
  -6  17   3        126.42        126.42         2.51 o                         
  -5  17   3          7.63          8.57         0.98 o                         
  -4  17   3         20.42         18.70         1.29 o                         
  -3  17   3        106.95        102.76         2.05 o                         
  -2  17   3         58.52         52.18         1.63 o                         
  -1  17   3         24.52         26.99         1.35 o                         
   0  17   3        221.75        207.27         3.16 o                         
   1  17   3        246.18        239.85         3.35 o                         
   2  17   3        115.52        105.52         2.11 o                         
   3  17   3         52.47         52.83         1.68 o                         
   4  17   3          0.05         -0.12         0.88 o                         
   5  17   3          1.80          2.16         0.94 o                         
   6  17   3         34.22         39.76         1.73 o                         
   7  17   3        158.52        170.15         4.05 o                         
   8  17   3         17.28         24.83         2.64 o                         
   9  17   3          8.17          8.84         1.70 o                         
  10  17   3          1.30          2.47         1.77 o                         
 -10  18   3         28.11         31.94         2.86 o                         
  -9  18   3         12.97         11.96         1.99 o                         
  -8  18   3         19.05         18.61         1.94 o                         
  -7  18   3         31.09         40.98         2.75 o                         
  -6  18   3        136.94        139.30         3.26 o                         
  -5  18   3         21.08         20.08         1.20 o                         
  -4  18   3         45.82         48.47         1.92 o                         
  -3  18   3          0.42          0.82         0.81 o                         
  -2  18   3         37.53         35.02         1.41 o                         
  -1  18   3        141.07        133.40         2.57 o                         
   0  18   3          4.18          4.11         1.08 o                         
   1  18   3         94.84        100.15         2.23 o                         
   2  18   3          1.80          0.15         0.85 o                         
   3  18   3          0.02          0.22         1.03 o                         
   4  18   3        131.79        134.65         3.09 o                         
   5  18   3         30.22         28.51         1.62 o                         
   6  18   3         66.81         74.32         2.75 o                         
   7  18   3          0.99         -0.22         1.31 o                         
   8  18   3         42.27         40.01         2.59 o                         
   9  18   3          1.09          2.64         1.66 o                         
  10  18   3         23.63         25.63         6.15 o                         
 -10  19   3          0.92          2.24         2.05 o                         
  -9  19   3          0.50         -0.89         1.78 o                         
  -8  19   3         19.27         15.06         1.95 o                         
  -7  19   3          8.30          6.55         1.58 o                         
  -6  19   3         38.74         44.49         2.28 o                         
  -5  19   3         89.65         88.78         2.69 o                         
  -4  19   3         24.84         23.57         1.52 o                         
  -3  19   3         18.62         18.96         1.28 o                         
  -2  19   3          1.06          1.87         0.87 o                         
  -1  19   3         73.27         74.00         2.28 o                         
   0  19   3        126.23        125.01         2.79 o                         
   1  19   3          7.27          6.88         1.07 o                         
   2  19   3         16.84         22.85         1.29 o                         
   3  19   3         15.06         12.51         1.17 o                         
   4  19   3          4.01          2.32         1.12 o                         
   5  19   3        334.70        334.36         5.96 o                         
   6  19   3        161.35        159.45         3.87 o                         
   7  19   3          3.78          2.27         1.49 o                         
   8  19   3          4.63          7.73         1.74 o                         
   9  19   3         37.28         41.33         2.61 o                         
  -9  20   3          0.27          2.30         1.58 o                         
  -8  20   3          0.52          0.72         1.40 o                         
  -7  20   3          2.83          5.27         1.49 o                         
  -6  20   3         38.08         44.53         2.44 o                         
  -5  20   3          0.53          1.19         1.15 o                         
  -4  20   3         36.46         38.33         1.91 o                         
  -3  20   3          1.60          0.81         0.90 o                         
  -2  20   3         41.12         38.83         1.88 o                         
  -1  20   3         29.22         28.08         1.61 o                         
   0  20   3        517.57        476.64         5.51 o                         
   1  20   3        181.20        189.21         3.47 o                         
   2  20   3          6.98          6.40         1.10 o                         
   3  20   3         16.10         20.45         1.38 o                         
   4  20   3        170.62        155.12         3.67 o                         
   5  20   3         16.80         23.98         1.81 o                         
   6  20   3          2.40          3.22         1.42 o                         
   7  20   3          1.16          3.68         1.73 o                         
   8  20   3         19.69         21.69         2.11 o                         
   9  20   3          7.38         13.52         2.19 o                         
  -8  21   3         10.64         10.20         1.73 o                         
  -7  21   3          1.61          1.18         1.70 o                         
  -6  21   3         11.88         12.98         1.72 o                         
  -5  21   3          0.57          3.03         1.44 o                         
  -4  21   3         49.83         58.06         2.35 o                         
  -3  21   3         33.36         33.43         1.95 o                         
  -2  21   3        124.61        112.74         2.75 o                         
  -1  21   3         67.29         58.26         2.00 o                         
   0  21   3         88.62         91.32         2.26 o                         
   1  21   3         14.30         16.89         1.50 o                         
   2  21   3         41.96         43.53         2.03 o                         
   3  21   3         13.42         10.64         1.57 o                         
   4  21   3          8.89          9.18         1.43 o                         
   5  21   3         73.72         70.93         2.98 o                         
   6  21   3          7.18          6.27         1.53 o                         
   7  21   3          0.37          0.31         1.91 o                         
   8  21   3         11.48         12.02         1.99 o                         
  -8  22   3          3.05          5.12         1.94 o                         
  -7  22   3         14.51         19.09         2.44 o                         
  -6  22   3          0.23          1.58         1.46 o                         
  -5  22   3          2.23          5.24         1.75 o                         
  -4  22   3        135.54        138.41         3.78 o                         
  -3  22   3          3.09          5.56         1.26 o                         
  -2  22   3          1.01          1.68         1.21 o                         
  -1  22   3         74.07         72.74         2.46 o                         
   0  22   3          6.87          7.55         1.25 o                         
   1  22   3         17.47         16.12         1.48 o                         
   2  22   3          0.30          0.22         1.09 o                         
   3  22   3          2.38          1.24         1.16 o                         
   4  22   3          0.22         -0.31         1.27 o                         
   5  22   3         38.65         45.63         2.38 o                         
   6  22   3         73.08         68.89         3.09 o                         
   7  22   3          1.08          3.70         1.64 o                         
   8  22   3          1.80          0.95         4.74 o                         
  -7  23   3         12.10         12.94         2.19 o                         
  -6  23   3          0.40          1.65         1.45 o                         
  -5  23   3          9.04         10.04         1.61 o                         
  -4  23   3         17.30         20.28         1.79 o                         
  -3  23   3        113.50        119.32         3.20 o                         
  -2  23   3         11.76         12.30         1.58 o                         
  -1  23   3         44.49         43.78         2.37 o                         
   0  23   3         56.15         57.37         2.54 o                         
   1  23   3          3.86          1.79         1.30 o                         
   2  23   3          1.55          3.60         1.45 o                         
   3  23   3          7.97          7.70         1.48 o                         
   4  23   3         23.39         25.60         1.90 o                         
   5  23   3         38.65         42.62         3.38 o                         
   6  23   3          0.01         -0.07         1.50 o                         
   7  23   3         22.31         20.87         2.75 o                         
  -6  24   3         43.57         44.84         2.95 o                         
  -5  24   3         10.82         13.29         2.17 o                         
  -4  24   3         99.71        100.14         3.68 o                         
  -3  24   3         28.28         31.81         2.37 o                         
  -2  24   3          1.59          4.62         1.46 o                         
  -1  24   3         12.60         13.85         1.76 o                         
   0  24   3          4.48          5.78         1.59 o                         
   1  24   3          2.56          5.34         1.67 o                         
   2  24   3         31.54         38.96         2.42 o                         
   3  24   3         11.96         14.28         2.02 o                         
   4  24   3         33.96         37.28         2.53 o                         
   5  24   3         31.55         32.78         2.82 o                         
   6  24   3         12.18         17.27         3.29 o                         
  -5  25   3          0.25          2.92         2.18 o                         
  -4  25   3         12.05         12.35         2.07 o                         
  -3  25   3          8.50         11.78         2.26 o                         
  -2  25   3         14.14         22.83         2.08 o                         
  -1  25   3         10.59         16.78         1.89 o                         
   0  25   3         21.76         20.88         2.02 o                         
   1  25   3          2.26          5.78         1.64 o                         
   2  25   3          3.21          4.59         1.72 o                         
   3  25   3          4.76          5.04         1.78 o                         
   4  25   3         17.54         14.66         2.06 o                         
   5  25   3          1.73          3.89         2.25 o                         
  -4  26   3          2.47          1.23         2.06 o                         
  -3  26   3         12.22         14.66         2.06 o                         
  -2  26   3         41.77         45.84         2.73 o                         
  -1  26   3          5.22          5.13         1.73 o                         
   0  26   3          3.34          5.83         1.71 o                         
   1  26   3          8.04         11.80         1.84 o                         
   2  26   3          3.41          7.60         2.83 o                         
   3  26   3          6.81          7.33         2.42 o                         
  -1  27   3          0.37          0.54         1.84 o                         
   0  27   3         13.58         15.89         2.53 o                         
   1  27   3          0.66          0.25         1.83 o                         
 -14   0   4         22.78         13.83         8.56 o                         
 -12   0   4          5.15          6.62         2.54 o                         
 -10   0   4          9.41         11.71         2.85 o                         
  -8   0   4         11.03          6.66         1.63 o                         
  -6   0   4          0.40          1.06         0.75 o                         
  -4   0   4          1.13          1.09         0.59 o                         
   0   0   4       2050.04       2141.85        22.39 o                         
   2   0   4        357.76        408.87         4.59 o                         
   4   0   4       1818.90       1907.64        18.25 o                         
   6   0   4        893.95        919.91        10.29 o                         
   8   0   4        176.03        171.23         3.95 o                         
  10   0   4        271.75        262.50         7.11 o                         
  12   0   4          4.84          3.01         3.45 o                         
 -14   1   4          8.51         13.41         2.75 o                         
 -13   1   4          9.91          7.64         2.00 o                         
 -12   1   4         64.45         64.29         3.12 o                         
 -11   1   4        166.99        168.39         4.18 o                         
 -10   1   4         80.50         79.62         2.98 o                         
  -9   1   4         67.32         66.96         2.48 o                         
  -8   1   4        100.88         97.54         2.53 o                         
  -7   1   4        272.01        273.03         3.99 o                         
  -6   1   4         25.98         24.03         0.91 o                         
  -5   1   4       1551.31       1786.25        12.93 o                         
  -4   1   4        588.47        535.81         4.23 o                         
  -3   1   4         15.87         16.49         0.52 o                         
  -2   1   4       1944.94       1970.17        14.21 o                         
  -1   1   4        469.00        508.74         3.51 o                         
   0   1   4        284.48        348.36         2.66 o                         
   1   1   4       2417.83       2652.97        18.94 o                         
   2   1   4        515.22        514.42         3.94 o                         
   3   1   4        466.92        515.94         3.97 o                         
   4   1   4          8.70         11.24         0.57 o                         
   5   1   4        762.67        780.95         6.16 o                         
   6   1   4        259.36        257.83         2.85 o                         
   7   1   4        149.88        148.07         2.54 o                         
   8   1   4         10.95         16.15         1.51 o                         
   9   1   4          1.51          1.75         1.38 o                         
  10   1   4        112.93        106.79         3.43 o                         
  11   1   4         18.73         23.36         2.47 o                         
  12   1   4         65.04         62.25         3.34 o                         
  13   1   4          3.33          1.89         1.85 o                         
 -14   2   4          1.59          1.24         3.78 o                         
 -13   2   4        214.00        203.94         5.30 o                         
 -12   2   4          0.01         -0.17         1.72 o                         
 -11   2   4          3.30          2.41         1.62 o                         
 -10   2   4        100.76        100.09         3.38 o                         
  -9   2   4         16.51         14.39         1.53 o                         
  -8   2   4         74.37         66.40         2.26 o                         
  -7   2   4         11.52         12.96         1.11 o                         
  -6   2   4        129.32        135.81         1.74 o                         
  -5   2   4          8.84         10.71         0.73 o                         
  -4   2   4        656.97        628.83         4.73 o                         
  -3   2   4         89.26         88.39         1.09 o                         
  -2   2   4       2346.73       2531.22        16.08 o                         
  -1   2   4        444.25        498.26         3.83 o                         
   0   2   4       1891.94       2076.58        14.84 o                         
   1   2   4       1514.33       1640.39        11.86 o                         
   2   2   4        203.74        219.11         1.95 o                         
   3   2   4         59.43         55.86         0.96 o                         
   4   2   4        189.82        220.43         2.13 o                         
   5   2   4        124.22        158.43         1.91 o                         
   6   2   4         24.02         31.08         1.33 o                         
   7   2   4         24.01         32.10         1.48 o                         
   8   2   4          0.20          0.43         0.97 o                         
   9   2   4         99.11        103.79         3.15 o                         
  10   2   4          6.60         11.58         1.78 o                         
  11   2   4         10.48          8.32         1.70 o                         
  12   2   4         10.89          7.68         1.88 o                         
  13   2   4          0.00          0.72         1.98 o                         
 -13   3   4          0.00          2.46         1.75 o                         
 -12   3   4         76.85         78.38         4.45 o                         
 -11   3   4          0.38          2.01         1.56 o                         
 -10   3   4        130.25        132.37         3.82 o                         
  -9   3   4          7.84          5.65         1.31 o                         
  -8   3   4        232.08        245.25         3.77 o                         
  -7   3   4          1.15          0.37         0.65 o                         
  -6   3   4         16.73         31.59         0.92 o                         
  -5   3   4        361.95        401.80         3.59 o                         
  -4   3   4          0.08          1.14         0.38 o                         
  -3   3   4          3.59          4.97         0.37 o                         
  -2   3   4        627.29        708.94         5.23 o                         
  -1   3   4         28.61         20.66         0.44 o                         
   0   3   4        123.10        123.46         1.36 o                         
   1   3   4        336.95        414.35         3.10 o                         
   2   3   4         56.99         45.41         0.83 o                         
   3   3   4         39.35         58.40         1.00 o                         
   4   3   4        183.40        209.49         2.07 o                         
   5   3   4          5.49          4.71         0.55 o                         
   6   3   4        357.86        357.69         3.70 o                         
   7   3   4        598.29        570.18         5.87 o                         
   8   3   4         12.93         13.18         1.29 o                         
   9   3   4        172.41        167.69         3.51 o                         
  10   3   4         34.73         38.94         2.35 o                         
  11   3   4         36.95         38.04         2.52 o                         
  12   3   4         19.92         19.85         2.17 o                         
  13   3   4         35.79         36.65         3.09 o                         
 -13   4   4          2.26          4.11         2.11 o                         
 -12   4   4         55.55         55.69         4.80 o                         
 -11   4   4        113.36        105.85         3.86 o                         
 -10   4   4          0.02         -1.17         1.39 o                         
  -9   4   4         23.77         23.66         1.85 o                         
  -8   4   4        118.94        115.96         2.62 o                         
  -7   4   4          0.73          0.49         0.75 o                         
  -6   4   4        325.73        339.07         3.41 o                         
  -5   4   4       1007.15       1070.93         7.82 o                         
  -4   4   4        136.09        151.95         1.61 o                         
  -3   4   4       2661.43       2884.94        18.38 o                         
  -2   4   4       1121.53       1165.81         8.06 o                         
  -1   4   4       1779.88       1956.82        14.16 o                         
   0   4   4       2635.03       2711.13        20.97 o                         
   1   4   4       2499.86       2825.52        20.27 o                         
   2   4   4       2387.34       2830.81        19.15 o                         
   3   4   4        456.22        573.70         4.37 o                         
   4   4   4        396.02        451.57         3.67 o                         
   5   4   4        406.81        398.31         3.47 o                         
   6   4   4        110.68        122.86         2.02 o                         
   7   4   4          0.06          2.55         1.11 o                         
   8   4   4         32.20         37.07         1.86 o                         
   9   4   4          1.97          2.73         1.34 o                         
  10   4   4         56.33         60.77         2.78 o                         
  11   4   4          7.37          6.30         1.68 o                         
  12   4   4          0.01          4.62         2.18 o                         
  13   4   4          1.11          4.08         2.07 o                         
 -13   5   4         11.68         14.97         2.22 o                         
 -12   5   4         16.86         19.07         2.27 o                         
 -11   5   4          7.98          6.57         1.89 o                         
 -10   5   4         24.52         25.86         1.86 o                         
  -9   5   4         22.13         23.24         1.80 o                         
  -8   5   4        107.83         97.13         2.13 o                         
  -7   5   4        122.65        112.66         1.90 o                         
  -6   5   4         42.44         42.07         1.17 o                         
  -5   5   4         78.94         80.12         1.26 o                         
  -4   5   4         54.56         56.41         0.89 o                         
  -3   5   4       2738.75       2989.92        18.60 o                         
  -2   5   4          9.58         18.85         0.46 o                         
  -1   5   4       4093.16       4153.54        31.83 o                         
   0   5   4        148.45        162.49         2.07 o                         
   1   5   4       1525.55       1649.85        12.48 o                         
   2   5   4         53.26         48.24         0.90 o                         
   3   5   4         52.34         54.21         0.85 o                         
   4   5   4        311.44        320.20         2.86 o                         
   5   5   4        135.79        128.08         1.65 o                         
   6   5   4        191.04        224.02         3.02 o                         
   7   5   4         43.77         38.33         1.64 o                         
   8   5   4         28.10         23.95         1.65 o                         
   9   5   4        282.36        262.72         5.11 o                         
  10   5   4          0.04         -0.28         1.36 o                         
  11   5   4         81.47         86.42         3.47 o                         
  12   5   4         27.66         22.53         2.46 o                         
  13   5   4          0.82         -0.57         1.89 o                         
 -13   6   4          3.63          6.56         1.94 o                         
 -12   6   4          3.38          6.38         1.66 o                         
 -11   6   4          0.01         -0.34         1.40 o                         
 -10   6   4         22.23         25.05         1.74 o                         
  -9   6   4         23.91         23.32         1.66 o                         
  -8   6   4         26.07         31.88         1.43 o                         
  -7   6   4         18.12         21.95         1.02 o                         
  -6   6   4         46.83         55.11         1.28 o                         
  -5   6   4        674.30        741.45         5.34 o                         
  -4   6   4         23.44         37.96         0.76 o                         
  -3   6   4       1161.22       1273.48         8.71 o                         
  -2   6   4        588.99        581.08         4.19 o                         
  -1   6   4         30.96         34.03         0.71 o                         
   0   6   4        386.91        402.86         3.71 o                         
   1   6   4        208.33        215.14         2.11 o                         
   2   6   4       4162.85       4519.13        30.31 o                         
   3   6   4       2292.40       2537.36        16.40 o                         
   4   6   4          3.06          6.28         0.53 o                         
   5   6   4        127.09        122.25         1.70 o                         
   6   6   4         12.55          9.70         0.83 o                         
   7   6   4         14.49         12.28         1.18 o                         
   8   6   4         60.43         59.15         2.40 o                         
   9   6   4          0.70          0.95         1.32 o                         
  10   6   4          0.60          3.95         1.47 o                         
  11   6   4          5.76          6.37         1.70 o                         
  12   6   4         21.57         22.61         2.49 o                         
  13   6   4         23.83         20.81         2.70 o                         
 -13   7   4          7.35          8.86         1.97 o                         
 -12   7   4         17.99         21.68         2.16 o                         
 -11   7   4          1.79          0.26         1.36 o                         
 -10   7   4         46.33         48.11         2.19 o                         
  -9   7   4         45.11         43.58         1.81 o                         
  -8   7   4          9.85          8.39         0.96 o                         
  -7   7   4        421.16        389.27         4.56 o                         
  -6   7   4          3.91         11.45         0.84 o                         
  -5   7   4        207.99        232.34         2.23 o                         
  -4   7   4        182.87        180.40         1.73 o                         
  -3   7   4        105.24         95.21         1.11 o                         
  -2   7   4        803.52        902.23         6.31 o                         
  -1   7   4        836.10        848.32         6.34 o                         
   0   7   4       5058.58       5303.41        39.16 o                         
   1   7   4        258.99        308.32         2.69 o                         
   2   7   4         40.28         45.64         0.83 o                         
   3   7   4        771.87        794.97         5.95 o                         
   4   7   4          2.11          3.05         0.45 o                         
   5   7   4         74.99         88.00         1.55 o                         
   6   7   4          7.20          4.04         0.83 o                         
   7   7   4         18.16          6.88         1.04 o                         
   8   7   4         91.85         80.53         2.68 o                         
   9   7   4         25.95         34.55         2.11 o                         
  10   7   4         77.01         83.22         3.23 o                         
  11   7   4         19.80         23.03         2.40 o                         
  12   7   4          0.48          0.81         1.86 o                         
  13   7   4          5.68          6.49         2.58 o                         
 -13   8   4          4.73          5.70         2.13 o                         
 -12   8   4         21.11         21.08         2.20 o                         
 -11   8   4         10.70          7.38         2.34 o                         
 -10   8   4         18.94         21.06         1.68 o                         
  -9   8   4          8.60          7.31         1.18 o                         
  -8   8   4         25.40         26.18         1.49 o                         
  -7   8   4          0.01         -0.59         0.68 o                         
  -6   8   4         74.31         95.87         1.69 o                         
  -5   8   4          5.35          8.20         0.60 o                         
  -4   8   4        545.44        623.45         4.74 o                         
  -3   8   4         36.70         31.70         0.78 o                         
  -2   8   4        111.00        155.18         1.60 o                         
  -1   8   4       2523.88       2620.94        18.45 o                         
   0   8   4       1502.55       1594.03        11.86 o                         
   1   8   4         36.29         37.76         0.77 o                         
   2   8   4         75.48         57.96         0.88 o                         
   3   8   4        226.65        234.15         2.26 o                         
   4   8   4        661.66        638.35         4.75 o                         
   5   8   4        542.63        589.50         5.54 o                         
   6   8   4          0.04         -0.31         0.68 o                         
   7   8   4         16.61         14.97         1.37 o                         
   8   8   4         17.60         16.11         1.34 o                         
   9   8   4          3.26          4.20         1.37 o                         
  10   8   4         71.25         77.79         3.68 o                         
  11   8   4         29.29         32.03         2.63 o                         
  12   8   4          5.75          8.10         2.09 o                         
 -13   9   4          0.84          5.46         1.98 o                         
 -12   9   4          1.96          3.00         1.95 o                         
 -11   9   4          0.48          2.24         1.41 o                         
 -10   9   4          6.54          5.97         1.35 o                         
  -9   9   4        121.67        110.89         2.40 o                         
  -8   9   4         35.41         36.22         1.54 o                         
  -7   9   4        356.75        316.26         3.85 o                         
  -6   9   4       1675.02       1601.71        13.16 o                         
  -5   9   4        264.54        298.74         2.79 o                         
  -4   9   4         33.97         39.52         0.94 o                         
  -3   9   4          6.81          6.88         0.48 o                         
  -2   9   4        538.45        606.49         4.55 o                         
  -1   9   4        920.24       1025.89         7.41 o                         
   0   9   4        309.96        312.54         2.65 o                         
   1   9   4         60.29         61.44         1.02 o                         
   2   9   4         35.36         34.45         0.86 o                         
   3   9   4          1.35          5.14         0.51 o                         
   4   9   4        907.38        960.16         7.37 o                         
   5   9   4        105.18         85.57         1.75 o                         
   6   9   4          6.82         10.26         1.01 o                         
   7   9   4          4.53          4.18         0.94 o                         
   8   9   4          3.73          2.19         1.07 o                         
   9   9   4          1.54          2.54         1.33 o                         
  10   9   4         46.11         49.90         3.16 o                         
  11   9   4          7.33          2.76         1.66 o                         
  12   9   4          1.88          5.23         2.02 o                         
 -13  10   4          0.37          1.92         1.90 o                         
 -12  10   4         14.02         17.49         2.28 o                         
 -11  10   4          3.77          3.73         1.57 o                         
 -10  10   4         14.42         17.57         1.98 o                         
  -9  10   4         61.76         57.77         1.94 o                         
  -8  10   4         29.16         29.51         1.50 o                         
  -7  10   4         49.47         49.45         1.33 o                         
  -6  10   4         52.94         60.03         1.54 o                         
  -5  10   4         52.07         31.70         0.95 o                         
  -4  10   4          7.87         10.42         0.65 o                         
  -3  10   4         82.18         78.98         1.10 o                         
  -2  10   4          6.67         10.01         0.58 o                         
  -1  10   4        641.50        640.45         5.09 o                         
   0  10   4          0.61         -0.16         0.35 o                         
   1  10   4        354.27        384.02         3.25 o                         
   2  10   4         23.40         21.76         0.77 o                         
   3  10   4        164.94        162.18         1.89 o                         
   4  10   4          1.62          0.30         0.64 o                         
   5  10   4        614.36        535.17         5.35 o                         
   6  10   4        130.28        131.19         2.23 o                         
   7  10   4          1.32          1.18         0.93 o                         
   8  10   4         37.17         34.85         2.18 o                         
   9  10   4          0.01          2.15         1.29 o                         
  10  10   4        110.91        112.21         4.00 o                         
  11  10   4         12.33         12.21         2.23 o                         
  12  10   4          3.95         -0.22         1.88 o                         
 -12  11   4          7.54          6.54         1.76 o                         
 -11  11   4          0.00          1.94         1.55 o                         
 -10  11   4         13.25         16.41         1.87 o                         
  -9  11   4         15.69         18.76         1.51 o                         
  -8  11   4         16.92         18.13         1.20 o                         
  -7  11   4         44.06         39.68         1.32 o                         
  -6  11   4        112.50        103.95         1.72 o                         
  -5  11   4        248.16        215.02         2.69 o                         
  -4  11   4         93.41         83.20         1.50 o                         
  -3  11   4         63.28         50.48         1.09 o                         
  -2  11   4        293.07        293.32         2.69 o                         
  -1  11   4        294.92        345.45         2.95 o                         
   0  11   4        165.60        138.95         1.59 o                         
   1  11   4        613.21        598.73         4.76 o                         
   2  11   4         14.10         18.97         0.84 o                         
   3  11   4         86.34         93.59         1.49 o                         
   4  11   4         14.36         12.94         0.99 o                         
   5  11   4         11.44         12.83         0.82 o                         
   6  11   4        201.03        184.83         2.99 o                         
   7  11   4         12.12         13.88         1.36 o                         
   8  11   4        638.24        639.79        10.52 o                         
   9  11   4        162.70        160.83         3.66 o                         
  10  11   4         54.59         55.54         3.00 o                         
  11  11   4          8.87          9.32         1.95 o                         
  12  11   4         52.89         47.68         3.00 o                         
 -12  12   4         18.56         18.09         2.02 o                         
 -11  12   4          0.53          1.73         1.53 o                         
 -10  12   4          2.77          3.99         1.43 o                         
  -9  12   4         69.02         67.49         2.23 o                         
  -8  12   4        195.72        197.81         2.82 o                         
  -7  12   4        194.59        193.60         2.71 o                         
  -6  12   4         98.68         92.87         1.95 o                         
  -5  12   4         35.13         39.24         1.36 o                         
  -4  12   4         35.91         29.73         1.04 o                         
  -3  12   4         17.98         18.96         0.85 o                         
  -2  12   4        114.87         86.21         1.39 o                         
  -1  12   4         33.83         34.10         0.91 o                         
   0  12   4          0.18          0.30         0.45 o                         
   1  12   4         18.94         19.27         0.81 o                         
   2  12   4         96.69         91.61         1.64 o                         
   3  12   4          0.01          0.82         0.55 o                         
   4  12   4        109.21        110.15         2.00 o                         
   5  12   4        268.68        256.45         3.80 o                         
   6  12   4         55.62         49.48         1.42 o                         
   7  12   4         48.86         43.30         1.53 o                         
   8  12   4         74.32         76.30         2.22 o                         
   9  12   4          3.67          2.31         1.63 o                         
  10  12   4         18.72         21.75         2.05 o                         
  11  12   4          0.06          0.88         1.63 o                         
  12  12   4          2.84          0.45         3.04 o                         
 -12  13   4          0.23          0.54         2.01 o                         
 -11  13   4          0.02          0.47         1.42 o                         
 -10  13   4         29.08         31.42         2.52 o                         
  -9  13   4          0.11          0.74         1.01 o                         
  -8  13   4         88.04         79.64         2.24 o                         
  -7  13   4        347.31        330.11         4.59 o                         
  -6  13   4        131.15        128.35         2.33 o                         
  -5  13   4         28.96         21.56         1.09 o                         
  -4  13   4        321.30        250.79         3.20 o                         
  -3  13   4        515.40        492.90         4.65 o                         
  -2  13   4          7.70          6.54         0.69 o                         
  -1  13   4        115.09        116.11         1.78 o                         
   0  13   4        177.06        161.12         2.27 o                         
   1  13   4         18.74         23.38         1.22 o                         
   2  13   4        251.03        226.51         2.84 o                         
   3  13   4        494.68        485.06         4.92 o                         
   4  13   4        150.00        124.42         2.28 o                         
   5  13   4         21.46         23.65         1.29 o                         
   6  13   4         81.51         75.93         2.32 o                         
   7  13   4         96.81         96.57         2.26 o                         
   8  13   4         23.99         22.52         1.49 o                         
   9  13   4        171.13        165.09         3.97 o                         
  10  13   4         13.55         13.57         1.82 o                         
  11  13   4          0.76          0.65         1.51 o                         
 -12  14   4          2.10         -0.82         2.13 o                         
 -11  14   4         22.13         22.74         2.11 o                         
 -10  14   4         29.73         28.14         2.26 o                         
  -9  14   4        119.82        120.91         3.61 o                         
  -8  14   4         64.20         61.00         2.05 o                         
  -7  14   4         51.03         55.18         1.91 o                         
  -6  14   4          0.00         -0.12         0.87 o                         
  -5  14   4        116.61        104.97         2.07 o                         
  -4  14   4         63.88         48.60         1.44 o                         
  -3  14   4        199.34        170.94         2.26 o                         
  -2  14   4         27.58         26.76         1.00 o                         
  -1  14   4         95.73         96.80         1.66 o                         
   0  14   4         15.55         17.04         0.86 o                         
   1  14   4        299.92        307.29         3.39 o                         
   2  14   4         32.06         35.46         1.37 o                         
   3  14   4          1.20          0.24         0.76 o                         
   4  14   4         36.96         36.24         1.48 o                         
   5  14   4         52.78         57.96         1.92 o                         
   6  14   4          0.03         -0.32         0.97 o                         
   7  14   4        122.08        130.22         3.03 o                         
   8  14   4          2.81          2.60         1.21 o                         
   9  14   4         49.73         53.33         3.09 o                         
  10  14   4         12.41         11.06         1.57 o                         
  11  14   4         31.53         28.25         2.46 o                         
 -11  15   4         41.12         41.89         2.80 o                         
 -10  15   4         22.76         26.90         2.32 o                         
  -9  15   4        213.84        235.11         6.15 o                         
  -8  15   4        120.71        124.74         3.02 o                         
  -7  15   4         71.71         65.66         2.12 o                         
  -6  15   4          1.27          1.66         0.87 o                         
  -5  15   4         20.61         22.21         1.20 o                         
  -4  15   4          0.03         -0.84         0.84 o                         
  -3  15   4         78.69         67.46         1.76 o                         
  -2  15   4        238.92        206.20         2.74 o                         
  -1  15   4         93.35         85.06         1.69 o                         
   0  15   4         22.96         24.65         1.17 o                         
   1  15   4        981.63        938.61         8.30 o                         
   2  15   4        190.28        160.79         2.35 o                         
   3  15   4         79.43         87.80         2.18 o                         
   4  15   4        202.60        195.37         3.00 o                         
   5  15   4          6.30          7.67         1.13 o                         
   6  15   4          3.43          3.39         1.02 o                         
   7  15   4        278.54        277.20         5.22 o                         
   8  15   4         10.76          7.89         1.63 o                         
   9  15   4         76.22         82.06         3.75 o                         
  10  15   4          0.16          1.96         1.73 o                         
  11  15   4          2.56          5.51         2.23 o                         
 -11  16   4         31.92         26.71         2.50 o                         
 -10  16   4          0.36          1.26         1.60 o                         
  -9  16   4        128.15        112.06         3.79 o                         
  -8  16   4         11.19         11.66         1.50 o                         
  -7  16   4         68.93         74.12         2.22 o                         
  -6  16   4         24.44         22.73         1.35 o                         
  -5  16   4         35.35         38.31         1.64 o                         
  -4  16   4          0.12          2.08         0.91 o                         
  -3  16   4          0.97         -0.13         0.84 o                         
  -2  16   4         37.46         42.19         1.36 o                         
  -1  16   4        237.73        208.56         2.70 o                         
   0  16   4          3.80          3.17         0.80 o                         
   1  16   4        900.33        853.34         8.39 o                         
   2  16   4        242.70        231.50         3.06 o                         
   3  16   4        315.44        309.55         4.06 o                         
   4  16   4         43.66         43.18         1.75 o                         
   5  16   4          5.19          7.72         1.08 o                         
   6  16   4         26.76         28.02         1.61 o                         
   7  16   4         25.51         23.73         1.70 o                         
   8  16   4         75.69         68.35         3.13 o                         
   9  16   4         12.95         15.26         2.33 o                         
  10  16   4          0.22          1.92         1.80 o                         
 -10  17   4         13.65         13.09         2.03 o                         
  -9  17   4         41.67         31.25         2.48 o                         
  -8  17   4          2.46          2.75         1.82 o                         
  -7  17   4         31.14         39.15         1.97 o                         
  -6  17   4         18.54         19.07         1.39 o                         
  -5  17   4          0.28          0.06         0.97 o                         
  -4  17   4         50.63         48.57         1.82 o                         
  -3  17   4          8.47          8.87         1.07 o                         
  -2  17   4        154.66        135.33         2.45 o                         
  -1  17   4         28.36         37.96         1.36 o                         
   0  17   4         94.68         94.01         2.18 o                         
   1  17   4         17.10         22.36         1.24 o                         
   2  17   4          5.97          6.10         1.00 o                         
   3  17   4          1.25          0.31         0.97 o                         
   4  17   4         12.55         13.86         1.31 o                         
   5  17   4         48.20         54.73         1.93 o                         
   6  17   4        142.72        139.71         2.97 o                         
   7  17   4         54.31         50.54         3.26 o                         
   8  17   4         13.17         12.47         1.77 o                         
   9  17   4         50.49         56.44         3.43 o                         
  10  17   4          0.18          0.04         1.97 o                         
 -10  18   4         17.84         14.68         2.27 o                         
  -9  18   4          1.62          5.35         1.75 o                         
  -8  18   4         31.64         31.90         2.47 o                         
  -7  18   4         37.64         40.48         2.38 o                         
  -6  18   4         20.73         17.94         1.54 o                         
  -5  18   4          7.07          8.41         1.20 o                         
  -4  18   4         35.21         30.61         1.59 o                         
  -3  18   4        219.00        202.79         3.14 o                         
  -2  18   4         37.39         36.75         1.65 o                         
  -1  18   4         78.10         78.05         2.04 o                         
   0  18   4         93.47         92.09         2.10 o                         
   1  18   4        322.95        311.39         4.00 o                         
   2  18   4        109.28         98.97         2.39 o                         
   3  18   4        132.06        127.18         2.82 o                         
   4  18   4         50.31         58.64         2.15 o                         
   5  18   4          3.43          6.30         1.24 o                         
   6  18   4          0.03          2.44         1.42 o                         
   7  18   4         37.46         34.70         2.30 o                         
   8  18   4         23.75         23.75         2.29 o                         
   9  18   4          5.58         -0.56         1.71 o                         
  10  18   4          0.52          1.21         2.15 o                         
 -10  19   4         53.93         52.15         3.41 o                         
  -9  19   4         14.18         15.25         1.89 o                         
  -8  19   4          0.70          1.01         1.45 o                         
  -7  19   4          2.02         -0.70         1.24 o                         
  -6  19   4         48.76         50.34         3.34 o                         
  -5  19   4          2.63          2.03         1.31 o                         
  -4  19   4         59.64         57.00         2.34 o                         
  -3  19   4          3.83          3.39         1.04 o                         
  -2  19   4          7.79          6.99         1.07 o                         
  -1  19   4        126.72        127.28         2.93 o                         
   0  19   4        185.23        191.60         3.05 o                         
   1  19   4         36.53         35.54         1.66 o                         
   2  19   4          0.09         -0.46         0.99 o                         
   3  19   4         17.05         19.97         1.48 o                         
   4  19   4          8.54         11.57         1.37 o                         
   5  19   4         41.70         50.64         2.54 o                         
   6  19   4         70.03         73.58         3.00 o                         
   7  19   4          7.26          5.23         1.56 o                         
   8  19   4          6.56          4.10         1.79 o                         
   9  19   4         25.52         22.84         2.14 o                         
  -9  20   4          0.21          2.12         1.91 o                         
  -8  20   4          5.06          7.69         1.61 o                         
  -7  20   4          3.71          4.57         1.49 o                         
  -6  20   4          4.96          6.79         1.39 o                         
  -5  20   4          4.71          9.19         1.54 o                         
  -4  20   4          4.15          4.60         1.14 o                         
  -3  20   4         79.25         83.98         2.45 o                         
  -2  20   4          3.71          3.80         1.00 o                         
  -1  20   4        375.89        342.01         5.52 o                         
   0  20   4        230.96        214.33         3.31 o                         
   1  20   4          4.87          5.78         1.09 o                         
   2  20   4         11.41         11.48         1.21 o                         
   3  20   4          2.06          2.05         1.09 o                         
   4  20   4         40.11         46.39         2.47 o                         
   5  20   4         31.03         30.56         2.11 o                         
   6  20   4         75.20         71.13         3.05 o                         
   7  20   4          1.43          3.34         1.59 o                         
   8  20   4          3.38          5.75         1.68 o                         
   9  20   4          9.09         11.58         2.28 o                         
  -8  21   4         12.14         13.44         1.83 o                         
  -7  21   4         45.32         48.72         2.58 o                         
  -6  21   4         60.19         66.20         2.76 o                         
  -5  21   4          1.24          3.94         1.30 o                         
  -4  21   4         15.34         18.48         1.63 o                         
  -3  21   4          1.88          0.49         1.12 o                         
  -2  21   4         17.69         19.33         1.54 o                         
  -1  21   4         18.51         21.45         1.54 o                         
   0  21   4          8.12          5.53         1.10 o                         
   1  21   4         72.86         67.30         2.83 o                         
   2  21   4          0.01          0.06         1.06 o                         
   3  21   4         21.40         23.63         1.81 o                         
   4  21   4         50.42         55.11         2.81 o                         
   5  21   4         14.16         15.30         1.81 o                         
   6  21   4          0.18          0.54         1.47 o                         
   7  21   4          4.19          9.45         2.30 o                         
   8  21   4         26.06         34.11         2.60 o                         
  -8  22   4         14.02         10.64         2.83 o                         
  -7  22   4         12.71         11.28         1.85 o                         
  -6  22   4          0.09          1.28         1.50 o                         
  -5  22   4         90.05         94.96         3.74 o                         
  -4  22   4         74.61         80.34         2.92 o                         
  -3  22   4        196.64        182.97         3.81 o                         
  -2  22   4        105.43         98.28         2.73 o                         
  -1  22   4         12.77         13.44         1.54 o                         
   0  22   4          7.57          7.77         1.30 o                         
   1  22   4         10.04         10.03         1.36 o                         
   2  22   4         84.68         77.16         2.59 o                         
   3  22   4         43.90         42.81         2.13 o                         
   4  22   4         18.44         14.70         1.74 o                         
   5  22   4         23.90         28.81         2.04 o                         
   6  22   4         62.95         66.79         3.37 o                         
   7  22   4          2.16          5.62         1.87 o                         
  -7  23   4          0.00          0.13         2.09 o                         
  -6  23   4         16.55         13.93         1.93 o                         
  -5  23   4          0.51          3.30         1.53 o                         
  -4  23   4          5.40         10.33         1.57 o                         
  -3  23   4          2.99          6.58         1.63 o                         
  -2  23   4         18.63         21.58         1.63 o                         
  -1  23   4          8.90          6.63         1.33 o                         
   0  23   4         10.69          8.01         1.58 o                         
   1  23   4          1.51          0.78         1.19 o                         
   2  23   4         29.61         32.79         2.01 o                         
   3  23   4          6.80          6.75         1.51 o                         
   4  23   4          4.19          5.39         1.52 o                         
   5  23   4          1.59          3.35         1.48 o                         
   6  23   4          6.86          8.28         1.81 o                         
   7  23   4         40.62         31.78         6.64 o                         
  -6  24   4          4.42          5.88         1.87 o                         
  -5  24   4         20.54         19.91         1.97 o                         
  -4  24   4          1.77          7.20         1.53 o                         
  -3  24   4         39.59         45.83         2.39 o                         
  -2  24   4         94.80         83.80         2.81 o                         
  -1  24   4          7.50         11.48         1.48 o                         
   0  24   4         10.53          9.49         1.46 o                         
   1  24   4          6.41          5.83         1.41 o                         
   2  24   4          1.38          0.35         1.31 o                         
   3  24   4          1.06          3.30         1.43 o                         
   4  24   4         53.76         54.62         3.02 o                         
   5  24   4          1.98          4.24         1.47 o                         
   6  24   4          0.38          0.70         2.04 o                         
  -5  25   4          0.09          3.22         2.24 o                         
  -4  25   4         25.41         26.01         2.36 o                         
  -3  25   4        112.80        127.84         4.03 o                         
  -2  25   4         29.37         27.87         2.17 o                         
  -1  25   4         11.51         12.65         1.77 o                         
   0  25   4         16.22         18.02         1.90 o                         
   1  25   4          8.62         15.69         1.86 o                         
   2  25   4         46.76         43.05         2.69 o                         
   3  25   4         28.66         33.16         2.45 o                         
   4  25   4          1.69          1.20         1.68 o                         
   5  25   4          0.85         -2.37         4.74 o                         
  -3  26   4          0.04          3.61         3.96 o                         
  -2  26   4          0.26          5.95         1.69 o                         
  -1  26   4         22.50         24.85         2.13 o                         
   0  26   4          0.04          4.38         1.66 o                         
   1  26   4          0.06         -0.28         1.53 o                         
   2  26   4          0.47          3.08         1.73 o                         
   3  26   4         20.75         16.49         2.66 o                         
 -13   0   5          2.02          2.06         2.60 o                         
 -11   0   5         74.59         78.15         4.54 o                         
  -9   0   5          2.25          3.77         1.69 o                         
  -7   0   5        907.81        943.26        18.15 o                         
  -5   0   5        168.55        141.75         4.05 o                         
  -3   0   5         48.02         59.10         1.20 o                         
  -1   0   5        297.66        374.58         4.35 o                         
   1   0   5        261.87        298.45         3.66 o                         
   3   0   5        406.48        469.81         5.38 o                         
   5   0   5        488.01        525.75         5.93 o                         
   7   0   5         60.05         68.20         3.29 o                         
   9   0   5         25.03         16.05         2.45 o                         
  11   0   5        160.87        150.57         9.45 o                         
  13   0   5          0.52         -2.51         3.60 o                         
 -13   1   5          5.05          1.08         1.96 o                         
 -12   1   5          5.51          5.23         1.92 o                         
 -11   1   5         43.69         45.49         2.59 o                         
 -10   1   5          7.57          6.98         1.56 o                         
  -9   1   5         20.83         19.63         1.66 o                         
  -8   1   5         15.63         11.75         1.38 o                         
  -7   1   5        310.61        338.58         4.18 o                         
  -6   1   5         19.59         20.34         0.88 o                         
  -5   1   5         62.30         83.75         1.94 o                         
  -4   1   5       1619.57       1723.20        11.98 o                         
  -3   1   5         46.46         40.30         0.70 o                         
  -2   1   5        133.91        130.38         1.35 o                         
  -1   1   5       7473.06       7956.74        68.73 o                         
   0   1   5        876.42       1028.11         7.09 o                         
   1   1   5        342.23        423.90         3.66 o                         
   2   1   5        570.16        741.93         5.71 o                         
   3   1   5         25.93         37.82         0.81 o                         
   4   1   5          1.00          3.09         0.46 o                         
   5   1   5        276.91        275.04         2.73 o                         
   6   1   5         18.55         25.57         1.10 o                         
   7   1   5          1.31          0.24         0.79 o                         
   8   1   5        107.06        102.41         2.73 o                         
   9   1   5        103.78         96.14         3.07 o                         
  10   1   5         20.33         20.44         2.04 o                         
  11   1   5          5.90         11.68         2.07 o                         
  12   1   5         10.97         11.51         1.98 o                         
  13   1   5         14.31         12.18         2.28 o                         
 -13   2   5         18.80         17.18         3.01 o                         
 -12   2   5         23.78         18.75         2.07 o                         
 -11   2   5         17.36         15.79         1.91 o                         
 -10   2   5         34.81         33.67         2.16 o                         
  -9   2   5         28.73         24.41         1.85 o                         
  -8   2   5        121.91        114.54         2.59 o                         
  -7   2   5        189.77        208.67         3.17 o                         
  -6   2   5         66.43         60.53         1.35 o                         
  -5   2   5       1146.91       1170.83         8.22 o                         
  -4   2   5        131.21        130.34         1.55 o                         
  -3   2   5         34.56         33.75         0.68 o                         
  -2   2   5        107.57         95.44         1.04 o                         
  -1   2   5       3880.12       4040.84        27.77 o                         
   0   2   5        174.79        173.23         1.60 o                         
   1   2   5       4893.75       5375.29        36.87 o                         
   2   2   5        343.41        411.04         3.19 o                         
   3   2   5       1655.70       1839.92        14.04 o                         
   4   2   5        542.25        549.32         4.35 o                         
   5   2   5        699.90        749.61         6.21 o                         
   6   2   5          2.88          2.08         0.75 o                         
   7   2   5         27.57         37.09         1.53 o                         
   8   2   5         13.12         19.62         1.54 o                         
   9   2   5        361.32        344.81         5.35 o                         
  10   2   5          5.55          5.16         1.70 o                         
  11   2   5         70.96         70.32         3.28 o                         
  12   2   5          8.02          5.65         1.86 o                         
  13   2   5          0.97          0.65         2.03 o                         
 -13   3   5          8.30          6.52         2.33 o                         
 -12   3   5          9.22         14.75         2.06 o                         
 -11   3   5          4.11          3.60         1.81 o                         
 -10   3   5         40.14         41.11         2.34 o                         
  -9   3   5          0.14          1.80         1.28 o                         
  -8   3   5         23.93         22.93         1.47 o                         
  -7   3   5         11.58         16.13         1.05 o                         
  -6   3   5        211.94        216.30         2.33 o                         
  -5   3   5         54.32         69.55         1.21 o                         
  -4   3   5        180.46        154.08         1.63 o                         
  -3   3   5        376.14        346.26         2.70 o                         
  -2   3   5          2.01          5.60         0.38 o                         
  -1   3   5       2281.02       2493.54        17.31 o                         
   0   3   5        563.01        666.11         5.28 o                         
   1   3   5        694.55        836.06         6.10 o                         
   2   3   5       1296.73       1335.33         9.30 o                         
   3   3   5         89.69         82.24         1.16 o                         
   4   3   5        376.05        411.90         3.67 o                         
   5   3   5        658.78        678.05         5.35 o                         
   6   3   5          7.00          7.10         0.87 o                         
   7   3   5        133.49        103.82         2.24 o                         
   8   3   5         24.53         32.25         1.81 o                         
   9   3   5         28.22         29.94         2.18 o                         
  10   3   5         52.80         46.57         2.47 o                         
  11   3   5          0.06          1.14         1.64 o                         
  12   3   5         14.02         12.21         3.56 o                         
  13   3   5          0.08          3.98         2.19 o                         
 -13   4   5         43.86         39.85         2.63 o                         
 -12   4   5         17.79         16.17         2.18 o                         
 -11   4   5         82.09         87.02         3.32 o                         
 -10   4   5          4.33          4.73         1.42 o                         
  -9   4   5        157.66        152.34         3.29 o                         
  -8   4   5         13.94          8.01         1.15 o                         
  -7   4   5         27.96         36.89         1.26 o                         
  -6   4   5         13.74         14.01         0.74 o                         
  -5   4   5        169.41        169.95         1.87 o                         
  -4   4   5       1775.92       1875.08        11.94 o                         
  -3   4   5        499.39        519.05         3.80 o                         
  -2   4   5       2286.61       2444.29        17.08 o                         
  -1   4   5         16.90         18.45         0.56 o                         
   0   4   5         37.81         38.85         0.87 o                         
   1   4   5        228.58        261.65         2.43 o                         
   2   4   5         11.66          9.64         0.51 o                         
   3   4   5          1.43          2.70         0.41 o                         
   4   4   5         74.13         77.43         1.24 o                         
   5   4   5          5.33          5.46         0.59 o                         
   6   4   5        625.27        615.94         7.88 o                         
   7   4   5        233.30        225.81         3.40 o                         
   8   4   5        619.19        542.52         6.90 o                         
   9   4   5         28.64         31.93         1.98 o                         
  10   4   5          2.32          5.28         1.56 o                         
  11   4   5          0.12         -1.33         1.57 o                         
  12   4   5          2.53          2.63         1.83 o                         
  13   4   5          0.01         -2.42         3.54 o                         
 -13   5   5          0.43         -0.10         1.89 o                         
 -12   5   5         60.95         57.77         2.99 o                         
 -11   5   5          8.82          6.73         2.02 o                         
 -10   5   5         14.78         17.07         1.69 o                         
  -9   5   5          1.07         -0.95         1.10 o                         
  -8   5   5         50.79         53.17         1.62 o                         
  -7   5   5         44.49         43.90         1.35 o                         
  -6   5   5         83.84         70.83         1.34 o                         
  -5   5   5        103.84        105.25         1.37 o                         
  -4   5   5       1769.60       1978.30        12.60 o                         
  -3   5   5          3.36          3.30         0.36 o                         
  -2   5   5          6.84          9.55         0.42 o                         
  -1   5   5        573.92        603.20         4.93 o                         
   0   5   5         39.47         44.51         1.02 o                         
   1   5   5         99.01        121.78         1.45 o                         
   2   5   5       2878.26       3090.03        20.94 o                         
   3   5   5        704.39        866.01         6.00 o                         
   4   5   5         56.42         53.57         1.05 o                         
   5   5   5        476.74        521.93         4.80 o                         
   6   5   5          0.00          0.62         0.73 o                         
   7   5   5         39.49         46.77         1.82 o                         
   8   5   5        308.26        266.71         4.32 o                         
   9   5   5        163.33        164.22         3.61 o                         
  10   5   5          3.90          5.34         1.56 o                         
  11   5   5          3.27          1.56         1.75 o                         
  12   5   5          3.43          1.11         1.78 o                         
  13   5   5         31.61         30.36         4.46 o                         
 -13   6   5          5.44          7.18         1.98 o                         
 -12   6   5          6.30          4.32         2.58 o                         
 -11   6   5        125.62        130.76         4.09 o                         
 -10   6   5         72.97         75.36         2.65 o                         
  -9   6   5         41.18         41.68         1.76 o                         
  -8   6   5         35.25         31.71         1.36 o                         
  -7   6   5         15.00         19.18         0.99 o                         
  -6   6   5         63.16         67.50         1.39 o                         
  -5   6   5        536.06        508.88         3.92 o                         
  -4   6   5         34.48         33.71         0.88 o                         
  -3   6   5        475.95        494.74         3.82 o                         
  -2   6   5         39.58         41.99         0.73 o                         
  -1   6   5        257.75        278.06         2.91 o                         
   0   6   5       2362.57       2520.72        20.55 o                         
   1   6   5          3.38          6.84         0.53 o                         
   2   6   5        836.03        938.66         7.02 o                         
   3   6   5        372.00        367.79         3.14 o                         
   4   6   5         65.35         89.12         1.22 o                         
   5   6   5        124.34        114.14         1.88 o                         
   6   6   5        345.97        295.70         3.58 o                         
   7   6   5        179.36        166.56         2.96 o                         
   8   6   5         70.63         72.92         2.45 o                         
   9   6   5          0.01          2.09         1.31 o                         
  10   6   5          0.02         -0.50         1.37 o                         
  11   6   5         37.34         42.81         2.75 o                         
  12   6   5          0.16          3.85         1.81 o                         
  13   6   5          5.26          6.29         2.37 o                         
 -13   7   5          4.25          2.12         1.71 o                         
 -12   7   5          8.12         10.84         2.05 o                         
 -11   7   5         40.05         40.28         2.65 o                         
 -10   7   5         82.35         79.83         2.86 o                         
  -9   7   5          7.51          5.26         0.98 o                         
  -8   7   5          4.64          7.19         0.91 o                         
  -7   7   5         16.16         16.15         1.01 o                         
  -6   7   5        124.53        125.69         1.82 o                         
  -5   7   5        331.56        395.42         3.47 o                         
  -4   7   5          0.89          2.51         0.44 o                         
  -3   7   5       1307.33       1355.95         9.29 o                         
  -2   7   5        279.02        350.69         2.86 o                         
  -1   7   5        798.01        947.56         7.92 o                         
   0   7   5       1136.09       1256.28        10.28 o                         
   1   7   5       1208.81       1379.57        10.40 o                         
   2   7   5         22.59         31.47         0.96 o                         
   3   7   5       1514.83       1585.05        11.25 o                         
   4   7   5        599.93        634.91         4.71 o                         
   5   7   5          7.26          9.58         0.83 o                         
   6   7   5         95.27         90.15         2.06 o                         
   7   7   5         17.15         20.38         1.61 o                         
   8   7   5        115.76        112.92         2.75 o                         
   9   7   5          0.55          3.65         1.41 o                         
  10   7   5         40.04         45.80         2.92 o                         
  11   7   5         19.23         13.96         1.93 o                         
  12   7   5          3.54          5.87         2.01 o                         
 -13   8   5          0.01          4.54         1.81 o                         
 -12   8   5          9.74         12.87         1.92 o                         
 -11   8   5          0.07         -1.28         1.28 o                         
 -10   8   5          5.37          5.16         1.30 o                         
  -9   8   5         87.18         79.13         2.09 o                         
  -8   8   5        410.01        384.38         5.72 o                         
  -7   8   5         59.24         52.26         1.47 o                         
  -6   8   5         50.97         46.41         1.44 o                         
  -5   8   5        171.20        148.61         1.71 o                         
  -4   8   5          0.44          0.17         0.42 o                         
  -3   8   5        272.18        258.98         2.37 o                         
  -2   8   5        479.86        474.30         3.64 o                         
  -1   8   5        187.47        162.38         2.06 o                         
   0   8   5        136.31        132.54         1.83 o                         
   1   8   5        298.47        289.08         2.73 o                         
   2   8   5         23.05         21.26         0.85 o                         
   3   8   5         14.26         22.98         0.76 o                         
   4   8   5          7.88         11.87         0.78 o                         
   5   8   5          5.04          8.02         0.72 o                         
   6   8   5        398.13        363.76         4.85 o                         
   7   8   5         19.00         13.66         1.34 o                         
   8   8   5        205.41        208.53         4.39 o                         
   9   8   5         95.03         92.12         3.75 o                         
  10   8   5          1.51          1.89         1.58 o                         
  11   8   5          2.27          2.26         1.70 o                         
  12   8   5         75.02         75.29         3.83 o                         
 -13   9   5          0.61          4.53         1.99 o                         
 -12   9   5         40.54         50.40         2.93 o                         
 -11   9   5         15.79         16.25         1.75 o                         
 -10   9   5          1.60          1.21         1.16 o                         
  -9   9   5         40.30         40.51         1.90 o                         
  -8   9   5        308.56        282.94         3.70 o                         
  -7   9   5         54.74         61.48         1.70 o                         
  -6   9   5        150.71        116.67         1.76 o                         
  -5   9   5         31.65         35.83         1.08 o                         
  -4   9   5        410.61        358.72         3.12 o                         
  -3   9   5         11.21         16.47         0.65 o                         
  -2   9   5        129.63        143.76         1.62 o                         
  -1   9   5          5.98          5.53         0.57 o                         
   0   9   5       1310.24       1346.30        10.60 o                         
   1   9   5         81.00         85.82         1.18 o                         
   2   9   5        629.41        640.45         5.22 o                         
   3   9   5         81.11         69.35         1.21 o                         
   4   9   5         30.12         37.43         1.28 o                         
   5   9   5         95.81         83.55         1.59 o                         
   6   9   5         28.24         17.69         1.08 o                         
   7   9   5          5.04          1.83         0.97 o                         
   8   9   5         14.80         17.57         1.51 o                         
   9   9   5         10.90         12.59         1.51 o                         
  10   9   5          1.50          3.80         1.68 o                         
  11   9   5          0.57          0.55         1.81 o                         
  12   9   5         39.42         36.55         2.84 o                         
 -12  10   5          7.27         11.69         2.28 o                         
 -11  10   5         24.62         27.50         2.21 o                         
 -10  10   5         33.67         40.05         2.32 o                         
  -9  10   5          0.10          0.95         0.97 o                         
  -8  10   5         68.68         60.83         1.85 o                         
  -7  10   5         20.24         25.44         1.10 o                         
  -6  10   5         96.68         62.81         1.55 o                         
  -5  10   5        633.07        579.94         6.55 o                         
  -4  10   5        285.56        227.01         2.34 o                         
  -3  10   5        388.16        350.21         3.11 o                         
  -2  10   5        126.30        116.48         1.71 o                         
  -1  10   5         48.68         49.27         1.10 o                         
   0  10   5         83.70        105.39         1.50 o                         
   1  10   5         20.73         25.08         0.93 o                         
   2  10   5        100.73        100.27         1.44 o                         
   3  10   5         86.35         72.05         1.24 o                         
   4  10   5          7.93         13.81         0.94 o                         
   5  10   5         29.68         22.33         1.29 o                         
   6  10   5         15.58         12.40         1.02 o                         
   7  10   5          4.69          4.59         1.00 o                         
   8  10   5         11.98         10.73         1.36 o                         
   9  10   5         91.79         85.23         2.83 o                         
  10  10   5         28.44         39.47         2.77 o                         
  11  10   5         28.02         26.28         2.57 o                         
  12  10   5         79.75         81.99         3.79 o                         
 -12  11   5         11.77          9.88         1.93 o                         
 -11  11   5          2.30          1.66         1.88 o                         
 -10  11   5         64.99         64.18         3.67 o                         
  -9  11   5          1.27          2.38         1.04 o                         
  -8  11   5        113.83        106.71         2.60 o                         
  -7  11   5         30.12         27.29         1.04 o                         
  -6  11   5        386.84        371.60         4.27 o                         
  -5  11   5         32.83         39.36         1.23 o                         
  -4  11   5        158.30        196.65         2.20 o                         
  -3  11   5        308.63        303.22         2.86 o                         
  -2  11   5        867.52        887.55         6.69 o                         
  -1  11   5         66.23         77.34         1.25 o                         
   0  11   5          3.03          2.06         0.46 o                         
   1  11   5        149.22        140.00         1.75 o                         
   2  11   5        283.07        280.86         3.07 o                         
   3  11   5         93.81         95.23         2.02 o                         
   4  11   5         33.22         47.24         1.39 o                         
   5  11   5         37.75         49.64         1.65 o                         
   6  11   5         46.52         43.52         2.08 o                         
   7  11   5         12.30         11.51         1.15 o                         
   8  11   5          5.63          6.77         1.13 o                         
   9  11   5          0.00          0.56         1.38 o                         
  10  11   5         88.63         85.76         3.47 o                         
  11  11   5         17.35         14.71         2.16 o                         
  12  11   5          6.22          8.49         2.13 o                         
 -12  12   5          3.99          1.79         1.61 o                         
 -11  12   5         37.88         39.81         2.16 o                         
 -10  12   5          0.06          0.03         1.48 o                         
  -9  12   5          4.87          6.82         1.20 o                         
  -8  12   5        137.92        128.03         3.16 o                         
  -7  12   5         89.03         92.42         2.14 o                         
  -6  12   5         12.82         14.14         0.98 o                         
  -5  12   5        199.82        168.87         2.55 o                         
  -4  12   5        310.36        263.05         3.41 o                         
  -3  12   5         32.57         32.86         1.19 o                         
  -2  12   5        481.89        495.53         4.25 o                         
  -1  12   5         21.15         19.74         0.78 o                         
   0  12   5        222.68        213.23         2.47 o                         
   1  12   5        102.74        102.61         1.79 o                         
   2  12   5          6.86         10.33         0.82 o                         
   3  12   5        500.21        434.36         6.94 o                         
   4  12   5        481.26        420.62         4.94 o                         
   5  12   5         63.41         70.48         1.90 o                         
   6  12   5         85.10         80.22         2.36 o                         
   7  12   5          8.65          9.33         1.10 o                         
   8  12   5          6.77          7.44         1.02 o                         
   9  12   5          0.30          1.76         1.30 o                         
  10  12   5         68.31         62.42         2.94 o                         
  11  12   5          6.94          8.71         1.82 o                         
 -12  13   5          0.05          6.31         2.42 o                         
 -11  13   5         12.66         13.59         1.86 o                         
 -10  13   5          3.51          5.41         1.73 o                         
  -9  13   5          2.05          1.62         1.30 o                         
  -8  13   5         61.30         56.50         2.25 o                         
  -7  13   5         26.82         30.97         1.48 o                         
  -6  13   5         48.58         57.57         1.67 o                         
  -5  13   5         42.29         32.47         1.23 o                         
  -4  13   5          5.75          8.33         0.88 o                         
  -3  13   5         27.80         35.37         1.24 o                         
  -2  13   5          0.01          0.39         0.60 o                         
  -1  13   5        105.59        103.23         1.66 o                         
   0  13   5         10.12          7.43         0.72 o                         
   1  13   5         71.52         78.06         1.48 o                         
   2  13   5         15.82         21.71         1.05 o                         
   3  13   5        183.19        149.19         2.84 o                         
   4  13   5          3.79          2.97         0.80 o                         
   5  13   5          8.64          7.51         1.06 o                         
   6  13   5          0.23         -0.14         1.04 o                         
   7  13   5          0.02          1.21         1.12 o                         
   8  13   5         27.49         29.76         2.02 o                         
   9  13   5          3.90          3.46         1.42 o                         
  10  13   5          4.92          5.00         1.47 o                         
  11  13   5         17.18         16.72         2.56 o                         
 -11  14   5          6.87          4.98         2.44 o                         
 -10  14   5         27.36         26.61         2.60 o                         
  -9  14   5         58.81         66.45         3.24 o                         
  -8  14   5          2.44          1.65         0.97 o                         
  -7  14   5        151.18        150.20         2.77 o                         
  -6  14   5         55.30         52.77         1.73 o                         
  -5  14   5         10.89          7.71         1.04 o                         
  -4  14   5        369.00        292.82         3.62 o                         
  -3  14   5        566.71        481.59         4.66 o                         
  -2  14   5         45.23         39.56         1.22 o                         
  -1  14   5         34.43         38.70         1.20 o                         
   0  14   5          6.05          8.64         0.74 o                         
   1  14   5          7.05          9.56         0.82 o                         
   2  14   5         30.64         33.95         1.29 o                         
   3  14   5         95.36         97.02         2.05 o                         
   4  14   5          4.31          3.20         1.05 o                         
   5  14   5         18.15         13.95         1.10 o                         
   6  14   5        177.20        165.78         3.10 o                         
   7  14   5        185.33        169.06         3.35 o                         
   8  14   5         37.46         42.21         2.58 o                         
   9  14   5          3.13          3.23         1.93 o                         
  10  14   5         22.07         25.69         2.73 o                         
  11  14   5         23.63         25.74         2.54 o                         
 -11  15   5          4.46          6.29         1.85 o                         
 -10  15   5          6.61          6.50         1.73 o                         
  -9  15   5         48.75         43.89         2.56 o                         
  -8  15   5         21.67         19.59         1.57 o                         
  -7  15   5          5.77          5.82         1.20 o                         
  -6  15   5          8.92         10.97         1.16 o                         
  -5  15   5        184.74        177.16         2.99 o                         
  -4  15   5        179.82        165.17         3.10 o                         
  -3  15   5         93.34         98.74         1.93 o                         
  -2  15   5          2.61          5.13         0.77 o                         
  -1  15   5        272.95        265.12         3.60 o                         
   0  15   5         92.38         83.98         1.67 o                         
   1  15   5         52.77         46.25         1.47 o                         
   2  15   5        586.77        586.81         5.97 o                         
   3  15   5          4.35          3.39         0.92 o                         
   4  15   5         72.76         76.90         2.23 o                         
   5  15   5        241.00        217.29         3.50 o                         
   6  15   5          8.89          8.63         1.30 o                         
   7  15   5          9.37          7.04         1.28 o                         
   8  15   5        159.66        165.25         4.32 o                         
   9  15   5         54.87         59.78         3.66 o                         
  10  15   5         24.07         25.59         2.60 o                         
  11  15   5         18.17         11.50         2.41 o                         
 -11  16   5          7.32          7.13         2.29 o                         
 -10  16   5         67.70         64.05         3.21 o                         
  -9  16   5        121.19        117.83         3.84 o                         
  -8  16   5          3.72          5.65         1.39 o                         
  -7  16   5          8.45         10.91         1.34 o                         
  -6  16   5          0.01         -1.04         1.04 o                         
  -5  16   5         28.55         28.50         1.50 o                         
  -4  16   5         37.08         33.35         1.56 o                         
  -3  16   5         14.48         12.58         1.03 o                         
  -2  16   5        126.41        116.84         2.16 o                         
  -1  16   5          6.37          5.02         0.78 o                         
   0  16   5        126.66        128.74         2.29 o                         
   1  16   5         91.90         86.79         1.87 o                         
   2  16   5          8.71         10.60         0.97 o                         
   3  16   5         90.89         94.76         2.39 o                         
   4  16   5        182.22        177.83         3.97 o                         
   5  16   5         11.54         14.33         1.54 o                         
   6  16   5         34.67         43.59         2.30 o                         
   7  16   5         71.62         72.62         4.21 o                         
   8  16   5          1.07         -0.55         1.42 o                         
   9  16   5         33.78         35.44         2.62 o                         
  10  16   5          5.74          3.34         1.89 o                         
 -10  17   5         47.17         48.50         2.92 o                         
  -9  17   5          6.25          0.76         1.77 o                         
  -8  17   5         27.72         32.90         2.24 o                         
  -7  17   5         33.97         31.74         1.92 o                         
  -6  17   5          0.97          0.67         1.08 o                         
  -5  17   5        105.31        107.02         2.72 o                         
  -4  17   5         26.83         22.58         1.41 o                         
  -3  17   5         10.86          7.83         1.03 o                         
  -2  17   5         54.96         63.60         1.72 o                         
  -1  17   5         14.05         16.09         1.06 o                         
   0  17   5        205.43        193.86         3.18 o                         
   1  17   5         56.54         52.67         1.61 o                         
   2  17   5         67.15         61.60         1.85 o                         
   3  17   5          0.94          1.90         0.97 o                         
   4  17   5        334.68        318.15         4.84 o                         
   5  17   5        126.49        129.10         2.99 o                         
   6  17   5         11.23          9.17         1.48 o                         
   7  17   5          1.23          0.85         1.45 o                         
   8  17   5         85.82         80.48         3.51 o                         
   9  17   5          0.00          1.11         1.97 o                         
  10  17   5         30.48         26.44         3.02 o                         
 -10  18   5         41.47         41.67         2.86 o                         
  -9  18   5          0.73          3.52         1.65 o                         
  -8  18   5          1.24          4.94         1.45 o                         
  -7  18   5          2.38          1.55         1.69 o                         
  -6  18   5         17.19         19.26         1.63 o                         
  -5  18   5          1.70          2.71         1.14 o                         
  -4  18   5          0.30          0.83         0.97 o                         
  -3  18   5         20.46         14.60         1.18 o                         
  -2  18   5         15.34         10.70         1.13 o                         
  -1  18   5        648.98        609.16         7.00 o                         
   0  18   5         56.82         50.59         1.73 o                         
   1  18   5         91.04         88.29         2.14 o                         
   2  18   5         10.70         13.08         1.22 o                         
   3  18   5        138.93        138.03         2.77 o                         
   4  18   5         19.02         19.27         1.51 o                         
   5  18   5        335.03        333.97         4.95 o                         
   6  18   5         33.72         32.47         2.05 o                         
   7  18   5         29.19         28.35         2.23 o                         
   8  18   5          5.74          0.13         1.94 o                         
   9  18   5          0.83         -1.60         1.80 o                         
  -9  19   5         17.51         15.65         2.35 o                         
  -8  19   5          2.62          4.00         1.42 o                         
  -7  19   5          6.06          8.26         1.43 o                         
  -6  19   5         50.03         59.55         2.52 o                         
  -5  19   5         32.73         40.98         2.11 o                         
  -4  19   5         14.81         14.11         1.34 o                         
  -3  19   5          3.54          4.17         1.03 o                         
  -2  19   5          8.66         10.92         1.11 o                         
  -1  19   5          6.40         11.95         1.14 o                         
   0  19   5         35.26         39.73         1.61 o                         
   1  19   5          4.39          4.91         1.08 o                         
   2  19   5          2.41          2.50         1.20 o                         
   3  19   5        132.72        131.71         2.77 o                         
   4  19   5         17.76         18.47         2.24 o                         
   5  19   5          0.06          1.54         1.27 o                         
   6  19   5         22.89         26.30         2.11 o                         
   7  19   5         39.01         48.80         2.66 o                         
   8  19   5          1.11          2.11         1.58 o                         
   9  19   5          0.52          1.62         1.89 o                         
  -9  20   5          3.34          6.16         2.55 o                         
  -8  20   5          5.77          0.95         1.66 o                         
  -7  20   5          0.28          2.19         1.49 o                         
  -6  20   5        155.53        159.90         3.90 o                         
  -5  20   5         53.56         54.38         2.42 o                         
  -4  20   5          5.97          4.95         1.39 o                         
  -3  20   5         42.79         38.55         2.04 o                         
  -2  20   5        192.76        174.01         2.98 o                         
  -1  20   5         10.05         12.80         1.22 o                         
   0  20   5        107.24         99.09         2.37 o                         
   1  20   5        110.93        101.18         2.37 o                         
   2  20   5          1.43          2.62         1.08 o                         
   3  20   5          0.61          2.27         1.10 o                         
   4  20   5        326.65        325.41         7.87 o                         
   5  20   5         65.32         68.70         2.80 o                         
   6  20   5          8.41          7.13         1.62 o                         
   7  20   5         12.74         14.98         1.86 o                         
   8  20   5          2.69          4.07         1.60 o                         
  -8  21   5          4.97          2.49         1.68 o                         
  -7  21   5          0.00         -0.99         1.50 o                         
  -6  21   5         17.98         18.08         1.88 o                         
  -5  21   5         36.42         39.32         2.13 o                         
  -4  21   5         16.81         22.66         1.73 o                         
  -3  21   5         22.79         20.83         1.75 o                         
  -2  21   5          7.53          7.11         1.30 o                         
  -1  21   5         28.61         30.67         1.83 o                         
   0  21   5         51.34         52.62         2.35 o                         
   1  21   5          3.29          2.71         1.20 o                         
   2  21   5          2.26          3.55         1.60 o                         
   3  21   5         11.50          7.61         1.50 o                         
   4  21   5         68.16         71.60         2.71 o                         
   5  21   5         84.18         79.13         3.47 o                         
   6  21   5          0.79          3.04         1.67 o                         
   7  21   5         11.91         12.82         1.83 o                         
   8  21   5         14.58         13.20         2.05 o                         
  -8  22   5          7.10          5.97         4.81 o                         
  -7  22   5          5.44          6.14         1.63 o                         
  -6  22   5         45.39         56.79         3.00 o                         
  -5  22   5          3.53          9.45         1.60 o                         
  -4  22   5         29.16         28.29         1.87 o                         
  -3  22   5         14.38         12.91         1.39 o                         
  -2  22   5         47.11         53.71         2.34 o                         
  -1  22   5          5.88          2.27         1.19 o                         
   0  22   5         51.66         51.97         2.86 o                         
   1  22   5          5.84          4.41         1.33 o                         
   2  22   5         33.75         37.49         2.09 o                         
   3  22   5          4.83          6.28         1.34 o                         
   4  22   5         34.04         33.29         2.20 o                         
   5  22   5          0.70          5.54         1.57 o                         
   6  22   5          1.01          4.02         1.95 o                         
   7  22   5          3.85          6.05         1.95 o                         
  -7  23   5         11.27         12.91         3.27 o                         
  -6  23   5          7.80         10.50         1.97 o                         
  -5  23   5         59.65         66.16         2.87 o                         
  -4  23   5         65.88         73.78         3.32 o                         
  -3  23   5         32.89         29.03         1.84 o                         
  -2  23   5         98.04         93.56         2.74 o                         
  -1  23   5          0.28          0.19         1.33 o                         
   0  23   5         12.85         11.59         1.42 o                         
   1  23   5          0.01          0.16         1.19 o                         
   2  23   5         32.97         35.00         1.99 o                         
   3  23   5          9.55          8.17         1.52 o                         
   4  23   5         24.56         26.02         2.10 o                         
   5  23   5         22.51         21.78         2.00 o                         
   6  23   5        168.01        167.26         4.37 o                         
  -6  24   5         19.73         18.92         2.24 o                         
  -5  24   5         16.06         18.55         1.95 o                         
  -4  24   5         10.51         15.17         1.79 o                         
  -3  24   5        156.91        156.45         4.39 o                         
  -2  24   5         15.97         21.34         1.77 o                         
  -1  24   5         13.43         14.79         1.68 o                         
   0  24   5          0.28         -0.23         1.19 o                         
   1  24   5          0.52          1.43         1.31 o                         
   2  24   5         47.58         49.89         2.48 o                         
   3  24   5          0.01         -1.27         1.37 o                         
   4  24   5          0.37          1.22         1.49 o                         
   5  24   5          0.09          1.59         2.16 o                         
  -5  25   5         37.58         30.83         7.59 o                         
  -4  25   5          2.97          2.73         1.62 o                         
  -3  25   5         14.24         17.21         1.82 o                         
  -2  25   5         61.38         66.05         2.65 o                         
  -1  25   5          4.86          6.96         1.78 o                         
   0  25   5         11.84         11.49         1.58 o                         
   1  25   5         11.45         11.80         1.53 o                         
   2  25   5          2.13          2.38         1.45 o                         
   3  25   5         14.51         13.77         1.81 o                         
   4  25   5          1.12          2.17         1.82 o                         
  -3  26   5         74.05         85.21         9.71 o                         
  -2  26   5         13.67         23.02         2.56 o                         
  -1  26   5         13.90         14.32         2.09 o                         
   0  26   5          0.08         -0.26         1.63 o                         
   1  26   5          1.15          2.90         1.73 o                         
   2  26   5          2.11          1.30         2.69 o                         
 -12   0   6          0.35          3.50         2.78 o                         
 -10   0   6         74.48         76.19         4.18 o                         
  -8   0   6        542.53        507.77         8.56 o                         
  -6   0   6         39.92         60.46         2.47 o                         
  -4   0   6        576.55        590.56         6.62 o                         
  -2   0   6        190.84        172.81         2.45 o                         
   0   0   6        684.41        717.36         7.99 o                         
   2   0   6       1139.11       1151.20        11.84 o                         
   4   0   6        993.61        957.32        10.41 o                         
   6   0   6        444.56        468.01         7.65 o                         
   8   0   6         70.38         68.63         3.21 o                         
  10   0   6          2.39          3.63         2.08 o                         
  12   0   6         27.34         20.77         3.44 o                         
 -13   1   6          0.38          1.46         2.07 o                         
 -12   1   6          0.61         -0.09         1.60 o                         
 -11   1   6          0.02          2.31         1.89 o                         
 -10   1   6          0.20          1.00         1.36 o                         
  -9   1   6         45.49         49.12         2.16 o                         
  -8   1   6         92.26         95.52         2.40 o                         
  -7   1   6        119.58        129.24         2.38 o                         
  -6   1   6        522.16        552.07         5.72 o                         
  -5   1   6          0.73          3.13         0.44 o                         
  -4   1   6         42.73         44.29         0.77 o                         
  -3   1   6        290.14        276.59         2.41 o                         
  -2   1   6        961.72        974.85         6.65 o                         
  -1   1   6       1276.40       1471.77         9.79 o                         
   0   1   6        449.70        511.51         3.77 o                         
   1   1   6       2193.84       2715.99        18.91 o                         
   2   1   6        828.45        879.80         6.73 o                         
   3   1   6        414.59        422.67         3.42 o                         
   4   1   6         87.02         98.59         1.45 o                         
   5   1   6        420.97        388.46         3.62 o                         
   6   1   6        138.48        125.01         2.25 o                         
   7   1   6         59.85         57.09         2.16 o                         
   8   1   6         14.69         17.85         1.70 o                         
   9   1   6         68.68         63.06         2.91 o                         
  10   1   6        120.27        115.23         3.50 o                         
  11   1   6          4.16          1.47         1.62 o                         
  12   1   6         41.63         39.45         3.27 o                         
  13   1   6          0.57         -2.67         2.67 o                         
 -13   2   6         19.35         17.90         2.34 o                         
 -12   2   6         12.60          8.61         1.65 o                         
 -11   2   6          3.74          6.16         1.80 o                         
 -10   2   6          0.73          1.59         1.42 o                         
  -9   2   6         14.34         16.16         1.51 o                         
  -8   2   6        121.60        122.20         2.64 o                         
  -7   2   6        286.29        301.92         3.91 o                         
  -6   2   6        556.65        608.03         5.67 o                         
  -5   2   6        115.56        105.06         1.39 o                         
  -4   2   6         98.78         89.28         1.21 o                         
  -3   2   6         11.46         18.59         0.59 o                         
  -2   2   6         20.67         26.20         0.56 o                         
  -1   2   6        592.74        657.25         4.92 o                         
   0   2   6        433.81        561.21         4.25 o                         
   1   2   6         94.65        127.40         1.41 o                         
   2   2   6          9.21          7.18         0.43 o                         
   3   2   6        167.62        172.34         1.91 o                         
   4   2   6        467.16        473.78         4.03 o                         
   5   2   6         62.35         58.06         1.32 o                         
   6   2   6          0.87         -0.50         0.84 o                         
   7   2   6        157.44        147.31         3.24 o                         
   8   2   6          3.53          1.60         1.16 o                         
   9   2   6         15.00         18.79         1.68 o                         
  10   2   6          0.90         -0.98         1.43 o                         
  11   2   6          1.75          5.38         2.16 o                         
  12   2   6          4.52          6.59         2.11 o                         
  13   2   6         20.31         26.82         3.29 o                         
 -13   3   6          7.57          7.11         1.87 o                         
 -12   3   6         18.78         21.83         2.17 o                         
 -11   3   6         11.62         12.04         1.87 o                         
 -10   3   6         11.02         12.48         1.51 o                         
  -9   3   6        397.46        383.32         5.19 o                         
  -8   3   6         33.15         35.29         1.48 o                         
  -7   3   6         17.39         19.91         1.16 o                         
  -6   3   6         33.32         42.86         1.16 o                         
  -5   3   6        166.73        160.82         1.84 o                         
  -4   3   6         42.16         38.11         0.73 o                         
  -3   3   6        105.90        124.85         1.31 o                         
  -2   3   6         49.19         40.41         0.74 o                         
  -1   3   6       1896.11       2108.47        14.76 o                         
   0   3   6         20.19         17.97         0.59 o                         
   1   3   6        823.46       1022.42         7.70 o                         
   2   3   6          4.36          4.86         0.38 o                         
   3   3   6        174.45        196.38         1.93 o                         
   4   3   6          7.54          6.68         0.60 o                         
   5   3   6          4.03          7.00         0.66 o                         
   6   3   6         13.69         13.13         1.08 o                         
   7   3   6         40.80         32.18         1.56 o                         
   8   3   6         62.44         66.91         2.41 o                         
   9   3   6         64.69         68.04         2.63 o                         
  10   3   6          8.74          9.64         1.64 o                         
  11   3   6         25.79         27.73         2.59 o                         
  12   3   6          3.44          3.63         1.84 o                         
  13   3   6         17.00         20.58         3.34 o                         
 -13   4   6         28.46         29.77         2.37 o                         
 -12   4   6         30.48         27.98         2.38 o                         
 -11   4   6          1.70          0.08         1.50 o                         
 -10   4   6          5.34          5.14         1.32 o                         
  -9   4   6          1.72          3.12         1.16 o                         
  -8   4   6          0.29         -0.11         0.93 o                         
  -7   4   6         38.64         31.93         1.19 o                         
  -6   4   6        351.42        352.49         3.85 o                         
  -5   4   6         55.41         55.08         0.98 o                         
  -4   4   6         72.35         65.87         0.95 o                         
  -3   4   6        571.71        690.28         5.45 o                         
  -2   4   6        133.57        146.50         1.67 o                         
  -1   4   6        233.52        229.00         2.12 o                         
   0   4   6       1974.74       2223.96        17.34 o                         
   1   4   6        638.15        741.83         6.06 o                         
   2   4   6       1896.98       2053.71        14.56 o                         
   3   4   6         24.95         20.59         0.65 o                         
   4   4   6        843.91        850.10         7.06 o                         
   5   4   6         41.77         40.80         1.19 o                         
   6   4   6         14.65         16.65         1.16 o                         
   7   4   6          6.05         11.25         1.18 o                         
   8   4   6         34.84         38.84         2.06 o                         
   9   4   6         29.72         25.90         1.99 o                         
  10   4   6         25.79         24.59         2.18 o                         
  11   4   6         17.77         20.13         2.03 o                         
  12   4   6          6.25          5.18         2.16 o                         
  13   4   6          2.77          4.10         3.40 o                         
 -13   5   6          0.96          0.56         1.76 o                         
 -12   5   6         15.35         16.30         2.06 o                         
 -11   5   6         19.17         21.06         2.36 o                         
 -10   5   6         63.41         61.04         2.36 o                         
  -9   5   6         24.19         28.32         1.74 o                         
  -8   5   6         99.63        105.71         2.30 o                         
  -7   5   6        222.93        193.77         2.44 o                         
  -6   5   6          0.83          0.59         0.58 o                         
  -5   5   6        172.21        168.21         1.79 o                         
  -4   5   6         81.89         65.25         1.06 o                         
  -3   5   6        239.66        207.82         1.94 o                         
  -2   5   6          1.98          6.48         0.41 o                         
  -1   5   6         33.64         29.48         0.70 o                         
   0   5   6        222.31        238.37         2.33 o                         
   1   5   6          2.10          0.33         0.38 o                         
   2   5   6         11.06          9.63         0.54 o                         
   3   5   6        349.69        398.20         3.57 o                         
   4   5   6         19.40         17.31         0.71 o                         
   5   5   6        216.86        237.08         2.98 o                         
   6   5   6         66.89         50.03         1.70 o                         
   7   5   6        557.55        500.87         6.23 o                         
   8   5   6         13.57         10.64         1.33 o                         
   9   5   6          0.10          0.69         1.37 o                         
  10   5   6          6.49          6.14         1.61 o                         
  11   5   6          8.00         11.32         2.04 o                         
  12   5   6         31.82         34.27         2.71 o                         
 -13   6   6          0.01          1.59         1.72 o                         
 -12   6   6          0.45          0.72         1.80 o                         
 -11   6   6          0.24         -1.26         1.26 o                         
 -10   6   6          6.54          9.41         1.64 o                         
  -9   6   6        128.95        125.76         2.31 o                         
  -8   6   6        427.72        395.32         4.40 o                         
  -7   6   6          8.36         13.93         0.87 o                         
  -6   6   6        168.17        176.26         2.22 o                         
  -5   6   6        138.90        141.24         1.70 o                         
  -4   6   6         44.51         45.16         0.89 o                         
  -3   6   6          0.11          0.02         0.36 o                         
  -2   6   6        331.35        330.92         2.74 o                         
  -1   6   6         24.86         27.04         0.85 o                         
   0   6   6         76.93         73.23         1.36 o                         
   1   6   6       1305.24       1337.50        10.06 o                         
   2   6   6       1006.06       1081.98         8.70 o                         
   3   6   6         33.13         28.61         0.82 o                         
   4   6   6        225.24        220.80         2.18 o                         
   5   6   6         44.96         31.26         1.14 o                         
   6   6   6          3.33          0.54         0.80 o                         
   7   6   6         45.03         37.06         1.68 o                         
   8   6   6          0.82          0.08         1.05 o                         
   9   6   6        120.14        108.56         3.32 o                         
  10   6   6          8.74          4.74         1.66 o                         
  11   6   6          3.53          2.80         1.62 o                         
  12   6   6         77.65         80.16         3.75 o                         
 -13   7   6          2.01          3.18         1.79 o                         
 -12   7   6         12.68         10.68         1.86 o                         
 -11   7   6          0.59          1.91         1.42 o                         
 -10   7   6         34.89         28.62         1.92 o                         
  -9   7   6          3.43          3.46         0.97 o                         
  -8   7   6        361.13        298.44         4.94 o                         
  -7   7   6        105.19         90.68         1.76 o                         
  -6   7   6        120.86         98.91         1.70 o                         
  -5   7   6        456.56        396.01         4.07 o                         
  -4   7   6        799.65        805.23         5.85 o                         
  -3   7   6        110.58        112.38         1.41 o                         
  -2   7   6        278.79        262.58         2.38 o                         
  -1   7   6        322.22        335.03         3.35 o                         
   0   7   6          0.00         -0.14         0.48 o                         
   1   7   6          4.18          6.06         0.54 o                         
   2   7   6        124.11        154.36         2.07 o                         
   3   7   6         54.00         56.53         1.06 o                         
   4   7   6        870.23        910.54         8.26 o                         
   5   7   6         35.53         40.91         1.30 o                         
   6   7   6        583.20        451.70         5.27 o                         
   7   7   6          0.45         -0.38         0.95 o                         
   8   7   6          8.12          9.33         1.21 o                         
   9   7   6         71.67         74.58         2.93 o                         
  10   7   6          0.96          0.11         1.45 o                         
  11   7   6         17.17         12.93         2.12 o                         
  12   7   6         46.31         45.71         3.09 o                         
 -13   8   6          5.75          5.32         2.09 o                         
 -12   8   6         15.36         15.27         1.91 o                         
 -11   8   6         12.07          7.46         2.03 o                         
 -10   8   6          0.00          0.15         1.18 o                         
  -9   8   6         37.97         39.26         1.68 o                         
  -8   8   6         10.30         10.26         1.05 o                         
  -7   8   6          1.35          1.42         0.67 o                         
  -6   8   6        423.47        381.36         3.85 o                         
  -5   8   6        337.30        318.01         3.31 o                         
  -4   8   6         33.11         42.86         0.89 o                         
  -3   8   6        164.05        178.54         1.87 o                         
  -2   8   6         60.46         60.85         0.97 o                         
  -1   8   6        173.43        202.78         2.63 o                         
   0   8   6         67.40         78.72         1.53 o                         
   1   8   6        452.51        511.05         4.78 o                         
   2   8   6        117.06        149.85         1.82 o                         
   3   8   6         83.86         72.83         1.25 o                         
   4   8   6        190.51        174.88         2.70 o                         
   5   8   6          1.44          2.97         0.56 o                         
   6   8   6         85.75         45.16         2.18 o                         
   7   8   6         25.07         21.31         1.35 o                         
   8   8   6        278.78        271.21         6.23 o                         
   9   8   6         12.91          9.39         1.57 o                         
  10   8   6         33.72         30.15         2.47 o                         
  11   8   6          5.18          4.66         1.92 o                         
  12   8   6          0.34          0.06         2.74 o                         
 -13   9   6          2.38          3.70         2.15 o                         
 -12   9   6          6.93          8.97         1.74 o                         
 -11   9   6          0.10         -0.79         1.53 o                         
 -10   9   6          6.69          8.07         1.32 o                         
  -9   9   6          9.05          8.32         1.13 o                         
  -8   9   6         16.67         17.84         1.09 o                         
  -7   9   6         24.60         20.06         0.94 o                         
  -6   9   6         24.45         34.63         1.38 o                         
  -5   9   6          1.41         -0.51         0.51 o                         
  -4   9   6         72.38         67.32         1.28 o                         
  -3   9   6        535.68        519.98         4.22 o                         
  -2   9   6        734.00        744.75         5.80 o                         
  -1   9   6         66.94         56.81         1.37 o                         
   0   9   6        266.03        264.73         3.14 o                         
   1   9   6        118.75        122.50         1.68 o                         
   2   9   6         58.48         66.04         1.24 o                         
   3   9   6         16.75         13.21         0.88 o                         
   4   9   6        130.40         91.99         1.84 o                         
   5   9   6         55.88         47.71         1.95 o                         
   6   9   6          0.12         -0.60         0.60 o                         
   7   9   6         27.26         31.10         1.51 o                         
   8   9   6        287.89        288.38         4.56 o                         
   9   9   6         14.18         14.02         1.70 o                         
  10   9   6        120.69        113.84         4.35 o                         
  11   9   6        113.67        109.60         4.06 o                         
  12   9   6         20.55         26.63         2.72 o                         
 -12  10   6         17.62         15.46         1.95 o                         
 -11  10   6          0.86          3.03         1.49 o                         
 -10  10   6         19.82         18.67         1.55 o                         
  -9  10   6         44.49         39.99         2.58 o                         
  -8  10   6         15.62         16.00         1.04 o                         
  -7  10   6          3.18          4.73         1.11 o                         
  -6  10   6         11.50         13.65         0.95 o                         
  -5  10   6          0.12          0.30         0.58 o                         
  -4  10   6         35.14         28.02         1.21 o                         
  -3  10   6         32.34         35.07         0.92 o                         
  -2  10   6        467.40        475.89         4.00 o                         
  -1  10   6        782.58        785.61         7.31 o                         
   0  10   6         89.87         99.71         1.83 o                         
   1  10   6         76.93         80.58         1.35 o                         
   2  10   6          1.38          0.20         0.50 o                         
   3  10   6        967.98        910.61         9.20 o                         
   4  10   6          4.28          3.35         0.71 o                         
   5  10   6          0.86         -0.64         0.87 o                         
   6  10   6         33.96         31.34         1.99 o                         
   7  10   6         63.22         59.33         2.20 o                         
   8  10   6         30.03         33.61         1.60 o                         
   9  10   6          0.50          2.14         1.59 o                         
  10  10   6        315.48        295.40         5.89 o                         
  11  10   6         38.39         40.93         2.94 o                         
  12  10   6          0.15         -2.57         2.57 o                         
 -12  11   6          5.10          1.75         2.05 o                         
 -11  11   6          5.54          5.91         1.62 o                         
 -10  11   6         93.25         84.84         2.88 o                         
  -9  11   6          0.30         -0.91         1.24 o                         
  -8  11   6        100.57         97.17         2.60 o                         
  -7  11   6        187.45        166.55         2.70 o                         
  -6  11   6        212.32        172.88         2.77 o                         
  -5  11   6        305.51        276.20         3.59 o                         
  -4  11   6         65.35         66.68         1.87 o                         
  -3  11   6        145.27        136.67         1.81 o                         
  -2  11   6          0.76          1.26         0.46 o                         
  -1  11   6        334.33        317.70         3.38 o                         
   0  11   6        113.45        109.97         1.71 o                         
   1  11   6        489.40        488.34         4.44 o                         
   2  11   6         38.38         37.28         1.36 o                         
   3  11   6         21.13         18.32         1.06 o                         
   4  11   6        278.70        267.03         3.53 o                         
   5  11   6        420.87        388.83         5.14 o                         
   6  11   6         36.97         33.15         1.70 o                         
   7  11   6          4.14          2.93         1.32 o                         
   8  11   6          0.64          1.29         1.08 o                         
   9  11   6         98.90         90.64         3.89 o                         
  10  11   6          0.83          2.71         1.71 o                         
  11  11   6         39.78         44.92         3.00 o                         
 -12  12   6          7.21          6.11         2.02 o                         
 -11  12   6         19.60         18.74         2.34 o                         
 -10  12   6         74.05         69.80         3.55 o                         
  -9  12   6         17.66         15.52         2.23 o                         
  -8  12   6          7.97          9.17         1.26 o                         
  -7  12   6         95.71         91.90         1.98 o                         
  -6  12   6         27.11         21.99         1.17 o                         
  -5  12   6         48.00         48.25         1.57 o                         
  -4  12   6         16.28         11.67         0.88 o                         
  -3  12   6          0.24         -0.41         0.51 o                         
  -2  12   6        689.80        702.28         7.00 o                         
  -1  12   6        451.85        440.03         5.06 o                         
   0  12   6       1239.64       1192.04        11.31 o                         
   1  12   6          5.53          6.87         0.68 o                         
   2  12   6          2.16          4.17         0.72 o                         
   3  12   6         19.16         18.56         1.13 o                         
   4  12   6         32.64         17.50         1.14 o                         
   5  12   6         47.95         51.31         1.73 o                         
   6  12   6          1.69          2.09         1.07 o                         
   7  12   6          8.94         12.03         1.43 o                         
   8  12   6         75.55         77.93         3.29 o                         
   9  12   6         26.09         30.75         2.54 o                         
  10  12   6        121.84        126.13         4.56 o                         
  11  12   6         81.24         73.76         3.71 o                         
 -12  13   6         29.45         18.57         3.76 o                         
 -11  13   6          0.82          1.97         1.56 o                         
 -10  13   6         11.76         15.03         2.01 o                         
  -9  13   6         21.69         27.08         2.09 o                         
  -8  13   6         35.71         35.48         1.80 o                         
  -7  13   6          5.80          8.34         1.05 o                         
  -6  13   6         60.78         56.31         1.83 o                         
  -5  13   6        154.45        121.03         2.33 o                         
  -4  13   6        175.04        146.02         2.26 o                         
  -3  13   6        100.53         93.08         1.67 o                         
  -2  13   6         16.83         17.31         0.87 o                         
  -1  13   6         17.09         14.16         0.78 o                         
   0  13   6          4.70          3.96         0.70 o                         
   1  13   6        262.18        266.55         3.44 o                         
   2  13   6        371.09        371.95         4.60 o                         
   3  13   6         23.57         17.71         1.22 o                         
   4  13   6         76.99         72.04         2.17 o                         
   5  13   6          5.50          6.57         1.24 o                         
   6  13   6        142.72        145.27         3.57 o                         
   7  13   6        225.63        221.44         3.86 o                         
   8  13   6         31.06         32.44         2.43 o                         
   9  13   6         23.53         22.40         2.30 o                         
  10  13   6         32.06         38.42         2.83 o                         
  11  13   6        170.24        157.88         5.47 o                         
 -11  14   6          3.03          5.14         1.83 o                         
 -10  14   6         82.30         82.48         3.34 o                         
  -9  14   6         52.23         54.09         3.04 o                         
  -8  14   6         20.95         18.15         1.38 o                         
  -7  14   6          1.71          0.66         0.88 o                         
  -6  14   6         16.60         24.28         1.52 o                         
  -5  14   6          4.25          3.37         0.94 o                         
  -4  14   6        187.00        192.38         2.87 o                         
  -3  14   6        368.99        304.39         3.35 o                         
  -2  14   6         15.74         14.98         0.91 o                         
  -1  14   6         51.66         46.30         1.28 o                         
   0  14   6        136.64        126.46         2.12 o                         
   1  14   6        102.60        102.09         1.83 o                         
   2  14   6       1200.56       1144.28        11.46 o                         
   3  14   6         15.40         22.43         1.22 o                         
   4  14   6          4.86          5.28         1.12 o                         
   5  14   6          2.39          1.88         1.25 o                         
   6  14   6         84.66         83.38         2.45 o                         
   7  14   6          6.50          6.73         1.39 o                         
   8  14   6         57.86         50.87         3.16 o                         
   9  14   6          2.03          3.46         1.89 o                         
  10  14   6         17.24         13.34         2.22 o                         
  11  14   6          0.69          1.08         2.40 o                         
 -11  15   6          9.31         10.93         1.97 o                         
 -10  15   6          4.09          4.51         1.59 o                         
  -9  15   6         58.39         55.27         3.14 o                         
  -8  15   6          9.60          9.64         1.27 o                         
  -7  15   6         62.86         60.27         2.17 o                         
  -6  15   6         23.49         18.28         1.45 o                         
  -5  15   6          1.30          1.09         0.97 o                         
  -4  15   6          1.29          1.22         0.87 o                         
  -3  15   6        338.81        272.20         3.23 o                         
  -2  15   6        127.12        115.28         2.02 o                         
  -1  15   6          2.94          3.76         0.72 o                         
   0  15   6          3.23          2.10         0.71 o                         
   1  15   6        862.63        823.73         9.13 o                         
   2  15   6        106.23         89.94         2.18 o                         
   3  15   6        111.88        109.25         2.25 o                         
   4  15   6         54.86         53.17         2.05 o                         
   5  15   6         11.83         12.82         1.50 o                         
   6  15   6          1.11          0.93         1.23 o                         
   7  15   6         76.19         79.74         3.10 o                         
   8  15   6          0.16         -0.25         1.68 o                         
   9  15   6          6.60          7.94         1.94 o                         
  10  15   6          5.23          7.60         2.77 o                         
 -11  16   6         14.38         18.72         2.60 o                         
 -10  16   6          9.57          9.37         2.48 o                         
  -9  16   6          3.32          2.28         1.57 o                         
  -8  16   6         16.26         22.42         2.01 o                         
  -7  16   6          7.16         11.49         1.57 o                         
  -6  16   6         61.43         59.43         2.21 o                         
  -5  16   6        140.35        128.39         2.74 o                         
  -4  16   6          0.67          0.87         0.93 o                         
  -3  16   6        109.69         88.78         2.06 o                         
  -2  16   6         26.02         22.23         1.23 o                         
  -1  16   6         31.95         33.58         1.26 o                         
   0  16   6          3.71          3.61         0.82 o                         
   1  16   6         83.44         87.04         2.13 o                         
   2  16   6         25.84         31.74         1.56 o                         
   3  16   6        151.28        169.68         3.69 o                         
   4  16   6        112.01        109.73         2.73 o                         
   5  16   6         74.04         73.39         2.81 o                         
   6  16   6          1.34          1.98         1.33 o                         
   7  16   6          3.40          0.97         1.42 o                         
   8  16   6          3.04          1.01         1.70 o                         
   9  16   6          0.85          1.24         1.82 o                         
  10  16   6          2.30          3.30         1.89 o                         
 -10  17   6          2.73          9.61         1.90 o                         
  -9  17   6         23.05         23.76         2.51 o                         
  -8  17   6        104.41        106.66         3.74 o                         
  -7  17   6         91.48         85.57         2.70 o                         
  -6  17   6          9.59         10.50         1.39 o                         
  -5  17   6         38.29         34.73         1.76 o                         
  -4  17   6         11.04          8.02         1.15 o                         
  -3  17   6         32.44         31.99         1.43 o                         
  -2  17   6        190.97        166.62         2.75 o                         
  -1  17   6         10.07          6.00         0.88 o                         
   0  17   6        224.72        212.18         3.05 o                         
   1  17   6         25.40         24.75         1.14 o                         
   2  17   6          0.57          0.75         0.91 o                         
   3  17   6        534.15        504.78         6.44 o                         
   4  17   6         53.26         53.72         2.15 o                         
   5  17   6         25.02         32.70         1.98 o                         
   6  17   6        123.05        128.58         3.67 o                         
   7  17   6         32.11         30.95         2.97 o                         
   8  17   6         51.70         55.86         3.11 o                         
   9  17   6          0.70         -1.60         1.60 o                         
  10  17   6         11.57          9.96         5.22 o                         
 -10  18   6          0.07          0.52         1.89 o                         
  -9  18   6         16.66         20.33         3.47 o                         
  -8  18   6          0.00          1.99         1.32 o                         
  -7  18   6         45.67         48.86         2.68 o                         
  -6  18   6          7.34          7.13         1.38 o                         
  -5  18   6          2.15          1.01         1.19 o                         
  -4  18   6          0.40          0.02         1.03 o                         
  -3  18   6        187.59        182.35         3.06 o                         
  -2  18   6         22.62         19.70         1.23 o                         
  -1  18   6        117.05        113.05         2.34 o                         
   0  18   6        144.47        140.10         2.41 o                         
   1  18   6         29.64         28.65         1.40 o                         
   2  18   6         23.07         28.97         1.51 o                         
   3  18   6         11.20         13.77         1.32 o                         
   4  18   6          0.78          4.89         1.21 o                         
   5  18   6         30.77         29.09         2.04 o                         
   6  18   6        129.88        129.50         3.75 o                         
   7  18   6         55.48         61.37         2.91 o                         
   8  18   6         46.66         49.48         2.96 o                         
   9  18   6         30.11         28.30         2.71 o                         
  -9  19   6          2.46          5.82         1.73 o                         
  -8  19   6         24.33         27.55         2.88 o                         
  -7  19   6         49.03         52.81         2.57 o                         
  -6  19   6         10.58         11.37         2.25 o                         
  -5  19   6         57.91         51.45         2.46 o                         
  -4  19   6         51.13         48.44         1.97 o                         
  -3  19   6         46.68         51.28         1.89 o                         
  -2  19   6         52.49         55.05         1.92 o                         
  -1  19   6         35.46         32.40         1.46 o                         
   0  19   6          7.23         11.52         1.12 o                         
   1  19   6         63.82         57.97         1.86 o                         
   2  19   6         44.22         45.64         1.90 o                         
   3  19   6          3.70          2.23         1.12 o                         
   4  19   6         58.83         63.03         2.39 o                         
   5  19   6         14.07         18.29         2.15 o                         
   6  19   6          2.79         -0.92         1.45 o                         
   7  19   6         14.09         15.03         1.75 o                         
   8  19   6          2.77          2.87         1.64 o                         
   9  19   6          2.38         -0.16         2.55 o                         
  -9  20   6          0.01          4.38         2.02 o                         
  -8  20   6          2.53          0.15         1.57 o                         
  -7  20   6          0.04          0.04         1.49 o                         
  -6  20   6          5.82          5.28         1.51 o                         
  -5  20   6        117.62        118.09         3.11 o                         
  -4  20   6          3.68          3.37         1.46 o                         
  -3  20   6         25.21         27.09         1.53 o                         
  -2  20   6        138.89        139.16         2.81 o                         
  -1  20   6         10.08         11.18         1.15 o                         
   0  20   6        225.46        207.15         3.34 o                         
   1  20   6          0.31          0.33         0.99 o                         
   2  20   6         49.06         40.84         1.90 o                         
   3  20   6         39.54         37.48         2.13 o                         
   4  20   6        169.91        172.95         4.77 o                         
   5  20   6         36.46         38.05         2.19 o                         
   6  20   6         67.20         68.08         3.06 o                         
   7  20   6          8.71         10.47         1.81 o                         
   8  20   6         25.30         22.89         2.25 o                         
  -8  21   6         18.95         17.48         2.29 o                         
  -7  21   6          6.91          7.83         1.70 o                         
  -6  21   6         68.05         70.36         2.94 o                         
  -5  21   6         52.68         54.20         2.68 o                         
  -4  21   6          5.18          4.29         1.20 o                         
  -3  21   6          0.08          1.57         1.10 o                         
  -2  21   6         34.33         35.75         1.87 o                         
  -1  21   6         13.82         15.34         1.35 o                         
   0  21   6          0.03          0.36         0.97 o                         
   1  21   6         50.86         54.97         2.20 o                         
   2  21   6          1.13          1.98         1.40 o                         
   3  21   6        117.49        112.21         3.43 o                         
   4  21   6          8.25         10.12         1.52 o                         
   5  21   6          6.35          3.50         1.58 o                         
   6  21   6          4.33          6.99         1.63 o                         
   7  21   6         16.85         20.39         2.02 o                         
  -7  22   6         23.63         24.45         2.62 o                         
  -6  22   6         32.98         34.12         2.24 o                         
  -5  22   6         58.14         67.94         3.23 o                         
  -4  22   6         44.97         52.12         2.96 o                         
  -3  22   6         97.01        105.33         2.87 o                         
  -2  22   6         69.88         67.89         2.41 o                         
  -1  22   6         25.68         26.73         1.65 o                         
   0  22   6         18.59         24.21         1.79 o                         
   1  22   6          0.53          1.60         1.08 o                         
   2  22   6         26.69         24.44         1.75 o                         
   3  22   6         68.51         77.38         2.72 o                         
   4  22   6         23.07         23.63         2.04 o                         
   5  22   6         14.02         20.22         1.98 o                         
   6  22   6          3.39          8.82         1.73 o                         
   7  22   6         32.03         27.42         2.65 o                         
  -6  23   6         24.61         25.80         2.07 o                         
  -5  23   6         81.68         80.46         3.11 o                         
  -4  23   6         22.38         29.99         2.80 o                         
  -3  23   6          0.00          4.29         1.36 o                         
  -2  23   6         19.21         19.50         1.59 o                         
  -1  23   6          0.37          0.19         1.17 o                         
   0  23   6          0.68          0.06         1.17 o                         
   1  23   6          0.41          0.35         1.16 o                         
   2  23   6        102.84         98.40         2.88 o                         
   3  23   6          3.34         -0.28         1.42 o                         
   4  23   6          0.98          2.37         1.52 o                         
   5  23   6          0.01          0.86         1.54 o                         
   6  23   6         20.18         22.04         2.41 o                         
  -5  24   6          4.62          7.83         1.71 o                         
  -4  24   6         62.20         67.86         2.89 o                         
  -3  24   6         14.86         16.09         1.80 o                         
  -2  24   6         24.88         24.00         1.83 o                         
  -1  24   6          0.05         -0.57         1.20 o                         
   0  24   6          9.10          8.75         1.39 o                         
   1  24   6         17.75         11.97         1.60 o                         
   2  24   6          0.52          2.79         1.39 o                         
   3  24   6          9.35          5.23         1.63 o                         
   4  24   6         13.37         13.04         1.82 o                         
   5  24   6          0.38          4.97         2.23 o                         
  -4  25   6          7.84         10.03         1.97 o                         
  -3  25   6         16.89         24.47         2.60 o                         
  -2  25   6         16.50         19.78         2.05 o                         
  -1  25   6         28.69         32.64         3.28 o                         
   0  25   6          3.87          1.80         1.45 o                         
   1  25   6         12.20          9.49         2.88 o                         
   2  25   6         24.16         23.95         2.15 o                         
   3  25   6         18.02         20.27         2.28 o                         
  -2  26   6          8.04         11.33         1.95 o                         
  -1  26   6          4.97          6.38         1.84 o                         
   0  26   6          5.65          5.92         1.76 o                         
   1  26   6          0.68          1.88         1.91 o                         
 -13   0   7         18.16         13.72         2.70 o                         
 -11   0   7        343.27        344.79         8.62 o                         
  -9   0   7        119.53        106.97         4.15 o                         
  -7   0   7        192.53        173.95         4.83 o                         
  -5   0   7         17.15         11.16         0.72 o                         
  -3   0   7        545.20        629.24         7.35 o                         
  -1   0   7       5873.07       6514.49        67.49 o                         
   1   0   7        120.98        111.80         1.94 o                         
   3   0   7         62.85         74.15         1.69 o                         
   5   0   7         10.61         18.00         1.48 o                         
   7   0   7         15.51         16.30         1.95 o                         
   9   0   7         78.82         84.76         4.31 o                         
  11   0   7          4.80          5.77         2.24 o                         
 -13   1   7          5.65          3.81         1.60 o                         
 -12   1   7          0.11          2.66         1.43 o                         
 -11   1   7          8.60         10.39         1.60 o                         
 -10   1   7          0.57         -0.23         1.20 o                         
  -9   1   7         73.53         72.81         2.42 o                         
  -8   1   7         95.43        100.46         2.29 o                         
  -7   1   7         30.33         30.28         1.24 o                         
  -6   1   7          0.01          0.56         0.85 o                         
  -5   1   7         33.89         43.20         0.92 o                         
  -4   1   7          9.75          8.54         0.50 o                         
  -3   1   7        504.84        527.39         4.17 o                         
  -2   1   7        907.75       1045.85         7.37 o                         
  -1   1   7       4405.98       4894.77        34.73 o                         
   0   1   7        127.57        119.29         1.38 o                         
   1   1   7         24.25         39.47         0.76 o                         
   2   1   7         25.40         19.08         0.65 o                         
   3   1   7          1.96          4.23         0.48 o                         
   4   1   7         45.97         40.62         1.02 o                         
   5   1   7       1339.62       1273.35        11.67 o                         
   6   1   7         58.39         54.23         1.90 o                         
   7   1   7         89.09         76.33         2.27 o                         
   8   1   7         43.02         29.23         1.73 o                         
   9   1   7         17.98         24.32         1.98 o                         
  10   1   7         21.08         22.82         2.22 o                         
  11   1   7         41.25         37.01         2.77 o                         
  12   1   7          0.33          1.48         2.13 o                         
 -13   2   7         17.05         13.00         3.42 o                         
 -12   2   7          3.39          2.18         1.48 o                         
 -11   2   7          0.09          4.70         1.45 o                         
 -10   2   7          5.77          8.21         1.60 o                         
  -9   2   7        161.79        165.39         3.21 o                         
  -8   2   7          1.38          1.62         0.86 o                         
  -7   2   7         63.47         71.65         1.82 o                         
  -6   2   7          7.52          5.37         0.74 o                         
  -5   2   7        118.70        107.57         1.44 o                         
  -4   2   7          2.95          6.53         0.51 o                         
  -3   2   7          3.50          6.66         0.43 o                         
  -2   2   7        218.90        213.37         1.90 o                         
  -1   2   7        752.18        891.54         6.52 o                         
   0   2   7        337.93        355.36         2.93 o                         
   1   2   7        694.58        851.19         6.35 o                         
   2   2   7        233.78        248.38         2.20 o                         
   3   2   7        126.37        109.39         1.43 o                         
   4   2   7         42.80         35.14         1.00 o                         
   5   2   7        301.38        283.72         3.37 o                         
   6   2   7         15.50         14.62         1.15 o                         
   7   2   7          0.03          2.32         1.02 o                         
   8   2   7         56.10         56.70         2.28 o                         
   9   2   7        147.68        129.70         3.28 o                         
  10   2   7          0.01          1.90         1.58 o                         
  11   2   7         27.91         28.01         2.49 o                         
  12   2   7          0.93          0.09         1.84 o                         
 -13   3   7          1.46          2.87         1.75 o                         
 -12   3   7          1.12          0.32         1.45 o                         
 -11   3   7         29.68         32.40         2.77 o                         
 -10   3   7        175.25        167.22         3.90 o                         
  -9   3   7         15.07         20.76         1.66 o                         
  -8   3   7         11.50         12.39         1.13 o                         
  -7   3   7         76.95         76.68         1.84 o                         
  -6   3   7        114.16        125.50         1.91 o                         
  -5   3   7         43.92         43.65         0.97 o                         
  -4   3   7          0.20          0.46         0.38 o                         
  -3   3   7       1255.74       1351.15        10.15 o                         
  -2   3   7        728.52        754.35         5.50 o                         
  -1   3   7         33.86         37.95         0.72 o                         
   0   3   7         39.80         59.04         0.96 o                         
   1   3   7         42.10         28.28         0.69 o                         
   2   3   7        375.49        386.38         3.40 o                         
   3   3   7         50.40         43.00         0.92 o                         
   4   3   7        126.61        130.49         1.75 o                         
   5   3   7        152.81        156.31         2.85 o                         
   6   3   7         73.40         64.51         1.91 o                         
   7   3   7       1321.33       1198.14        12.78 o                         
   8   3   7         22.03         19.29         1.63 o                         
   9   3   7          2.31          1.08         1.49 o                         
  10   3   7          1.11          0.99         1.56 o                         
  11   3   7          1.76         -0.11         1.75 o                         
  12   3   7          4.10          4.66         2.13 o                         
 -13   4   7          7.80          7.22         2.79 o                         
 -12   4   7          9.48          7.67         2.89 o                         
 -11   4   7         11.58         12.37         1.87 o                         
 -10   4   7        106.59         96.10         2.74 o                         
  -9   4   7          5.90          5.98         1.21 o                         
  -8   4   7         15.31         16.97         1.38 o                         
  -7   4   7          1.18         -0.24         0.60 o                         
  -6   4   7          0.11          0.19         0.57 o                         
  -5   4   7          6.12          7.03         0.53 o                         
  -4   4   7        336.11        336.02         2.77 o                         
  -3   4   7        244.32        299.32         2.82 o                         
  -2   4   7        288.38        290.70         2.64 o                         
  -1   4   7         16.91          6.52         0.42 o                         
   0   4   7        955.79       1062.65         9.03 o                         
   1   4   7        185.02        190.84         2.12 o                         
   2   4   7        957.17       1137.29         8.44 o                         
   3   4   7       1377.77       1372.42         9.76 o                         
   4   4   7        114.90        129.73         1.73 o                         
   5   4   7         50.40         41.42         1.69 o                         
   6   4   7         66.13         79.48         2.77 o                         
   7   4   7        166.21        206.75         3.90 o                         
   8   4   7         97.52         94.29         2.76 o                         
   9   4   7          1.04          1.54         1.33 o                         
  10   4   7          2.98          6.31         1.65 o                         
  11   4   7          1.66          1.76         1.70 o                         
  12   4   7          6.77          9.64         2.08 o                         
 -13   5   7         18.45         14.75         2.13 o                         
 -12   5   7          5.48          9.39         1.81 o                         
 -11   5   7         21.10         21.58         2.04 o                         
 -10   5   7          0.94         -1.23         1.25 o                         
  -9   5   7         28.51         30.60         1.42 o                         
  -8   5   7         47.69         41.54         1.33 o                         
  -7   5   7         16.63         16.03         0.92 o                         
  -6   5   7          3.49          5.35         0.64 o                         
  -5   5   7         40.70         30.31         0.82 o                         
  -4   5   7         15.12         13.55         0.64 o                         
  -3   5   7        460.63        512.34         4.09 o                         
  -2   5   7        481.44        505.22         4.22 o                         
  -1   5   7         53.14         59.95         0.89 o                         
   0   5   7        166.08        187.88         1.98 o                         
   1   5   7         15.39         19.19         0.72 o                         
   2   5   7        758.57        881.96         6.67 o                         
   3   5   7        478.08        465.36         4.08 o                         
   4   5   7        440.44        428.30         4.14 o                         
   5   5   7         91.56        105.46         2.05 o                         
   6   5   7        814.09        745.18         9.50 o                         
   7   5   7         32.18         39.91         1.70 o                         
   8   5   7         50.23         51.37         2.01 o                         
   9   5   7         89.18         91.84         3.53 o                         
  10   5   7         14.28          9.87         1.72 o                         
  11   5   7          9.96          8.26         1.84 o                         
  12   5   7          2.27          6.02         2.05 o                         
 -13   6   7         20.92         21.38         2.29 o                         
 -12   6   7          0.26         -0.16         1.67 o                         
 -11   6   7         57.88         58.14         3.05 o                         
 -10   6   7          0.00         -1.06         1.06 o                         
  -9   6   7         37.00         34.28         1.66 o                         
  -8   6   7          7.47          7.53         0.82 o                         
  -7   6   7         99.78        100.01         2.07 o                         
  -6   6   7         46.84         43.41         1.43 o                         
  -5   6   7         33.10         37.55         1.12 o                         
  -4   6   7        108.81        109.52         1.48 o                         
  -3   6   7        823.15        799.64         6.59 o                         
  -2   6   7        817.66        838.88         6.36 o                         
  -1   6   7         59.47         59.22         1.07 o                         
   0   6   7         11.88         16.62         0.73 o                         
   1   6   7        179.95        192.99         2.15 o                         
   2   6   7          9.74          8.50         0.61 o                         
   3   6   7        250.14        285.83         2.72 o                         
   4   6   7          5.13          7.43         0.92 o                         
   5   6   7         18.94         15.10         1.06 o                         
   6   6   7        741.01        690.85         8.86 o                         
   7   6   7         27.96         22.13         1.50 o                         
   8   6   7        360.21        337.65         7.83 o                         
   9   6   7          0.10          0.37         1.26 o                         
  10   6   7          1.32          1.44         1.77 o                         
  11   6   7          0.27          0.25         1.76 o                         
  12   6   7         14.33         13.58         2.23 o                         
 -13   7   7          1.46          7.27         2.15 o                         
 -12   7   7          6.49          6.93         1.79 o                         
 -11   7   7          1.79         -0.43         1.35 o                         
 -10   7   7         28.67         30.81         1.94 o                         
  -9   7   7          5.39          6.14         0.94 o                         
  -8   7   7          0.45          0.58         0.73 o                         
  -7   7   7        129.74        120.45         2.12 o                         
  -6   7   7        276.27        235.32         3.00 o                         
  -5   7   7         24.78         32.49         1.05 o                         
  -4   7   7         39.94         25.91         0.74 o                         
  -3   7   7         71.16         73.06         1.24 o                         
  -2   7   7         13.56         15.55         0.56 o                         
  -1   7   7        122.00        106.78         1.66 o                         
   0   7   7        185.76        189.63         2.33 o                         
   1   7   7        144.25        167.07         1.80 o                         
   2   7   7          0.00          0.21         0.49 o                         
   3   7   7        126.23        120.91         1.75 o                         
   4   7   7         90.72         90.61         1.99 o                         
   5   7   7         25.52         17.74         1.23 o                         
   6   7   7        130.55        105.24         2.37 o                         
   7   7   7          8.23         15.94         1.25 o                         
   8   7   7        398.06        386.22         5.96 o                         
   9   7   7         18.41         20.99         1.70 o                         
  10   7   7         38.91         37.00         2.64 o                         
  11   7   7          5.50          8.72         2.06 o                         
  12   7   7          0.34          1.52         2.32 o                         
 -13   8   7          2.06          4.99         2.83 o                         
 -12   8   7         22.79         25.18         2.40 o                         
 -11   8   7         34.69         34.34         2.34 o                         
 -10   8   7          0.34          0.27         1.11 o                         
  -9   8   7         39.70         38.74         1.42 o                         
  -8   8   7        208.98        185.37         2.63 o                         
  -7   8   7          2.50          1.61         0.66 o                         
  -6   8   7        270.86        219.39         3.02 o                         
  -5   8   7         91.32         85.63         1.55 o                         
  -4   8   7        299.45        309.12         3.17 o                         
  -3   8   7        608.31        589.70         5.31 o                         
  -2   8   7        400.00        347.36         3.52 o                         
  -1   8   7        565.56        621.75         5.68 o                         
   0   8   7         85.75         80.44         1.57 o                         
   1   8   7        304.00        292.59         3.17 o                         
   2   8   7        348.17        346.78         3.53 o                         
   3   8   7          4.45          6.15         0.76 o                         
   4   8   7          1.54          0.22         0.66 o                         
   5   8   7          0.35          2.70         1.01 o                         
   6   8   7         77.68         67.53         1.84 o                         
   7   8   7        143.61        132.37         2.74 o                         
   8   8   7         11.34         14.62         1.30 o                         
   9   8   7          2.46          1.90         1.54 o                         
  10   8   7         11.29         11.88         1.93 o                         
  11   8   7         33.68         33.32         2.60 o                         
  12   8   7         14.36         14.98         3.53 o                         
 -12   9   7          0.40         -0.61         1.63 o                         
 -11   9   7         31.83         36.73         2.34 o                         
 -10   9   7         14.84         16.50         1.51 o                         
  -9   9   7         31.35         29.27         1.26 o                         
  -8   9   7         48.78         43.38         1.31 o                         
  -7   9   7         42.99         39.96         1.52 o                         
  -6   9   7          3.62          0.74         0.76 o                         
  -5   9   7        166.28        160.16         2.09 o                         
  -4   9   7         19.76         17.51         0.84 o                         
  -3   9   7         61.95         67.99         1.32 o                         
  -2   9   7        177.02        152.68         1.96 o                         
  -1   9   7        632.88        660.46         6.30 o                         
   0   9   7        166.20        154.47         2.17 o                         
   1   9   7        122.07        131.81         1.81 o                         
   2   9   7         45.13         41.43         2.15 o                         
   3   9   7        177.35        196.70         2.76 o                         
   4   9   7         15.32         13.49         0.90 o                         
   5   9   7        436.37        355.68         5.45 o                         
   6   9   7        126.93        111.32         3.23 o                         
   7   9   7         28.45         24.97         1.27 o                         
   8   9   7         90.23         80.44         2.23 o                         
   9   9   7        192.47        182.30         4.55 o                         
  10   9   7          1.53          3.33         1.70 o                         
  11   9   7        106.66        112.59         3.94 o                         
  12   9   7         26.56         18.32         3.47 o                         
 -12  10   7         17.74         15.50         2.72 o                         
 -11  10   7          4.25          2.66         1.41 o                         
 -10  10   7         27.82         31.20         1.77 o                         
  -9  10   7          0.18         -0.95         0.95 o                         
  -8  10   7         10.06          7.36         1.20 o                         
  -7  10   7         57.06         47.32         1.72 o                         
  -6  10   7         26.23         25.60         1.23 o                         
  -5  10   7          0.56          1.27         0.67 o                         
  -4  10   7         17.05         25.44         0.96 o                         
  -3  10   7        301.61        322.95         3.28 o                         
  -2  10   7          0.01          0.33         0.54 o                         
  -1  10   7         10.69         12.43         0.96 o                         
   0  10   7       2124.18       2027.93        17.92 o                         
   1  10   7         77.73         73.66         1.95 o                         
   2  10   7          0.12         -0.56         0.56 o                         
   3  10   7        137.22        137.81         2.16 o                         
   4  10   7        139.16         93.34         2.63 o                         
   5  10   7         17.72         20.35         1.35 o                         
   6  10   7          3.78          1.46         1.14 o                         
   7  10   7          0.66          0.26         1.22 o                         
   8  10   7         25.11         26.64         1.43 o                         
   9  10   7         73.82         78.44         3.80 o                         
  10  10   7        121.12        115.10         3.77 o                         
  11  10   7         13.54         16.82         2.04 o                         
 -12  11   7          4.61          6.03         2.07 o                         
 -11  11   7         31.81         31.76         2.55 o                         
 -10  11   7          1.71          0.71         1.48 o                         
  -9  11   7          0.00         -0.10         1.24 o                         
  -8  11   7         37.30         34.27         1.59 o                         
  -7  11   7          2.66          7.44         1.01 o                         
  -6  11   7          0.09         -0.71         0.71 o                         
  -5  11   7        714.21        597.55         6.76 o                         
  -4  11   7         18.30          9.51         0.92 o                         
  -3  11   7        553.34        518.43         4.77 o                         
  -2  11   7         36.05         28.50         0.92 o                         
  -1  11   7        119.25        116.48         2.41 o                         
   0  11   7        262.34        254.03         3.93 o                         
   1  11   7        684.02        669.68         7.47 o                         
   2  11   7        117.33        117.71         2.00 o                         
   3  11   7         18.99         22.10         1.12 o                         
   4  11   7         59.95         31.55         1.45 o                         
   5  11   7          8.63         13.00         1.26 o                         
   6  11   7         12.88         14.20         1.49 o                         
   7  11   7         53.19         55.38         2.38 o                         
   8  11   7         24.36         29.42         2.24 o                         
   9  11   7         19.90         24.62         3.78 o                         
  10  11   7         43.44         49.66         4.01 o                         
  11  11   7          3.79          7.47         2.40 o                         
 -12  12   7         14.90         16.73         2.94 o                         
 -11  12   7          3.88          7.50         1.65 o                         
 -10  12   7         12.97         15.23         1.88 o                         
  -9  12   7          4.22          9.02         1.57 o                         
  -8  12   7          5.01          5.68         1.06 o                         
  -7  12   7          1.71          1.80         1.14 o                         
  -6  12   7          1.57          3.00         0.85 o                         
  -5  12   7        323.93        242.25         3.19 o                         
  -4  12   7         30.32         27.19         1.12 o                         
  -3  12   7        183.89        159.34         2.09 o                         
  -2  12   7         23.38         25.92         0.96 o                         
  -1  12   7         85.67         87.96         2.45 o                         
   0  12   7        325.41        325.07         5.03 o                         
   1  12   7       1252.38       1197.19        10.46 o                         
   2  12   7        298.48        258.27         3.21 o                         
   3  12   7         91.70         66.07         1.67 o                         
   4  12   7         36.67         36.41         1.53 o                         
   5  12   7         66.31         65.56         2.26 o                         
   6  12   7         79.94         71.77         2.57 o                         
   7  12   7          8.16          8.12         1.38 o                         
   8  12   7         16.83         20.53         2.38 o                         
   9  12   7         82.06         88.02         4.20 o                         
  10  12   7         43.90         44.26         3.15 o                         
  11  12   7         10.80         11.93         2.37 o                         
 -11  13   7         44.42         43.33         2.63 o                         
 -10  13   7         38.35         43.51         2.69 o                         
  -9  13   7         56.74         56.76         2.64 o                         
  -8  13   7         50.19         48.74         2.35 o                         
  -7  13   7        201.12        189.64         3.08 o                         
  -6  13   7        119.94        120.72         2.56 o                         
  -5  13   7          1.97          1.03         0.80 o                         
  -4  13   7        606.59        570.45         5.73 o                         
  -3  13   7         93.01         87.88         1.87 o                         
  -2  13   7        170.97        164.18         2.19 o                         
  -1  13   7         79.41         77.06         2.91 o                         
   0  13   7        294.50        281.28         4.50 o                         
   1  13   7        179.70        185.15         2.50 o                         
   2  13   7          3.54          9.29         0.87 o                         
   3  13   7        114.55         98.50         2.35 o                         
   4  13   7        232.20        218.26         3.63 o                         
   5  13   7          1.72          1.33         1.11 o                         
   6  13   7         44.26         50.16         2.03 o                         
   7  13   7         55.36         59.00         2.64 o                         
   8  13   7          0.01         -1.33         1.54 o                         
   9  13   7         49.74         48.21         3.05 o                         
  10  13   7          1.03          1.12         2.01 o                         
  11  13   7          6.90         10.54         3.82 o                         
 -11  14   7          1.20          5.25         1.79 o                         
 -10  14   7         20.18         21.86         2.09 o                         
  -9  14   7         10.85         12.24         1.85 o                         
  -8  14   7         41.25         44.30         2.21 o                         
  -7  14   7         13.32         14.44         1.76 o                         
  -6  14   7          3.06          1.89         0.97 o                         
  -5  14   7          6.22          7.53         0.97 o                         
  -4  14   7         11.28          9.87         0.99 o                         
  -3  14   7          0.04          0.65         0.76 o                         
  -2  14   7         20.38         18.06         1.08 o                         
  -1  14   7         33.24         37.26         1.27 o                         
   0  14   7         76.04         67.58         1.50 o                         
   1  14   7        165.44        174.94         2.62 o                         
   2  14   7        205.96        186.47         2.72 o                         
   3  14   7         41.28         42.15         1.55 o                         
   4  14   7         74.56         62.94         2.35 o                         
   5  14   7          9.06          7.13         1.37 o                         
   6  14   7         53.17         58.87         2.40 o                         
   7  14   7         21.56         20.35         2.11 o                         
   8  14   7          0.49          2.18         1.92 o                         
   9  14   7         50.89         49.73         3.26 o                         
  10  14   7         15.48         17.01         2.42 o                         
 -11  15   7         29.94         26.86         3.91 o                         
 -10  15   7         62.14         57.34         2.84 o                         
  -9  15   7         28.48         32.16         2.33 o                         
  -8  15   7          4.36         10.33         1.59 o                         
  -7  15   7          2.94          1.10         1.07 o                         
  -6  15   7          4.96          8.97         1.24 o                         
  -5  15   7          0.09         -0.37         0.93 o                         
  -4  15   7         32.37         39.40         1.46 o                         
  -3  15   7         18.93         28.36         1.33 o                         
  -2  15   7          0.33         -0.61         0.61 o                         
  -1  15   7          9.13          7.08         0.82 o                         
   0  15   7          0.53          0.21         0.67 o                         
   1  15   7         36.28         35.81         1.26 o                         
   2  15   7          2.92          2.55         1.00 o                         
   3  15   7         18.34         18.64         1.20 o                         
   4  15   7          0.79          2.18         1.07 o                         
   5  15   7          4.61          5.17         1.52 o                         
   6  15   7          0.71          2.45         1.75 o                         
   7  15   7         39.20         40.88         2.56 o                         
   8  15   7          0.45         -1.69         1.69 o                         
   9  15   7          6.43          5.34         2.34 o                         
  10  15   7          1.45          3.84         2.99 o                         
 -10  16   7          1.17          2.17         1.84 o                         
  -9  16   7         47.23         47.69         2.66 o                         
  -8  16   7         23.27         24.08         2.04 o                         
  -7  16   7         25.96         29.82         1.78 o                         
  -6  16   7          5.12          5.36         1.24 o                         
  -5  16   7          4.20          6.17         1.11 o                         
  -4  16   7         61.83         60.04         1.95 o                         
  -3  16   7          6.61          8.86         0.94 o                         
  -2  16   7          2.35          3.01         0.76 o                         
  -1  16   7          0.09         -0.41         0.81 o                         
   0  16   7         98.41         93.39         2.21 o                         
   1  16   7         41.83         43.13         1.87 o                         
   2  16   7        172.85        165.63         3.39 o                         
   3  16   7         39.45         41.71         1.83 o                         
   4  16   7          0.28          0.09         1.05 o                         
   5  16   7        140.94        142.95         3.52 o                         
   6  16   7         53.66         57.14         4.05 o                         
   7  16   7          5.73          7.41         1.74 o                         
   8  16   7          8.50          9.42         1.88 o                         
   9  16   7          6.52          7.27         2.00 o                         
  10  16   7         13.00         14.16         2.56 o                         
 -10  17   7         55.32         52.49         3.09 o                         
  -9  17   7          1.82          1.94         1.86 o                         
  -8  17   7         21.11         24.37         2.08 o                         
  -7  17   7        247.22        235.39         4.18 o                         
  -6  17   7         33.70         31.87         1.84 o                         
  -5  17   7         37.19         41.10         1.83 o                         
  -4  17   7          0.05          0.01         1.01 o                         
  -3  17   7         36.53         35.62         1.41 o                         
  -2  17   7         24.85         23.78         1.15 o                         
  -1  17   7          1.73          0.06         0.76 o                         
   0  17   7        201.11        180.50         2.85 o                         
   1  17   7        123.73        111.05         2.65 o                         
   2  17   7         91.94         90.12         2.34 o                         
   3  17   7         86.14         83.65         2.46 o                         
   4  17   7        319.43        300.36         4.69 o                         
   5  17   7         12.58         15.21         1.63 o                         
   6  17   7          6.16          4.36         1.46 o                         
   7  17   7         96.50         95.20         5.29 o                         
   8  17   7          9.77          9.01         2.15 o                         
   9  17   7          2.87          7.11         2.18 o                         
  -9  18   7          2.45          2.40         1.59 o                         
  -8  18   7         13.05         17.39         1.99 o                         
  -7  18   7        145.98        155.75         3.95 o                         
  -6  18   7          0.95          1.23         1.50 o                         
  -5  18   7          7.40          6.78         1.27 o                         
  -4  18   7         45.23         52.55         1.95 o                         
  -3  18   7          1.00          0.61         0.86 o                         
  -2  18   7          6.66          4.10         0.87 o                         
  -1  18   7          5.13          8.53         1.17 o                         
   0  18   7         58.74         56.14         1.61 o                         
   1  18   7         28.56         29.33         1.32 o                         
   2  18   7          1.82          1.64         1.01 o                         
   3  18   7        127.95        116.59         2.83 o                         
   4  18   7          0.12          2.88         1.73 o                         
   5  18   7         79.30         82.21         2.72 o                         
   6  18   7         63.44         65.96         3.63 o                         
   7  18   7         28.87         31.07         2.52 o                         
   8  18   7          0.75         -0.72         1.81 o                         
   9  18   7         40.64         38.39         3.44 o                         
  -9  19   7         12.33          9.00         2.21 o                         
  -8  19   7         18.55         22.06         2.03 o                         
  -7  19   7        127.48        124.99         3.70 o                         
  -6  19   7         21.26         22.95         1.76 o                         
  -5  19   7         16.49         23.99         1.66 o                         
  -4  19   7          8.68          7.46         1.25 o                         
  -3  19   7          0.15          1.41         0.97 o                         
  -2  19   7          7.79          9.70         1.05 o                         
  -1  19   7        157.84        134.42         2.62 o                         
   0  19   7         17.96         19.09         1.25 o                         
   1  19   7         46.07         43.91         1.76 o                         
   2  19   7          1.41          1.22         1.05 o                         
   3  19   7         38.45         45.22         2.08 o                         
   4  19   7         16.67         21.70         1.86 o                         
   5  19   7        200.52        186.12         4.28 o                         
   6  19   7         24.54         28.52         2.15 o                         
   7  19   7         28.20         28.86         2.33 o                         
   8  19   7          2.33          0.87         1.69 o                         
  -8  20   7         20.68         25.33         2.48 o                         
  -7  20   7         34.11         44.49         2.51 o                         
  -6  20   7         31.31         36.41         2.25 o                         
  -5  20   7         79.53         79.02         2.80 o                         
  -4  20   7         33.16         37.87         2.15 o                         
  -3  20   7          0.01          1.26         1.05 o                         
  -2  20   7        111.01        109.79         2.64 o                         
  -1  20   7         15.79         23.89         1.41 o                         
   0  20   7         21.88         21.53         1.46 o                         
   1  20   7          0.51         -0.94         1.03 o                         
   2  20   7         24.90         26.35         1.65 o                         
   3  20   7        171.32        182.53         3.99 o                         
   4  20   7        370.94        349.14         7.68 o                         
   5  20   7          4.95          4.32         1.37 o                         
   6  20   7          6.68          5.89         2.04 o                         
   7  20   7          3.33          4.32         1.70 o                         
   8  20   7         15.90         19.24         2.35 o                         
  -8  21   7          8.28         14.07         2.34 o                         
  -7  21   7          0.45          2.77         1.51 o                         
  -6  21   7         39.53         38.74         2.35 o                         
  -5  21   7        127.79        128.31         3.34 o                         
  -4  21   7          0.28          0.61         1.36 o                         
  -3  21   7          0.14          2.60         1.13 o                         
  -2  21   7         22.04         26.55         1.67 o                         
  -1  21   7          0.07          0.51         1.11 o                         
   0  21   7          7.10          9.78         1.42 o                         
   1  21   7          0.65          0.07         1.01 o                         
   2  21   7          0.03         -0.24         1.06 o                         
   3  21   7          0.70          0.59         1.56 o                         
   4  21   7         54.50         47.33         2.25 o                         
   5  21   7          0.99         -0.03         1.75 o                         
   6  21   7          3.65          2.94         1.59 o                         
   7  21   7         34.32         32.27         3.38 o                         
  -7  22   7          3.46          5.02         1.76 o                         
  -6  22   7          1.58          3.68         1.71 o                         
  -5  22   7          8.82         13.61         1.90 o                         
  -4  22   7         36.62         35.80         2.07 o                         
  -3  22   7         64.78         65.85         2.93 o                         
  -2  22   7          1.03          3.63         1.34 o                         
  -1  22   7          3.00          5.36         1.39 o                         
   0  22   7         33.35         36.57         1.75 o                         
   1  22   7         18.33         17.86         1.53 o                         
   2  22   7          0.63          1.21         1.28 o                         
   3  22   7         33.08         28.39         1.91 o                         
   4  22   7          5.71          5.80         1.55 o                         
   5  22   7         46.88         44.05         2.48 o                         
   6  22   7         25.20         28.20         2.98 o                         
  -6  23   7          1.65          1.93         1.59 o                         
  -5  23   7          0.40          4.40         1.54 o                         
  -4  23   7        131.79        137.93         4.54 o                         
  -3  23   7         12.53         14.24         1.60 o                         
  -2  23   7         19.81         21.33         1.82 o                         
  -1  23   7         13.62         14.52         1.59 o                         
   0  23   7          2.23          2.68         1.19 o                         
   1  23   7          2.13          1.87         1.47 o                         
   2  23   7          0.29         -0.37         1.24 o                         
   3  23   7         11.78         14.45         1.74 o                         
   4  23   7         12.18         18.46         1.84 o                         
   5  23   7          1.58          2.29         1.62 o                         
  -5  24   7         14.69         19.65         2.36 o                         
  -4  24   7        129.85        133.09         4.41 o                         
  -3  24   7        190.14        180.59         4.62 o                         
  -2  24   7          0.88          5.87         1.39 o                         
  -1  24   7         19.91         19.35         1.69 o                         
   0  24   7          0.00          0.65         1.26 o                         
   1  24   7         81.41         78.46         3.21 o                         
   2  24   7          1.29          2.95         1.58 o                         
   3  24   7          1.11          0.05         1.61 o                         
   4  24   7          0.45          2.17         2.20 o                         
  -3  25   7         12.17         18.13         2.15 o                         
  -2  25   7        100.12         91.88         3.18 o                         
  -1  25   7          4.98          7.40         1.73 o                         
   0  25   7         18.73         23.03         2.11 o                         
   1  25   7         29.08         30.42         2.28 o                         
   2  25   7          2.28          5.43         2.03 o                         
   3  25   7          8.65          7.92         2.90 o                         
 -12   0   8        119.49        105.01         4.77 o                         
 -10   0   8        288.90        285.80         6.41 o                         
  -8   0   8        312.58        321.97         5.60 o                         
  -6   0   8         31.21         32.62         1.51 o                         
  -4   0   8          0.00          0.53         0.81 o                         
  -2   0   8        590.31        735.81         7.83 o                         
   0   0   8       2376.39       2670.12        24.84 o                         
   2   0   8          9.48          3.66         0.65 o                         
   4   0   8        115.58        116.47         2.48 o                         
   6   0   8          8.47         10.03         1.81 o                         
   8   0   8         77.71         84.51         4.17 o                         
  10   0   8         37.02         30.98         3.18 o                         
  12   0   8          1.10          3.10         3.41 o                         
 -13   1   8          0.15          0.15         1.59 o                         
 -12   1   8          4.54          3.04         1.96 o                         
 -11   1   8          0.07          0.37         1.17 o                         
 -10   1   8          0.05          0.08         1.09 o                         
  -9   1   8         45.60         48.81         2.15 o                         
  -8   1   8         25.30         24.14         1.29 o                         
  -7   1   8         23.34         27.60         1.12 o                         
  -6   1   8         19.30         26.20         1.03 o                         
  -5   1   8         61.51         63.18         1.26 o                         
  -4   1   8        196.76        196.84         2.11 o                         
  -3   1   8          0.11          0.54         0.37 o                         
  -2   1   8        612.97        626.30         4.77 o                         
  -1   1   8        162.10        183.20         1.71 o                         
   0   1   8        364.89        463.74         3.67 o                         
   1   1   8        138.69        141.36         1.56 o                         
   2   1   8         25.03         29.13         0.79 o                         
   3   1   8        377.02        331.88         3.02 o                         
   4   1   8          1.08          0.81         0.66 o                         
   5   1   8       1394.56       1353.63        15.06 o                         
   6   1   8       1311.93       1184.74        10.75 o                         
   7   1   8          3.04          4.53         1.08 o                         
   8   1   8         14.37         17.88         1.57 o                         
   9   1   8         25.05         26.34         2.06 o                         
  10   1   8         60.91         63.10         3.54 o                         
  11   1   8          7.57          7.87         2.53 o                         
  12   1   8         16.29         16.87         2.41 o                         
 -13   2   8         12.90         11.09         2.26 o                         
 -12   2   8          0.02         -0.23         1.28 o                         
 -11   2   8          1.57          0.93         1.73 o                         
 -10   2   8          6.36          5.88         1.28 o                         
  -9   2   8         54.02         56.47         2.24 o                         
  -8   2   8          1.73          3.50         0.93 o                         
  -7   2   8          4.22          3.05         0.69 o                         
  -6   2   8        106.12        105.48         1.64 o                         
  -5   2   8        124.25        120.70         1.72 o                         
  -4   2   8          8.15          7.44         0.48 o                         
  -3   2   8       1915.46       1997.55        13.39 o                         
  -2   2   8         29.20         34.87         0.80 o                         
  -1   2   8        277.30        334.17         2.73 o                         
   0   2   8       1560.45       1826.80        12.97 o                         
   1   2   8        182.14        193.68         1.95 o                         
   2   2   8       3489.04       3425.76        23.22 o                         
   3   2   8        946.99        883.02         6.58 o                         
   4   2   8       1834.85       1753.09        14.80 o                         
   5   2   8        287.94        256.45         5.29 o                         
   6   2   8        832.94        825.44         9.00 o                         
   7   2   8        128.90        123.64         2.63 o                         
   8   2   8         51.63         49.38         2.21 o                         
   9   2   8         39.56         42.17         2.16 o                         
  10   2   8         38.24         36.84         2.85 o                         
  11   2   8         44.40         46.22         3.57 o                         
  12   2   8         70.39         74.32         3.87 o                         
 -13   3   8         29.05         29.04         4.10 o                         
 -12   3   8         24.87         24.20         2.30 o                         
 -11   3   8          2.05          2.41         1.37 o                         
 -10   3   8          2.28          2.42         1.33 o                         
  -9   3   8         12.57         11.09         1.31 o                         
  -8   3   8         58.40         61.41         1.87 o                         
  -7   3   8         39.41         47.78         1.66 o                         
  -6   3   8        158.92        147.10         2.03 o                         
  -5   3   8        195.49        199.50         2.39 o                         
  -4   3   8        156.11        161.86         1.66 o                         
  -3   3   8          0.63          1.27         0.43 o                         
  -2   3   8        568.47        597.59         4.82 o                         
  -1   3   8         45.45         59.19         0.90 o                         
   0   3   8        231.20        224.43         2.08 o                         
   1   3   8        124.51        152.07         1.78 o                         
   2   3   8        228.97        244.26         2.50 o                         
   3   3   8         65.36         61.60         1.06 o                         
   4   3   8          1.44         -0.14         0.73 o                         
   5   3   8          3.51         -0.37         1.12 o                         
   6   3   8        644.27        594.12         8.17 o                         
   7   3   8         24.62         26.21         1.49 o                         
   8   3   8         31.66         30.74         1.99 o                         
   9   3   8         63.51         63.48         2.55 o                         
  10   3   8          3.06          0.59         1.57 o                         
  11   3   8         12.01          7.97         2.43 o                         
  12   3   8         59.48         64.48         3.63 o                         
 -13   4   8          7.72          5.17         2.07 o                         
 -12   4   8          6.97          8.58         1.81 o                         
 -11   4   8         15.52         15.12         1.90 o                         
 -10   4   8         13.57         12.13         1.45 o                         
  -9   4   8        146.56        137.49         2.56 o                         
  -8   4   8          8.58          6.89         0.84 o                         
  -7   4   8         45.55         41.05         1.44 o                         
  -6   4   8         25.48         23.99         1.02 o                         
  -5   4   8        137.89        139.84         1.75 o                         
  -4   4   8        437.83        429.95         3.81 o                         
  -3   4   8         10.52         13.15         0.56 o                         
  -2   4   8         98.31         88.08         1.29 o                         
  -1   4   8        992.66        950.13         7.88 o                         
   0   4   8        538.33        508.26         4.79 o                         
   1   4   8        787.59        822.39         7.60 o                         
   2   4   8       1522.19       1604.18        11.64 o                         
   3   4   8          2.63          1.38         0.51 o                         
   4   4   8          8.12         11.65         0.84 o                         
   5   4   8        170.51        159.88         2.50 o                         
   6   4   8         60.46         68.94         2.15 o                         
   7   4   8        110.03        109.83         2.45 o                         
   8   4   8         28.08         30.42         1.65 o                         
   9   4   8          7.45          9.41         1.79 o                         
  10   4   8         53.40         52.18         2.92 o                         
  11   4   8         30.88         31.64         2.73 o                         
  12   4   8          8.54         10.52         2.24 o                         
 -13   5   8          2.67          0.07         1.79 o                         
 -12   5   8          2.99         -0.48         1.49 o                         
 -11   5   8         14.19         20.59         2.00 o                         
 -10   5   8        153.66        135.84         3.22 o                         
  -9   5   8          7.53          5.15         0.97 o                         
  -8   5   8        110.78         96.74         2.38 o                         
  -7   5   8        183.64        168.22         2.31 o                         
  -6   5   8        315.84        317.45         3.75 o                         
  -5   5   8        381.17        359.30         3.85 o                         
  -4   5   8       1144.03       1043.80         8.14 o                         
  -3   5   8         32.20         42.97         1.00 o                         
  -2   5   8        449.13        421.61         3.67 o                         
  -1   5   8          1.84          0.18         0.38 o                         
   0   5   8          1.43          2.33         0.48 o                         
   1   5   8         36.10         31.14         0.89 o                         
   2   5   8          0.81          5.68         0.61 o                         
   3   5   8        110.72        100.96         1.54 o                         
   4   5   8         62.50         58.68         1.56 o                         
   5   5   8          6.83         14.40         1.08 o                         
   6   5   8          3.32          5.34         1.11 o                         
   7   5   8         34.26         32.33         1.69 o                         
   8   5   8          1.20          2.06         1.10 o                         
   9   5   8         90.29         85.62         3.36 o                         
  10   5   8          7.94          4.61         2.07 o                         
  11   5   8        349.00        343.03         6.74 o                         
  12   5   8          0.44         -0.67         1.95 o                         
 -13   6   8          8.53          4.48         1.97 o                         
 -12   6   8          0.59          1.45         2.51 o                         
 -11   6   8         23.35         25.55         2.02 o                         
 -10   6   8          8.01         10.35         1.67 o                         
  -9   6   8         72.71         67.17         2.05 o                         
  -8   6   8        194.27        171.35         2.56 o                         
  -7   6   8        158.26        150.45         2.28 o                         
  -6   6   8         47.69         48.53         1.68 o                         
  -5   6   8        285.08        329.32         3.49 o                         
  -4   6   8         10.69         17.81         0.72 o                         
  -3   6   8        117.58        117.97         1.65 o                         
  -2   6   8       1802.06       1665.00        12.47 o                         
  -1   6   8          3.60          3.01         0.41 o                         
   0   6   8         82.38         73.48         1.22 o                         
   1   6   8        994.00        944.98         7.69 o                         
   2   6   8        513.50        513.89         4.68 o                         
   3   6   8        307.40        283.90         3.03 o                         
   4   6   8         12.89          9.57         0.92 o                         
   5   6   8         39.89         28.64         1.63 o                         
   6   6   8         20.02         22.49         1.33 o                         
   7   6   8        679.94        623.87         7.12 o                         
   8   6   8         61.65         63.48         2.32 o                         
   9   6   8         72.51         64.46         2.73 o                         
  10   6   8         40.08         40.73         2.68 o                         
  11   6   8         76.81         86.75         3.69 o                         
  12   6   8         67.22         62.45         4.70 o                         
 -13   7   8          5.88          8.70         7.12 o                         
 -12   7   8         15.44         19.41         2.20 o                         
 -11   7   8         15.85         17.24         1.77 o                         
 -10   7   8         11.82         13.78         1.72 o                         
  -9   7   8         34.42         31.66         1.31 o                         
  -8   7   8         10.85         10.37         0.92 o                         
  -7   7   8          3.37          4.77         0.79 o                         
  -6   7   8          3.75          2.99         0.83 o                         
  -5   7   8       1298.52       1284.90        11.64 o                         
  -4   7   8         79.59         69.53         1.68 o                         
  -3   7   8        143.09        133.99         1.83 o                         
  -2   7   8       2003.04       1858.89        13.38 o                         
  -1   7   8         10.65         14.36         0.72 o                         
   0   7   8          2.27          3.36         0.62 o                         
   1   7   8        292.91        289.25         2.93 o                         
   2   7   8        144.46        139.19         1.99 o                         
   3   7   8          0.60          1.28         0.76 o                         
   4   7   8        155.31        117.00         2.38 o                         
   5   7   8        147.47        116.88         2.52 o                         
   6   7   8         61.74         60.13         1.56 o                         
   7   7   8         90.17         84.81         2.37 o                         
   8   7   8        175.95        156.94         3.92 o                         
   9   7   8        212.28        200.23         5.13 o                         
  10   7   8         52.17         49.11         2.92 o                         
  11   7   8         11.29         13.33         2.06 o                         
  12   7   8         84.03        101.54         4.96 o                         
 -12   8   8          0.15          0.15         1.53 o                         
 -11   8   8         22.57         21.88         1.92 o                         
 -10   8   8          0.65         -0.39         1.33 o                         
  -9   8   8          1.84          5.02         1.05 o                         
  -8   8   8         53.16         53.16         1.87 o                         
  -7   8   8         36.68         27.16         1.48 o                         
  -6   8   8         32.93         29.80         1.21 o                         
  -5   8   8        106.41        106.44         1.76 o                         
  -4   8   8        162.80        173.81         3.31 o                         
  -3   8   8         14.25         12.73         0.77 o                         
  -2   8   8         96.80         86.34         1.29 o                         
  -1   8   8        397.07        391.64         4.36 o                         
   0   8   8        428.71        416.96         4.61 o                         
   1   8   8          0.01         -0.42         0.47 o                         
   2   8   8          3.43          3.84         0.70 o                         
   3   8   8          2.99         -0.76         0.76 o                         
   4   8   8         13.45         17.01         1.02 o                         
   5   8   8        166.07        143.42         2.90 o                         
   6   8   8         87.30         78.60         2.50 o                         
   7   8   8          6.09          7.95         1.00 o                         
   8   8   8         17.84         17.15         1.25 o                         
   9   8   8          0.18          0.12         1.42 o                         
  10   8   8        255.49        238.90         5.24 o                         
  11   8   8          0.35          0.44         1.75 o                         
 -12   9   8         11.84         10.32         2.39 o                         
 -11   9   8          0.39          3.12         1.71 o                         
 -10   9   8          1.26          0.07         1.14 o                         
  -9   9   8          8.17         11.61         1.30 o                         
  -8   9   8         26.26         26.36         1.35 o                         
  -7   9   8        521.75        469.96         8.05 o                         
  -6   9   8          3.03          6.48         0.82 o                         
  -5   9   8        257.38        234.34         3.06 o                         
  -4   9   8         19.09         18.94         0.98 o                         
  -3   9   8        177.75        179.96         2.21 o                         
  -2   9   8        444.77        412.51         4.42 o                         
  -1   9   8       1724.62       1637.34        14.70 o                         
   0   9   8        339.60        308.01         3.81 o                         
   1   9   8         20.00         20.20         1.11 o                         
   2   9   8          0.63         -0.51         0.51 o                         
   3   9   8         56.07         59.77         1.64 o                         
   4   9   8        228.70        181.08         3.18 o                         
   5   9   8        153.31        129.42         2.77 o                         
   6   9   8          0.18          0.73         1.05 o                         
   7   9   8         41.46         35.86         2.00 o                         
   8   9   8          7.27          6.86         1.72 o                         
   9   9   8         15.76         18.10         2.14 o                         
  10   9   8          0.66          3.90         1.62 o                         
  11   9   8         44.33         41.94         3.18 o                         
 -12  10   8         37.45         37.23         2.91 o                         
 -11  10   8         20.68         19.48         2.32 o                         
 -10  10   8        107.76        105.09         3.19 o                         
  -9  10   8          3.70          1.42         1.25 o                         
  -8  10   8          0.58          2.34         0.91 o                         
  -7  10   8          6.34          4.37         0.92 o                         
  -6  10   8        284.28        274.46         3.84 o                         
  -5  10   8         11.29          9.01         0.93 o                         
  -4  10   8          1.42          3.54         0.69 o                         
  -3  10   8         99.80         93.90         1.73 o                         
  -2  10   8        482.95        444.00         4.65 o                         
  -1  10   8        140.80        125.19         2.43 o                         
   0  10   8        439.01        398.30         5.15 o                         
   1  10   8         83.80         66.05         2.58 o                         
   2  10   8         72.36         64.07         1.40 o                         
   3  10   8          0.67          0.62         0.64 o                         
   4  10   8        183.32        148.07         3.14 o                         
   5  10   8        193.18        171.49         3.36 o                         
   6  10   8         17.14         17.23         1.60 o                         
   7  10   8          2.53          4.55         1.35 o                         
   8  10   8          5.48          2.25         1.36 o                         
   9  10   8        189.80        182.20         5.30 o                         
  10  10   8         47.65         45.35         3.34 o                         
  11  10   8          0.00          1.81         2.12 o                         
 -12  11   8          5.52          7.01         3.08 o                         
 -11  11   8          0.36          4.03         1.83 o                         
 -10  11   8         10.90         10.76         1.94 o                         
  -9  11   8          0.61          1.25         1.37 o                         
  -8  11   8          1.23          2.01         1.00 o                         
  -7  11   8         83.25         74.63         1.93 o                         
  -6  11   8         25.59         27.77         1.42 o                         
  -5  11   8         15.37         14.68         0.94 o                         
  -4  11   8         62.78         66.99         1.62 o                         
  -3  11   8        378.52        390.29         4.51 o                         
  -2  11   8          1.69          0.76         0.97 o                         
  -1  11   8         32.26         38.31         1.67 o                         
   0  11   8       1061.09       1038.20        11.21 o                         
   1  11   8         43.67         40.61         2.00 o                         
   2  11   8         26.00         27.78         1.14 o                         
   3  11   8        223.20        196.71         3.06 o                         
   4  11   8          2.34          2.17         0.90 o                         
   5  11   8         44.49         48.37         2.25 o                         
   6  11   8         13.86         12.69         1.64 o                         
   7  11   8         27.77         25.66         1.84 o                         
   8  11   8         19.96         27.35         2.32 o                         
   9  11   8        119.42        106.20         4.39 o                         
  10  11   8         29.44         26.11         2.75 o                         
  11  11   8          0.00          4.41         2.40 o                         
 -11  12   8         38.53         36.16         2.83 o                         
 -10  12   8          1.65          5.70         1.63 o                         
  -9  12   8         10.36         12.14         1.63 o                         
  -8  12   8          0.08          0.12         1.05 o                         
  -7  12   8         41.77         43.49         1.80 o                         
  -6  12   8          4.40          5.52         1.05 o                         
  -5  12   8         61.08         56.82         1.64 o                         
  -4  12   8          8.63          9.49         0.88 o                         
  -3  12   8         25.15         24.07         1.00 o                         
  -2  12   8          3.37          1.85         1.12 o                         
  -1  12   8        158.57        158.81         3.24 o                         
   0  12   8        186.34        182.98         3.50 o                         
   1  12   8          5.07          7.85         1.00 o                         
   2  12   8        123.12        105.79         1.95 o                         
   3  12   8          3.50          6.71         0.89 o                         
   4  12   8        149.29        139.33         3.23 o                         
   5  12   8          8.55          6.78         1.32 o                         
   6  12   8         42.42         45.05         2.20 o                         
   7  12   8         19.88         22.82         1.74 o                         
   8  12   8         17.79         19.20         2.32 o                         
   9  12   8        116.06        120.25         4.56 o                         
  10  12   8         11.00         14.71         2.38 o                         
  11  12   8          5.18          4.22         2.58 o                         
 -11  13   8         10.99         13.17         2.12 o                         
 -10  13   8          0.01          2.19         1.78 o                         
  -9  13   8         22.05         25.59         2.05 o                         
  -8  13   8         18.80         20.53         1.92 o                         
  -7  13   8         16.01         15.97         1.34 o                         
  -6  13   8          7.36          7.91         0.97 o                         
  -5  13   8          0.12         -0.08         0.80 o                         
  -4  13   8         18.21         20.66         1.17 o                         
  -3  13   8          1.70          3.97         0.73 o                         
  -2  13   8          0.32          0.59         0.82 o                         
  -1  13   8        204.35        201.10         3.99 o                         
   0  13   8        140.20        134.34         3.36 o                         
   1  13   8        315.30        327.53         5.94 o                         
   2  13   8         10.37         21.75         1.07 o                         
   3  13   8        157.72        156.60         2.83 o                         
   4  13   8         56.08         46.29         2.23 o                         
   5  13   8          0.30         -1.23         1.23 o                         
   6  13   8         16.97         12.46         1.64 o                         
   7  13   8          6.66         10.47         1.89 o                         
   8  13   8         37.43         40.25         2.68 o                         
   9  13   8         55.48         59.08         3.60 o                         
  10  13   8         40.10         39.50         2.96 o                         
 -11  14   8          0.97          2.23         2.25 o                         
 -10  14   8          2.97          4.88         1.69 o                         
  -9  14   8        159.94        175.87         4.26 o                         
  -8  14   8          0.85          0.06         1.23 o                         
  -7  14   8          2.50          2.39         1.17 o                         
  -6  14   8          0.06          0.09         0.96 o                         
  -5  14   8        190.86        167.76         2.80 o                         
  -4  14   8          8.20          4.73         1.11 o                         
  -3  14   8         20.78         22.84         1.06 o                         
  -2  14   8         12.08         12.35         0.96 o                         
  -1  14   8         95.43         84.88         2.81 o                         
   0  14   8        283.47        268.25         4.82 o                         
   1  14   8        230.38        225.84         4.01 o                         
   2  14   8        911.26        791.46         9.95 o                         
   3  14   8         30.38         36.34         1.49 o                         
   4  14   8          7.94          6.19         1.25 o                         
   5  14   8          8.49          9.61         1.39 o                         
   6  14   8         10.87         10.22         1.55 o                         
   7  14   8         27.53         31.20         2.24 o                         
   8  14   8        350.64        332.71         6.50 o                         
   9  14   8          0.27          0.70         1.89 o                         
  10  14   8         57.51         45.09         3.08 o                         
 -10  15   8         26.02         29.57         2.32 o                         
  -9  15   8        106.42        109.15         3.65 o                         
  -8  15   8          0.01          1.69         1.40 o                         
  -7  15   8         11.59         11.30         1.77 o                         
  -6  15   8         42.75         42.76         1.79 o                         
  -5  15   8         22.36         19.81         1.26 o                         
  -4  15   8        112.49         92.48         2.03 o                         
  -3  15   8         36.89         32.33         1.28 o                         
  -2  15   8        138.95        123.39         2.35 o                         
  -1  15   8         12.60         11.82         1.19 o                         
   0  15   8          6.52          5.32         1.43 o                         
   1  15   8        418.08        378.98         5.22 o                         
   2  15   8          0.00          0.50         0.75 o                         
   3  15   8        339.60        318.50         6.83 o                         
   4  15   8          1.44          3.68         1.29 o                         
   5  15   8          0.62          3.53         1.28 o                         
   6  15   8          5.06          2.85         1.66 o                         
   7  15   8        182.26        189.98         4.72 o                         
   8  15   8         75.10         79.85         4.44 o                         
   9  15   8          1.75          3.11         1.87 o                         
  10  15   8          1.04          2.39         2.44 o                         
 -10  16   8          0.14          0.91         1.64 o                         
  -9  16   8         72.09         81.27         3.26 o                         
  -8  16   8        163.73        157.54         4.14 o                         
  -7  16   8         19.27         20.73         1.58 o                         
  -6  16   8         27.81         26.71         1.80 o                         
  -5  16   8         26.36         27.66         1.45 o                         
  -4  16   8          8.54         11.01         1.18 o                         
  -3  16   8          6.43          5.61         0.84 o                         
  -2  16   8         14.72         19.48         0.97 o                         
  -1  16   8          1.00          1.65         0.82 o                         
   0  16   8         71.52         64.50         2.07 o                         
   1  16   8          0.77          1.22         0.67 o                         
   2  16   8        207.01        194.86         3.84 o                         
   3  16   8        200.95        188.80         3.38 o                         
   4  16   8          1.88          1.08         1.29 o                         
   5  16   8         58.88         52.36         2.45 o                         
   6  16   8          1.29          3.08         1.49 o                         
   7  16   8         42.83         46.90         2.83 o                         
   8  16   8         14.85         20.02         2.29 o                         
   9  16   8          2.14          0.82         1.74 o                         
 -10  17   8         18.03         18.83         2.48 o                         
  -9  17   8         23.06         27.78         2.98 o                         
  -8  17   8          6.01         11.41         1.86 o                         
  -7  17   8          0.37          0.71         1.23 o                         
  -6  17   8          3.64          3.76         1.35 o                         
  -5  17   8          0.34         -0.25         1.01 o                         
  -4  17   8         21.45         24.48         1.42 o                         
  -3  17   8         23.71         22.01         1.16 o                         
  -2  17   8         10.16         16.65         1.08 o                         
  -1  17   8         10.53         12.33         1.14 o                         
   0  17   8          0.03          2.39         0.97 o                         
   1  17   8          0.16         -0.08         0.78 o                         
   2  17   8        138.79        133.64         2.81 o                         
   3  17   8         50.41         44.31         1.91 o                         
   4  17   8        143.51        147.93         3.20 o                         
   5  17   8         80.85         74.95         2.83 o                         
   6  17   8        100.79         98.82         3.12 o                         
   7  17   8         12.46          6.51         1.94 o                         
   8  17   8         15.32         18.93         3.07 o                         
   9  17   8          0.91          0.24         2.58 o                         
  -9  18   8          4.50          5.54         1.87 o                         
  -8  18   8          0.03          1.31         1.60 o                         
  -7  18   8        136.89        137.52         3.54 o                         
  -6  18   8          2.81          2.90         1.25 o                         
  -5  18   8          3.01          4.92         1.14 o                         
  -4  18   8          5.18          3.19         1.06 o                         
  -3  18   8          5.61          5.16         1.00 o                         
  -2  18   8         12.65         14.81         1.02 o                         
  -1  18   8          8.08          9.60         1.25 o                         
   0  18   8          4.36          3.77         1.15 o                         
   1  18   8          1.42          0.29         0.96 o                         
   2  18   8        247.24        228.00         3.72 o                         
   3  18   8          0.90          1.57         1.07 o                         
   4  18   8         12.04         14.04         1.47 o                         
   5  18   8          7.41          4.37         1.56 o                         
   6  18   8          0.24          3.30         1.54 o                         
   7  18   8         81.42         81.35         3.85 o                         
   8  18   8          6.07          3.90         1.86 o                         
  -9  19   8          8.96         15.68         2.29 o                         
  -8  19   8          6.69          8.36         1.78 o                         
  -7  19   8         53.95         60.16         2.67 o                         
  -6  19   8         80.16         78.39         2.67 o                         
  -5  19   8         86.57         81.07         2.59 o                         
  -4  19   8          0.00          2.47         1.10 o                         
  -3  19   8          0.20          0.92         1.19 o                         
  -2  19   8         23.33         29.10         1.53 o                         
  -1  19   8         28.36         32.00         1.84 o                         
   0  19   8         24.30         26.56         1.48 o                         
   1  19   8         22.95         24.55         1.51 o                         
   2  19   8         39.72         41.48         1.97 o                         
   3  19   8         22.54         20.71         1.46 o                         
   4  19   8         25.31         30.31         2.00 o                         
   5  19   8         50.78         56.43         2.60 o                         
   6  19   8         23.65         32.51         2.47 o                         
   7  19   8          0.32          0.45         1.74 o                         
   8  19   8         11.95         24.39         2.63 o                         
  -8  20   8         21.49         24.46         2.53 o                         
  -7  20   8         93.02         95.39         3.28 o                         
  -6  20   8        177.93        195.56         4.30 o                         
  -5  20   8          8.24          5.37         1.31 o                         
  -4  20   8         13.58         11.14         1.68 o                         
  -3  20   8         16.60         18.00         1.32 o                         
  -2  20   8          7.32         13.45         1.38 o                         
  -1  20   8          2.52          4.40         1.07 o                         
   0  20   8         38.79         46.10         3.13 o                         
   1  20   8         59.87         57.83         1.92 o                         
   2  20   8         57.57         60.96         2.20 o                         
   3  20   8         63.50         57.33         2.74 o                         
   4  20   8         14.53         13.98         1.59 o                         
   5  20   8         26.03         29.16         2.25 o                         
   6  20   8          6.32          7.28         2.06 o                         
   7  20   8          2.81          4.63         2.09 o                         
  -7  21   8         27.52         33.40         2.78 o                         
  -6  21   8         89.13         88.68         3.16 o                         
  -5  21   8         80.55         83.15         3.85 o                         
  -4  21   8         22.45         24.94         1.68 o                         
  -3  21   8         35.12         34.44         1.81 o                         
  -2  21   8          1.05          1.26         1.00 o                         
  -1  21   8          7.55          6.89         1.32 o                         
   0  21   8          2.82          3.53         1.27 o                         
   1  21   8          2.43          2.45         1.04 o                         
   2  21   8         41.86         43.83         2.06 o                         
   3  21   8          0.02         -1.06         1.06 o                         
   4  21   8         21.83         26.58         2.10 o                         
   5  21   8          2.26          0.22         1.56 o                         
   6  21   8          6.10          9.01         2.15 o                         
  -7  22   8          0.12          3.79         4.74 o                         
  -6  22   8         20.84         24.44         2.18 o                         
  -5  22   8         51.92         54.23         2.63 o                         
  -4  22   8        145.53        137.47         3.82 o                         
  -3  22   8         20.12         20.98         1.62 o                         
  -2  22   8          2.29          0.86         1.00 o                         
  -1  22   8          9.20         11.41         1.34 o                         
   0  22   8         10.89         14.96         1.63 o                         
   1  22   8         34.41         35.43         1.81 o                         
   2  22   8         12.95         11.64         1.47 o                         
   3  22   8         20.62         20.20         1.91 o                         
   4  22   8          0.92         -0.77         1.37 o                         
   5  22   8          3.04          6.21         1.65 o                         
   6  22   8          3.12          8.32         2.23 o                         
  -6  23   8          1.29          4.74         5.22 o                         
  -5  23   8         36.34         32.08         2.55 o                         
  -4  23   8        119.99        123.93         3.38 o                         
  -3  23   8         47.06         48.56         2.24 o                         
  -2  23   8         26.88         23.03         2.27 o                         
  -1  23   8          0.05          0.83         1.69 o                         
   0  23   8         22.83         29.43         2.77 o                         
   1  23   8         57.35         60.12         2.43 o                         
   2  23   8          9.14         11.67         2.58 o                         
   3  23   8          1.22          2.60         1.43 o                         
   4  23   8         19.80         16.99         2.07 o                         
   5  23   8         16.24         13.92         2.37 o                         
  -4  24   8         33.63         33.86         2.29 o                         
  -3  24   8         36.52         46.02         2.85 o                         
  -2  24   8         46.16         40.98         2.26 o                         
  -1  24   8          8.40          8.85         1.95 o                         
   0  24   8          1.42          2.01         1.73 o                         
   1  24   8          9.37         17.02         1.93 o                         
   2  24   8         51.06         49.41         2.40 o                         
   3  24   8          1.45          1.43         1.67 o                         
  -2  25   8         14.74         11.59         2.39 o                         
  -1  25   8          2.52          3.05         2.30 o                         
   0  25   8         13.40         18.61         2.56 o                         
   1  25   8         40.43         43.69         3.64 o                         
   2  25   8          2.06         10.44         6.17 o                         
 -13   0   9          0.02          2.38         3.35 o                         
 -11   0   9         89.32         95.13         5.14 o                         
  -9   0   9        360.36        362.83         6.65 o                         
  -7   0   9        237.24        240.59         5.07 o                         
  -5   0   9       1422.51       1435.78        17.38 o                         
  -3   0   9        121.70        106.50         2.10 o                         
  -1   0   9         26.42         47.24         1.17 o                         
   1   0   9          9.74         11.11         0.81 o                         
   3   0   9        719.03        725.11         9.35 o                         
   5   0   9        164.30        176.49         3.99 o                         
   7   0   9         62.51         68.44         3.78 o                         
   9   0   9          0.00          0.63         1.95 o                         
  11   0   9          2.01         -1.36         2.21 o                         
 -13   1   9          3.85          2.14         2.33 o                         
 -12   1   9         20.29         15.64         2.22 o                         
 -11   1   9         81.83         90.42         3.47 o                         
 -10   1   9         33.72         34.64         1.86 o                         
  -9   1   9         45.77         47.31         2.29 o                         
  -8   1   9          0.50         -0.65         0.74 o                         
  -7   1   9          1.33          0.47         0.62 o                         
  -6   1   9          3.30          7.09         1.86 o                         
  -5   1   9         29.84         34.21         1.27 o                         
  -4   1   9        133.72        136.76         1.62 o                         
  -3   1   9         37.80         46.24         0.90 o                         
  -2   1   9         49.02         67.30         1.02 o                         
  -1   1   9        335.80        353.56         2.95 o                         
   0   1   9        336.28        309.49         2.68 o                         
   1   1   9        527.23        541.61         4.32 o                         
   2   1   9        259.98        247.88         2.32 o                         
   3   1   9       1094.83       1024.31         8.32 o
[truncated: 303,186 more chars]
