# Supplementary material for: Design of a series of cocrystals featuring isoniazid modified with diacetone alcohol
Source: Acta Crystallogr B Struct Sci Cryst Eng Mater. 2022 Nov 8;78(Pt 6):857–67. doi: 10.1107/S2052520622009532 (PMC9728018; doi:10.1107/S2052520622009532)
Supplement: Supplementary file 4 [file b-78-00857-iz4h4m2pcasup4.hkl]

data_iz4h4m2pca                                                                 
_shelx_title ' shelxt_a.res in P-1'                                             
_shelx_refln_list_code          4                                               
_shelx_F_calc_maximum      143.48                                               
_exptl_crystal_F_000       408.00                                               
_reflns_d_resolution_high  0.7483                                               
                                                                                
loop_                                                                           
 _space_group_symop_operation_xyz                                               
 'x, y, z'                                                                      
 '-x, -y, -z'                                                                   
                                                                                
_cell_length_a     6.9734                                                       
_cell_length_b    11.2540                                                       
_cell_length_c    13.4029                                                       
_cell_angle_alpha  89.949                                                       
_cell_angle_beta   82.689                                                       
_cell_angle_gamma  74.261                                                       
                                                                                
_shelx_F_squared_multiplier     1.000                                           
                                                                                
loop_                                                                           
 _refln_index_h                                                                 
 _refln_index_k                                                                 
 _refln_index_l                                                                 
 _refln_F_squared_calc                                                          
 _refln_F_squared_meas                                                          
 _refln_F_squared_sigma                                                         
 _refln_observed_status                                                         
   1   0   0        315.84        285.14         7.94 o                         
   2   0   0          5.83          9.01         0.44 o                         
   3   0   0         21.23         24.68         0.87 o                         
   4   0   0         47.25         37.20         1.50 o                         
   5   0   0        382.36        354.58         7.70 o                         
   6   0   0        103.79         99.62         3.45 o                         
   7   0   0         43.05         46.82         2.76 o                         
   8   0   0         18.11         24.12         2.07 o                         
  -8   1   0         74.59         77.82         4.22 o                         
  -7   1   0          0.17          0.08         0.66 o                         
  -6   1   0        193.17        187.05         5.28 o                         
  -5   1   0        409.61        397.94         8.51 o                         
  -4   1   0          0.03          0.33         0.29 o                         
  -3   1   0        206.77        223.50         4.79 o                         
  -2   1   0          5.62          2.33         0.36 o                         
  -1   1   0       7962.34       7614.10       254.82 o                         
   0   1   0        797.72        687.34        65.41 o                         
   1   1   0       1397.68       1218.84        68.54 o                         
   2   1   0       2425.17       2299.50        98.50 o                         
   3   1   0        281.46        278.43         5.61 o                         
   4   1   0        276.79        284.45         6.21 o                         
   5   1   0          9.15          4.98         0.76 o                         
   6   1   0         87.03         81.36         2.91 o                         
   7   1   0        112.21        113.75         4.40 o                         
   8   1   0         10.95          9.75         1.33 o                         
   9   1   0          7.14          6.88         1.29 o                         
  -8   2   0          5.70          7.87         1.46 o                         
  -7   2   0          0.83          0.83         0.70 o                         
  -6   2   0        346.38        339.80         8.30 o                         
  -5   2   0         22.94         27.43         1.63 o                         
  -4   2   0         34.55         31.12         1.35 o                         
  -3   2   0        276.79        252.01         4.97 o                         
  -2   2   0         15.25         15.46         0.70 o                         
  -1   2   0       1322.32       1154.02        77.63 o                         
   0   2   0       1296.66       1214.45        93.57 o                         
   1   2   0        770.18        742.39        35.37 o                         
   2   2   0        205.61        229.81         4.98 o                         
   3   2   0          0.25          0.06         0.27 o                         
   4   2   0        158.74        143.46         3.45 o                         
   5   2   0        224.22        206.72         5.32 o                         
   6   2   0          3.24          2.53         0.68 o                         
   7   2   0         90.34         87.68         3.64 o                         
   8   2   0         14.85         15.87         1.77 o                         
   9   2   0         19.71         20.81         1.84 o                         
  -8   3   0          0.73          0.29         0.96 o                         
  -7   3   0         87.30         90.00         4.74 o                         
  -6   3   0         23.06         27.41         1.55 o                         
  -5   3   0        106.32        105.01         3.13 o                         
  -4   3   0         20.27         16.94         1.11 o                         
  -3   3   0        404.41        475.02         8.97 o                         
  -2   3   0        799.50        879.14        21.24 o                         
  -1   3   0        948.45        908.61        43.61 o                         
   0   3   0        488.61        457.80        11.18 o                         
   1   3   0        799.94        764.77        62.88 o                         
   2   3   0        438.19        451.20        11.10 o                         
   3   3   0       1346.58       1294.34        88.04 o                         
   4   3   0        453.83        445.14         8.86 o                         
   5   3   0          2.83          3.20         0.59 o                         
   6   3   0         25.28         27.63         1.64 o                         
   7   3   0         21.43         18.91         1.60 o                         
   8   3   0          1.63          1.95         0.80 o                         
   9   3   0          0.14         -0.27         1.26 o                         
  -7   4   0         12.93         16.55         2.13 o                         
  -6   4   0         84.28         82.02         3.33 o                         
  -5   4   0        207.80        207.07         5.69 o                         
  -4   4   0         61.05         69.44         2.38 o                         
  -3   4   0        106.75        118.89         3.06 o                         
  -2   4   0        161.08        162.18         3.59 o                         
  -1   4   0       3129.37       3256.54       125.30 o                         
   0   4   0        756.62        745.98        17.01 o                         
   1   4   0          7.73         12.63         0.83 o                         
   2   4   0        372.13        387.76         8.28 o                         
   3   4   0        169.14        172.51         4.29 o                         
   4   4   0        324.84        335.47         7.48 o                         
   5   4   0         28.78         34.94         1.56 o                         
   6   4   0         14.69         22.44         1.50 o                         
   7   4   0         17.12         13.51         1.54 o                         
   8   4   0         75.89         69.16         3.97 o                         
   9   4   0         52.51         52.13         3.73 o                         
  -7   5   0         46.90         56.02         5.75 o                         
  -6   5   0         17.29         18.19         1.91 o                         
  -5   5   0         27.91         25.29         2.08 o                         
  -4   5   0          0.00         -0.16         0.54 o                         
  -3   5   0         13.16         16.51         1.20 o                         
  -2   5   0        378.33        433.36         9.45 o                         
  -1   5   0         11.93         10.22         0.72 o                         
   0   5   0         11.77         16.85         1.21 o                         
   1   5   0        364.41        407.03         8.75 o                         
   2   5   0          0.64          1.88         0.45 o                         
   3   5   0        359.82        378.23         7.95 o                         
   4   5   0          9.54         10.46         0.87 o                         
   5   5   0        177.75        176.15         5.02 o                         
   6   5   0         15.03         13.81         1.10 o                         
   7   5   0          3.24          3.58         0.99 o                         
   8   5   0         97.57         92.21         4.64 o                         
   9   5   0          1.35          0.47         1.00 o                         
  -7   6   0          4.48          4.21         1.36 o                         
  -6   6   0         20.28         20.60         1.70 o                         
  -5   6   0         44.77         39.45         3.38 o                         
  -4   6   0          7.61          5.52         0.90 o                         
  -3   6   0          2.23          4.60         0.77 o                         
  -2   6   0        111.78        120.46         3.37 o                         
  -1   6   0         50.51         42.44         1.86 o                         
   0   6   0        112.24        127.42         3.44 o                         
   1   6   0       2328.63       2400.38       160.69 o                         
   2   6   0        185.19        187.25         4.53 o                         
   3   6   0        290.74        314.87         7.15 o                         
   4   6   0        358.56        354.56         7.69 o                         
   5   6   0          0.75          0.76         0.65 o                         
   6   6   0         11.16          8.96         1.30 o                         
   7   6   0         14.58         18.19         1.55 o                         
   8   6   0         68.30         65.04         3.67 o                         
   9   6   0          7.48          8.76         1.58 o                         
  -6   7   0          0.66          0.57         0.76 o                         
  -5   7   0          3.57          1.80         0.95 o                         
  -4   7   0        130.94        126.11         3.94 o                         
  -3   7   0          4.06          6.83         0.96 o                         
  -2   7   0         59.67         64.41         3.25 o                         
  -1   7   0        122.41        124.26         3.45 o                         
   0   7   0          6.90         11.31         0.92 o                         
   1   7   0        242.71        258.10         5.77 o                         
   2   7   0         35.40         35.58         1.95 o                         
   3   7   0         76.57         76.40         3.47 o                         
   4   7   0         79.86         86.02         2.76 o                         
   5   7   0          2.65          3.73         0.69 o                         
   6   7   0         78.67         78.96         5.06 o                         
   7   7   0         19.56         15.31         1.27 o                         
   8   7   0          1.29          0.43         0.84 o                         
   9   7   0         59.21         61.06         3.59 o                         
  -6   8   0         17.22         22.77         1.92 o                         
  -5   8   0          9.96         11.03         1.78 o                         
  -4   8   0          1.08          0.12         0.73 o                         
  -3   8   0          3.37          2.03         0.74 o                         
  -2   8   0        550.88        544.37        13.44 o                         
  -1   8   0        406.32        425.15         9.58 o                         
   0   8   0         41.19         44.23         2.46 o                         
   1   8   0        208.23        228.72         5.41 o                         
   2   8   0         69.68         69.58         2.66 o                         
   3   8   0        245.02        258.71         6.27 o                         
   4   8   0        122.81        119.42         3.87 o                         
   5   8   0        166.16        183.23         4.98 o                         
   6   8   0         36.08         42.54         2.10 o                         
   7   8   0         51.84         54.41         2.98 o                         
   8   8   0         14.98         10.45         1.39 o                         
  -5   9   0          5.28          3.07         1.19 o                         
  -4   9   0         33.87         36.28         2.27 o                         
  -3   9   0         13.00         15.60         1.54 o                         
  -2   9   0        133.88        126.71         4.09 o                         
  -1   9   0        577.38        602.78        14.44 o                         
   0   9   0         78.67         68.41         2.87 o                         
   1   9   0          3.82          3.70         0.85 o                         
   2   9   0        264.38        251.85         6.49 o                         
   3   9   0        228.31        237.53         6.71 o                         
   4   9   0        158.89        148.31         4.60 o                         
   5   9   0          0.64          1.09         0.60 o                         
   6   9   0          0.95          0.62         0.62 o                         
   7   9   0          2.97          3.16         0.82 o                         
   8   9   0          5.02          4.57         1.14 o                         
  -4  10   0          0.76         -0.85         0.93 o                         
  -3  10   0          3.95          3.90         1.01 o                         
  -2  10   0         12.36         15.25         1.51 o                         
  -1  10   0        128.10        122.47         3.31 o                         
   0  10   0        157.54        161.02         4.36 o                         
   1  10   0          0.85          1.19         0.79 o                         
   2  10   0         58.08         58.17         3.18 o                         
   3  10   0         71.06         72.70         3.58 o                         
   4  10   0         33.11         33.37         2.59 o                         
   5  10   0          0.02          0.59         0.70 o                         
   6  10   0          7.58          6.73         1.09 o                         
   7  10   0        186.78        205.43         6.61 o                         
   8  10   0         27.08         26.61         2.10 o                         
  -4  11   0          0.92          1.69         1.04 o                         
  -3  11   0          5.74          2.26         1.04 o                         
  -2  11   0         19.52         14.97         2.02 o                         
  -1  11   0         16.30         16.52         1.46 o                         
   0  11   0          2.01          3.00         0.79 o                         
   1  11   0         21.85         24.70         1.58 o                         
   2  11   0         38.00         36.27         2.43 o                         
   3  11   0          0.12          0.29         0.73 o                         
   4  11   0        191.79        188.31         5.60 o                         
   5  11   0          9.40          8.37         1.21 o                         
   6  11   0          1.63          1.73         0.82 o                         
   7  11   0          7.47          5.74         0.97 o                         
  -3  12   0         45.68         51.76         3.06 o                         
  -2  12   0          3.07          2.90         1.09 o                         
  -1  12   0         22.65         26.64         2.03 o                         
   0  12   0          0.85          0.46         0.68 o                         
   1  12   0         17.59         16.08         1.45 o                         
   2  12   0          6.43          4.70         1.21 o                         
   3  12   0         38.41         33.55         2.91 o                         
   4  12   0         69.62         65.50         4.04 o                         
   5  12   0         18.13         18.40         1.72 o                         
   6  12   0         84.79         87.15         4.23 o                         
   7  12   0          7.58          8.18         1.21 o                         
  -2  13   0         45.09         50.44         3.66 o                         
  -1  13   0         13.88         14.90         1.49 o                         
   0  13   0         21.76         23.59         1.73 o                         
   1  13   0          4.69          2.74         1.00 o                         
   2  13   0         49.92         51.15         2.62 o                         
   3  13   0          0.01         -0.44         0.74 o                         
   4  13   0          0.70          2.72         1.08 o                         
   5  13   0          6.78          5.40         1.44 o                         
   6  13   0          0.49          0.60         0.89 o                         
   0  14   0         11.28         13.64         1.55 o                         
   1  14   0          2.71          2.75         1.09 o                         
   2  14   0          0.87          1.46         0.95 o                         
   3  14   0         22.28         22.33         1.98 o                         
   4  14   0          0.12         -0.39         0.81 o                         
   5  14   0          1.01          2.09         1.15 o                         
  -5 -14   1          1.53          0.72         1.11 o                         
  -4 -14   1          9.22         10.47         1.58 o                         
  -3 -14   1         23.19         20.00         1.88 o                         
  -2 -14   1          0.71          0.84         0.92 o                         
  -1 -14   1         17.23         18.21         1.80 o                         
   0 -14   1          2.47          1.17         0.89 o                         
  -6 -13   1          0.09         -0.28         0.90 o                         
  -5 -13   1          0.02          0.30         0.95 o                         
  -4 -13   1          7.01          5.44         1.11 o                         
  -3 -13   1         23.73         21.80         1.83 o                         
  -2 -13   1         28.49         23.08         1.74 o                         
  -1 -13   1         18.56         17.43         1.56 o                         
   0 -13   1          2.12          1.75         0.83 o                         
   1 -13   1         27.30         24.03         1.72 o                         
   2 -13   1         29.83         31.50         2.52 o                         
  -7 -12   1          1.10          1.52         0.99 o                         
  -6 -12   1         38.47         37.53         2.18 o                         
  -5 -12   1          1.41          1.50         0.88 o                         
  -4 -12   1         93.24         98.31         4.63 o                         
  -3 -12   1          0.00         -0.64         0.68 o                         
  -2 -12   1          5.03          5.96         1.06 o                         
  -1 -12   1          0.83          1.26         0.74 o                         
   0 -12   1          2.32          2.30         0.84 o                         
   1 -12   1         19.93         20.17         1.52 o                         
   2 -12   1         31.16         31.28         2.28 o                         
   3 -12   1          6.01          5.51         1.36 o                         
  -7 -11   1          3.10          2.52         0.94 o                         
  -6 -11   1        168.79        183.12         5.22 o                         
  -5 -11   1          4.96          4.45         0.94 o                         
  -4 -11   1        103.95        104.63         3.95 o                         
  -3 -11   1          8.11          7.72         1.07 o                         
  -2 -11   1          0.48         -0.26         0.62 o                         
  -1 -11   1          0.11         -0.52         0.56 o                         
   0 -11   1        337.32        363.74         7.99 o                         
   1 -11   1          9.58         10.83         1.26 o                         
   2 -11   1          4.16          5.02         1.24 o                         
   3 -11   1          1.11          0.34         0.87 o                         
   4 -11   1          0.34          0.72         0.98 o                         
  -8 -10   1         27.06         25.50         2.14 o                         
  -7 -10   1         15.21         16.44         1.59 o                         
  -6 -10   1         75.20         73.63         2.99 o                         
  -5 -10   1        444.10        443.63        10.46 o                         
  -4 -10   1          6.71          6.21         0.95 o                         
  -3 -10   1         16.93         17.23         1.53 o                         
  -2 -10   1         40.23         42.57         2.41 o                         
  -1 -10   1        175.05        182.27         5.12 o                         
   0 -10   1         50.06         54.11         2.52 o                         
   1 -10   1        106.61        109.03         4.45 o                         
   2 -10   1         24.87         24.81         2.05 o                         
   3 -10   1          1.98          1.35         0.89 o                         
   4 -10   1         19.61         22.74         2.18 o                         
  -8  -9   1          9.97         11.45         1.18 o                         
  -7  -9   1         29.04         27.25         2.36 o                         
  -6  -9   1        662.60        663.48        15.27 o                         
  -5  -9   1        231.21        225.92         5.59 o                         
  -4  -9   1         93.04         93.61         3.79 o                         
  -3  -9   1          9.31          7.80         1.24 o                         
  -2  -9   1          4.80          6.84         0.91 o                         
  -1  -9   1        116.74        114.25         3.27 o                         
   0  -9   1        162.09        173.83         4.83 o                         
   1  -9   1        462.78        451.10        10.73 o                         
   2  -9   1         60.44         57.40         3.69 o                         
   3  -9   1         21.37         18.18         1.65 o                         
   4  -9   1         48.19         44.76         2.76 o                         
   5  -9   1         30.85         31.39         2.60 o                         
  -8  -8   1          9.28         10.50         1.32 o                         
  -7  -8   1         68.07         68.40         2.88 o                         
  -6  -8   1         19.95         21.36         1.34 o                         
  -5  -8   1        470.45        472.81        11.19 o                         
  -4  -8   1        135.41        139.81         4.19 o                         
  -3  -8   1        483.73        463.12        10.32 o                         
  -2  -8   1         46.81         46.99         2.38 o                         
  -1  -8   1         11.43          9.16         0.87 o                         
   0  -8   1        136.93        139.94         3.60 o                         
   1  -8   1         48.81         46.93         2.19 o                         
   2  -8   1          0.33         -0.18         0.69 o                         
   3  -8   1         16.04         14.56         1.54 o                         
   4  -8   1         90.36         90.76         3.63 o                         
   5  -8   1          5.24          3.13         1.01 o                         
   6  -8   1          0.02          1.62         1.01 o                         
  -8  -7   1         11.14         10.16         1.10 o                         
  -7  -7   1          0.03         -0.52         0.52 o                         
  -6  -7   1         12.30          7.84         1.12 o                         
  -5  -7   1          7.27          5.51         0.72 o                         
  -4  -7   1        111.08        105.84         3.30 o                         
  -3  -7   1          0.02         -0.24         0.50 o                         
  -2  -7   1         14.13         12.07         0.93 o                         
  -1  -7   1        247.39        246.24         5.87 o                         
   0  -7   1         91.40         96.94         2.74 o                         
   1  -7   1         83.27         91.20         3.09 o                         
   2  -7   1        140.64        146.71         4.40 o                         
   3  -7   1          7.88          7.60         1.08 o                         
   4  -7   1        129.88        110.91         3.98 o                         
   5  -7   1          1.18          0.38         0.71 o                         
   6  -7   1          0.37         -0.82         0.82 o                         
  -9  -6   1         33.13         38.62         2.94 o                         
  -8  -6   1          6.07          3.39         0.96 o                         
  -7  -6   1          0.11          0.38         0.55 o                         
  -6  -6   1          3.86          2.10         0.62 o                         
  -5  -6   1        174.58        166.96         6.34 o                         
  -4  -6   1          0.03         -0.31         0.31 o                         
  -3  -6   1          1.49          0.73         0.41 o                         
  -2  -6   1        282.12        296.10         6.99 o                         
  -1  -6   1        719.55        722.66        15.96 o                         
   0  -6   1         34.15         31.24         1.49 o                         
   1  -6   1         46.87         53.15         1.74 o                         
   2  -6   1         24.70         28.06         1.57 o                         
   3  -6   1        116.19        107.12         3.31 o                         
   4  -6   1        131.89        120.48         3.91 o                         
   5  -6   1         69.38         60.45         3.18 o                         
   6  -6   1         25.38         22.06         1.99 o                         
   7  -6   1         12.45         12.68         1.59 o                         
  -9  -5   1          1.44          2.64         1.31 o                         
  -8  -5   1          0.07          1.17         1.02 o                         
  -7  -5   1        270.67        226.35         6.09 o                         
  -6  -5   1         28.55         29.72         1.65 o                         
  -5  -5   1        105.57        106.32         3.32 o                         
  -4  -5   1        448.18        448.60         9.51 o                         
  -3  -5   1         70.61         72.54         2.22 o                         
  -2  -5   1        132.71        124.22         3.28 o                         
  -1  -5   1         93.61         85.17         2.33 o                         
   0  -5   1        256.43        270.07         6.07 o                         
   1  -5   1        142.05        147.02         3.27 o                         
   2  -5   1        846.63        895.49        19.55 o                         
   3  -5   1         33.77         39.98         1.88 o                         
   4  -5   1         35.66         33.23         2.22 o                         
   5  -5   1         29.47         27.14         1.98 o                         
   6  -5   1         31.75         37.73         3.54 o                         
   7  -5   1          2.48          2.62         1.01 o                         
  -9  -4   1         23.82         24.85         2.66 o                         
  -8  -4   1          2.07          2.35         1.05 o                         
  -7  -4   1          0.27         -0.60         0.66 o                         
  -6  -4   1          5.64          5.11         0.83 o                         
  -5  -4   1        174.68        188.71         4.89 o                         
  -4  -4   1        131.07        153.29         4.04 o                         
  -3  -4   1        503.28        505.22         9.88 o                         
  -2  -4   1        164.83        155.95         3.70 o                         
  -1  -4   1         32.95         33.52         1.82 o                         
   0  -4   1         31.23         23.81         1.70 o                         
   1  -4   1         66.64         65.94         1.78 o                         
   2  -4   1        601.68        634.39        13.31 o                         
   3  -4   1          3.60          0.64         0.46 o                         
   4  -4   1         57.04         61.07         2.18 o                         
   5  -4   1         20.38         20.33         1.40 o                         
   6  -4   1         14.27         16.10         1.67 o                         
   7  -4   1          9.66         10.96         1.33 o                         
  -9  -3   1         14.31         17.04         3.24 o                         
  -8  -3   1         19.32         19.53         1.91 o                         
  -7  -3   1         13.18         14.36         1.41 o                         
  -6  -3   1        241.06        226.01         5.76 o                         
  -5  -3   1         78.24         76.09         2.14 o                         
  -4  -3   1         86.04         86.37         2.30 o                         
  -3  -3   1        395.78        396.44         8.95 o                         
  -2  -3   1       1210.98       1214.67        81.93 o                         
  -1  -3   1       1728.67       1746.02        72.25 o                         
   0  -3   1        403.34        373.91         8.21 o                         
   1  -3   1        110.95        124.43         2.99 o                         
   2  -3   1       1172.40       1192.47        32.97 o                         
   3  -3   1        466.52        506.48         9.92 o                         
   4  -3   1        105.11        104.14         2.62 o                         
   5  -3   1         33.22         34.64         1.62 o                         
   6  -3   1          0.25          0.11         0.73 o                         
   7  -3   1          4.97          4.80         0.83 o                         
   8  -3   1          2.35          2.86         0.89 o                         
  -9  -2   1        123.71        139.51         6.83 o                         
  -8  -2   1         24.30         27.55         2.04 o                         
  -7  -2   1         17.11         16.55         1.78 o                         
  -6  -2   1          6.83          5.81         0.87 o                         
  -5  -2   1         13.41         16.23         1.08 o                         
  -4  -2   1        195.14        214.32         4.41 o                         
  -3  -2   1        146.67        155.99         3.39 o                         
  -2  -2   1       2281.45       2395.20       103.12 o                         
  -1  -2   1         12.28         13.48         0.72 o                         
   0  -2   1        112.51         96.20         2.20 o                         
   1  -2   1         28.68         35.48         1.06 o                         
   2  -2   1        269.58        266.73         5.27 o                         
   3  -2   1          0.00         -0.26         0.26 o                         
   4  -2   1        194.98        163.96         3.65 o                         
   5  -2   1         79.43         74.59         2.34 o                         
   6  -2   1        228.53        226.82         5.38 o                         
   7  -2   1         74.36         74.56         3.91 o                         
   8  -2   1         32.08         33.41         2.20 o                         
  -8  -1   1         22.71         29.21         2.19 o                         
  -7  -1   1        179.66        179.44         5.29 o                         
  -6  -1   1        148.72        133.00         3.87 o                         
  -5  -1   1         51.26         50.46         2.01 o                         
  -4  -1   1          0.35          0.20         0.23 o                         
  -3  -1   1       1722.10       1713.12        66.60 o                         
  -2  -1   1        234.59        229.72         4.75 o                         
  -1  -1   1       1186.86       1037.97        41.59 o                         
   0  -1   1       1626.16       1589.44        58.38 o                         
   1  -1   1       7060.59       6803.37       271.60 o                         
   2  -1   1          2.97          3.24         0.35 o                         
   3  -1   1        267.41        282.60         5.28 o                         
   4  -1   1          0.16         -0.30         0.30 o                         
   5  -1   1       1395.39       1353.83        26.67 o                         
   6  -1   1        450.84        441.69        10.03 o                         
   7  -1   1         18.25         18.42         1.79 o                         
   8  -1   1          8.25         10.73         1.29 o                         
  -8   0   1          1.22          0.39         0.94 o                         
  -7   0   1        148.19        146.10         4.44 o                         
  -6   0   1        150.27        148.35         4.64 o                         
  -5   0   1        114.31        103.02         3.03 o                         
  -4   0   1         23.49         28.93         1.06 o                         
  -3   0   1        141.28        134.71         2.63 o                         
  -2   0   1        368.09        346.71         6.70 o                         
  -1   0   1          0.90          0.92         0.17 o                         
   1   0   1       1166.02       1186.61        56.56 o                         
   2   0   1         23.55         30.18         0.98 o                         
   3   0   1          8.74          6.86         0.56 o                         
   4   0   1        143.15        135.93         3.16 o                         
   5   0   1         22.61         23.64         1.39 o                         
   6   0   1          1.08          0.07         0.59 o                         
   7   0   1          7.76          6.64         1.16 o                         
   8   0   1         13.60         15.27         1.68 o                         
  -8   1   1          0.12          0.98         1.03 o                         
  -7   1   1          2.21          2.06         1.11 o                         
  -6   1   1        295.53        291.12         6.77 o                         
  -5   1   1         34.73         32.28         1.51 o                         
  -4   1   1         94.22         91.41         2.30 o                         
  -3   1   1        935.26        907.57        18.63 o                         
  -2   1   1         23.21         21.45         0.79 o                         
  -1   1   1        236.24        237.98         4.55 o                         
   0   1   1       1055.29        961.19        83.97 o                         
   1   1   1        679.03        656.92        30.59 o                         
   2   1   1       1324.21       1177.10        79.21 o                         
   3   1   1         17.38         13.94         0.84 o                         
   4   1   1        112.59        132.55         3.44 o                         
   5   1   1         13.43         17.58         1.30 o                         
   6   1   1          1.63          1.01         0.63 o                         
   7   1   1         35.23         35.35         2.83 o                         
   8   1   1         33.23         42.23         2.59 o                         
   9   1   1         14.94         16.03         1.96 o                         
  -8   2   1          4.78          4.38         1.29 o                         
  -7   2   1          5.22          5.69         1.16 o                         
  -6   2   1        123.44        111.16         3.54 o                         
  -5   2   1         11.62         12.86         1.27 o                         
  -4   2   1          0.64          0.27         0.35 o                         
  -3   2   1        147.84        150.29         3.41 o                         
  -2   2   1          0.66          0.35         0.25 o                         
  -1   2   1        645.90        611.12        13.80 o                         
   0   2   1       1159.29        694.81        51.83 o                         
   1   2   1          0.03          0.53         0.27 o                         
   2   2   1        461.09        418.47         8.76 o                         
   3   2   1       2423.91       2443.83       164.54 o                         
   4   2   1        369.33        371.30         7.92 o                         
   5   2   1         31.22         29.09         1.74 o                         
   6   2   1         25.97         26.03         1.65 o                         
   7   2   1         76.34         77.10         3.31 o                         
   8   2   1          3.82          0.77         0.73 o                         
   9   2   1          0.19         -0.43         0.90 o                         
  -8   3   1         78.69         95.29         3.60 o                         
  -7   3   1         32.35         30.65         2.14 o                         
  -6   3   1         42.39         45.16         2.49 o                         
  -5   3   1         36.28         43.64         1.91 o                         
  -4   3   1         90.94         89.51         2.70 o                         
  -3   3   1          5.86          4.18         0.49 o                         
  -2   3   1        678.72        731.26        15.08 o                         
  -1   3   1        824.64        873.86        22.40 o                         
   0   3   1          0.02         -0.16         0.24 o                         
   1   3   1       3212.53       3099.49       119.38 o                         
   2   3   1        204.33        205.16         4.61 o                         
   3   3   1        155.10        165.92         3.92 o                         
   4   3   1        153.05        182.15         3.90 o                         
   5   3   1        364.72        367.78         8.74 o                         
   6   3   1         67.63         73.30         4.28 o                         
   7   3   1         28.66         23.65         1.74 o                         
   8   3   1          0.02          0.07         0.79 o                         
   9   3   1          3.62          3.42         1.25 o                         
  -7   4   1          1.69          1.77         0.96 o                         
  -6   4   1          3.97          4.44         0.65 o                         
  -5   4   1         55.13         57.79         1.81 o                         
  -4   4   1          6.83          5.98         0.49 o                         
  -3   4   1          0.41          1.83         0.55 o                         
  -2   4   1        487.13        513.03         9.59 o                         
  -1   4   1         49.10         35.63         1.25 o                         
   0   4   1         24.48         30.74         1.58 o                         
   1   4   1        383.89        392.11         7.64 o                         
   2   4   1       1109.69       1112.80        53.29 o                         
   3   4   1         68.40         57.71         1.94 o                         
   4   4   1        426.23        431.35         9.08 o                         
   5   4   1         15.69         17.46         1.44 o                         
   6   4   1         13.30          6.62         1.08 o                         
   7   4   1         40.93         43.91         2.69 o                         
   8   4   1          5.65          8.00         1.30 o                         
   9   4   1          0.33          0.09         0.97 o                         
  -7   5   1         18.95         22.12         2.96 o                         
  -6   5   1        114.09        101.87         6.36 o                         
  -5   5   1        145.27        140.52         4.49 o                         
  -4   5   1         76.10         64.11         2.66 o                         
  -3   5   1          4.21          0.80         0.53 o                         
  -2   5   1         38.43         43.43         1.78 o                         
  -1   5   1        119.41        108.21         2.80 o                         
   0   5   1       1037.61       1091.94        30.32 o                         
   1   5   1       4227.10       4360.22       169.72 o                         
   2   5   1        160.48        177.50         4.04 o                         
   3   5   1        106.79        102.67         3.05 o                         
   4   5   1         93.89         98.68         2.77 o                         
   5   5   1          9.03         11.17         1.00 o                         
   6   5   1        172.39        148.89         6.46 o                         
   7   5   1          7.77          7.02         1.13 o                         
   8   5   1         12.32         13.69         1.80 o                         
   9   5   1         27.57         32.12         3.22 o                         
  -7   6   1         91.36         97.10         4.24 o                         
  -6   6   1         61.58         64.22         5.28 o                         
  -5   6   1         62.82         55.43         2.47 o                         
  -4   6   1        191.71        174.38         5.02 o                         
  -3   6   1          0.70          0.57         0.57 o                         
  -2   6   1         83.64         75.34         2.33 o                         
  -1   6   1        146.77        165.82         4.07 o                         
   0   6   1        959.97        976.44        21.29 o                         
   1   6   1        493.47        519.17        11.06 o                         
   2   6   1       1255.10       1353.59        37.59 o                         
   3   6   1         14.83         13.76         0.91 o                         
   4   6   1          4.46          2.48         0.57 o                         
   5   6   1          0.38          1.16         0.63 o                         
   6   6   1         31.08         27.06         1.96 o                         
   7   6   1         49.75         43.27         3.28 o                         
   8   6   1         10.86         15.39         1.86 o                         
   9   6   1          0.19         -1.06         1.28 o                         
  -6   7   1         16.98         15.47         1.86 o                         
  -5   7   1         10.25         12.17         1.44 o                         
  -4   7   1          0.13         -0.67         0.67 o                         
  -3   7   1         21.50         20.44         1.37 o                         
  -2   7   1          1.14          0.87         0.51 o                         
  -1   7   1         32.85         42.75         1.72 o                         
   0   7   1        316.67        336.07         7.55 o                         
   1   7   1         24.76         22.48         1.32 o                         
   2   7   1         14.88         15.19         1.35 o                         
   3   7   1        117.75        123.76         3.27 o                         
   4   7   1         53.44         54.07         2.16 o                         
   5   7   1         29.59         24.69         1.72 o                         
   6   7   1        295.27        281.11         7.20 o                         
   7   7   1         12.77         14.56         1.26 o                         
   8   7   1          7.80          5.26         1.38 o                         
   9   7   1         30.82         30.51         2.57 o                         
  -6   8   1         29.65         30.42         2.60 o                         
  -5   8   1          7.63          9.54         1.32 o                         
  -4   8   1        237.10        233.66         7.56 o                         
  -3   8   1          0.93         -0.09         0.59 o                         
  -2   8   1        398.11        386.80         9.15 o                         
  -1   8   1        165.95        158.37         4.20 o                         
   0   8   1         27.98         26.37         1.36 o                         
   1   8   1        313.83        315.10         6.90 o                         
   2   8   1          2.03          1.71         0.64 o                         
   3   8   1        137.88        134.00         3.77 o                         
   4   8   1        278.90        271.02         6.93 o                         
   5   8   1         46.39         43.43         2.13 o                         
   6   8   1        145.80        144.20         3.99 o                         
   7   8   1          7.00          6.38         1.29 o                         
   8   8   1          4.46          1.88         1.00 o                         
  -5   9   1          0.94          0.94         0.85 o                         
  -4   9   1         19.59         18.80         2.60 o                         
  -3   9   1         31.60         31.37         2.09 o                         
  -2   9   1          0.48         -0.35         0.58 o                         
  -1   9   1        245.48        249.93         6.37 o                         
   0   9   1       1539.62       1545.25        35.18 o                         
   1   9   1          3.74          1.68         0.62 o                         
   2   9   1        189.91        186.87         5.48 o                         
   3   9   1        160.07        147.66         4.38 o                         
   4   9   1        302.67        287.76         7.07 o                         
   5   9   1         93.60         97.55         3.49 o                         
   6   9   1         34.59         31.80         1.71 o                         
   7   9   1          2.10          1.44         0.78 o                         
   8   9   1         56.79         58.05         2.57 o                         
  -4  10   1          0.01         -0.02         0.81 o                         
  -3  10   1         66.79         60.84         3.51 o                         
  -2  10   1        123.16        123.46         4.34 o                         
  -1  10   1        471.71        483.93        10.93 o                         
   0  10   1         94.54        102.51         3.57 o                         
   1  10   1        211.21        196.57         5.70 o                         
   2  10   1         72.56         72.97         3.58 o                         
   3  10   1         57.46         57.81         3.09 o                         
   4  10   1         51.81         58.26         2.81 o                         
   5  10   1        132.27        139.03         4.59 o                         
   6  10   1         23.45         22.83         1.65 o                         
   7  10   1         35.84         39.09         2.77 o                         
   8  10   1          0.36          0.91         0.83 o                         
  -4  11   1          0.01          0.82         0.91 o                         
  -3  11   1         20.18         24.98         2.07 o                         
  -2  11   1          3.74          2.00         0.92 o                         
  -1  11   1         88.23         83.15         3.35 o                         
   0  11   1          2.15          3.12         0.86 o                         
   1  11   1        252.16        229.89         5.97 o                         
   2  11   1         50.69         37.78         2.95 o                         
   3  11   1         26.82         20.52         1.66 o                         
   4  11   1         14.82         15.43         1.67 o                         
   5  11   1          0.18         -0.35         0.72 o                         
   6  11   1          1.09          0.82         0.68 o                         
   7  11   1          1.72          0.08         0.70 o                         
  -3  12   1         16.43         16.59         1.75 o                         
  -2  12   1         28.65         32.55         2.49 o                         
  -1  12   1          1.34          1.96         0.65 o                         
   0  12   1          4.86          4.02         0.91 o                         
   1  12   1         74.08         85.01         4.74 o                         
   2  12   1          1.66          1.51         0.88 o                         
   3  12   1          3.42          1.24         0.91 o                         
   4  12   1          0.88         -0.17         0.70 o                         
   5  12   1          0.26          0.43         0.83 o                         
   6  12   1          9.05          7.35         1.25 o                         
   7  12   1          7.69          9.04         1.30 o                         
  -2  13   1          0.24          0.07         0.94 o                         
  -1  13   1          5.84          7.12         1.03 o                         
   0  13   1          4.70          5.47         1.17 o                         
   1  13   1          0.02         -0.67         0.67 o                         
   2  13   1         50.70         46.13         2.67 o                         
   3  13   1         44.93         46.06         3.01 o                         
   4  13   1          6.83          7.17         1.36 o                         
   5  13   1          8.02          8.54         1.43 o                         
   6  13   1         11.08          9.71         1.40 o                         
   0  14   1         34.57         42.42         2.23 o                         
   1  14   1         48.27         46.17         2.87 o                         
   2  14   1          7.40          8.62         1.30 o                         
   3  14   1          1.64          1.89         1.00 o                         
   4  14   1          6.10          6.45         1.39 o                         
   5  14   1         10.09         10.05         1.75 o                         
  -5 -14   2         10.42         10.48         1.63 o                         
  -4 -14   2         10.97          8.87         1.46 o                         
  -3 -14   2          0.91          1.26         0.97 o                         
  -2 -14   2          9.35          5.29         1.26 o                         
  -1 -14   2          5.64          8.28         1.32 o                         
   0 -14   2          6.42          3.76         1.10 o                         
  -6 -13   2         13.89         13.84         1.55 o                         
  -5 -13   2          9.97         10.82         1.62 o                         
  -4 -13   2         29.43         29.01         2.25 o                         
  -3 -13   2         24.42         24.43         1.94 o                         
  -2 -13   2          1.79          2.65         1.01 o                         
  -1 -13   2          5.92          4.18         1.24 o                         
   0 -13   2          0.01          0.30         0.72 o                         
   1 -13   2         14.72         12.97         1.21 o                         
   2 -13   2          8.92          5.78         1.47 o                         
  -7 -12   2          6.59          7.15         0.99 o                         
  -6 -12   2          4.00          5.14         1.24 o                         
  -5 -12   2         34.01         35.77         2.58 o                         
  -4 -12   2          8.61          6.33         1.69 o                         
  -3 -12   2         27.41         25.83         1.93 o                         
  -2 -12   2        244.42        251.51         7.49 o                         
  -1 -12   2         27.93         27.24         2.05 o                         
   0 -12   2          4.63          4.49         0.87 o                         
   1 -12   2         93.25         83.31         4.99 o                         
   2 -12   2         61.93         61.36         4.31 o                         
   3 -12   2          8.45          9.12         1.60 o                         
  -7 -11   2          1.51          1.75         0.65 o                         
  -6 -11   2          3.03          2.40         0.88 o                         
  -5 -11   2        157.93        170.77         6.04 o                         
  -4 -11   2         42.66         42.63         2.63 o                         
  -3 -11   2          3.44          2.57         0.76 o                         
  -2 -11   2          9.07         10.17         1.31 o                         
  -1 -11   2        415.07        412.69         9.43 o                         
   0 -11   2        203.53        206.71         5.07 o                         
   1 -11   2        178.57        193.71         7.16 o                         
   2 -11   2         26.83         27.69         2.22 o                         
   3 -11   2          2.49          3.34         1.11 o                         
   4 -11   2          6.97          6.74         1.41 o                         
  -8 -10   2          4.91          4.63         1.20 o                         
  -7 -10   2          1.50          0.34         0.47 o                         
  -6 -10   2         27.91         30.22         2.50 o                         
  -5 -10   2        189.18        193.20         5.77 o                         
  -4 -10   2          3.46          3.09         1.13 o                         
  -3 -10   2        110.94        107.34         3.80 o                         
  -2 -10   2        275.92        280.07         6.86 o                         
  -1 -10   2        235.55        224.18         5.28 o                         
   0 -10   2         51.19         60.22         2.72 o                         
   1 -10   2         25.25         26.28         1.80 o                         
   2 -10   2         81.01         78.25         3.57 o                         
   3 -10   2         10.50          7.21         1.27 o                         
   4 -10   2          2.15          0.36         0.92 o                         
  -8  -9   2          3.29          4.97         1.31 o                         
  -7  -9   2         26.36         26.42         2.15 o                         
  -6  -9   2         12.45         12.76         1.39 o                         
  -5  -9   2        266.24        277.86         6.77 o                         
  -4  -9   2        331.60        332.95         8.80 o                         
  -3  -9   2         16.43         18.20         1.66 o                         
  -2  -9   2         50.93         48.05         1.96 o                         
  -1  -9   2         33.32         32.06         1.77 o                         
   0  -9   2         22.27         19.99         1.48 o                         
   1  -9   2          4.52          6.17         0.87 o                         
   2  -9   2          0.03          1.69         0.75 o                         
   3  -9   2         61.21         72.25         4.51 o                         
   4  -9   2         14.25         15.15         1.56 o                         
   5  -9   2         12.99         18.51         1.78 o                         
  -8  -8   2          1.59         -0.40         0.74 o                         
  -7  -8   2          0.00         -0.05         0.50 o                         
  -6  -8   2         50.54         42.85         3.73 o                         
  -5  -8   2         33.13         30.42         1.76 o                         
  -4  -8   2        119.57        117.97         3.86 o                         
  -3  -8   2        611.21        621.39        12.97 o                         
  -2  -8   2        171.67        175.10         4.22 o                         
  -1  -8   2          3.60          3.96         0.64 o                         
   0  -8   2          2.52          1.66         0.63 o                         
   1  -8   2         47.23         43.12         1.92 o                         
   2  -8   2         18.85         22.29         1.83 o                         
   3  -8   2         55.39         59.84         3.41 o                         
   4  -8   2          4.50          4.53         1.06 o                         
   5  -8   2         30.89         31.39         2.36 o                         
   6  -8   2          4.39          2.73         1.16 o                         
  -8  -7   2          1.14          0.44         0.79 o                         
  -7  -7   2         69.96         68.94         2.53 o                         
  -6  -7   2        112.45        122.60         3.76 o                         
  -5  -7   2         26.17         32.48         2.08 o                         
  -4  -7   2         80.96         75.12         2.50 o                         
  -3  -7   2        283.03        296.69         6.95 o                         
  -2  -7   2         42.78         36.78         1.51 o                         
  -1  -7   2        265.51        252.18         5.65 o                         
   0  -7   2        599.66        620.46        13.34 o                         
   1  -7   2        125.41        132.10         3.22 o                         
   2  -7   2         24.21         27.44         1.81 o                         
   3  -7   2         25.34         21.97         1.80 o                         
   4  -7   2        180.53        168.72         4.91 o                         
   5  -7   2        183.25        168.62         6.67 o                         
   6  -7   2          0.06          1.54         1.11 o                         
  -8  -6   2          4.71          6.07         1.09 o                         
  -7  -6   2        123.99        124.91         4.02 o                         
  -6  -6   2        107.54         92.82         3.04 o                         
  -5  -6   2         29.06         26.71         2.06 o                         
  -4  -6   2         33.42         35.43         1.61 o                         
  -3  -6   2         90.13         85.12         2.53 o                         
  -2  -6   2        827.14        818.21        17.04 o                         
  -1  -6   2        947.04        958.96        20.81 o                         
   0  -6   2          1.64          2.24         0.56 o                         
   1  -6   2         72.32         80.43         2.31 o                         
   2  -6   2         37.20         38.80         2.28 o                         
   3  -6   2        130.24        118.79         3.74 o                         
   4  -6   2          3.61          2.76         0.80 o                         
   5  -6   2          1.24          2.11         0.83 o                         
   6  -6   2          0.77         -0.22         0.80 o                         
   7  -6   2         35.71         44.83         3.06 o                         
  -9  -5   2          9.49          8.27         1.81 o                         
  -8  -5   2         35.26         41.82         2.77 o                         
  -7  -5   2         46.19         48.97         2.22 o                         
  -6  -5   2          9.37          9.96         0.90 o                         
  -5  -5   2          7.72         11.06         0.92 o                         
  -4  -5   2        121.76        127.88         3.29 o                         
  -3  -5   2         35.97         40.13         1.62 o                         
  -2  -5   2         17.09         18.55         1.19 o                         
  -1  -5   2         66.12         66.93         1.82 o                         
   0  -5   2          0.14          0.61         0.38 o                         
   1  -5   2          0.19          0.63         0.32 o                         
   2  -5   2         51.88         50.62         2.10 o                         
   3  -5   2        204.42        200.67         6.26 o                         
   4  -5   2         84.04         87.22         3.10 o                         
   5  -5   2          2.40          1.86         0.71 o                         
   6  -5   2         32.49         34.04         2.46 o                         
   7  -5   2         40.32         43.04         2.95 o                         
  -9  -4   2          0.66         -0.83         0.83 o                         
  -8  -4   2          3.53          1.20         1.03 o                         
  -7  -4   2         30.05         34.61         2.45 o                         
  -6  -4   2          1.16          1.06         0.57 o                         
  -5  -4   2        253.20        264.35         5.87 o                         
  -4  -4   2          0.17          0.63         0.33 o                         
  -3  -4   2         60.72         66.86         1.97 o                         
  -2  -4   2         65.37         71.23         2.05 o                         
  -1  -4   2        488.57        480.37         9.29 o                         
   0  -4   2        533.78        524.76        11.54 o                         
   1  -4   2        267.56        286.97         5.85 o                         
   2  -4   2        227.92        250.49         5.71 o                         
   3  -4   2         53.36         63.06         2.15 o                         
   4  -4   2          2.68          2.63         0.61 o                         
   5  -4   2          4.23          6.51         0.93 o                         
   6  -4   2         20.94         19.39         1.84 o                         
   7  -4   2         10.34         12.76         1.57 o                         
  -9  -3   2          1.05         -0.39         1.54 o                         
  -8  -3   2         64.43         73.88         3.27 o                         
  -7  -3   2          2.82          2.04         0.85 o                         
  -6  -3   2         14.46         13.39         1.19 o                         
  -5  -3   2         98.30         85.22         2.36 o                         
  -4  -3   2       1113.92       1169.80        23.01 o                         
  -3  -3   2       1195.50       1166.33        45.97 o                         
  -2  -3   2        842.67        776.55        23.82 o                         
  -1  -3   2        389.83        376.55         7.93 o                         
   0  -3   2         53.57         49.06         1.31 o                         
   1  -3   2          0.00          0.09         0.23 o                         
   2  -3   2         41.68         41.88         1.57 o                         
   3  -3   2         41.47         34.05         1.42 o                         
   4  -3   2         70.07         64.28         2.03 o                         
   5  -3   2        473.07        445.75         9.85 o                         
   6  -3   2         83.04         87.47         3.04 o                         
   7  -3   2          4.09          3.82         0.90 o                         
   8  -3   2          0.70          0.09         0.72 o                         
  -8  -2   2          0.35         -0.86         0.86 o                         
  -7  -2   2         32.73         31.23         2.10 o                         
  -6  -2   2        156.92        151.95         4.43 o                         
  -5  -2   2         10.54          5.63         0.66 o                         
  -4  -2   2          1.40          0.68         0.31 o                         
  -3  -2   2        451.67        437.14         8.16 o                         
  -2  -2   2       2686.44       2727.96       104.22 o                         
  -1  -2   2        234.08        211.67         4.17 o                         
   0  -2   2       2052.34       2053.59       114.48 o                         
   1  -2   2        846.89        797.34        53.86 o                         
   2  -2   2        832.37        818.71        20.91 o                         
   3  -2   2         97.56         84.74         2.26 o                         
   4  -2   2          9.23         11.46         1.11 o                         
   5  -2   2        720.75        706.51        14.42 o                         
   6  -2   2         60.68         60.23         3.30 o                         
   7  -2   2          5.29          4.41         1.03 o                         
   8  -2   2          7.78          7.53         1.30 o                         
  -8  -1   2          1.93          1.70         1.30 o                         
  -7  -1   2         27.78         35.18         3.29 o                         
  -6  -1   2         29.48         34.57         2.03 o                         
  -5  -1   2        202.55        198.26         4.81 o                         
  -4  -1   2         13.88         16.72         1.07 o                         
  -3  -1   2        165.12        155.73         4.06 o                         
  -2  -1   2         27.61         34.85         1.10 o                         
  -1  -1   2       4569.23       4319.61       172.75 o                         
   0  -1   2        536.07        506.06        34.17 o                         
   1  -1   2        361.04        353.17         8.12 o                         
   2  -1   2       1178.17       1145.65        77.40 o                         
   3  -1   2         85.70         90.83         2.40 o                         
   4  -1   2         17.27         18.36         0.98 o                         
   5  -1   2        251.23        236.52         5.73 o                         
   6  -1   2        729.88        734.47        17.68 o                         
   7  -1   2         85.12         89.72         3.83 o                         
   8  -1   2         16.73         19.87         1.84 o                         
  -8   0   2          3.22          2.54         1.18 o                         
  -7   0   2        225.84        234.58         8.15 o                         
  -6   0   2        967.11       1010.54        28.87 o                         
  -5   0   2        690.42        666.92        12.92 o                         
  -4   0   2         36.16         27.79         1.02 o                         
  -3   0   2        198.54        193.50         3.86 o                         
  -2   0   2        695.59        628.92        12.91 o                         
  -1   0   2        184.10        192.38         3.60 o                         
   0   0   2          1.34          1.23         0.21 o                         
   1   0   2        108.34         88.96         2.15 o                         
   2   0   2        290.97        275.75         5.94 o                         
   3   0   2       1031.06       1017.24        30.66 o                         
   4   0   2          0.86          0.31         0.44 o                         
   5   0   2          4.80          3.12         0.67 o                         
   6   0   2         39.04         44.02         2.88 o                         
   7   0   2         94.37         89.03         3.68 o                         
   8   0   2          4.58          3.86         0.98 o                         
  -8   1   2          8.09          9.82         1.67 o                         
  -7   1   2         42.71         41.56         3.21 o                         
  -6   1   2          0.11         -0.39         0.49 o                         
  -5   1   2        859.30        837.03        18.43 o                         
  -4   1   2          0.70          1.10         0.39 o                         
  -3   1   2          3.11          2.34         0.38 o                         
  -2   1   2        701.80        706.00        13.83 o                         
  -1   1   2        920.68        861.48        41.05 o                         
   0   1   2       3217.91       3185.72       112.12 o                         
   1   1   2       1793.37       1637.32        66.20 o                         
   2   1   2        975.51        888.09        59.98 o                         
   3   1   2        102.54         94.34         2.35 o                         
   4   1   2       1525.50       1498.21        58.54 o                         
   5   1   2         93.49         85.88         2.96 o                         
   6   1   2         92.88         92.12         3.47 o                         
   7   1   2         36.15         30.97         2.13 o                         
   8   1   2         22.29         29.60         2.23 o                         
   9   1   2         16.71         21.98         2.02 o                         
  -8   2   2         18.67         22.16         2.03 o                         
  -7   2   2          1.30          1.22         0.84 o                         
  -6   2   2          7.25          6.76         0.93 o                         
  -5   2   2          1.02          0.55         0.59 o                         
  -4   2   2         95.53         83.85         2.56 o                         
  -3   2   2        740.06        752.61        15.71 o                         
  -2   2   2         24.81         25.75         0.97 o                         
  -1   2   2          6.71          9.89         0.50 o                         
   0   2   2       1430.55       1331.50        54.18 o                         
   1   2   2        473.00        450.03        10.28 o                         
   2   2   2       1328.35       1243.87        83.51 o                         
   3   2   2        401.71        403.83         7.94 o                         
   4   2   2        840.91        914.16        19.07 o                         
   5   2   2         10.44          7.41         0.97 o                         
   6   2   2         82.05         77.39         3.40 o                         
   7   2   2         16.48         19.82         1.68 o                         
   8   2   2         13.68          9.09         1.28 o                         
   9   2   2          1.24          2.66         1.03 o                         
  -8   3   2         44.37         51.55        11.88 o                         
  -7   3   2          1.71          2.91         0.79 o                         
  -6   3   2          4.25          3.39         0.75 o                         
  -5   3   2        152.32        137.66         4.34 o                         
  -4   3   2         14.90         15.62         1.52 o                         
  -3   3   2         18.77         30.39         1.31 o                         
  -2   3   2         23.60         25.96         0.92 o                         
  -1   3   2          1.54          0.22         0.26 o                         
   0   3   2        166.72        160.26         3.83 o                         
   1   3   2         70.47         61.92         1.45 o                         
   2   3   2          0.53          1.11         0.36 o                         
   3   3   2        173.23        197.13         4.39 o                         
   4   3   2        116.58        116.74         3.08 o                         
   5   3   2        211.14        228.67         5.97 o                         
   6   3   2         99.76         96.96         3.85 o                         
   7   3   2        232.46        205.50         6.08 o                         
   8   3   2          9.53          9.64         1.41 o                         
   9   3   2          0.86         -0.03         0.99 o                         
  -7   4   2          2.64          4.88         0.66 o                         
  -6   4   2         64.80         63.57         2.31 o                         
  -5   4   2          2.97          2.01         0.55 o                         
  -4   4   2        116.29         94.67         3.06 o                         
  -3   4   2          5.86          9.37         0.80 o                         
  -2   4   2        424.56        408.81         7.80 o                         
  -1   4   2         84.49         82.88         1.92 o                         
   0   4   2        181.16        168.46         3.86 o                         
   1   4   2        581.82        578.26        12.02 o                         
   2   4   2       1411.72       1559.72        74.84 o                         
   3   4   2         66.18         62.06         1.92 o                         
   4   4   2        122.88        133.66         3.34 o                         
   5   4   2         29.20         31.99         1.45 o                         
   6   4   2        470.80        394.80        10.89 o                         
   7   4   2         15.42         10.45         1.57 o                         
   8   4   2          6.48          7.64         1.51 o                         
   9   4   2         19.49         20.47         2.99 o                         
  -7   5   2          0.14         -0.51         0.80 o                         
  -6   5   2         51.34         47.71         3.74 o                         
  -5   5   2        115.45        102.34         4.51 o                         
  -4   5   2         40.92         41.47         3.31 o                         
  -3   5   2          1.89          3.02         0.58 o                         
  -2   5   2         24.69         24.04         1.05 o                         
  -1   5   2        189.57        201.14         3.97 o                         
   0   5   2        139.22        164.12         3.72 o                         
   1   5   2        908.91        962.05        21.92 o                         
   2   5   2          6.01          3.72         0.48 o                         
   3   5   2          0.20         -0.30         0.36 o                         
   4   5   2         47.14         50.85         2.07 o                         
   5   5   2          0.17          0.01         0.48 o                         
   6   5   2          2.90          3.60         1.03 o                         
   7   5   2         41.60         28.56         2.04 o                         
   8   5   2         11.00          7.47         1.48 o                         
   9   5   2          0.00          0.80         1.08 o                         
  -6   6   2         26.53         22.78         2.28 o                         
  -5   6   2          1.63          1.30         0.86 o                         
  -4   6   2         54.81         47.82         2.11 o                         
  -3   6   2          6.49          5.88         0.72 o                         
  -2   6   2        281.15        280.31         5.93 o                         
  -1   6   2          9.32         12.99         0.79 o                         
   0   6   2         10.01         14.25         0.93 o                         
   1   6   2        278.06        292.63         6.32 o                         
   2   6   2        124.28        126.57         3.19 o                         
   3   6   2         19.60         29.20         1.44 o                         
   4   6   2          2.94          2.97         0.59 o                         
   5   6   2         83.40         83.08         3.11 o                         
   6   6   2          1.23          0.92         0.65 o                         
   7   6   2          7.08          7.61         1.84 o                         
   8   6   2         33.08         36.78         3.65 o                         
   9   6   2          2.05          2.03         1.40 o                         
  -6   7   2          0.00          1.69         1.22 o                         
  -5   7   2         12.19          9.50         1.46 o                         
  -4   7   2        112.73        108.61         3.63 o                         
  -3   7   2         31.66         31.68         1.90 o                         
  -2   7   2         43.48         34.62         1.60 o                         
  -1   7   2         10.92          9.26         0.77 o                         
   0   7   2        479.89        495.71        11.29 o                         
   1   7   2         46.30         55.95         1.97 o                         
   2   7   2         71.27         75.61         2.50 o                         
   3   7   2        898.40        915.92        18.43 o                         
   4   7   2        881.47        883.39        19.64 o                         
   5   7   2        335.18        322.39         8.89 o                         
   6   7   2        296.35        288.65         8.91 o                         
   7   7   2          4.29          6.48         0.95 o                         
   8   7   2         57.15         47.89         3.05 o                         
   9   7   2         27.64         39.47         3.53 o                         
  -5   8   2          5.86          3.96         1.20 o                         
  -4   8   2         74.32         82.45         3.42 o                         
  -3   8   2         42.36         37.77         2.15 o                         
  -2   8   2        108.24        109.59         3.42 o                         
  -1   8   2         61.16         57.97         2.06 o                         
   0   8   2         99.33         97.02         3.23 o                         
   1   8   2         11.40         14.05         1.12 o                         
   2   8   2          0.41         -0.34         0.39 o                         
   3   8   2         34.88         35.77         2.54 o                         
   4   8   2         36.09         36.09         2.00 o                         
   5   8   2       2336.40       2401.45        57.44 o                         
   6   8   2        124.98        116.88         3.57 o                         
   7   8   2          1.88          2.76         1.13 o                         
   8   8   2          5.97          6.70         1.37 o                         
  -5   9   2          1.69          3.00         1.32 o                         
  -4   9   2          0.26          0.63         0.82 o                         
  -3   9   2          0.91          0.02         0.64 o                         
  -2   9   2         30.75         29.70         1.70 o                         
  -1   9   2        195.96        188.92         4.99 o                         
   0   9   2        464.27        469.99        12.37 o                         
   1   9   2         17.20         20.84         1.51 o                         
   2   9   2         15.65         18.42         1.43 o                         
   3   9   2          0.21          1.03         0.60 o                         
   4   9   2        174.67        166.46         5.11 o                         
   5   9   2        109.19        105.71         3.67 o                         
   6   9   2          3.81          2.03         0.70 o                         
   7   9   2          2.33          4.19         0.94 o                         
   8   9   2          3.12          1.87         1.01 o                         
  -4  10   2          0.18          0.84         0.87 o                         
  -3  10   2          2.68          2.85         0.89 o                         
  -2  10   2          6.01          4.36         0.94 o                         
  -1  10   2         90.76         86.89         4.35 o                         
   0  10   2        127.02        127.15         4.04 o                         
   1  10   2        116.17        105.18         5.19 o                         
   2  10   2         13.55          9.74         1.05 o                         
   3  10   2        109.59         98.17         4.02 o                         
   4  10   2        230.27        215.98         5.76 o                         
   5  10   2          0.11          0.35         0.63 o                         
   6  10   2         24.67         26.32         1.88 o                         
   7  10   2          6.06          3.84         0.96 o                         
   8  10   2         10.60         10.95         1.51 o                         
  -3  11   2         27.45         28.70         2.25 o                         
  -2  11   2          1.96         -0.06         0.77 o                         
  -1  11   2         43.44         44.95         3.27 o                         
   0  11   2          7.05          6.82         0.99 o                         
   1  11   2          0.16         -0.22         0.52 o                         
   2  11   2         38.05         30.69         1.94 o                         
   3  11   2        288.25        252.48         7.11 o                         
   4  11   2          0.91          0.57         0.70 o                         
   5  11   2          7.68          6.20         1.76 o                         
   6  11   2          5.91          6.87         1.12 o                         
   7  11   2          2.33          0.52         0.76 o                         
  -3  12   2          2.69          3.99         1.09 o                         
  -2  12   2         51.44         52.97         3.66 o                         
  -1  12   2          0.01         -0.48         0.58 o                         
   0  12   2          5.58          6.26         1.09 o                         
   1  12   2          1.61          2.08         0.84 o                         
   2  12   2         21.46         16.71         1.43 o                         
   3  12   2          2.89          1.25         0.84 o                         
   4  12   2         58.22         52.81         3.83 o                         
   5  12   2         13.51         12.32         1.50 o                         
   6  12   2          2.43          2.90         0.99 o                         
   7  12   2          0.09         -0.26         0.77 o                         
  -2  13   2         23.33         26.19         3.78 o                         
  -1  13   2          3.48          4.23         0.81 o                         
   0  13   2         11.64         10.10         1.25 o                         
   1  13   2          5.41          2.72         1.20 o                         
   2  13   2          0.02         -0.66         0.66 o                         
   3  13   2          1.94          1.50         0.90 o                         
   4  13   2          2.46          4.21         1.19 o                         
   5  13   2         25.39         29.52         2.54 o                         
   6  13   2          0.53          2.34         1.05 o                         
   0  14   2         14.43         15.46         1.65 o                         
   1  14   2         25.77         25.78         2.24 o                         
   2  14   2         17.83         21.17         2.17 o                         
   3  14   2          6.86          5.42         1.17 o                         
   4  14   2         14.64         12.13         1.66 o                         
   5  14   2         12.35         12.46         1.89 o                         
  -4 -14   3          0.72         -0.90         0.90 o                         
  -3 -14   3         16.22         17.87         1.94 o                         
  -2 -14   3         20.31         18.52         1.91 o                         
  -1 -14   3         37.00         39.63         2.76 o                         
   0 -14   3          0.01         -0.26         0.87 o                         
  -6 -13   3         11.31          7.74         1.26 o                         
  -5 -13   3          4.28          3.53         1.17 o                         
  -4 -13   3         12.59          9.12         1.47 o                         
  -3 -13   3          7.73          5.90         1.18 o                         
  -2 -13   3          4.74          3.86         1.06 o                         
  -1 -13   3         68.44         69.35         4.94 o                         
   0 -13   3          0.19          1.70         0.77 o                         
   1 -13   3         50.07         48.76         2.55 o                         
   2 -13   3         12.92         15.42         2.07 o                         
  -6 -12   3         13.33         13.88         1.49 o                         
  -5 -12   3          0.08         -0.66         0.75 o                         
  -4 -12   3        168.70        193.93         6.60 o                         
  -3 -12   3         33.83         35.88         2.44 o                         
  -2 -12   3          3.14          3.56         1.09 o                         
  -1 -12   3         79.44         87.12         3.83 o                         
   0 -12   3          0.09          0.72         0.71 o                         
   1 -12   3         43.66         40.92         2.32 o                         
   2 -12   3         21.12         14.79         1.82 o                         
   3 -12   3         12.81         10.69         1.64 o                         
  -7 -11   3          3.16          3.42         1.21 o                         
  -6 -11   3         19.15         18.29         1.53 o                         
  -5 -11   3         16.70         14.51         2.29 o                         
  -4 -11   3         15.97         14.32         1.55 o                         
  -3 -11   3          0.39          0.41         0.70 o                         
  -2 -11   3          7.09          5.87         1.08 o                         
  -1 -11   3        162.88        166.55         4.57 o                         
   0 -11   3        211.63        224.72         5.88 o                         
   1 -11   3         12.53         10.53         1.35 o                         
   2 -11   3         30.16         31.54         2.39 o                         
   3 -11   3          5.55          6.05         1.37 o                         
   4 -11   3          0.13          1.04         1.08 o                         
  -7 -10   3          0.60          1.11         1.15 o                         
  -6 -10   3         41.65         44.34         2.31 o                         
  -5 -10   3          4.71          4.78         0.89 o                         
  -4 -10   3          1.46          1.16         0.80 o                         
  -3 -10   3          7.42          9.18         1.30 o                         
  -2 -10   3        272.89        275.42         7.11 o                         
  -1 -10   3          0.36         -0.58         0.58 o                         
   0 -10   3        165.02        171.35         4.73 o                         
   1 -10   3        178.01        163.38         4.86 o                         
   2 -10   3          2.13          1.40         0.93 o                         
   3 -10   3          1.01          2.24         0.98 o                         
   4 -10   3         67.94         66.66         3.78 o                         
  -8  -9   3         16.55         13.93         1.55 o                         
  -7  -9   3          4.56          3.22         1.14 o                         
  -6  -9   3        255.89        248.59         7.45 o                         
  -5  -9   3         37.29         39.18         1.90 o                         
  -4  -9   3        250.04        256.00         7.14 o                         
  -3  -9   3         63.29         71.24         4.74 o                         
  -2  -9   3         41.68         43.06         2.04 o                         
  -1  -9   3         20.37         22.33         1.59 o                         
   0  -9   3         19.53         19.70         1.47 o                         
   1  -9   3        236.80        252.25         7.12 o                         
   2  -9   3        122.16        122.94         4.52 o                         
   3  -9   3         36.74         29.80         2.41 o                         
   4  -9   3          0.85         -0.16         0.80 o                         
   5  -9   3         17.20         17.22         2.06 o                         
  -8  -8   3          4.02          4.86         1.34 o                         
  -7  -8   3         36.40         33.77         2.30 o                         
  -6  -8   3         24.72         19.80         1.82 o                         
  -5  -8   3          0.16         -0.26         0.42 o                         
  -4  -8   3         14.60         12.13         1.28 o                         
  -3  -8   3         73.12         75.72         2.97 o                         
  -2  -8   3        284.94        283.90         6.52 o                         
  -1  -8   3         13.68         17.34         1.25 o                         
   0  -8   3        166.71        157.11         4.21 o                         
   1  -8   3        210.51        214.94         5.85 o                         
   2  -8   3         26.22         28.04         2.24 o                         
   3  -8   3          3.40          1.59         0.84 o                         
   4  -8   3          0.61         -0.29         0.84 o                         
   5  -8   3         28.26         27.67         2.39 o                         
   6  -8   3         11.57          7.52         1.46 o                         
  -8  -7   3          6.20          5.80         1.13 o                         
  -7  -7   3         32.27         32.23         2.18 o                         
  -6  -7   3          5.31          4.89         0.97 o                         
  -5  -7   3          6.12          5.13         1.14 o                         
  -4  -7   3        132.34        129.23         3.67 o                         
  -3  -7   3         10.71         12.52         1.16 o                         
  -2  -7   3        193.10        185.76         4.28 o                         
  -1  -7   3        450.46        456.47         9.62 o                         
   0  -7   3        113.89        113.78         3.35 o                         
   1  -7   3         75.77         86.28         2.78 o                         
   2  -7   3        337.39        361.24         8.59 o                         
   3  -7   3         70.32         69.44         4.75 o                         
   4  -7   3         18.12         21.38         1.71 o                         
   5  -7   3          1.54          1.34         0.90 o                         
   6  -7   3         17.81         20.62         2.04 o                         
  -8  -6   3          0.08          0.20         0.78 o                         
  -7  -6   3         24.82         24.78         1.49 o                         
  -6  -6   3          0.03          2.71         0.71 o                         
  -5  -6   3         69.03         71.33         3.29 o                         
  -4  -6   3        152.78        139.77         3.63 o                         
  -3  -6   3         82.15         80.59         2.67 o                         
  -2  -6   3         42.29         42.90         1.97 o                         
  -1  -6   3        217.83        233.77         5.56 o                         
   0  -6   3        301.33        318.77         7.24 o                         
   1  -6   3        385.42        447.33         9.42 o                         
   2  -6   3         48.14         52.94         2.12 o                         
   3  -6   3          2.23          1.49         0.73 o                         
   4  -6   3        104.32        113.11         3.91 o                         
   5  -6   3         42.49         42.07         2.53 o                         
   6  -6   3          0.01         -0.67         0.67 o                         
   7  -6   3         12.70         15.10         1.92 o                         
  -8  -5   3        109.50        118.05         4.72 o                         
  -7  -5   3         10.67         12.48         1.17 o                         
  -6  -5   3          4.91          6.11         0.84 o                         
  -5  -5   3         12.88         15.25         1.03 o                         
  -4  -5   3        205.09        200.14         5.01 o                         
  -3  -5   3        160.65        168.00         4.09 o                         
  -2  -5   3         12.01         15.21         1.03 o                         
  -1  -5   3        384.17        370.07         7.74 o                         
   0  -5   3        443.89        437.44         9.47 o                         
   1  -5   3        206.17        226.16         5.49 o                         
   2  -5   3        454.27        488.27        10.74 o                         
   3  -5   3          0.26          0.41         0.72 o                         
   4  -5   3         30.74         28.08         1.93 o                         
   5  -5   3          0.06         -0.60         0.60 o                         
   6  -5   3          3.51          3.59         1.18 o                         
   7  -5   3         58.44         70.83         3.81 o                         
  -8  -4   3         15.87         15.87         1.70 o                         
  -7  -4   3          8.50          6.96         1.21 o                         
  -6  -4   3         28.45         23.44         1.47 o                         
  -5  -4   3         12.00         13.21         1.19 o                         
  -4  -4   3         45.74         55.88         2.17 o                         
  -3  -4   3        511.63        541.40        13.68 o                         
  -2  -4   3         14.08         12.15         0.78 o                         
  -1  -4   3        505.54        468.93         9.13 o                         
   0  -4   3         32.71         32.54         1.45 o                         
   1  -4   3       1209.05       1218.13        31.27 o                         
   2  -4   3          9.84         11.23         0.80 o                         
   3  -4   3         56.96         62.61         2.16 o                         
   4  -4   3         12.72         15.13         1.10 o                         
   5  -4   3        102.57         94.18         3.23 o                         
   6  -4   3        303.23        298.15         7.95 o                         
   7  -4   3          3.18          5.15         1.13 o                         
  -8  -3   3         13.31         11.79         2.27 o                         
  -7  -3   3          0.77         -0.18         0.65 o                         
  -6  -3   3          7.90          9.99         0.89 o                         
  -5  -3   3        127.86        124.38         3.11 o                         
  -4  -3   3         35.85         42.64         1.61 o                         
  -3  -3   3       1507.00       1539.67        74.69 o                         
  -2  -3   3          2.82          1.72         0.41 o                         
  -1  -3   3         90.30         82.19         2.13 o                         
   0  -3   3         44.20         40.68         1.39 o                         
   1  -3   3        677.44        685.23        16.65 o                         
   2  -3   3          5.14          4.42         0.48 o                         
   4  -3   3         16.71         16.96         1.09 o                         
   5  -3   3        417.28        424.22        10.54 o                         
   6  -3   3         11.40         12.15         1.27 o                         
   7  -3   3          0.00         -0.34         0.61 o                         
   8  -3   3          3.81          1.67         0.86 o                         
  -8  -2   3         18.13         24.33         3.00 o                         
  -7  -2   3         15.08         18.34         1.78 o                         
  -6  -2   3         14.28         13.74         0.88 o                         
  -5  -2   3        460.74        432.31         9.86 o                         
  -4  -2   3          3.95          5.07         0.55 o                         
  -3  -2   3        126.31        126.58         2.74 o                         
  -2  -2   3       1178.58       1108.27        84.98 o                         
  -1  -2   3       3099.49       3338.38       189.62 o                         
   0  -2   3      16280.29      15599.19       528.09 o                         
   1  -2   3       2609.55       2656.74       126.85 o                         
   2  -2   3        930.74        959.77        26.55 o                         
   3  -2   3         70.51         72.25         2.28 o                         
   4  -2   3        156.89        150.85         4.07 o                         
   5  -2   3        609.32        593.98        11.75 o                         
   6  -2   3        191.13        188.50         6.33 o                         
   7  -2   3          1.02          1.36         0.81 o                         
   8  -2   3          2.82          2.78         0.93 o                         
  -8  -1   3          7.87          6.88         1.37 o                         
  -7  -1   3          0.07          2.13         1.03 o                         
  -6  -1   3        640.07        627.43        15.61 o                         
  -5  -1   3        612.12        593.39        14.87 o                         
  -4  -1   3          3.99          4.86         0.58 o                         
  -3  -1   3        472.26        483.43         9.69 o                         
  -2  -1   3          5.41          6.28         0.43 o                         
  -1  -1   3      20587.82      22054.15      1058.63 o                         
   0  -1   3      12142.26      12064.01       407.72 o                         
   1  -1   3         22.45         28.26         1.49 o                         
   2  -1   3        488.86        485.02        10.61 o                         
   3  -1   3         83.65         89.61         2.39 o                         
   4  -1   3          4.76          5.76         0.68 o                         
   5  -1   3          0.28          0.49         0.38 o                         
   6  -1   3         70.24         70.75         3.04 o                         
   7  -1   3         75.99         70.99         3.15 o                         
   8  -1   3         14.61         13.83         1.62 o                         
  -8   0   3         62.34         68.14         4.38 o                         
  -7   0   3          5.38          6.50         1.79 o                         
  -6   0   3        205.11        207.06         6.87 o                         
  -5   0   3         86.33         75.70         2.44 o                         
  -4   0   3          7.95          6.07         0.66 o                         
  -3   0   3         17.35         18.06         0.93 o                         
  -2   0   3         22.67         20.17         0.80 o                         
  -1   0   3        772.89        694.37        23.45 o                         
   0   0   3       3543.10       3055.57       149.74 o                         
   1   0   3        165.68        155.70         3.62 o                         
   2   0   3        108.90        104.82         2.44 o                         
   3   0   3        492.89        538.78        10.45 o                         
   4   0   3         61.92         65.02         1.83 o                         
   5   0   3        242.02        233.85         5.99 o                         
   6   0   3         18.58         17.10         1.59 o                         
   7   0   3         14.59         17.35         1.56 o                         
   8   0   3          1.71          1.28         0.92 o                         
  -8   1   3          5.33          5.19         1.40 o                         
  -7   1   3         22.50         25.06         2.79 o                         
  -6   1   3         44.80         46.47         2.12 o                         
  -5   1   3          0.40          0.60         0.53 o                         
  -4   1   3         33.01         32.06         1.27 o                         
  -3   1   3        254.91        236.91         4.99 o                         
  -2   1   3        299.36        309.95         7.42 o                         
  -1   1   3         45.94         60.10         1.36 o                         
   0   1   3         75.34         69.58         1.68 o                         
   1   1   3       1057.85       1085.22        72.65 o                         
   2   1   3       1318.78       1402.26       110.25 o                         
   3   1   3        217.46        232.17         5.03 o                         
   4   1   3         49.38         51.54         1.74 o                         
   5   1   3         71.71         66.68         3.14 o                         
   6   1   3          7.53          6.09         1.16 o                         
   7   1   3          6.56          6.84         1.08 o                         
   8   1   3         36.65         39.96         2.62 o                         
   9   1   3         11.61         12.57         1.63 o                         
  -8   2   3          0.84          1.38         1.53 o                         
  -7   2   3        114.62        124.12         4.11 o                         
  -6   2   3         82.57         76.18         3.11 o                         
  -5   2   3         58.02         59.68         2.42 o                         
  -4   2   3         36.29         46.80         1.78 o                         
  -3   2   3        958.17       1085.28        24.67 o                         
  -2   2   3        178.97        185.41         4.52 o                         
  -1   2   3        958.29        977.27        29.43 o                         
   0   2   3          2.72          3.19         0.31 o                         
   1   2   3         43.22         44.20         1.38 o                         
   2   2   3         16.87         12.45         0.71 o                         
   3   2   3          1.83          1.32         0.35 o                         
   4   2   3        805.40        728.47        14.64 o                         
   5   2   3         10.93          6.47         0.92 o                         
   6   2   3          0.01         -0.07         0.66 o                         
   7   2   3         18.62         18.76         1.71 o                         
   8   2   3         11.75          8.15         1.30 o                         
   9   2   3          0.31          0.78         0.98 o                         
  -7   3   3         50.61         55.99         3.16 o                         
  -6   3   3          1.38          1.97         0.68 o                         
  -5   3   3          2.69          4.07         0.73 o                         
  -4   3   3         87.57         85.87         2.68 o                         
  -3   3   3          6.39          8.36         0.66 o                         
  -2   3   3       2091.40       2164.36        64.74 o                         
  -1   3   3          9.26          9.26         0.64 o                         
   0   3   3          5.94         11.06         0.73 o                         
   1   3   3        141.91        148.28         3.13 o                         
   2   3   3        190.53        179.14         4.18 o                         
   3   3   3        576.33        626.23        12.60 o                         
   4   3   3        214.93        240.76         5.37 o                         
   5   3   3          0.53          0.40         0.40 o                         
   6   3   3         39.81         40.04         2.39 o                         
   7   3   3        147.72        126.73         4.90 o                         
   8   3   3         19.24         18.05         1.84 o                         
   9   3   3         20.00         27.79         3.09 o                         
  -7   4   3        103.27        108.22         4.88 o                         
  -6   4   3         72.39         81.14         3.05 o                         
  -5   4   3         42.81         37.98         2.87 o                         
  -4   4   3         12.75         10.95         0.93 o                         
  -3   4   3         45.89         63.99         2.15 o                         
  -2   4   3          2.23          4.19         0.49 o                         
  -1   4   3        255.51        251.70         5.09 o                         
   0   4   3        262.68        285.29         6.30 o                         
   1   4   3          0.79          1.02         0.38 o                         
   2   4   3         15.81         22.83         1.25 o                         
   3   4   3         11.73         12.41         0.83 o                         
   4   4   3         93.25         92.83         2.58 o                         
   5   4   3        492.28        493.44        11.86 o                         
   6   4   3        117.79        103.83         4.95 o                         
   7   4   3         40.59         29.36         2.28 o                         
   8   4   3          5.57          2.06         0.96 o                         
   9   4   3          0.85          1.13         1.14 o                         
  -7   5   3          8.05          7.70         1.79 o                         
  -6   5   3         10.68          8.48         1.31 o                         
  -5   5   3        189.48        166.53         6.21 o                         
  -4   5   3          3.08          5.14         0.71 o                         
  -3   5   3          0.03          1.24         0.40 o                         
  -2   5   3        486.73        500.65        10.92 o                         
  -1   5   3        156.60        164.23         3.46 o                         
   0   5   3          0.07          0.34         0.38 o                         
   1   5   3         24.80         23.84         1.10 o                         
   2   5   3          7.28          9.84         0.68 o                         
   3   5   3        170.06        155.18         3.95 o                         
   4   5   3        452.64        422.50         9.01 o                         
   5   5   3         44.68         45.40         2.16 o                         
   6   5   3         46.07         43.68         2.46 o                         
   7   5   3         10.20          7.36         1.24 o                         
   8   5   3        195.01        193.05         7.10 o                         
   9   5   3          2.65          3.22         1.32 o                         
  -6   6   3         32.03         40.83         3.39 o                         
  -5   6   3         18.57         17.23         2.43 o                         
  -4   6   3        393.76        335.13         9.38 o                         
  -3   6   3          5.82          3.87         0.56 o                         
  -2   6   3          5.17          2.59         0.53 o                         
  -1   6   3        566.34        563.37        11.39 o                         
   0   6   3         43.11         47.03         1.67 o                         
   1   6   3         99.34        100.41         2.66 o                         
   2   6   3         17.38         14.67         1.00 o                         
   3   6   3          1.17          2.09         0.47 o                         
   4   6   3          7.22          4.98         0.67 o                         
   5   6   3        424.67        415.61        10.49 o                         
   6   6   3          1.02          0.85         0.51 o                         
   7   6   3          4.61          2.86         0.95 o                         
   8   6   3          0.93          0.33         0.89 o                         
   9   6   3         43.93         53.31         3.70 o                         
  -6   7   3          0.18          0.87         1.03 o                         
  -5   7   3         65.96         64.47         3.58 o                         
  -4   7   3          0.10          0.68         0.76 o                         
  -3   7   3          0.01         -0.28         0.47 o                         
  -2   7   3        608.61        591.27        12.20 o                         
  -1   7   3          1.74          0.73         0.44 o                         
   0   7   3         16.03         18.03         1.19 o                         
   1   7   3         60.44         65.86         2.03 o                         
   2   7   3        673.10        673.22        13.73 o                         
   3   7   3         88.69         90.71         2.52 o                         
   4   7   3          5.75          5.00         0.72 o                         
   5   7   3        572.10        567.43        13.26 o                         
   6   7   3         34.82         35.33         2.06 o                         
   7   7   3         66.63         66.44         3.18 o                         
   8   7   3          0.99          1.49         0.87 o                         
   9   7   3         18.62         21.89         2.85 o                         
  -5   8   3         20.28         19.41         2.13 o                         
  -4   8   3          9.37          8.61         1.11 o                         
  -3   8   3          3.89          1.26         0.69 o                         
  -2   8   3        257.90        254.19         6.22 o                         
  -1   8   3        278.09        276.49         6.71 o                         
   0   8   3         26.78         27.12         1.79 o                         
   1   8   3        184.96        196.25         4.80 o                         
   2   8   3          1.58          0.87         0.50 o                         
   3   8   3          1.24         -0.40         0.40 o                         
   4   8   3         45.52         45.04         2.11 o                         
   5   8   3         83.69         76.09         4.05 o                         
   6   8   3         66.80         66.90         3.10 o                         
   7   8   3         13.83         16.49         2.00 o                         
   8   8   3         14.57         14.93         2.83 o                         
  -5   9   3          5.91          6.56         1.49 o                         
  -4   9   3          0.04          0.28         0.95 o                         
  -3   9   3          1.57          1.24         0.88 o                         
  -2   9   3          0.55          0.69         0.62 o                         
  -1   9   3        203.10        196.54         5.36 o                         
   0   9   3         83.41         83.73         4.17 o                         
   1   9   3        209.22        194.30         5.34 o                         
   2   9   3          5.26          6.13         0.80 o                         
   3   9   3         64.33         73.70         4.43 o                         
   4   9   3         92.61         88.33         3.38 o                         
   5   9   3          0.41          0.27         0.59 o                         
   6   9   3        296.66        310.27         7.76 o                         
   7   9   3         61.41         70.71         3.22 o                         
   8   9   3          0.03          0.52         0.84 o                         
  -4  10   3          4.11          4.89         1.07 o                         
  -3  10   3          5.32          5.80         1.22 o                         
  -2  10   3         20.51         19.82         1.41 o                         
  -1  10   3          0.93          1.27         0.55 o                         
   0  10   3        120.52        113.53         3.90 o                         
   1  10   3         33.71         30.64         2.30 o                         
   2  10   3         51.93         51.69         3.22 o                         
   3  10   3          0.12         -0.28         0.57 o                         
   4  10   3         16.66         11.79         1.22 o                         
   5  10   3          1.45          0.50         0.66 o                         
   6  10   3         46.54         48.37         2.55 o                         
   7  10   3          0.13          0.24         0.71 o                         
   8  10   3        179.55        205.19         6.90 o                         
  -3  11   3         76.55         84.10         4.05 o                         
  -2  11   3          3.58          4.51         1.16 o                         
  -1  11   3          0.37         -0.32         0.56 o                         
   0  11   3        120.12        118.78         4.47 o                         
   1  11   3          6.45          5.99         1.18 o                         
   2  11   3         62.40         56.87         2.92 o                         
   3  11   3         22.13         20.43         1.58 o                         
   4  11   3          5.03          3.08         0.84 o                         
   5  11   3          3.51          2.28         0.90 o                         
   6  11   3         71.50         78.22         3.50 o                         
   7  11   3         36.02         40.61         2.48 o                         
  -2  12   3          0.05         -0.16         0.60 o                         
  -1  12   3         10.60          8.47         1.04 o                         
   0  12   3          0.99          1.46         0.88 o                         
   1  12   3         10.58          9.41         1.47 o                         
   2  12   3          1.70          0.81         0.49 o                         
   3  12   3          1.61          2.32         0.84 o                         
   4  12   3          1.32          1.71         0.88 o                         
   5  12   3          1.16         -0.48         0.80 o                         
   6  12   3          6.29          8.36         1.33 o                         
   7  12   3         42.06         44.20         2.60 o                         
  -1  13   3         53.50         48.88         3.73 o                         
   0  13   3          6.79          8.89         1.41 o                         
   1  13   3         34.82         34.80         2.61 o                         
   2  13   3         14.97         14.93         1.50 o                         
   3  13   3          0.00         -0.77         0.79 o                         
   4  13   3          1.54          1.89         0.99 o                         
   5  13   3          0.32          1.79         1.02 o                         
   6  13   3        209.76        231.90         8.23 o                         
   0  14   3         43.65         54.78         3.29 o                         
   1  14   3         58.30         62.38         4.41 o                         
   2  14   3         10.79          9.71         1.71 o                         
   3  14   3          0.48          0.62         0.98 o                         
   4  14   3          0.25          0.17         0.93 o                         
   5  14   3         48.71         50.28         5.00 o                         
  -4 -14   4         21.11         20.52         2.11 o                         
  -3 -14   4          1.10          0.20         0.98 o                         
  -2 -14   4          0.63         -0.19         0.97 o                         
  -1 -14   4          2.56          3.37         1.03 o                         
   0 -14   4          1.54          2.58         1.23 o                         
  -5 -13   4         11.65         12.80         1.79 o                         
  -4 -13   4         18.52         18.63         2.09 o                         
  -3 -13   4          0.05          0.53         0.95 o                         
  -2 -13   4          1.57          1.63         0.96 o                         
  -1 -13   4          0.02          0.50         0.94 o                         
   0 -13   4         27.17         27.92         1.94 o                         
   1 -13   4          5.63          7.35         1.00 o                         
   2 -13   4         29.49         33.09         3.22 o                         
  -6 -12   4          4.01          4.23         1.64 o                         
  -5 -12   4         40.44         36.76         2.54 o                         
  -4 -12   4         77.88         80.14         5.44 o                         
  -3 -12   4         10.49         11.83         1.73 o                         
  -2 -12   4         44.91         48.18         3.07 o                         
  -1 -12   4        120.36        117.74         5.93 o                         
   0 -12   4          0.02         -0.48         0.62 o                         
   1 -12   4          0.43          0.89         0.69 o                         
   2 -12   4         16.77         21.89         2.38 o                         
   3 -12   4         15.83         19.39         2.29 o                         
  -7 -11   4         77.66         79.39         4.37 o                         
  -6 -11   4          9.42          6.12         1.47 o                         
  -5 -11   4        130.84        134.66         4.81 o                         
  -4 -11   4          0.01         -0.67         0.67 o                         
  -3 -11   4         40.30         45.90         3.03 o                         
  -2 -11   4         72.95         75.49         3.51 o                         
  -1 -11   4          0.19          0.50         0.79 o                         
   0 -11   4         66.33         63.62         2.67 o                         
   1 -11   4          0.15         -0.30         0.84 o                         
   2 -11   4          4.04          5.37         1.28 o                         
   3 -11   4          0.00          1.51         1.02 o                         
   4 -11   4         32.20         32.43         2.95 o                         
  -7 -10   4          5.79          3.57         1.38 o                         
  -6 -10   4        105.53        103.25         5.01 o                         
  -5 -10   4        107.92        108.68         4.02 o                         
  -4 -10   4         83.72         85.66         5.69 o                         
  -3 -10   4         23.28         22.59         2.10 o                         
  -2 -10   4          2.02          1.14         0.68 o                         
  -1 -10   4        295.60        305.79         7.53 o                         
   0 -10   4        130.64        137.31         3.90 o                         
   1 -10   4        331.76        340.91         9.66 o                         
   2 -10   4        207.75        218.08         6.62 o                         
   3 -10   4          0.76          0.43         0.90 o                         
   4 -10   4         10.58         10.99         1.67 o                         
  -8  -9   4          2.43          0.87         1.05 o                         
  -7  -9   4          8.90          5.15         1.16 o                         
  -6  -9   4         61.10         65.03         4.51 o                         
  -5  -9   4          0.02         -0.64         0.64 o                         
  -4  -9   4         82.14         86.63         3.80 o                         
  -3  -9   4         72.43         77.60         3.67 o                         
  -2  -9   4         73.37         67.53         3.61 o                         
  -1  -9   4          0.72          1.38         0.79 o                         
   0  -9   4         10.32          9.06         1.09 o                         
   1  -9   4         96.01         97.24         4.08 o                         
   2  -9   4          6.72          8.51         0.79 o                         
   3  -9   4         87.32         76.93         4.54 o                         
   4  -9   4          2.98          3.40         1.10 o                         
   5  -9   4         21.33         18.39         2.17 o                         
  -8  -8   4          3.43          4.49         1.14 o                         
  -7  -8   4          0.26          0.07         0.79 o                         
  -6  -8   4          5.50          6.74         1.26 o                         
  -5  -8   4         34.33         39.39         2.46 o                         
  -4  -8   4        105.44         99.59         3.79 o                         
  -3  -8   4          4.71          2.37         0.80 o                         
  -2  -8   4         15.26         12.21         1.00 o                         
  -1  -8   4          5.31          6.31         0.94 o                         
   0  -8   4         26.80         26.27         1.57 o                         
   1  -8   4         53.21         56.44         2.62 o                         
   2  -8   4         26.97         24.22         1.70 o                         
   3  -8   4         71.00         62.60         3.58 o                         
   4  -8   4         12.49         10.00         1.82 o                         
   5  -8   4         12.86         11.64         2.07 o                         
   6  -8   4          0.02          1.34         1.13 o                         
  -8  -7   4         11.15         11.14         1.41 o                         
  -7  -7   4         52.23         44.87         2.42 o                         
  -6  -7   4         79.52         93.85         3.90 o                         
  -5  -7   4         15.69         13.81         1.73 o                         
  -4  -7   4          1.19         -0.31         0.67 o                         
  -3  -7   4         12.32         12.70         1.11 o                         
  -2  -7   4        105.33         94.05         2.58 o                         
  -1  -7   4        486.85        489.42        10.29 o                         
   0  -7   4          9.21         12.21         1.03 o                         
   1  -7   4          0.79          0.75         0.51 o                         
   2  -7   4          8.68          8.95         1.04 o                         
   3  -7   4         84.60         87.91         4.13 o                         
   4  -7   4        113.54        114.41         4.44 o                         
   5  -7   4         27.85         27.14         2.72 o                         
   6  -7   4         13.98         16.07         2.11 o                         
  -8  -6   4         32.80         26.19         2.19 o                         
  -7  -6   4         13.29         13.76         1.40 o                         
  -6  -6   4          5.61          5.85         0.95 o                         
  -5  -6   4          0.15          0.45         0.73 o                         
  -4  -6   4          5.98          6.22         0.94 o                         
  -3  -6   4          7.38          8.05         0.80 o                         
  -2  -6   4         49.73         54.82         2.28 o                         
  -1  -6   4         35.01         40.83         1.88 o                         
   0  -6   4          0.75          2.81         0.63 o                         
   1  -6   4        138.31        144.11         3.83 o                         
   2  -6   4        101.51         99.28         3.21 o                         
   3  -6   4        218.10        222.17         6.57 o                         
   4  -6   4          2.93          2.54         0.93 o                         
   5  -6   4          6.10          7.04         1.25 o                         
   6  -6   4          1.05          0.14         0.82 o                         
   7  -6   4         20.92         23.94         2.33 o                         
  -8  -5   4         18.11         19.75         1.75 o                         
  -7  -5   4          3.18          3.31         0.71 o                         
  -6  -5   4         16.02         15.70         1.34 o                         
  -5  -5   4          0.01          0.26         0.53 o                         
  -4  -5   4         51.39         56.15         2.63 o                         
  -3  -5   4         22.87         25.94         1.77 o                         
  -2  -5   4          7.49          9.81         0.59 o                         
  -1  -5   4        665.39        683.38        14.38 o                         
   0  -5   4         39.58         42.11         1.70 o                         
   1  -5   4        613.71        652.72        12.70 o                         
   2  -5   4         32.70         44.54         2.00 o                         
   3  -5   4          4.53          3.12         0.74 o                         
   4  -5   4          6.69          5.27         1.06 o                         
   5  -5   4         31.77         32.35         2.10 o                         
   6  -5   4         14.69         13.06         1.56 o                         
   7  -5   4          0.97          0.94         1.00 o                         
  -8  -4   4         32.04         37.71         2.59 o                         
  -7  -4   4         26.65         27.88         1.73 o                         
  -6  -4   4         69.51         65.90         2.84 o                         
  -5  -4   4         15.23         19.41         1.30 o                         
  -4  -4   4        280.89        274.90         6.15 o                         
  -3  -4   4          5.83          5.86         0.76 o                         
  -2  -4   4        231.60        240.23         5.45 o                         
  -1  -4   4        964.20        914.27        23.71 o                         
   0  -4   4        129.96        134.71         3.53 o                         
   1  -4   4          0.48         -0.07         0.32 o                         
   2  -4   4        385.34        387.59         8.13 o                         
   3  -4   4        921.93        941.67        18.09 o                         
   4  -4   4         37.44         38.82         2.29 o                         
   5  -4   4         53.58         47.79         2.44 o                         
   6  -4   4         18.18         19.29         1.43 o                         
   7  -4   4         54.13         54.35         2.70 o                         
  -8  -3   4         32.13         35.64         3.64 o                         
  -7  -3   4         10.41          9.25         0.77 o                         
  -6  -3   4         34.33         31.39         1.82 o                         
  -5  -3   4         59.96         61.64         2.36 o                         
  -4  -3   4        301.63        294.47         6.18 o                         
  -3  -3   4        104.50         94.11         2.78 o                         
  -2  -3   4        285.23        302.17         6.65 o                         
  -1  -3   4        455.72        464.41         9.38 o                         
   0  -3   4       1107.71       1021.35        40.07 o                         
   1  -3   4        481.15        506.73        10.23 o                         
   2  -3   4        108.01        100.10         2.63 o                         
   3  -3   4         27.78         34.46         1.56 o                         
   4  -3   4         28.40         28.53         1.72 o                         
   5  -3   4         40.09         51.50         2.31 o                         
   6  -3   4        427.89        429.06         9.31 o                         
   7  -3   4          0.85          0.13         0.68 o                         
   8  -3   4          8.75          9.32         1.30 o                         
  -8  -2   4         24.62         23.77         2.21 o                         
  -7  -2   4         14.19         16.38         1.57 o                         
  -6  -2   4        196.14        185.19         4.94 o                         
  -5  -2   4         86.74         87.17         2.69 o                         
  -4  -2   4          1.52          2.37         0.42 o                         
  -3  -2   4        634.37        623.88        11.96 o                         
  -2  -2   4         20.78         19.32         0.87 o                         
  -1  -2   4       1336.28       1136.37        77.63 o                         
   0  -2   4      14791.82      15189.92       605.59 o                         
   1  -2   4         61.37         58.45         1.71 o                         
   2  -2   4        122.88        140.94         3.25 o                         
   3  -2   4        175.71        183.87         4.38 o                         
   4  -2   4        169.58        168.71         4.32 o                         
   5  -2   4        122.32        131.39         3.80 o                         
   6  -2   4         31.30         31.54         2.12 o                         
   7  -2   4          0.13          0.19         0.69 o                         
   8  -2   4         17.73         19.16         1.74 o                         
  -8  -1   4          1.55          0.38         0.94 o                         
  -7  -1   4         50.42         58.99         3.45 o                         
  -6  -1   4         33.71         37.96         1.87 o                         
  -5  -1   4        227.30        225.74         6.30 o                         
  -4  -1   4        109.88        106.47         2.93 o                         
  -3  -1   4          4.49          7.27         0.50 o                         
  -2  -1   4          7.58          7.19         0.54 o                         
  -1  -1   4        117.27        123.80         2.41 o                         
   0  -1   4       7606.00       7763.12       317.51 o                         
   1  -1   4         17.77         20.09         0.86 o                         
   2  -1   4        811.55        833.29        20.14 o                         
   3  -1   4        146.99        142.50         3.71 o                         
   4  -1   4        195.40        201.66         4.86 o                         
   5  -1   4          3.16          3.44         0.60 o                         
   6  -1   4         23.35         20.96         1.93 o                         
   7  -1   4         19.09         20.88         1.86 o                         
   8  -1   4         41.75         45.19         3.32 o                         
  -8   0   4          0.00         -0.98         1.25 o                         
  -7   0   4         12.27         11.77         1.49 o                         
  -6   0   4        131.73        128.89         5.18 o                         
  -5   0   4         18.07         22.62         1.43 o                         
  -4   0   4         37.61         43.56         1.91 o                         
  -3   0   4         96.33         96.36         2.17 o                         
  -2   0   4         36.13         38.76         1.25 o                         
  -1   0   4        101.14         86.78         1.94 o                         
   0   0   4       1570.17       1492.37       100.03 o                         
   1   0   4        308.68        317.14         6.67 o                         
   2   0   4       2057.78       2335.42       206.76 o                         
   3   0   4       1726.90       1671.17       112.26 o                         
   4   0   4         47.75         40.83         1.42 o                         
   5   0   4         44.91         40.69         1.85 o                         
   6   0   4         38.32         42.71         2.80 o                         
   7   0   4         45.09         44.23         2.86 o                         
   8   0   4          1.35          1.36         0.91 o                         
  -8   1   4          9.24          8.06         1.82 o                         
  -7   1   4         24.52         23.97         2.94 o                         
  -6   1   4          0.13         -0.68         0.68 o                         
  -5   1   4          0.06          0.57         0.69 o                         
  -4   1   4         26.89         26.72         1.51 o                         
  -3   1   4         59.37         71.62         2.09 o                         
  -2   1   4        516.51        564.72        11.81 o                         
  -1   1   4        416.00        397.09         7.27 o                         
   0   1   4        755.40        739.02        20.51 o                         
   1   1   4       1323.05       1362.01        91.21 o                         
   2   1   4         16.12         19.27         0.88 o                         
   3   1   4        809.16        885.10        19.19 o                         
   4   1   4          0.15         -0.08         0.42 o                         
   5   1   4        169.86        176.84         5.61 o                         
   6   1   4         71.52         80.29         4.64 o                         
   7   1   4        155.42        147.59         5.04 o                         
   8   1   4          0.35          0.75         0.82 o                         
   9   1   4         27.74         36.16         2.88 o                         
  -7   2   4         31.04         30.15         3.03 o                         
  -6   2   4          4.02          1.23         0.84 o                         
  -5   2   4        149.76        162.64         5.46 o                         
  -4   2   4         16.43         17.47         1.33 o                         
  -3   2   4          4.24          6.06         0.73 o                         
  -2   2   4        338.94        355.00         7.71 o                         
  -1   2   4       1963.96       2009.52        94.58 o                         
   0   2   4       1606.30       1486.26       100.03 o                         
   1   2   4        143.97        120.14         2.85 o                         
   2   2   4         25.15         25.67         1.39 o                         
   3   2   4        373.88        443.81         8.46 o                         
   4   2   4        123.59        142.64         3.81 o                         
   5   2   4        348.21        347.99         8.34 o                         
   6   2   4        225.87        213.11         6.54 o                         
   7   2   4         18.54         18.88         2.08 o                         
   8   2   4          0.67          1.10         0.89 o                         
   9   2   4          7.04          6.49         1.41 o                         
  -7   3   4         14.11         14.18         1.49 o                         
  -6   3   4          5.44          5.12         1.29 o                         
  -5   3   4         23.30         19.31         1.82 o                         
  -4   3   4         81.02         74.06         2.87 o                         
  -3   3   4         11.29         10.09         0.83 o                         
  -2   3   4        264.79        294.85         5.98 o                         
  -1   3   4         46.97         51.24         1.30 o                         
   0   3   4          5.33          5.55         0.48 o                         
   1   3   4       2344.78       2357.60       157.52 o                         
   2   3   4         81.35         87.83         2.26 o                         
   3   3   4          2.66          3.49         0.52 o                         
   4   3   4        182.16        192.43         4.48 o                         
   5   3   4          8.10          5.29         0.76 o                         
   6   3   4         17.06         24.33         1.98 o                         
   7   3   4         85.10         89.97         5.12 o                         
   8   3   4          0.17          0.13         0.89 o                         
   9   3   4          4.72          4.29         1.67 o                         
  -7   4   4         28.72         28.39         2.12 o                         
  -6   4   4          0.08         -0.32         0.76 o                         
  -5   4   4        257.56        254.65         9.14 o                         
  -4   4   4          8.60          4.36         0.74 o                         
  -3   4   4         44.21         47.59         2.12 o                         
  -2   4   4         11.39         10.31         0.84 o                         
  -1   4   4        113.75        116.53         2.56 o                         
   0   4   4       2127.70       2154.38       102.18 o                         
   1   4   4       2247.34       2333.61       156.39 o                         
   2   4   4        769.81        805.46        18.50 o                         
   3   4   4        104.14        113.42         2.97 o                         
   4   4   4        143.24        134.05         3.56 o                         
   5   4   4         50.84         46.61         2.03 o                         
   6   4   4         36.78         33.65         2.55 o                         
   7   4   4          7.46          3.78         1.12 o                         
   8   4   4         10.87          6.75         1.39 o                         
   9   4   4          0.14         -0.29         1.00 o                         
  -7   5   4         48.68         47.71         3.81 o                         
  -6   5   4         37.99         36.00         2.85 o                         
  -5   5   4          3.56          3.09         1.06 o                         
  -4   5   4         22.96         26.54         1.68 o                         
  -3   5   4         29.58         23.67         1.55 o                         
  -2   5   4         88.03         81.13         2.83 o                         
  -1   5   4        120.77        115.47         2.46 o                         
   0   5   4        129.56        123.10         3.50 o                         
   1   5   4       2241.57       2262.78       152.32 o                         
   2   5   4          7.79          9.40         0.80 o                         
   3   5   4        529.23        523.50        12.57 o                         
   4   5   4          1.86          0.61         0.47 o                         
   5   5   4         73.28         67.13         3.42 o                         
   6   5   4        102.18         99.44         4.28 o                         
   7   5   4         27.75         23.99         2.25 o                         
   8   5   4         70.04         75.97         4.47 o                         
   9   5   4          4.67          5.42         1.72 o                         
  -6   6   4          7.51          3.54         2.91 o                         
  -5   6   4         42.11         46.06         3.79 o                         
  -4   6   4         30.78         24.11         2.04 o                         
  -3   6   4          0.31         -0.41         0.41 o                         
  -2   6   4          6.52          7.69         0.85 o                         
  -1   6   4          5.12          5.01         0.62 o                         
   0   6   4         19.09         27.75         1.43 o                         
   1   6   4         42.50         38.44         1.86 o                         
   2   6   4        284.76        285.33         6.60 o                         
   3   6   4          4.42          4.63         0.78 o                         
   4   6   4          4.25          2.32         0.63 o                         
   5   6   4        740.53        717.90        15.50 o                         
   6   6   4         64.03         72.03         2.82 o                         
   7   6   4          0.11         -0.60         0.60 o                         
   8   6   4         64.60         67.05         5.40 o                         
   9   6   4          6.84          5.67         1.44 o                         
  -6   7   4          8.87         10.29         1.98 o                         
  -5   7   4          9.39          7.75         1.34 o                         
  -4   7   4         41.74         41.21         2.54 o                         
  -3   7   4        126.19        118.64         3.81 o                         
  -2   7   4        949.52        902.58        19.67 o                         
  -1   7   4         24.22         21.92         1.30 o                         
   0   7   4        241.78        217.69         5.60 o                         
   1   7   4         56.77         58.56         2.45 o                         
   2   7   4         58.58         68.00         2.77 o                         
   3   7   4          2.55          1.54         0.51 o                         
   4   7   4          7.09          6.77         0.84 o                         
   5   7   4          0.84          2.02         0.80 o                         
   6   7   4          2.10          1.33         0.74 o                         
   7   7   4         68.21         72.02         3.55 o                         
   8   7   4          6.58          8.41         1.50 o                         
   9   7   4          6.52         10.18         1.79 o                         
  -5   8   4         14.74         17.75         2.04 o                         
  -4   8   4          8.58          8.65         1.36 o                         
  -3   8   4        108.86         93.64         3.24 o                         
  -2   8   4        376.12        366.72         8.69 o                         
  -1   8   4       1901.42       1900.36        42.93 o                         
   0   8   4        598.79        565.36        14.61 o                         
   1   8   4        126.36        113.25         3.57 o                         
   2   8   4         50.47         52.61         2.48 o                         
   3   8   4         56.21         55.66         2.59 o                         
   4   8   4        369.12        352.23         7.83 o                         
   5   8   4          0.04          0.29         0.56 o                         
   6   8   4         48.84         52.15         2.85 o                         
   7   8   4          1.51          1.52         0.83 o                         
   8   8   4          0.13          0.32         1.14 o                         
  -5   9   4          2.91          0.68         1.07 o                         
  -4   9   4         10.12          7.33         1.28 o                         
  -3   9   4          0.27         -0.53         0.53 o                         
  -2   9   4         88.02         90.02         3.46 o                         
  -1   9   4         29.13         26.48         1.61 o                         
   0   9   4         65.84         66.76         3.05 o                         
   1   9   4         10.28         13.16         1.47 o                         
   2   9   4          3.01          1.71         0.70 o                         
   3   9   4         37.63         35.21         2.21 o                         
   4   9   4          1.79          1.65         0.65 o                         
   5   9   4        129.10        124.45         3.78 o                         
   6   9   4          6.15          5.53         1.12 o                         
   7   9   4        103.58        101.50         8.10 o                         
   8   9   4          1.68          2.22         1.17 o                         
  -4  10   4         43.21         50.10         3.57 o                         
  -3  10   4         34.31         38.20         2.08 o                         
  -2  10   4          5.45          5.87         0.79 o                         
  -1  10   4         17.07         17.84         1.48 o                         
   0  10   4         23.57         26.68         1.87 o                         
   1  10   4          0.17         -0.37         0.67 o                         
   2  10   4          1.07          0.63         0.62 o                         
   3  10   4        186.62        168.08         5.30 o                         
   4  10   4         23.19         20.69         1.47 o                         
   5  10   4          0.92         -0.07         0.64 o                         
   6  10   4         65.43         73.66         3.05 o                         
   7  10   4         11.06         11.43         1.34 o                         
   8  10   4          1.56          2.13         0.93 o                         
  -3  11   4         51.78         56.74         2.55 o                         
  -2  11   4          8.38          9.56         1.34 o                         
  -1  11   4          4.89          3.87         0.96 o                         
   0  11   4         11.27          9.06         1.39 o                         
   1  11   4          2.85          0.67         0.83 o                         
   2  11   4          0.25         -0.08         0.64 o                         
   3  11   4          0.92         -0.52         0.84 o                         
   4  11   4          0.83          0.77         0.75 o                         
   5  11   4          3.66          2.04         0.87 o                         
   6  11   4         15.65         17.76         1.70 o                         
   7  11   4         22.56         26.13         2.13 o                         
  -2  12   4         12.84         16.22         1.60 o                         
  -1  12   4         21.76         20.29         1.72 o                         
   0  12   4          3.00          2.21         0.98 o                         
   1  12   4         58.99         63.96         4.26 o                         
   2  12   4          0.72         -0.34         0.63 o                         
   3  12   4          0.33          0.55         0.88 o                         
   4  12   4          6.45          5.95         1.14 o                         
   5  12   4          0.09          0.73         0.83 o                         
   6  12   4         28.82         33.10         2.59 o                         
   7  12   4         31.48         33.87         2.66 o                         
  -1  13   4         91.99        109.87         6.44 o                         
   0  13   4         59.49         64.34         3.56 o                         
   1  13   4         16.68         16.03         1.75 o                         
   2  13   4          0.01          0.79         0.97 o                         
   3  13   4          9.63          9.30         1.44 o                         
   4  13   4          1.84          1.36         0.95 o                         
   5  13   4         23.41         31.55         2.45 o                         
   6  13   4          0.00         -0.02         0.94 o                         
   1  14   4          5.23          5.69         1.46 o                         
   2  14   4          0.04          2.44         1.22 o                         
   3  14   4          9.57          7.36         1.35 o                         
   4  14   4          0.26          0.78         0.96 o                         
   5  14   4         30.55         37.95         2.89 o                         
  -4 -14   5         86.58         85.58         6.15 o                         
  -3 -14   5          0.68         -0.47         1.03 o                         
  -2 -14   5         36.44         36.33         2.74 o                         
  -1 -14   5          5.23          3.21         1.08 o                         
   0 -14   5         17.58         15.80         4.07 o                         
  -5 -13   5         70.29         84.24         5.04 o                         
  -4 -13   5         12.04         11.56         1.86 o                         
  -3 -13   5         49.55         55.14         3.51 o                         
  -2 -13   5         41.64         44.75         2.87 o                         
  -1 -13   5         26.55         27.33         2.01 o                         
   0 -13   5         78.99         79.71         3.25 o                         
   1 -13   5         74.16         72.99         3.60 o                         
  -6 -12   5          0.01          1.02         1.42 o                         
  -5 -12   5         85.73         80.19         3.84 o                         
  -4 -12   5          8.85          7.16         1.33 o                         
  -3 -12   5          6.12          5.63         1.43 o                         
  -2 -12   5         57.30         65.07         3.98 o                         
  -1 -12   5          8.82          8.62         1.53 o                         
   0 -12   5         20.08         21.97         1.62 o                         
   1 -12   5          2.98          2.45         0.82 o                         
   2 -12   5         76.88         75.89         4.83 o                         
   3 -12   5          8.01          6.63         1.93 o                         
  -7 -11   5          0.00          1.78         1.19 o                         
  -6 -11   5        237.39        241.33         8.04 o                         
  -5 -11   5         12.88         12.68         1.00 o                         
  -4 -11   5         76.85         82.54         4.10 o                         
  -3 -11   5          2.81          1.72         0.90 o                         
  -2 -11   5         34.67         39.86         2.48 o                         
  -1 -11   5         31.25         28.92         1.99 o                         
   0 -11   5        125.54        130.96         4.21 o                         
   1 -11   5        100.07        107.27         4.06 o                         
   2 -11   5          2.10          1.33         1.05 o                         
   3 -11   5         45.34         41.66         3.60 o                         
  -7 -10   5         32.18         32.45         2.51 o                         
  -6 -10   5        152.72        161.78         6.23 o                         
  -5 -10   5         65.35         71.22         3.69 o                         
  -4 -10   5         52.05         54.78         3.00 o                         
  -3 -10   5         40.55         44.16         2.74 o                         
  -2 -10   5         73.74         76.18         3.09 o                         
  -1 -10   5          2.03          2.22         0.75 o                         
   0 -10   5         12.49         11.88         1.25 o                         
   1 -10   5         33.57         33.10         1.99 o                         
   2 -10   5         17.30         14.11         1.57 o                         
   3 -10   5          9.74         10.47         1.72 o                         
   4 -10   5          1.19          1.12         1.45 o                         
  -7  -9   5          1.85          1.56         1.05 o                         
  -6  -9   5          0.92          0.57         0.99 o                         
  -5  -9   5         10.66          8.50         1.42 o                         
  -4  -9   5        362.17        365.54        12.17 o                         
  -3  -9   5          3.28          2.33         0.91 o                         
  -2  -9   5         36.71         41.01         2.63 o                         
  -1  -9   5        129.32        132.64         4.09 o                         
   0  -9   5          2.63          2.07         0.65 o                         
   1  -9   5         75.17         63.56         3.33 o                         
   2  -9   5          1.01         -0.04         0.58 o                         
   3  -9   5          6.49          5.18         1.27 o                         
   4  -9   5          1.19          2.13         1.21 o                         
   5  -9   5         52.17         52.33         4.33 o                         
  -8  -8   5         35.43         38.05         2.62 o                         
  -7  -8   5         21.18         22.10         1.91 o                         
  -6  -8   5         35.64         39.46         2.43 o                         
  -5  -8   5          2.60          0.63         0.82 o                         
  -4  -8   5          5.73          4.08         1.06 o                         
  -3  -8   5        114.55        114.74         4.29 o                         
  -2  -8   5        173.03        171.61         5.69 o                         
  -1  -8   5        226.43        231.51         6.03 o                         
   0  -8   5        202.41        208.57         6.17 o                         
   1  -8   5        194.59        204.25         5.87 o                         
   2  -8   5         78.29         82.31         3.51 o                         
   3  -8   5        134.21        125.99         7.04 o                         
   4  -8   5         69.52         66.55         4.52 o                         
   5  -8   5         11.37          8.31         1.45 o                         
   6  -8   5          1.18          1.48         1.21 o                         
  -8  -7   5          0.65         -0.01         0.83 o                         
  -7  -7   5        152.75        151.83         5.54 o                         
  -6  -7   5          5.09          5.61         1.13 o                         
  -5  -7   5         46.06         40.07         2.63 o                         
  -4  -7   5         63.85         65.71         3.30 o                         
  -3  -7   5        150.76        151.66         4.26 o                         
  -2  -7   5          5.08          4.28         0.84 o                         
  -1  -7   5         13.26         14.73         1.10 o                         
   0  -7   5          7.72         11.52         1.09 o                         
   1  -7   5          1.05          0.82         0.56 o                         
   2  -7   5          1.35          0.06         0.58 o                         
   3  -7   5          6.27          5.76         0.80 o                         
   4  -7   5          0.01         -0.87         0.87 o                         
   5  -7   5          0.55          0.70         1.00 o                         
   6  -7   5         17.78         22.95         2.53 o                         
  -8  -6   5         41.44         42.32         2.42 o                         
  -7  -6   5         10.85         11.23         1.25 o                         
  -6  -6   5         47.72         50.30         2.55 o                         
  -5  -6   5          0.17         -0.44         0.56 o                         
  -4  -6   5         83.21         87.19         3.46 o                         
  -3  -6   5        199.78        195.79         4.87 o                         
  -2  -6   5          7.66          7.05         0.69 o                         
  -1  -6   5          8.80          8.76         0.85 o                         
   0  -6   5         20.68         20.32         1.37 o                         
   1  -6   5        105.47        118.40         2.98 o                         
   2  -6   5        161.60        163.77         4.75 o                         
   3  -6   5        243.07        239.55         6.90 o                         
   4  -6   5         81.29         79.32         3.96 o                         
   5  -6   5          0.57          0.43         0.79 o                         
   6  -6   5          0.38          1.21         0.89 o                         
   7  -6   5         14.23         14.20         1.64 o                         
  -8  -5   5          2.13          4.48         1.00 o                         
  -7  -5   5          6.36          7.17         1.15 o                         
  -6  -5   5          0.63          0.75         0.63 o                         
  -5  -5   5         63.27         73.76         3.01 o                         
  -4  -5   5        146.73        159.09         4.64 o                         
  -3  -5   5        120.86        123.20         3.79 o                         
  -2  -5   5         56.20         58.66         1.83 o                         
  -1  -5   5        508.34        514.44        11.07 o                         
   0  -5   5        185.20        193.37         4.76 o                         
   1  -5   5        112.06        114.35         2.94 o                         
   2  -5   5        552.48        569.92        12.34 o                         
   3  -5   5          0.17         -0.40         0.54 o                         
   4  -5   5        278.44        279.54         8.59 o                         
   5  -5   5        206.80        202.96         6.06 o                         
   6  -5   5          7.89          6.43         1.26 o                         
   7  -5   5          2.42          3.40         1.29 o                         
  -8  -4   5         69.44         77.71         4.32 o                         
  -7  -4   5          3.21          1.51         0.79 o                         
  -6  -4   5         20.76         23.26         1.65 o                         
  -5  -4   5        241.97        238.27         6.08 o                         
  -4  -4   5          9.19         14.33         1.10 o                         
  -3  -4   5        689.11        686.78        16.09 o                         
  -2  -4   5         25.17         19.34         0.83 o                         
  -1  -4   5         17.49         17.37         0.98 o                         
   0  -4   5         55.74         60.00         2.62 o                         
   1  -4   5        335.74        365.15         8.01 o                         
   2  -4   5          2.36          3.29         0.57 o                         
   3  -4   5         21.27         27.40         1.34 o                         
   4  -4   5        262.19        285.35         8.54 o                         
   5  -4   5         30.63         31.58         1.98 o                         
   6  -4   5         96.88         93.35         3.73 o                         
   7  -4   5          4.59          4.42         0.99 o                         
  -8  -3   5         16.46         20.45         2.54 o                         
  -7  -3   5          8.63          9.44         1.29 o                         
  -6  -3   5          7.26          7.89         0.84 o                         
  -5  -3   5          8.18          7.72         0.79 o                         
  -4  -3   5        328.75        311.03         7.49 o                         
  -3  -3   5         16.91         19.40         1.37 o                         
  -2  -3   5         23.95         22.39         0.97 o                         
  -1  -3   5        441.46        446.05         9.46 o                         
   0  -3   5         16.65         10.59         0.87 o                         
   1  -3   5        147.18        144.21         3.35 o                         
   2  -3   5          0.03         -0.06         0.36 o                         
   3  -3   5         81.39         82.32         2.38 o                         
   4  -3   5        218.37        215.85         5.38 o                         
   5  -3   5        626.89        610.25        14.86 o                         
   6  -3   5         55.33         51.83         2.16 o                         
   7  -3   5          2.16          1.27         0.69 o                         
   8  -3   5          8.19         10.09         1.26 o                         
  -8  -2   5         35.93         42.62         2.72 o                         
  -7  -2   5         26.18         29.12         1.83 o                         
  -6  -2   5        137.28        140.74         4.04 o                         
  -5  -2   5        128.03        131.03         3.86 o                         
  -4  -2   5          5.85          4.50         0.52 o                         
  -3  -2   5        431.20        426.81         8.75 o                         
  -2  -2   5         14.67         17.41         0.73 o                         
  -1  -2   5        636.69        607.26        13.23 o                         
   0  -2   5        162.45        164.53         3.85 o                         
   1  -2   5        381.47        429.60         9.14 o                         
   2  -2   5        253.27        246.30         5.34 o                         
   3  -2   5        516.72        511.44        10.52 o                         
   4  -2   5          4.26          2.74         0.63 o                         
   5  -2   5        639.96        645.65        16.17 o                         
   6  -2   5        106.69        101.47         3.35 o                         
   7  -2   5          7.98          6.64         1.10 o                         
   8  -2   5          2.31          2.66         1.01 o                         
  -8  -1   5          3.42          4.20         1.64 o                         
  -7  -1   5        188.55        193.07         5.77 o                         
  -6  -1   5        427.07        433.58        10.75 o                         
  -5  -1   5          1.84          2.18         0.63 o                         
  -4  -1   5        114.96        116.00         3.12 o                         
  -3  -1   5       1096.73       1068.17        22.82 o                         
  -2  -1   5         25.58         20.82         1.02 o                         
  -1  -1   5       1602.43       1535.15       104.11 o                         
   0  -1   5          7.38          4.98         0.39 o                         
   1  -1   5        797.66        835.73        20.10 o                         
   2  -1   5         32.26         30.78         1.39 o                         
   3  -1   5         67.73         62.32         2.21 o                         
   4  -1   5        210.35        223.22         5.12 o                         
   5  -1   5          0.00         -0.09         0.43 o                         
   6  -1   5         96.52         89.59         3.07 o                         
   7  -1   5         36.84         38.27         2.38 o                         
   8  -1   5          0.08          1.60         0.90 o                         
  -8   0   5         11.09         11.88         2.11 o                         
  -7   0   5          0.42         -0.73         1.16 o                         
  -6   0   5        217.89        227.05         7.73 o                         
  -5   0   5         60.09         64.48         2.91 o                         
  -4   0   5        133.42        118.80         3.34 o                         
  -3   0   5         41.24         47.47         1.46 o                         
  -2   0   5        624.09        661.83        13.65 o                         
  -1   0   5        338.77        329.32         6.44 o                         
   0   0   5        496.09        484.38         9.68 o                         
   1   0   5         79.47         82.74         2.03 o                         
   2   0   5        516.55        536.97        11.24 o                         
   3   0   5        198.31        219.01         4.98 o                         
   4   0   5         79.21         65.41         2.12 o                         
   5   0   5          9.95         10.23         0.84 o                         
   6   0   5         78.46         81.44         6.01 o                         
   7   0   5         75.99         74.75         3.83 o                         
   8   0   5          2.11          1.08         0.91 o                         
  -8   1   5          2.77          4.74         6.22 o                         
  -7   1   5          5.82          6.74         1.34 o                         
  -6   1   5          1.98          0.01         0.81 o                         
  -5   1   5        174.40        166.38         5.19 o                         
  -4   1   5          3.91          3.51         0.68 o                         
  -3   1   5          1.89          3.34         0.59 o                         
  -2   1   5        140.77        145.23         2.94 o                         
  -1   1   5        297.05        331.52         6.23 o                         
   0   1   5        552.84        528.23        10.02 o                         
   1   1   5        695.67        682.55        14.75 o                         
   2   1   5        278.97        291.69         6.15 o                         
   3   1   5        224.00        256.93         5.87 o                         
   4   1   5        465.09        490.38        10.83 o                         
   5   1   5        193.44        185.84         5.22 o                         
   6   1   5         24.91         22.61         2.10 o                         
   7   1   5         67.81         65.53         3.55 o                         
   8   1   5         14.40         15.31         1.69 o                         
   9   1   5          1.35         -2.04         2.04 o                         
  -7   2   5         18.62         17.39         1.87 o                         
  -6   2   5          4.79          4.40         1.09 o                         
  -5   2   5         79.90         73.91         3.37 o                         
  -4   2   5          0.84          0.91         0.54 o                         
  -3   2   5          6.11          3.47         0.59 o                         
  -2   2   5          7.45         11.77         0.69 o                         
  -1   2   5        868.72        881.78        17.99 o                         
   0   2   5        321.62        318.15         6.50 o                         
   1   2   5        514.44        515.11        11.30 o                         
   2   2   5       1212.95       1280.41        50.04 o                         
   3   2   5        107.01        107.60         2.64 o                         
   4   2   5         82.36        104.27         2.87 o                         
   5   2   5          6.50          4.15         0.79 o                         
   6   2   5         59.28         54.66         3.49 o                         
   7   2   5         74.47         80.01         3.74 o                         
   8   2   5          0.65         -0.23         0.83 o                         
   9   2   5          7.90          6.40         1.38 o                         
  -7   3   5          4.51          3.90         1.35 o                         
  -6   3   5         12.41         10.46         1.85 o                         
  -5   3   5         16.60         11.15         1.43 o                         
  -4   3   5        223.74        202.29         5.98 o                         
  -3   3   5         85.32         89.49         3.37 o                         
  -2   3   5         47.92         50.09         1.61 o                         
  -1   3   5          0.39          2.28         0.38 o                         
   0   3   5        376.38        360.45         7.36 o                         
   1   3   5       1496.13       1606.21       108.18 o                         
   2   3   5        134.88        133.64         3.35 o                         
   3   3   5         29.75         30.17         1.38 o                         
   4   3   5        121.55        108.86         2.79 o                         
   5   3   5         37.73         40.26         2.09 o                         
   6   3   5        484.71        471.59        12.44 o                         
   7   3   5         41.39         43.83         2.64 o                         
   8   3   5          0.00          0.33         0.84 o                         
   9   3   5          4.57          4.65         1.50 o                         
  -7   4   5          2.99          3.71         1.16 o                         
  -6   4   5         25.73         28.98         2.60 o                         
  -5   4   5         32.98         31.54         2.81 o                         
  -4   4   5         51.65         48.42         3.09 o                         
  -3   4   5          9.35         11.35         0.89 o                         
  -2   4   5         14.51         21.64         1.09 o                         
  -1   4   5         46.45         55.42         1.52 o                         
   0   4   5         37.44         41.67         1.62 o                         
   1   4   5        220.59        225.28         4.73 o                         
   2   4   5        193.47        204.39         4.64 o                         
   3   4   5          0.00          0.45         0.41 o                         
   4   4   5          1.01          0.43         0.41 o                         
   5   4   5        110.22        108.89         3.67 o                         
   6   4   5        165.64        151.52         4.75 o                         
   7   4   5          2.14          2.63         1.01 o                         
   8   4   5         27.22         22.88         2.23 o                         
   9   4   5          5.75          6.26         1.55 o                         
  -6   5   5          9.96          9.33         1.99 o                         
  -5   5   5         14.24         16.92         1.89 o                         
  -4   5   5         54.69         53.54         2.91 o                         
  -3   5   5          8.65          7.55         0.90 o                         
  -2   5   5        186.44        175.59         4.13 o                         
  -1   5   5        116.53        113.15         3.63 o                         
   0   5   5        219.70        235.90         5.79 o                         
   1   5   5        302.31        301.65         6.72 o                         
   2   5   5        462.34        492.00        10.68 o                         
   3   5   5         62.85         70.03         2.72 o                         
   4   5   5        216.88        194.44         4.72 o                         
   5   5   5         79.05         66.50         2.61 o                         
   6   5   5        223.09        214.38         6.63 o                         
   7   5   5          6.57          4.46         0.73 o                         
   8   5   5          0.12          0.00         1.13 o                         
   9   5   5         10.67         14.32         2.20 o                         
  -6   6   5         15.61         15.29         2.54 o                         
  -5   6   5          1.04          1.09         1.44 o                         
  -4   6   5          2.59          3.69         0.74 o                         
  -3   6   5         18.51         16.02         1.28 o                         
  -2   6   5          0.56          0.74         0.36 o                         
  -1   6   5        428.96        422.45         9.21 o                         
   0   6   5         37.79         36.94         1.79 o                         
   1   6   5         36.98         38.88         2.22 o                         
   2   6   5          1.55          0.81         0.42 o                         
   3   6   5        826.09        821.54        17.45 o                         
   4   6   5        497.33        500.73        11.67 o                         
   5   6   5        412.37        397.53         9.23 o                         
   6   6   5         41.13         43.40         2.29 o                         
   7   6   5          6.20          4.95         1.54 o                         
   8   6   5         85.33         81.41         4.52 o                         
   9   6   5          0.89          1.68         1.40 o                         
  -5   7   5          1.63          2.03         1.20 o                         
  -4   7   5        158.75        150.89         4.81 o                         
  -3   7   5          1.69          2.00         0.61 o                         
  -2   7   5          9.58         12.22         0.81 o                         
  -1   7   5        189.56        178.45         5.08 o                         
   0   7   5       1785.96       1746.25        41.95 o                         
   1   7   5        144.17        142.84         4.30 o                         
   2   7   5          0.51          0.80         0.54 o                         
   3   7   5          1.12         -0.22         0.40 o                         
   4   7   5        971.42        965.78        21.45 o                         
   5   7   5       1144.32       1154.20        26.83 o                         
   6   7   5         79.70         80.75         3.85 o                         
   7   7   5          2.05          1.32         0.65 o                         
   8   7   5         31.15         26.20         2.70 o                         
  -5   8   5         20.11         23.37         2.35 o                         
  -4   8   5          1.53          1.30         0.78 o                         
  -3   8   5         40.19         43.92         2.60 o                         
  -2   8   5         12.98         13.70         1.28 o                         
  -1   8   5        587.19        598.83        12.94 o                         
   0   8   5        254.25        249.91         6.42 o                         
   1   8   5        117.79        105.67         3.94 o                         
   2   8   5          0.00         -0.49         0.49 o                         
   3   8   5          6.12          4.71         0.83 o                         
   4   8   5        137.99        126.47         4.23 o                         
   5   8   5         70.35         72.94         3.22 o                         
   6   8   5          0.61         -0.30         0.60 o                         
   7   8   5          1.89          0.97         0.83 o                         
   8   8   5         24.44         24.90         2.33 o                         
  -4   9   5          0.32          0.81         0.79 o                         
  -3   9   5         14.69         16.01         1.41 o                         
  -2   9   5          0.99          0.97         0.71 o                         
  -1   9   5         80.34         81.35         3.79 o                         
   0   9   5        166.51        160.00         5.15 o                         
   1   9   5         82.75         66.31         4.87 o                         
   2   9   5        117.56        105.10         4.22 o                         
   3   9   5         45.32         32.53         2.63 o                         
   4   9   5          8.89          8.57         1.15 o                         
   5   9   5        103.00        105.18         3.97 o                         
   6   9   5          3.15          1.73         1.05 o                         
   7   9   5         51.41         50.25         2.92 o                         
   8   9   5          6.65          3.41         1.12 o                         
  -4  10   5         13.17         14.99         1.34 o                         
  -3  10   5         14.71         19.10         2.06 o                         
  -2  10   5         71.73         71.38         4.03 o                         
  -1  10   5          7.86          7.46         1.13 o                         
   0  10   5          8.60          8.64         1.25 o                         
   1  10   5         77.49         59.11         3.43 o                         
   2  10   5         58.46         34.04         1.95 o                         
   3  10   5        160.65        121.78         4.97 o                         
   4  10   5         67.07         59.10         3.66 o                         
   5  10   5          5.76          5.98         1.10 o                         
   6  10   5          5.26          4.33         0.91 o                         
   7  10   5         17.03         17.27         1.74 o                         
   8  10   5         34.79         42.71         2.47 o                         
  -3  11   5          2.10          1.67         0.89 o                         
  -2  11   5          2.82          2.59         0.83 o                         
  -1  11   5         40.68         49.13         3.71 o                         
   0  11   5         51.95         55.49         4.02 o                         
   1  11   5         10.35          9.57         1.50 o                         
   2  11   5         87.71         76.12         5.78 o                         
   3  11   5        178.28        167.28         5.33 o                         
   4  11   5          4.31          2.71         0.98 o                         
   5  11   5          1.62          1.66         0.86 o                         
   6  11   5          0.01         -0.64         0.72 o                         
   7  11   5         10.54         11.65         1.44 o                         
  -2  12   5         84.68         79.80         4.31 o                         
  -1  12   5          9.55         11.30         1.43 o                         
   0  12   5          1.04          1.18         0.98 o                         
   1  12   5          2.47          1.91         1.10 o                         
   2  12   5          1.41          0.66         0.93 o                         
   3  12   5          0.12         -0.01         0.70 o                         
   4  12   5         62.64         57.08         3.84 o                         
   5  12   5          0.91          0.74         0.94 o                         
   6  12   5          0.13          0.52         0.87 o                         
   7  12   5          8.47         10.10         1.70 o                         
  -1  13   5         49.85         52.73         4.35 o                         
   0  13   5         72.95         82.44         7.52 o                         
   1  13   5         18.02         14.06         1.69 o                         
   2  13   5         10.41         15.13         1.87 o                         
   3  13   5         12.89         12.45         1.39 o                         
   4  13   5          4.08          1.72         0.98 o                         
   5  13   5         11.26         15.78         1.94 o                         
   6  13   5          4.66          6.16         1.35 o                         
   1  14   5        149.96        151.18         9.36 o                         
   2  14   5          7.48          5.24         1.54 o                         
   3  14   5          0.81          0.26         0.80 o                         
   4  14   5          9.12         12.47         1.68 o                         
  -3 -14   6          4.45          8.46         2.32 o                         
  -2 -14   6         31.65         31.79         2.65 o                         
  -1 -14   6          3.87          5.51         1.32 o                         
  -5 -13   6         16.39         14.52         1.16 o                         
  -4 -13   6         41.74         43.90         3.29 o                         
  -3 -13   6          4.95          6.38         1.58 o                         
  -2 -13   6         82.80         79.71         5.91 o                         
  -1 -13   6         27.83         29.80         2.29 o                         
   0 -13   6         55.38         57.52         2.94 o                         
   1 -13   6          0.73          0.47         1.22 o                         
  -6 -12   6         10.65         11.76         2.38 o                         
  -5 -12   6         16.89         17.32         2.24 o                         
  -4 -12   6          0.07          0.16         0.89 o                         
  -3 -12   6          9.34         10.55         1.71 o                         
  -2 -12   6         44.78         41.11         2.60 o                         
  -1 -12   6        174.64        189.74         6.34 o                         
   0 -12   6          2.81          2.47         1.07 o                         
   1 -12   6         70.77         68.92         3.50 o                         
   2 -12   6         12.01         11.39         2.29 o                         
  -6 -11   6         47.45         46.68         3.55 o                         
  -5 -11   6         29.10         27.94         2.72 o                         
  -4 -11   6          0.29         -0.97         0.97 o                         
  -3 -11   6         22.43         21.38         1.86 o                         
  -2 -11   6         79.05         83.72         3.73 o                         
  -1 -11   6         29.27         30.13         2.13 o                         
   0 -11   6          6.83          6.33         1.13 o                         
   1 -11   6          0.22          0.00         0.76 o                         
   2 -11   6         12.54         11.15         1.08 o                         
   3 -11   6          1.28          2.76         1.24 o                         
  -7 -10   6         42.43         37.90         2.72 o                         
  -6 -10   6         54.03         51.78         3.32 o                         
  -5 -10   6         74.31         77.92         5.27 o                         
  -4 -10   6         34.27         31.10         2.83 o                         
  -3 -10   6         92.06         96.82         3.86 o                         
  -2 -10   6          0.26         -0.43         0.61 o                         
  -1 -10   6         34.95         32.13         2.10 o                         
   0 -10   6         66.29         69.02         3.01 o                         
   1 -10   6         65.32         66.25         3.35 o                         
   2 -10   6         38.30         34.74         2.24 o                         
   3 -10   6          5.42          6.01         1.42 o                         
   4 -10   6          0.51          1.89         1.35 o                         
  -7  -9   6          7.92          9.40         1.49 o                         
  -6  -9   6        100.52        105.83         5.31 o                         
  -5  -9   6          1.43          0.73         0.84 o                         
  -4  -9   6          5.20          1.70         0.98 o                         
  -3  -9   6         19.34         19.61         1.60 o                         
  -2  -9   6          7.88          7.19         1.20 o                         
  -1  -9   6        162.12        159.53         5.00 o                         
   0  -9   6          8.68          9.15         1.08 o                         
   1  -9   6         23.06         22.46         1.69 o                         
   2  -9   6         58.72         55.20         3.03 o                         
   3  -9   6          1.63          0.67         0.97 o                         
   4  -9   6         13.05         12.19         1.87 o                         
   5  -9   6         39.51         43.82         3.29 o                         
  -7  -8   6          8.21          6.58         1.23 o                         
  -6  -8   6          2.78          3.87         1.03 o                         
  -5  -8   6          2.18          1.59         0.88 o                         
  -4  -8   6        110.99        112.11         4.63 o                         
  -3  -8   6          1.60          1.34         0.71 o                         
  -2  -8   6         66.45         63.52         3.20 o                         
  -1  -8   6          1.03         -0.48         0.48 o                         
   0  -8   6         22.35         22.18         1.45 o                         
   1  -8   6          0.65          0.59         0.69 o                         
   2  -8   6         30.11         34.36         2.45 o                         
   3  -8   6         20.39         17.25         1.42 o                         
   4  -8   6          7.64          5.78         1.33 o                         
   5  -8   6         16.40         14.33         1.81 o                         
  -8  -7   6          6.47          5.68         1.46 o                         
  -7  -7   6          1.37          0.22         0.78 o                         
  -6  -7   6          6.91          6.15         1.14 o                         
  -5  -7   6          0.27         -0.26         0.63 o                         
  -4  -7   6        114.51        111.71         5.67 o                         
  -3  -7   6         31.26         32.28         1.76 o                         
  -2  -7   6         55.62         59.78         2.37 o                         
  -1  -7   6         11.41         13.73         1.16 o                         
   0  -7   6          0.16         -0.53         0.53 o                         
   1  -7   6        121.14        123.09         3.46 o                         
   2  -7   6        178.02        175.43         5.62 o                         
   3  -7   6         10.18         13.09         1.34 o                         
   4  -7   6          4.28          2.44         1.19 o                         
   5  -7   6          0.37          0.17         0.96 o                         
   6  -7   6          1.46          1.65         1.27 o                         
  -8  -6   6         27.43         28.34         2.03 o                         
  -7  -6   6         13.81         17.03         1.62 o                         
  -6  -6   6         16.41         20.50         1.62 o                         
  -5  -6   6         19.15         16.82         1.54 o                         
  -4  -6   6         50.45         57.24         3.21 o                         
  -3  -6   6         13.51         15.54         1.31 o                         
  -2  -6   6          3.14          4.85         0.61 o                         
  -1  -6   6         13.50         14.79         1.11 o                         
   0  -6   6         20.28         24.13         1.39 o                         
   1  -6   6        303.75        306.63         7.38 o                         
   2  -6   6         60.46         66.82         2.61 o                         
   3  -6   6         32.23         28.33         1.91 o                         
   4  -6   6         23.64         25.14         1.97 o                         
   5  -6   6          0.30          0.41         0.82 o                         
   6  -6   6         49.42         49.20         2.92 o                         
  -8  -5   6          1.09          1.59         0.94 o                         
  -7  -5   6         19.43         19.98         1.61 o                         
  -6  -5   6         55.66         61.91         3.25 o                         
  -5  -5   6          6.38          8.74         1.11 o                         
  -4  -5   6        473.05        490.99        12.04 o                         
  -3  -5   6          1.28          1.02         0.65 o                         
  -2  -5   6         18.80         15.51         0.90 o                         
  -1  -5   6        132.15        127.81         3.24 o                         
   0  -5   6        187.95        179.74         5.35 o                         
   1  -5   6         11.64         12.86         0.96 o                         
   2  -5   6         99.68         94.82         2.79 o                         
   3  -5   6        125.30        117.88         3.49 o                         
   4  -5   6          3.20          3.68         0.71 o                         
   5  -5   6         98.62        103.62         3.99 o                         
   6  -5   6         38.06         38.19         2.46 o                         
   7  -5   6         50.04         55.60         3.43 o                         
  -8  -4   6          5.33          6.34         0.99 o                         
  -7  -4   6          0.21          0.88         0.92 o                         
  -6  -4   6         11.70         13.57         1.22 o                         
  -5  -4   6          5.82          7.55         1.00 o                         
  -4  -4   6        242.62        241.90         5.82 o                         
  -3  -4   6        173.64        187.72         4.85 o                         
  -2  -4   6        177.30        164.40         3.99 o                         
  -1  -4   6        108.00        117.92         3.15 o                         
   0  -4   6       1290.89       1274.35        32.70 o                         
   1  -4   6        582.88        598.52        12.73 o                         
   2  -4   6         42.30         40.83         2.44 o                         
   3  -4   6          1.39          1.10         0.53 o                         
   4  -4   6         10.60         18.33         1.43 o                         
   5  -4   6         25.63         24.27         1.78 o                         
   6  -4   6         10.68         10.42         1.46 o                         
   7  -4   6          0.69         -0.53         0.65 o                         
  -8  -3   6          1.58          1.77         0.60 o                         
  -7  -3   6          0.02         -0.05         0.77 o                         
  -6  -3   6          5.78          5.38         1.03 o                         
  -5  -3   6        648.38        675.33        15.17 o                         
  -4  -3   6        143.69        131.66         3.90 o                         
  -3  -3   6        438.95        469.48        10.66 o                         
  -2  -3   6        931.19        964.82        18.33 o                         
  -1  -3   6       2515.52       2212.08       149.37 o                         
   0  -3   6       1148.92       1138.40        31.67 o                         
   1  -3   6        152.16        157.94         3.72 o                         
   2  -3   6        213.77        205.05         4.86 o                         
   3  -3   6         33.02         29.84         1.57 o                         
   4  -3   6        159.88        160.81         4.70 o                         
   5  -3   6        412.01        422.35         9.79 o                         
   6  -3   6         60.35         66.91         2.56 o                         
   7  -3   6          5.99          6.54         0.89 o                         
   8  -3   6         13.67         16.70         1.93 o                         
  -8  -2   6          7.43          6.71         1.02 o                         
  -7  -2   6         51.27         54.12         2.41 o                         
  -6  -2   6        772.12        804.84        22.89 o                         
  -5  -2   6          0.38          0.96         0.51 o                         
  -4  -2   6        165.46        163.53         3.89 o                         
  -3  -2   6          8.02          8.73         0.60 o                         
  -2  -2   6          0.02          1.46         0.31 o                         
  -1  -2   6        844.88        919.74        22.22 o                         
   0  -2   6        127.18        122.31         2.90 o                         
   1  -2   6        284.34        296.14         6.56 o                         
   2  -2   6        726.53        720.09        15.04 o                         
   3  -2   6        121.17        115.38         3.11 o                         
   4  -2   6         80.35         77.83         3.31 o                         
   5  -2   6        387.47        373.79        10.21 o                         
   6  -2   6        127.20        132.33         3.52 o                         
   7  -2   6         81.71         87.36         3.85 o                         
   8  -2   6          2.02          1.43         1.09 o                         
  -8  -1   6         18.82         19.49         2.67 o                         
  -7  -1   6          2.92          2.60         0.84 o                         
  -6  -1   6         52.04         53.20         2.40 o                         
  -5  -1   6        305.22        327.66         8.82 o                         
  -4  -1   6          4.66          3.65         0.79 o                         
  -3  -1   6         73.28         72.07         2.00 o                         
  -2  -1   6          3.64          3.49         0.46 o                         
  -1  -1   6         66.36         69.04         1.79 o                         
   0  -1   6          3.37          3.14         0.56 o                         
   1  -1   6         40.35         48.44         2.23 o                         
   2  -1   6       1546.22       1574.66        74.81 o                         
   3  -1   6        191.44        184.00         4.09 o                         
   4  -1   6        190.57        183.14         4.38 o                         
   5  -1   6          8.08         10.22         1.13 o                         
   6  -1   6          0.09          0.10         0.52 o                         
   7  -1   6          3.04          2.34         1.02 o                         
   8  -1   6          6.62         10.02         1.46 o                         
  -7   0   6         11.92         12.63         1.81 o                         
  -6   0   6          0.08          2.05         0.93 o                         
  -5   0   6        120.01        128.80         4.91 o                         
  -4   0   6          5.21          6.72         1.10 o                         
  -3   0   6         32.59         27.37         1.21 o                         
  -2   0   6        499.21        524.27        10.90 o                         
  -1   0   6        821.83        852.41        16.66 o                         
   0   0   6         16.39         18.90         1.01 o                         
   1   0   6        362.53        372.85         7.33 o                         
   2   0   6        283.13        276.18         5.90 o                         
   3   0   6         70.66         70.67         2.87 o                         
   4   0   6          6.10          8.70         0.88 o                         
   5   0   6         37.88         39.18         1.91 o                         
   6   0   6          0.12         -0.33         0.47 o                         
   7   0   6          0.48         -0.12         0.81 o                         
   8   0   6          9.82          5.85         1.32 o                         
  -7   1   6          3.66          3.16         1.27 o                         
  -6   1   6          2.11          0.78         0.81 o                         
  -5   1   6          1.65          1.45         0.77 o                         
  -4   1   6        135.81        136.34         3.91 o                         
  -3   1   6        180.50        179.09         4.98 o                         
  -2   1   6        891.39        941.64        20.20 o                         
  -1   1   6         16.05         22.08         0.83 o                         
   0   1   6         41.50         41.32         1.85 o                         
   1   1   6         40.32         36.14         1.64 o                         
   2   1   6         35.78         44.62         1.57 o                         
   3   1   6          1.75          1.38         0.44 o                         
   4   1   6       1036.27       1103.23        22.01 o                         
   5   1   6         22.05         19.46         1.49 o                         
   6   1   6          2.11          2.60         0.56 o                         
   7   1   6         28.11         19.08         1.92 o                         
   8   1   6          7.59          9.15         1.47 o                         
  -7   2   6         71.13         79.74         4.17 o                         
  -6   2   6          0.02          0.30         0.79 o                         
  -5   2   6          0.00         -0.02         0.62 o                         
  -4   2   6         36.25         40.30         2.04 o                         
  -3   2   6        272.65        303.00         6.90 o                         
  -2   2   6        234.62        251.54         5.26 o                         
  -1   2   6         88.35         91.01         2.50 o                         
   0   2   6        272.10        275.22         5.31 o                         
   1   2   6          2.10          1.42         0.35 o                         
   2   2   6        122.84        107.73         2.69 o                         
   3   2   6        142.78        146.92         3.70 o                         
   4   2   6          0.13         -0.07         0.38 o                         
   5   2   6        339.78        316.00         7.86 o                         
   6   2   6         51.81         41.13         2.71 o                         
   7   2   6          1.75          0.47         0.84 o                         
   8   2   6          2.63          2.79         1.13 o                         
   9   2   6          2.75          4.65         1.40 o                         
  -7   3   6          1.23         -0.90         0.90 o                         
  -6   3   6          4.89          6.61         1.18 o                         
  -5   3   6          8.74          9.31         1.22 o                         
  -4   3   6         62.50         59.25         2.54 o                         
  -3   3   6        200.40        179.48         4.71 o                         
  -2   3   6         77.46         83.00         2.10 o                         
  -1   3   6        383.23        370.35         7.98 o                         
   0   3   6        110.71        117.07         2.44 o                         
   1   3   6        467.75        492.18        10.47 o                         
   2   3   6         28.01         30.61         1.62 o                         
   3   3   6         15.29         20.24         1.16 o                         
   4   3   6        414.10        398.61         8.21 o                         
   5   3   6          0.11         -0.48         0.48 o                         
   6   3   6        187.72        154.98         5.13 o                         
   7   3   6          2.67          1.18         0.98 o                         
   8   3   6          0.09         -0.45         0.89 o                         
   9   3   6          7.25          7.22         1.59 o                         
  -6   4   6         18.34         16.88         1.66 o                         
  -5   4   6        101.60         92.91         3.67 o                         
  -4   4   6        110.33         94.86         4.28 o                         
  -3   4   6         40.33         43.98         2.62 o                         
  -2   4   6        105.88        106.96         2.84 o                         
  -1   4   6        584.97        574.35        10.35 o                         
   0   4   6         46.11         46.81         1.85 o                         
   1   4   6          6.44          7.23         0.73 o                         
   2   4   6        238.63        233.64         5.24 o                         
   3   4   6        237.25        209.56         4.71 o                         
   4   4   6          5.93          6.53         0.78 o                         
   5   4   6         62.92         59.69         2.43 o                         
   6   4   6         82.89         75.17         3.48 o                         
   7   4   6         24.54         20.57         2.11 o                         
   8   4   6         68.99         62.68         4.02 o                         
   9   4   6         15.65         19.97         2.37 o                         
  -6   5   6          5.34          4.76         1.17 o                         
  -5   5   6        185.25        164.21         7.42 o                         
  -4   5   6        367.59        340.38        10.91 o                         
  -3   5   6          7.42          8.29         0.85 o                         
  -2   5   6         16.95         19.49         1.22 o                         
  -1   5   6         71.46         69.13         2.37 o                         
   0   5   6          0.12         -0.10         0.38 o                         
   1   5   6         31.52         34.22         1.45 o                         
   2   5   6         65.10         66.90         2.23 o                         
   3   5   6          9.31         10.75         0.96 o                         
   4   5   6        421.61        412.51         9.37 o                         
   5   5   6         14.42         12.82         1.35 o                         
   6   5   6         82.88         83.61         3.64 o                         
   7   5   6         11.88          8.34         1.72 o                         
   8   5   6          6.08          4.62         1.32 o                         
   9   5   6          6.84          9.78         2.02 o                         
  -6   6   6          0.30          0.35         0.80 o                         
  -5   6   6         33.04         32.66         2.38 o                         
  -4   6   6          0.86          1.29         0.78 o                         
  -3   6   6          6.37          4.86         0.78 o                         
  -2   6   6        271.02        257.85         6.09 o                         
  -1   6   6        297.77        300.12         7.31 o                         
   0   6   6          3.21          7.87         1.00 o                         
   1   6   6          3.19          3.68         0.86 o                         
   2   6   6        105.36        100.82         2.86 o                         
   3   6   6        472.00        467.76        10.45 o                         
   4   6   6        538.07        507.94        11.47 o                         
   5   6   6        858.53        857.52        20.37 o                         
   6   6   6          3.46          3.90         0.91 o                         
   7   6   6          2.78          2.46         0.83 o                         
   8   6   6         13.43         14.29         1.87 o                         
  -5   7   6          0.51          0.40         0.62 o                         
  -4   7   6          6.57         10.36         0.97 o                         
  -3   7   6          6.14          6.32         0.74 o                         
  -2   7   6        105.81        109.77         3.27 o                         
  -1   7   6          1.98          1.09         0.70 o                         
   0   7   6        505.47        496.54        11.46 o                         
   1   7   6          2.72          2.41         0.70 o                         
   2   7   6          2.94          2.23         0.62 o                         
   3   7   6          0.53         -0.06         0.45 o                         
   4   7   6          5.33          5.02         0.94 o                         
   5   7   6        662.93        695.18        19.34 o                         
   6   7   6         32.14         37.60         2.98 o                         
   7   7   6          7.79          9.84         1.42 o                         
   8   7   6          2.14          1.23         0.72 o                         
  -5   8   6          2.74          2.40         1.12 o                         
  -4   8   6          0.04          0.46         0.53 o                         
  -3   8   6         21.57         21.38         1.49 o                         
  -2   8   6          0.00         -0.10         0.53 o                         
  -1   8   6         10.58         10.43         1.23 o                         
   0   8   6          1.18          1.13         0.73 o                         
   1   8   6          1.54          0.77         0.71 o                         
   2   8   6         16.40         19.98         1.78 o                         
   3   8   6          0.03         -0.52         0.52 o                         
   4   8   6          2.72          3.49         0.94 o                         
   5   8   6         97.40         92.88         3.95 o                         
   6   8   6         10.85          9.22         1.28 o                         
   7   8   6         30.64         36.25         3.06 o                         
   8   8   6         11.63         12.86         1.59 o                         
  -4   9   6         14.38         15.03         1.36 o                         
  -3   9   6          6.30          6.64         1.20 o                         
  -2   9   6          2.39          2.23         0.86 o                         
  -1   9   6          2.09          0.88         0.76 o                         
   0   9   6         13.75         10.82         1.38 o                         
   1   9   6         32.01         43.24         2.51 o                         
   2   9   6        252.05        213.23         6.39 o                         
   3   9   6        118.77         94.67         5.42 o                         
   4   9   6          0.14         -0.03         0.74 o                         
   5   9   6          0.00         -0.31         0.55 o                         
   6   9   6          0.62          0.11         0.73 o                         
   7   9   6          4.55          4.97         1.18 o                         
   8   9   6         34.85         42.34         2.94 o                         
  -3  10   6          8.40         11.83         1.94 o                         
  -2  10   6          0.22          1.33         1.23 o                         
  -1  10   6         34.44         32.77         2.20 o                         
   0  10   6         47.13         42.54         2.67 o                         
   1  10   6          0.14          0.16         0.78 o                         
   2  10   6          0.34         -0.08         0.74 o                         
   3  10   6         12.42          8.81         1.17 o                         
   4  10   6          9.83          9.94         1.50 o                         
   5  10   6          6.46          5.36         1.01 o                         
   6  10   6         28.96         28.80         1.92 o                         
   7  10   6          0.13          0.57         0.83 o                         
   8  10   6          7.93         12.67         4.75 o                         
  -3  11   6          0.71         11.32         5.66 o                         
  -2  11   6          1.51          1.48         1.07 o                         
  -1  11   6          0.94          1.51         0.92 o                         
   0  11   6          0.18          0.17         0.79 o                         
   1  11   6          4.71          4.79         1.27 o                         
   2  11   6         64.08         54.95         3.56 o                         
   3  11   6          6.64          4.19         1.08 o                         
   4  11   6         30.15         44.27         2.77 o                         
   5  11   6         12.27          9.98         1.71 o                         
   6  11   6         61.30         72.94         3.41 o                         
   7  11   6         50.73         56.74         3.64 o                         
  -2  12   6          0.00         -2.26         2.26 o                         
  -1  12   6         14.41         12.71         1.60 o                         
   0  12   6        106.05        120.46        10.31 o                         
   1  12   6         63.39         79.21         5.52 o                         
   2  12   6          0.06         -0.90         1.02 o                         
   3  12   6         18.90         21.17         1.75 o                         
   4  12   6          0.87          2.11         1.10 o                         
   5  12   6        117.93        134.99         5.99 o                         
   6  12   6        143.22        173.94         5.93 o                         
   0  13   6         27.16         32.70         3.44 o                         
   1  13   6         23.04         21.68         2.21 o                         
   2  13   6          1.46          1.51         1.27 o                         
   3  13   6         20.75         24.73         2.58 o                         
   4  13   6          4.69          5.13         1.67 o                         
   5  13   6         12.97         12.24         1.75 o                         
   2  14   6         21.66         19.28         3.28 o                         
   3  14   6          0.49          0.50         1.26 o                         
  -4 -13   7         85.98         86.24         5.37 o                         
  -3 -13   7          2.94          1.54         1.15 o                         
  -2 -13   7          0.23          0.89         1.08 o                         
  -1 -13   7         30.64         29.50         2.87 o                         
   0 -13   7          0.37         -0.11         0.85 o                         
   1 -13   7          0.69          4.84         1.81 o                         
  -5 -12   7          4.38          6.49         1.90 o                         
  -4 -12   7         45.47         43.88         2.76 o                         
  -3 -12   7         12.56         14.63         1.78 o                         
  -2 -12   7         18.15         18.81         1.79 o                         
  -1 -12   7          0.00          0.26         0.81 o                         
   0 -12   7         24.73         27.58         2.10 o                         
   1 -12   7          4.85          4.66         1.22 o                         
   2 -12   7         54.18         54.67         4.20 o                         
  -6 -11   7          3.93          2.89         1.45 o                         
  -5 -11   7         70.95         71.18         6.04 o                         
  -4 -11   7         47.56         50.80         2.91 o                         
  -3 -11   7         46.53         47.60         2.83 o                         
  -2 -11   7          4.61          2.78         0.97 o                         
  -1 -11   7         40.12         37.92         2.48 o                         
   0 -11   7        113.74        111.72         4.56 o                         
   1 -11   7        117.86        115.67         5.88 o                         
   2 -11   7         27.58         28.00         2.13 o                         
   3 -11   7          4.18          4.27         1.56 o                         
  -6 -10   7         12.74         10.81         1.76 o                         
  -5 -10   7          3.78          2.57         1.27 o                         
  -4 -10   7         16.19         19.16         2.28 o                         
  -3 -10   7          0.88          0.41         0.72 o                         
  -2 -10   7         96.61        103.57         4.22 o                         
  -1 -10   7         41.88         44.18         2.72 o                         
   0 -10   7          2.88          2.53         0.85 o                         
   1 -10   7          9.00          7.88         1.16 o                         
   2 -10   7         27.03         31.59         2.58 o                         
   3 -10   7          7.50          5.67         1.45 o                         
   4 -10   7          6.38          6.74         1.62 o                         
  -7  -9   7          8.21          7.17         1.43 o                         
  -6  -9   7         47.56         43.23         2.64 o                         
  -5  -9   7         10.35         10.07         1.44 o                         
  -4  -9   7         26.55         24.36         2.59 o                         
  -3  -9   7          8.24          3.63         0.84 o                         
  -2  -9   7         81.50         84.66         3.44 o                         
  -1  -9   7        113.77        113.32         5.01 o                         
   0  -9   7          6.66          7.82         1.11 o                         
   1  -9   7          2.40          2.58         0.86 o                         
   2  -9   7          0.11          0.35         0.77 o                         
   3  -9   7         31.96         29.68         2.02 o                         
   4  -9   7         10.13          6.40         1.52 o                         
   5  -9   7          9.67          6.65         1.66 o                         
  -7  -8   7         35.25         27.86         2.17 o                         
  -6  -8   7          7.67          5.86         1.16 o                         
  -5  -8   7         19.24         18.25         2.32 o                         
  -4  -8   7         20.92         19.23         2.23 o                         
  -3  -8   7         83.27         94.42         5.18 o                         
  -2  -8   7        184.39        181.88         5.14 o                         
  -1  -8   7         58.44         58.72         3.62 o                         
   0  -8   7         48.04         49.74         2.58 o                         
   1  -8   7         53.08         61.12         2.88 o                         
   2  -8   7         22.36         23.55         1.89 o                         
   3  -8   7          6.39          3.91         0.98 o                         
   4  -8   7         64.02         66.17         4.28 o                         
   5  -8   7          5.40          4.58         1.49 o                         
  -7  -7   7          2.59          3.26         1.03 o                         
  -6  -7   7         12.26         13.70         1.43 o                         
  -5  -7   7          5.11          3.42         0.93 o                         
  -4  -7   7         42.11         46.33         2.75 o                         
  -3  -7   7         26.22         25.81         3.01 o                         
  -2  -7   7          2.40          1.32         0.52 o                         
  -1  -7   7         14.80         20.03         1.43 o                         
   0  -7   7        184.43        200.22         5.07 o                         
   1  -7   7         41.31         42.17         2.03 o                         
   2  -7   7          0.69          0.66         0.69 o                         
   3  -7   7         85.41         88.76         3.68 o                         
   4  -7   7        110.00        116.05         6.11 o                         
   5  -7   7         36.72         35.97         2.93 o                         
   6  -7   7         35.21         38.92         3.12 o                         
  -7  -6   7         16.46         17.42         1.75 o                         
  -6  -6   7          1.14          2.15         0.74 o                         
  -5  -6   7          6.14          6.58         1.07 o                         
  -4  -6   7         23.18         22.06         1.70 o                         
  -3  -6   7          7.04          7.46         1.29 o                         
  -2  -6   7        185.95        181.64         5.72 o                         
  -1  -6   7          1.39          0.82         0.50 o                         
   0  -6   7        138.85        138.71         3.47 o                         
   1  -6   7        125.65        138.78         3.48 o                         
   2  -6   7         54.82         57.15         2.54 o                         
   3  -6   7        156.37        158.84         4.86 o                         
   4  -6   7         43.55         43.57         3.16 o                         
   5  -6   7          0.00         -0.87         0.87 o                         
   6  -6   7         13.33         10.59         1.87 o                         
  -8  -5   7         13.18          3.39         4.07 o                         
  -7  -5   7          0.46          0.17         1.11 o                         
  -6  -5   7        150.00        155.83         5.67 o                         
  -5  -5   7          2.39          1.60         0.74 o                         
  -4  -5   7          0.77          0.16         0.65 o                         
  -3  -5   7         57.23         62.65         2.67 o                         
  -2  -5   7        210.10        207.43         5.33 o                         
  -1  -5   7         26.60         26.35         1.36 o                         
   0  -5   7         33.94         30.28         1.74 o                         
   1  -5   7         62.71         62.96         3.14 o                         
   2  -5   7         46.28         49.85         2.09 o                         
   3  -5   7        144.30        144.39         4.13 o                         
   4  -5   7          0.18          0.68         0.57 o                         
   5  -5   7        118.47        124.29         4.67 o                         
   6  -5   7         34.54         35.61         2.40 o                         
   7  -5   7         34.28         39.36         3.08 o                         
  -8  -4   7          5.29          8.01         1.79 o                         
  -7  -4   7          5.83          7.18         1.44 o                         
  -6  -4   7         70.54         73.71         3.21 o                         
  -5  -4   7        254.06        255.99         6.83 o                         
  -4  -4   7        200.20        200.35         5.00 o                         
  -3  -4   7          3.87          2.05         0.62 o                         
  -2  -4   7        159.56        161.12         4.11 o                         
  -1  -4   7        180.61        179.05         4.58 o                         
   0  -4   7       3265.06       2826.09       189.88 o                         
   1  -4   7        132.50        134.14         3.41 o                         
   2  -4   7        209.31        207.72         5.09 o                         
   3  -4   7         31.68         35.83         1.79 o                         
   4  -4   7         47.61         49.50         2.44 o                         
   5  -4   7         61.27         75.24         3.20 o                         
   6  -4   7        112.20        106.92         4.29 o                         
   7  -4   7         23.51         22.66         2.16 o                         
  -8  -3   7         38.02         28.96         4.57 o                         
  -7  -3   7          1.98          3.36         0.99 o                         
  -6  -3   7        134.27        140.07         4.81 o                         
  -5  -3   7         55.70         59.28         2.48 o                         
  -4  -3   7          0.15          0.29         0.52 o                         
  -3  -3   7        125.49        116.37         3.18 o                         
  -2  -3   7         48.11         46.96         1.51 o                         
  -1  -3   7       3983.85       3428.34       230.40 o                         
   0  -3   7          5.89          9.66         0.80 o                         
   1  -3   7         13.89         16.47         1.04 o                         
   2  -3   7          8.45          4.55         0.65 o                         
   3  -3   7        132.24        134.61         3.51 o                         
   4  -3   7          0.04          0.49         0.69 o                         
   5  -3   7          0.76          1.05         0.66 o                         
   6  -3   7         75.03         65.56         4.08 o                         
   7  -3   7          0.00         -0.30         0.51 o                         
  -7  -2   7         34.04         35.27         1.69 o                         
  -6  -2   7         23.27         26.12         1.67 o                         
  -5  -2   7          3.53          3.51         0.86 o                         
  -4  -2   7        324.77        331.29         7.32 o                         
  -3  -2   7         15.26         13.18         0.85 o                         
  -2  -2   7         57.85         57.71         1.63 o                         
  -1  -2   7       1342.32       1433.94       100.83 o                         
   0  -2   7        656.23        667.71        12.88 o                         
   1  -2   7         92.40         87.58         2.48 o                         
   2  -2   7         43.41         51.99         1.84 o                         
   3  -2   7        282.92        295.51         6.55 o                         
   4  -2   7         30.44         40.20         2.20 o                         
   5  -2   7          0.00          0.41         0.47 o                         
   6  -2   7         20.24         21.25         1.39 o                         
   7  -2   7          7.32          6.97         1.18 o                         
   8  -2   7         24.26         24.53         1.99 o                         
  -7  -1   7         71.72         73.97         3.35 o                         
  -6  -1   7          6.37          6.96         1.31 o                         
  -5  -1   7          3.80          3.08         1.30 o                         
  -4  -1   7         21.05         19.37         1.17 o                         
  -3  -1   7         34.53         33.68         1.34 o                         
  -2  -1   7         67.49         75.24         2.03 o                         
  -1  -1   7        228.14        232.30         5.50 o                         
   0  -1   7         61.52         58.40         1.79 o                         
   1  -1   7        270.68        287.29         6.11 o                         
   2  -1   7        143.34        136.77         3.21 o                         
   3  -1   7        288.17        299.04         6.56 o                         
   4  -1   7          5.00          3.63         0.95 o                         
   5  -1   7         24.75         18.75         1.34 o                         
   6  -1   7         27.75         24.06         1.57 o                         
   7  -1   7          7.70          6.76         1.30 o                         
   8  -1   7         19.92         24.27         2.18 o                         
  -7   0   7          8.74          7.46         1.59 o                         
  -6   0   7         62.04         70.02         3.76 o                         
  -5   0   7         63.40         61.38         3.21 o                         
  -4   0   7         42.56         39.78         2.04 o                         
  -3   0   7        658.56        668.76        16.46 o                         
  -2   0   7         55.69         53.49         1.56 o                         
  -1   0   7        233.67        231.42         4.68 o                         
   0   0   7         12.72         13.98         0.95 o                         
   1   0   7       1057.73       1032.87        21.18 o                         
   2   0   7        203.35        228.48         5.32 o                         
   3   0   7         67.07         68.47         2.30 o                         
   4   0   7        160.36        156.18         3.92 o                         
   5   0   7         71.74         68.27         2.98 o                         
   6   0   7        159.23        151.30         4.57 o                         
   7   0   7          6.16          5.68         1.25 o                         
   8   0   7          5.87          7.70         1.61 o                         
  -7   1   7         57.42         58.90         3.72 o                         
  -6   1   7         37.07         33.82         2.31 o                         
  -5   1   7          0.53          0.78         0.74 o                         
  -4   1   7         31.95         32.59         2.07 o                         
  -3   1   7         39.44         43.77         1.92 o                         
  -2   1   7        438.99        447.81         9.88 o                         
  -1   1   7        293.79        295.23         5.68 o                         
   0   1   7        489.98        474.08        10.16 o                         
   1   1   7         12.67         13.32         0.74 o                         
   2   1   7         27.15         27.75         1.32 o                         
   3   1   7        186.03        203.73         5.64 o                         
   4   1   7         42.30         50.30         2.23 o                         
   5   1   7          1.64          2.87         0.77 o                         
   6   1   7          0.41         -0.39         0.46 o                         
   7   1   7         37.80         27.33         2.87 o                         
   8   1   7         27.43         31.83         2.48 o                         
  -7   2   7          6.03          5.91         1.36 o                         
  -6   2   7          3.10          2.42         0.94 o                         
  -5   2   7        104.44         98.41         3.53 o                         
  -4   2   7          0.35          0.24         0.58 o                         
  -3   2   7         70.45         73.43         2.56 o                         
  -2   2   7          1.59          1.33         0.48 o                         
  -1   2   7        268.63        274.82         6.15 o                         
   0   2   7         87.14         93.31         2.38 o                         
   1   2   7        819.84        843.41        16.79 o                         
   2   2   7         28.18         31.26         1.56 o                         
   3   2   7        115.14        108.77         3.18 o                         
   4   2   7        152.85        160.60         4.50 o                         
   5   2   7         18.77         15.10         1.28 o                         
   6   2   7         12.44         10.74         1.19 o                         
   7   2   7         81.98         76.91         4.68 o                         
   8   2   7         16.68         14.97         1.77 o                         
  -7   3   7          6.16          7.79         2.55 o                         
  -6   3   7         16.57         15.90         2.12 o                         
  -5   3   7        105.48        107.16         3.78 o                         
  -4   3   7          7.50          8.14         1.02 o                         
  -3   3   7         42.60         48.50         2.50 o                         
  -2   3   7        105.06        109.56         3.13 o                         
  -1   3   7        150.02        145.50         3.76 o                         
   0   3   7        180.41        183.44         3.70 o                         
   1   3   7         99.61        102.22         2.73 o                         
   2   3   7          1.29          0.97         0.41 o                         
   3   3   7         22.54         21.42         1.46 o                         
   4   3   7          5.11          3.54         0.62 o                         
   5   3   7         97.32         87.00         3.56 o                         
   6   3   7        117.61        104.68         7.32 o                         
   7   3   7        105.10         92.95         3.78 o                         
   8   3   7         20.07         17.53         2.10 o                         
  -6   4   7         10.96         11.61         1.58 o                         
  -5   4   7         49.25         47.56         2.71 o                         
  -4   4   7          6.76          2.30         0.95 o                         
  -3   4   7        167.34        160.18         4.96 o                         
  -2   4   7          2.50          2.62         0.66 o                         
  -1   4   7          0.18         -0.18         0.34 o                         
   0   4   7        232.11        238.76         4.93 o                         
   1   4   7        244.29        249.69         5.55 o                         
   2   4   7        351.44        352.95         7.63 o                         
   3   4   7        357.67        340.21         7.45 o                         
   4   4   7          1.67          2.80         0.65 o                         
   5   4   7        692.20        659.02        14.37 o                         
   6   4   7         24.92         27.28         2.02 o                         
   7   4   7          4.48          2.85         1.07 o                         
   8   4   7         25.09         24.11         3.29 o                         
  -6   5   7         11.69         14.93         1.78 o                         
  -5   5   7          5.97          9.95         1.35 o                         
  -4   5   7          9.55         12.67         1.63 o                         
  -3   5   7          3.08          3.33         0.63 o                         
  -2   5   7         36.65         34.41         1.86 o                         
  -1   5   7          0.20          0.31         0.43 o                         
   0   5   7        192.67        183.07         4.26 o                         
   1   5   7        150.62        143.55         3.52 o                         
   2   5   7        272.14        264.16         5.48 o                         
   3   5   7          0.83          0.87         0.52 o                         
   4   5   7        131.41        122.94         3.58 o                         
   5   5   7        102.41        105.93         3.57 o                         
   6   5   7          6.42          6.09         1.31 o                         
   7   5   7          3.90          4.13         0.98 o                         
   8   5   7         33.90         36.69         3.12 o                         
  -5   6   7         24.73         26.77         3.37 o                         
  -4   6   7         32.51         30.76         2.24 o                         
  -3   6   7        221.71        211.23         5.93 o                         
  -2   6   7        481.21        469.35        14.12 o                         
  -1   6   7        726.05        703.54        15.70 o                         
   0   6   7         31.18         29.97         1.76 o                         
   1   6   7         25.04         29.76         2.19 o                         
   2   6   7        231.05        222.37         4.98 o                         
   3   6   7          0.04          0.01         0.50 o                         
   4   6   7        155.37        142.02         4.24 o                         
   5   6   7        141.06        138.01         4.07 o                         
   6   6   7         12.06         12.13         1.21 o                         
   7   6   7          5.23          3.31         1.64 o                         
   8   6   7         12.33         12.45         1.29 o                         
  -5   7   7          2.90          3.89         1.03 o                         
  -4   7   7         28.25         25.04         1.78 o                         
  -3   7   7          0.67          0.08         0.40 o                         
  -2   7   7        813.20        817.86        21.46 o                         
  -1   7   7        407.15        384.47         9.62 o                         
   0   7   7        149.30        147.03         4.19 o                         
   1   7   7          1.22          0.93         0.69 o                         
   2   7   7        160.91        157.31         4.30 o                         
   3   7   7          0.84          0.03         0.46 o                         
   4   7   7          0.71         -0.20         0.58 o                         
   5   7   7          0.98         -0.01         0.63 o                         
   6   7   7         23.93         25.66         1.91 o                         
   7   7   7          0.67          2.00         0.89 o                         
   8   7   7         16.63         13.65         1.71 o                         
  -4   8   7          9.54         11.81         0.96 o                         
  -3   8   7          9.58          7.65         1.26 o                         
  -2   8   7         12.84         11.36         1.22 o                         
  -1   8   7          4.68          3.53         0.85 o                         
   0   8   7         44.33         46.03         2.44 o                         
   1   8   7         42.96         42.18         2.52 o                         
   2   8   7          0.00         -0.35         0.35 o                         
   3   8   7         33.55         35.95         2.20 o                         
   4   8   7         78.47         72.19         4.42 o                         
   5   8   7        102.37        104.64         3.95 o                         
   6   8   7          2.86          1.98         0.81 o                         
   7   8   7         28.13         29.13         2.20 o                         
   8   8   7         67.52         85.22         6.33 o                         
  -4   9   7          2.89          3.27         1.04 o                         
  -3   9   7         25.03         24.15         2.09 o                         
  -2   9   7          5.98          6.12         1.20 o                         
  -1   9   7          7.90          8.41         1.22 o                         
   0   9   7        234.21        218.42         6.20 o                         
   1   9   7          6.97          7.00         1.18 o                         
   2   9   7          4.34          4.44         1.04 o                         
   3   9   7        150.31        136.69         4.86 o                         
   4   9   7         50.12         45.37         3.87 o                         
   5   9   7        101.18        107.88         4.09 o                         
   6   9   7         17.82         18.04         1.73 o                         
   7   9   7          6.69          6.22         1.20 o                         
   8   9   7         27.25         27.03         2.68 o                         
  -3  10   7         23.12         30.16         3.10 o                         
  -2  10   7         37.66         41.23         2.76 o                         
  -1  10   7          4.55          4.49         1.01 o                         
   0  10   7          1.07          0.46         0.71 o                         
   1  10   7         48.60         51.45         3.20 o                         
   2  10   7          7.91          6.13         1.29 o                         
   3  10   7         26.52         22.14         2.20 o                         
   4  10   7         48.37         42.22         2.83 o                         
   5  10   7          2.58          3.20         1.07 o                         
   6  10   7          1.13          1.74         0.84 o                         
   7  10   7         93.39         99.84         4.39 o                         
  -2  11   7          4.98          3.45         1.22 o                         
  -1  11   7          0.63          0.48         0.91 o                         
   0  11   7         33.26         41.05         2.88 o                         
   1  11   7         58.53         60.81         3.82 o                         
   2  11   7          1.31          0.99         0.93 o                         
   3  11   7         23.80         24.33         1.76 o                         
   4  11   7         11.32         12.05         1.56 o                         
   5  11   7         12.70         16.90         1.74 o                         
   6  11   7        144.88        181.63         7.19 o                         
   7  11   7          5.02          5.60         1.25 o                         
  -1  12   7        124.94        137.81         5.66 o                         
   0  12   7          0.88          1.77         1.12 o                         
   1  12   7         42.82         46.39         2.92 o                         
   2  12   7          2.37          1.83         1.13 o                         
   3  12   7         22.00         16.02         1.95 o                         
   4  12   7          0.38          0.76         0.86 o                         
   5  12   7          3.28          5.16         1.29 o                         
   6  12   7         28.03         27.42         2.40 o                         
   0  13   7          8.32          2.59         1.36 o                         
   1  13   7         10.58         12.95         2.04 o                         
   2  13   7          0.16          1.22         1.16 o                         
   3  13   7          2.43          1.68         1.16 o                         
   4  13   7          2.95          4.65         1.22 o                         
   5  13   7          4.77          5.95         1.44 o                         
  -3 -13   8          6.51          8.00         1.72 o                         
  -2 -13   8          5.00          4.68         1.34 o                         
  -1 -13   8          3.44          1.88         1.28 o                         
   0 -13   8          0.00          1.56         1.16 o                         
  -5 -12   8         56.65         53.52         4.67 o                         
  -4 -12   8         22.61         16.43         1.69 o                         
  -3 -12   8          6.14          2.93         1.16 o                         
  -2 -12   8          0.37          0.14         0.87 o                         
  -1 -12   8         33.03         39.65         2.58 o                         
   0 -12   8         72.79         71.93         3.20 o                         
   1 -12   8          4.92          6.27         1.35 o                         
   2 -12   8          6.32          4.94         1.03 o                         
  -5 -11   8          2.39          2.46         1.35 o                         
  -4 -11   8         24.02         26.18         2.74 o                         
  -3 -11   8          3.37          2.97         0.96 o                         
  -2 -11   8         20.95         18.16         1.77 o                         
  -1 -11   8          0.99         -0.73         0.73 o                         
   0 -11   8         69.23         66.82         2.91 o                         
   1 -11   8         40.94         38.97         2.29 o                         
   2 -11   8          1.31          1.86         1.13 o                         
   3 -11   8          3.81          4.69         1.97 o                         
  -6 -10   8          8.78          5.29         1.59 o                         
  -5 -10   8          0.23          0.08         1.05 o                         
  -4 -10   8         39.36         36.32         3.14 o                         
  -3 -10   8         52.35         51.95         2.79 o                         
  -2 -10   8         16.81         15.11         1.67 o                         
  -1 -10   8          3.75          3.14         0.92 o                         
   0 -10   8         62.39         70.23         3.19 o                         
   1 -10   8         15.00         12.41         1.73 o                         
   2 -10   8          3.00          2.39         1.18 o                         
   3 -10   8          7.57          7.89         1.13 o                         
   4 -10   8         15.24         15.76         2.44 o                         
  -6  -9   8          6.92          9.28         1.52 o                         
  -5  -9   8         16.17          9.40         1.59 o                         
  -4  -9   8         34.01         37.18         2.95 o                         
  -3  -9   8          6.11          3.49         0.85 o                         
  -2  -9   8         67.55         66.44         2.74 o                         
  -1  -9   8         34.88         31.48         2.81 o                         
   0  -9   8          8.67          7.34         1.02 o                         
   1  -9   8          4.18          4.53         0.97 o                         
   2  -9   8          1.50          0.23         0.79 o                         
   3  -9   8         15.52         14.31         1.52 o                         
   4  -9   8          1.09          2.28         1.36 o                         
  -7  -8   8          3.53          4.04         1.15 o                         
  -6  -8   8          2.24          0.67         0.91 o                         
  -5  -8   8          0.61         -0.16         0.77 o                         
  -4  -8   8          3.09          2.81         1.25 o                         
  -3  -8   8         11.98         13.27         1.67 o                         
  -2  -8   8         43.70         42.99         2.10 o                         
  -1  -8   8          3.94          3.08         0.71 o                         
   0  -8   8         14.56         14.79         1.43 o                         
   1  -8   8         79.40         88.34         3.49 o                         
   2  -8   8         17.88         13.47         1.39 o                         
   3  -8   8          4.51          4.78         1.02 o                         
   4  -8   8          0.62          2.53         0.80 o                         
   5  -8   8          9.94         14.45         2.05 o                         
  -7  -7   8          1.23          1.31         1.02 o                         
  -6  -7   8         54.47         53.35         2.80 o                         
  -5  -7   8         10.63         11.14         1.38 o                         
  -4  -7   8         10.34         12.00         1.66 o                         
  -3  -7   8        127.66        138.06         5.21 o                         
  -2  -7   8          8.92         11.46         1.09 o                         
  -1  -7   8         13.44         14.46         1.28 o                         
   0  -7   8         24.68         26.49         1.45 o                         
   1  -7   8         70.29         67.59         3.23 o                         
   2  -7   8         28.27         27.54         1.83 o                         
   3  -7   8          6.28          5.08         1.03 o                         
   4  -7   8          1.54          2.50         1.01 o                         
   5  -7   8          0.03          0.50         0.95 o                         
   6  -7   8          0.89          1.33         1.24 o                         
  -7  -6   8          9.90          8.84         1.30 o                         
  -6  -6   8         20.39         18.18         1.58 o                         
  -5  -6   8         47.44         48.39         2.49 o                         
  -4  -6   8         10.11          8.78         1.12 o                         
  -3  -6   8         80.26         82.55         3.73 o                         
  -2  -6   8          4.41          3.02         0.62 o                         
  -1  -6   8          9.28          8.87         1.05 o                         
   0  -6   8        188.89        198.18         4.97 o                         
   1  -6   8         34.56         36.56         2.61 o                         
   2  -6   8        176.74        183.49         5.78 o                         
   3  -6   8         43.04         45.50         2.29 o                         
   4  -6   8         14.51         14.74         1.51 o                         
   5  -6   8          0.03          0.17         0.91 o                         
   6  -6   8         52.00         44.97         2.97 o                         
  -7  -5   8          2.31          2.02         1.19 o                         
  -6  -5   8         35.74         40.20         2.80 o                         
  -5  -5   8          0.63         -0.45         0.55 o                         
  -4  -5   8          1.90          1.07         0.65 o                         
  -3  -5   8         37.44         36.73         2.18 o                         
  -2  -5   8         18.47         18.73         1.31 o                         
  -1  -5   8        276.66        281.59         7.06 o                         
   0  -5   8        115.14        116.27         3.68 o                         
   1  -5   8         40.00         48.10         2.16 o                         
   2  -5   8        339.29        346.61         8.82 o                         
   3  -5   8         82.18         84.58         3.83 o                         
   4  -5   8          5.90          4.36         0.86 o                         
   5  -5   8         94.48         89.29         4.31 o                         
   6  -5   8         35.44         32.77         2.23 o                         
   7  -5   8         16.92         18.19         1.90 o                         
  -7  -4   8         11.45         14.74         1.81 o                         
  -6  -4   8         75.38         80.18         4.12 o                         
  -5  -4   8          3.42          3.49         0.79 o                         
  -4  -4   8        270.92        268.99         7.29 o                         
  -3  -4   8         76.51         76.29         2.59 o                         
  -2  -4   8          4.74          6.90         0.70 o                         
  -1  -4   8          6.55          9.41         0.83 o                         
   0  -4   8         36.31         40.19         1.64 o                         
   1  -4   8          8.66          7.04         0.79 o                         
   2  -4   8          0.02          0.09         0.54 o                         
   3  -4   8         29.90         30.35         1.84 o                         
   4  -4   8        367.66        383.28         9.45 o                         
   5  -4   8          0.85          0.14         0.72 o                         
   6  -4   8         99.69        101.34         4.19 o                         
   7  -4   8         22.04         27.83         1.80 o                         
  -7  -3   8          6.25          5.59         1.23 o                         
  -6  -3   8        216.58        227.64        12.33 o                         
  -5  -3   8          9.86          7.52         1.32 o                         
  -4  -3   8        216.87        210.87         5.40 o                         
  -3  -3   8          1.50          0.36         0.31 o                         
  -2  -3   8         52.27         56.34         1.84 o                         
  -1  -3   8        101.80         92.99         2.61 o                         
   0  -3   8        536.17        562.86        11.07 o                         
   1  -3   8          1.39          0.63         0.46 o                         
   2  -3   8         31.56         31.32         2.08 o                         
   3  -3   8        112.96        115.81         3.61 o                         
   4  -3   8          0.20          0.01         0.47 o                         
   5  -3   8         52.26         46.68         2.52 o                         
   6  -3   8          0.11          0.67         0.62 o                         
   7  -3   8          0.00          0.96         0.65 o                         
  -7  -2   8         57.26         53.67         3.96 o                         
  -6  -2   8         43.42         52.50         3.14 o                         
  -5  -2   8          1.24          1.07         0.41 o                         
  -4  -2   8        113.42        113.16         3.17 o                         
  -3  -2   8        250.37        251.29         6.40 o                         
  -2  -2   8         78.74         90.63         2.35 o                         
  -1  -2   8        412.25        400.55         8.73 o                         
   0  -2   8        605.94        620.48        12.54 o                         
   1  -2   8        518.20        548.61        11.75 o                         
   2  -2   8         20.97         24.34         1.34 o                         
   3  -2   8        204.63        226.90         5.07 o                         
   4  -2   8          0.84          0.02         0.56 o                         
   5  -2   8         17.80         13.37         1.57 o                         
   6  -2   8          6.66          5.16         0.87 o                         
   7  -2   8          3.55          1.92         0.84 o                         
   8  -2   8         18.84         16.95         1.88 o                         
  -7  -1   8          2.30          2.20         0.88 o                         
  -6  -1   8          2.62          2.09         1.17 o                         
  -5  -1   8        156.55        161.75         5.39 o                         
  -4  -1   8          1.99          2.51         0.65 o                         
  -3  -1   8         21.28         19.22         1.21 o                         
  -2  -1   8        407.62        420.58         8.66 o                         
  -1  -1   8        229.38        243.95         5.34 o                         
   0  -1   8          7.23          6.55         0.77 o                         
   1  -1   8         37.68         34.72         1.80 o                         
   2  -1   8         27.59         38.63         1.55 o                         
   3  -1   8          8.43         10.88         0.86 o                         
   4  -1   8          4.33          4.45         0.77 o                         
   5  -1   8          8.66          9.90         1.17 o                         
   6  -1   8         82.71         94.77         3.83 o                         
   7  -1   8         69.66         61.08         3.52 o                         
   8  -1   8         11.65         11.75         1.65 o                         
  -7   0   8          4.55          4.14         1.15 o                         
  -6   0   8         12.48         14.46         1.91 o                         
  -5   0   8         63.32         63.27         3.29 o                         
  -4   0   8          4.10          2.75         0.97 o                         
  -3   0   8          7.12          5.24         0.78 o                         
  -2   0   8        172.14        177.08         4.13 o                         
  -1   0   8          5.26          3.07         0.53 o                         
   0   0   8        185.05        181.37         4.82 o                         
   1   0   8          2.63          1.87         0.48 o                         
   2   0   8        835.02        881.59        18.37 o                         
   3   0   8         15.71         17.84         1.17 o                         
   4   0   8          5.29          7.27         0.87 o                         
   5   0   8          0.13          0.55         0.48 o                         
   6   0   8          7.04          3.65         0.72 o                         
   7   0   8         16.03         17.54         1.61 o                         
   8   0   8          2.76          2.20         1.22 o                         
  -7   1   8         20.85         23.19         2.62 o                         
  -6   1   8          0.67          0.91         0.80 o                         
  -5   1   8         22.39         23.25         1.76 o                         
  -4   1   8        100.09        101.08         4.02 o                         
  -3   1   8          0.32         -0.24         0.42 o                         
  -2   1   8         32.39         32.62         1.27 o                         
  -1   1   8         93.54        100.94         2.58 o                         
   0   1   8        135.61        131.49         3.24 o                         
   1   1   8       2110.43       2043.41        56.08 o                         
   2   1   8         21.70         20.57         1.16 o                         
   3   1   8          1.22         -0.30         0.40 o                         
   4   1   8         57.48         61.10         2.68 o                         
   5   1   8          2.01          0.07         0.70 o                         
   6   1   8         36.28         37.31         2.51 o                         
   7   1   8         19.58         16.57         1.44 o                         
   8   1   8         17.72         18.91         2.69 o                         
  -6   2   8         15.35         15.67         1.70 o                         
  -5   2   8         27.05         25.41         1.81 o                         
  -4   2   8        104.95        101.57         3.38 o                         
  -3   2   8         87.56         83.86         4.43 o                         
  -2   2   8         43.67         48.90         1.92 o                         
  -1   2   8          0.76          1.48         0.38 o                         
   0   2   8        886.28        890.77        16.29 o                         
   1   2   8          0.24          1.27         0.37 o                         
   2   2   8         31.71         36.60         1.82 o                         
   3   2   8          6.16          5.30         0.73 o                         
   4   2   8         43.77         38.56         2.17 o                         
   5   2   8        109.39        112.46         4.49 o                         
   6   2   8          7.58          7.87         1.24 o                         
   7   2   8         61.80         59.32         2.71 o                         
   8   2   8         22.81         31.94         3.72 o                         
  -6   3   8          0.69         -0.75         0.81 o                         
  -5   3   8         18.35         18.40         1.73 o                         
  -4   3   8          6.50          3.17         0.83 o                         
  -3   3   8         25.81         29.24         1.82 o                         
  -2   3   8         18.11         18.45         1.49 o                         
  -1   3   8         68.07         73.43         2.38 o                         
   0   3   8        326.91        324.57         6.56 o                         
   1   3   8        671.01        688.48        15.28 o                         
   2   3   8         15.88         15.59         0.98 o                         
   3   3   8         30.95         31.12         1.44 o                         
   4   3   8         67.99         74.76         2.61 o                         
   5   3   8         18.88         14.58         1.31 o                         
   6   3   8         99.14         96.36         4.54 o                         
   7   3   8          0.14         -0.36         0.65 o                         
   8   3   8          0.04          1.35         1.31 o                         
  -6   4   8         25.67         31.15         2.87 o                         
  -5   4   8          9.86          9.44         1.36 o                         
  -4   4   8         86.77         84.53         3.80 o                         
  -3   4   8         51.11         49.40         2.87 o                         
  -2   4   8         24.50         24.53         1.48 o                         
  -1   4   8          1.69          2.22         0.47 o                         
   0   4   8         64.38         65.60         1.90 o                         
   1   4   8        144.61        165.91         4.56 o                         
   2   4   8        160.54        158.26         4.07 o                         
   3   4   8          7.31          6.30         0.82 o                         
   4   4   8        412.16        396.60         8.29 o                         
   5   4   8        536.54        535.67        14.24 o                         
   6   4   8         16.44         18.84         1.82 o                         
   7   4   8          4.91          5.01         1.03 o                         
   8   4   8         19.19         23.59         3.12 o                         
  -6   5   8         10.82         16.97         4.75 o                         
  -5   5   8         68.76         68.64         3.43 o                         
  -4   5   8         78.82         64.08         4.93 o                         
  -3   5   8         56.43         51.21         2.84 o                         
  -2   5   8         33.25         34.69         1.78 o                         
  -1   5   8         90.63         92.50         2.77 o                         
   0   5   8       1235.24       1231.20        25.42 o                         
   1   5   8         35.41         32.87         1.55 o                         
   2   5   8          7.85          8.88         0.75 o                         
   3   5   8        425.38        429.22        10.12 o                         
   4   5   8        180.85        173.35         4.93 o                         
   5   5   8        206.23        210.10         5.58 o                         
   6   5   8         72.02         74.07         3.34 o                         
   7   5   8         54.79         61.00         4.63 o                         
   8   5   8          2.14          2.41         1.17 o                         
  -5   6   8          3.87          2.68         0.99 o                         
  -4   6   8         40.49         44.18         3.12 o                         
  -3   6   8          0.14          0.32         0.52 o                         
  -2   6   8        163.88        172.54         6.16 o                         
  -1   6   8       2063.12       2007.55        45.22 o                         
   0   6   8         48.58         45.05         2.56 o                         
   1   6   8          2.19          2.01         0.72 o                         
   2   6   8        135.00        135.02         3.67 o                         
   3   6   8          9.37         11.13         1.13 o                         
   4   6   8        436.73        441.23        10.71 o                         
   5   6   8        223.30        229.55         6.04 o                         
   6   6   8         29.29         31.49         1.91 o                         
   7   6   8         47.96         52.67         2.97 o                         
   8   6   8          4.86          7.60         1.51 o                         
  -5   7   8          0.28         -0.13         0.79 o                         
  -4   7   8          5.76          3.65         1.06 o                         
  -3   7   8         16.53         16.96         1.72 o                         
  -2   7   8         18.20         19.41         2.18 o                         
  -1   7   8          0.04         -0.55         0.55 o                         
   0   7   8        130.60        132.17         4.13 o                         
   1   7   8        170.07        155.03         5.36 o                         
   2   7   8          0.63          0.19         0.53 o                         
   3   7   8         12.69          6.84         1.08 o                         
   4   7   8         43.52         45.04         3.09 o                         
   5   7   8          0.14          0.17         0.64 o                         
   6   7   8          2.84          3.79         0.95 o                         
   7   7   8          0.04         -0.71         0.71 o                         
   8   7   8          6.80          6.24         1.38 o                         
  -4   8   8         31.24         33.70         3.85 o                         
  -3   8   8          4.17          4.02         1.08 o                         
  -2   8   8         55.97         55.38         3.11 o                         
  -1   8   8          0.31         -0.37         0.67 o                         
   0   8   8        239.18        231.25         6.80 o                         
   1   8   8          4.87          5.77         1.10 o                         
   2   8   8          2.94          2.76         0.90 o                         
   3   8   8         25.99         18.97         3.00 o                         
   4   8   8         86.14         96.52         3.41 o                         
   5   8   8         37.16         44.28         2.50 o                         
   6   8   8         17.09         15.98         2.06 o                         
   7   8   8         20.36         19.42         1.92 o                         
   8   8   8          0.76          2.25         1.09 o                         
  -3   9   8         91.03         95.65         5.46 o                         
  -2   9   8          0.09         -0.46         0.70 o                         
  -1   9   8         37.87         42.61         2.63 o                         
   0   9   8          5.09          5.20         1.07 o                         
   1   9   8          1.34         -0.27         0.64 o                         
   2   9   8         93.16         65.71         4.28 o                         
   3   9   8          8.85         10.83         1.07 o                         
   4   9   8         39.87         36.99         2.32 o                         
   5   9   8         49.70         51.13         2.82 o                         
   6   9   8         14.56         14.50         1.47 o                         
   7   9   8          1.00         -0.43         0.89 o                         
  -3  10   8         31.52         31.78         4.36 o                         
  -2  10   8         80.09         81.75         3.64 o                         
  -1  10   8          8.46          9.05         1.17 o                         
   0  10   8          9.54          9.26         1.24 o                         
   1  10   8          0.91         -0.23         0.66 o                         
   2  10   8          0.84          0.97         0.86 o                         
   3  10   8         61.08         54.86         3.39 o                         
   4  10   8          3.00          4.94         1.25 o                         
   5  10   8          7.85          8.06         1.36 o                         
   6  10   8          0.27          0.30         0.84 o                         
   7  10   8         28.06         30.50         3.46 o                         
  -2  11   8         35.54         28.24         2.51 o                         
  -1  11   8          0.23         -0.57         0.93 o                         
   0  11   8          0.17          0.38         0.95 o                         
   1  11   8         12.09         13.40         1.69 o                         
   2  11   8          2.28          6.20         1.34 o                         
   3  11   8          1.33          0.33         0.91 o                         
   4  11   8         17.23         17.12         1.76 o                         
   5  11   8          1.77         -0.33         0.77 o                         
   6  11   8          0.03          1.45         0.95 o                         
  -1  12   8         78.17         80.12         5.82 o                         
   0  12   8         98.50        107.90         5.66 o                         
   1  12   8          7.23          7.40         1.51 o                         
   2  12   8          2.02          2.20         1.20 o                         
   3  12   8          2.63          0.36         1.12 o                         
   4  12   8         20.18         20.67         1.94 o                         
   5  12   8          1.75          2.19         1.02 o                         
   6  12   8         20.10         20.36         2.04 o                         
   1  13   8         58.63         82.03         5.62 o                         
   2  13   8          8.33          5.97         1.66 o                         
   3  13   8          3.86          5.39         1.64 o                         
   4  13   8         29.15         33.38         3.63 o                         
  -4 -12   9          1.26         -0.49         1.38 o                         
  -3 -12   9          0.53          0.87         0.93 o                         
  -2 -12   9          4.82          3.06         1.16 o                         
  -1 -12   9          4.96          4.30         1.13 o                         
   0 -12   9          0.08         -0.09         0.98 o                         
   1 -12   9          8.64          6.92         1.44 o                         
  -5 -11   9          6.65          5.41         1.70 o                         
  -4 -11   9         75.04         63.08         4.64 o                         
  -3 -11   9          4.47          2.54         0.96 o                         
  -2 -11   9          1.65          2.11         1.04 o                         
  -1 -11   9         37.79         38.39         2.66 o                         
   0 -11   9         25.63         25.18         1.84 o                         
   1 -11   9          0.58         -0.79         0.79 o                         
   2 -11   9          1.90          2.37         1.27 o                         
  -5 -10   9          2.03          2.86         1.35 o                         
  -4 -10   9         17.68         18.77         2.36 o                         
  -3 -10   9          0.58          0.65         0.68 o                         
  -2 -10   9          1.57          0.24         0.74 o                         
  -1 -10   9         81.65         81.60         3.80 o                         
   0 -10   9          3.37          1.89         0.88 o                         
   1 -10   9         50.02         49.27         2.87 o                         
   2 -10   9          2.85          2.29         1.08 o                         
   3 -10   9          7.39          9.25         2.18 o                         
  -6  -9   9         13.99         13.36         1.97 o                         
  -5  -9   9          2.18          1.78         1.17 o                         
  -4  -9   9         35.49         36.87         2.94 o                         
  -3  -9   9          0.37         -0.17         0.61 o                         
  -2  -9   9          0.00         -0.52         0.61 o                         
  -1  -9   9         27.32         24.71         2.03 o                         
   0  -9   9         16.38         14.54         1.27 o                         
   1  -9   9          0.33         -0.21         0.77 o                         
   2  -9   9          0.30         -0.07         0.85 o                         
   3  -9   9         61.13         58.40         3.29 o                         
   4  -9   9          1.23          3.37         1.47 o                         
  -6  -8   9          0.42          1.21         0.92 o                         
  -5  -8   9          7.87          8.22         1.55 o                         
  -4  -8   9          7.32          6.55         1.68 o                         
  -3  -8   9         66.85         66.77         3.36 o                         
  -2  -8   9          0.03          0.26         0.57 o                         
  -1  -8   9         13.21         11.49         1.16 o                         
   0  -8   9          8.45         10.11         1.08 o                         
   1  -8   9         39.44         41.15         3.07 o                         
   2  -8   9         36.35         32.80         2.13 o                         
   3  -8   9         11.06          9.40         1.39 o                         
   4  -8   9          9.58         12.08         1.40 o                         
   5  -8   9          7.11          6.26         1.63 o                         
  -7  -7   9          2.18          1.05         0.99 o                         
  -6  -7   9         16.27         15.85         1.87 o                         
  -5  -7   9          1.00          1.42         0.85 o                         
  -4  -7   9        107.45        102.78         4.62 o                         
  -3  -7   9          1.37          0.52         0.72 o                         
  -2  -7   9          3.45          3.07         0.67 o                         
  -1  -7   9         30.49         29.41         1.96 o                         
   0  -7   9         37.17         37.64         1.88 o                         
   1  -7   9        139.31        136.11         3.85 o                         
   2  -7   9         12.47         11.03         1.15 o                         
   3  -7   9          8.72          7.67         1.06 o                         
   4  -7   9         78.13         79.96         3.53 o                         
   5  -7   9         80.06         81.38         4.23 o                         
  -7  -6   9         16.22         16.49         1.63 o                         
  -6  -6   9         51.82         52.39         3.17 o                         
  -5  -6   9        115.16        115.45         3.92 o                         
  -4  -6   9          0.04         -0.75         0.75 o                         
  -3  -6   9          0.50          3.94         1.00 o                         
  -2  -6   9          0.90          0.19         0.70 o                         
  -1  -6   9         55.08         60.53         2.67 o                         
   0  -6   9         35.23         62.81         2.36 o                         
   1  -6   9         57.05         61.44         2.70 o                         
   2  -6   9          0.97          0.44         0.63 o                         
   3  -6   9          1.10          2.26         0.74 o                         
   4  -6   9        194.40        209.00         6.05 o                         
   5  -6   9          6.39          5.74         1.18 o                         
   6  -6   9          6.30          5.84         1.40 o                         
  -7  -5   9         27.53         24.95         2.38 o                         
  -6  -5   9         10.23         10.75         1.45 o                         
  -5  -5   9         16.63         19.09         1.80 o                         
  -4  -5   9         43.60         46.03         2.33 o                         
  -3  -5   9         75.21         76.95         3.86 o                         
  -2  -5   9        110.04        120.15         4.28 o                         
  -1  -5   9        426.59        419.73        11.65 o                         
   0  -5   9        275.40        283.74         6.95 o                         
   1  -5   9        113.15        121.21         3.88 o                         
   2  -5   9         56.24         58.31         2.99 o                         
   3  -5   9          0.02          0.02         0.68 o                         
   4  -5   9         25.48         26.12         1.85 o                         
   5  -5   9          5.48          5.07         1.43 o                         
   6  -5   9         15.64         17.68         2.24 o                         
  -7  -4   9          1.41          0.21         1.08 o                         
  -6  -4   9        159.49        170.45         6.39 o                         
  -5  -4   9         25.65         32.65         2.13 o                         
  -4  -4   9          9.60         11.35         1.25 o                         
  -3  -4   9        130.78        130.71         3.59 o                         
  -2  -4   9         68.09         73.49         2.56 o                         
  -1  -4   9         80.01         89.34         3.09 o                         
   0  -4   9        196.40        207.58         4.83 o                         
   1  -4   9          0.61          0.82         0.54 o                         
   2  -4   9         14.73         11.64         1.16 o                         
   3  -4   9          8.23          7.93         1.13 o                         
   4  -4   9        130.51        125.72         4.10 o                         
   5  -4   9         78.88         85.43         3.61 o                         
   6  -4   9          0.61          1.47         0.87 o                         
   7  -4   9          1.95          2.38         0.85 o                         
  -7  -3   9        102.56        103.73         4.96 o                         
  -6  -3   9         40.22         40.92         3.79 o                         
  -5  -3   9         75.01         77.60         4.69 o                         
  -4  -3   9         47.69         46.04         2.02 o                         
  -3  -3   9         10.31         33.71         3.44 o                         
  -2  -3   9         32.94         29.40         1.36 o                         
  -1  -3   9         93.69         97.43         2.86 o                         
   0  -3   9         76.30         94.23         2.54 o                         
   1  -3   9         12.38         16.39         1.10 o                         
   2  -3   9        125.83        131.78         3.83 o                         
   3  -3   9          6.35          6.38         0.98 o                         
   4  -3   9        337.95        353.66         8.00 o                         
   5  -3   9        111.21        121.26         3.58 o                         
   6  -3   9        112.12        122.52         4.22 o                         
   7  -3   9         62.16         60.12         2.66 o                         
  -7  -2   9          5.05          5.23         1.62 o                         
  -6  -2   9        173.35        178.19         6.38 o                         
  -5  -2   9          0.16          1.35         0.85 o                         
  -4  -2   9         31.20         35.49         1.56 o                         
  -3  -2   9         18.03         19.64         1.18 o                         
  -2  -2   9          1.18          1.04         0.45 o                         
  -1  -2   9        119.37        106.41         2.70 o                         
   0  -2   9         54.15         54.56         2.06 o                         
   1  -2   9         22.54         24.28         1.62 o                         
   2  -2   9         46.05         45.57         2.80 o                         
   3  -2   9        107.28        106.86         2.92 o                         
   4  -2   9          0.12         -0.16         0.45 o                         
   5  -2   9          4.98          6.34         0.89 o                         
   6  -2   9          0.02          0.39         0.59 o                         
   7  -2   9          0.01          0.06         0.67 o                         
  -7  -1   9          1.32          1.20         0.83 o                         
  -6  -1   9         49.71         46.83         3.30 o                         
  -5  -1   9          0.15          0.05         0.60 o                         
  -4  -1   9         13.26         12.41         1.05 o                         
  -3  -1   9         25.51         30.43         1.42 o                         
  -2  -1   9          2.13          2.73         0.52 o                         
  -1  -1   9        230.03        229.14         5.45 o                         
   0  -1   9          0.23         -0.29         0.45 o                         
   1  -1   9        333.84        344.93         7.73 o                         
   2  -1   9         19.52         17.80         1.05 o                         
   3  -1   9        112.18        113.46         3.16 o                         
   4  -1   9         11.16         11.33         1.10 o                         
   5  -1   9         60.75         60.50         2.59 o                         
   6  -1   9         32.26         34.91         1.90 o                         
   7  -1   9          2.12          1.47         0.84 o                         
   8  -1   9         29.79         32.67         2.73 o                         
  -7   0   9         24.02         23.86         2.36 o                         
  -6   0   9          9.52          6.88         1.53 o                         
  -5   0   9          1.09         -0.12         0.93 o                         
  -4   0   9         37.00         37.14         1.74 o                         
  -3   0   9         47.88         53.90         2.17 o                         
  -2   0   9        224.32        239.60         5.82 o                         
  -1   0   9         21.08         23.91         1.31 o                         
   0   0   9          2.23         10.74         1.08 o                         
   1   0   9         18.10         19.82         1.11 o                         
   2   0   9        131.89        110.31         3.03 o                         
   3   0   9        176.73        180.76         4.40 o                         
   4   0   9         88.79        108.44         3.46 o                         
   5   0   9          1.41          1.19         0.66 o                         
   6   0   9        138.34        132.15         4.67 o                         
   7   0   9          1.48          1.63         0.78 o                         
   8   0   9          0.98          1.77         1.10 o                         
  -6   1   9          0.05          0.09         0.87 o                         
  -5   1   9          0.22          0.38         0.77 o                         
  -4   1   9         10.06         10.58         1.49 o                         
  -3   1   9          1.55          3.21         0.69 o                         
  -2   1   9          2.17          2.16         0.41 o                         
  -1   1   9         26.60         28.21         1.59 o                         
   0   1   9         10.80          9.15         0.88 o                         
   1   1   9         36.78         40.83         1.57 o                         
   2   1   9         84.87         71.29         2.34 o                         
   3   1   9         22.35         19.39         1.26 o                         
   4   1   9         99.16         96.43         3.31 o                         
   5   1   9         97.52         91.27         3.24 o                         
   6   1   9          1.45          0.54         0.76 o                         
   7   1   9          1.14          0.54         0.63 o                         
   8   1   9          8.42          8.99         1.68 o                         
  -6   2   9          0.96          1.74         1.06 o                         
  -5   2   9          8.34          9.60         1.37 o                         
  -4   2   9         22.68         22.45         1.86 o                         
  -3   2   9         79.05         76.81         3.05 o                         
  -2   2   9         36.28         39.65         1.81 o                         
  -1   2   9         33.20         35.99         1.67 o                         
   0   2   9          8.94          8.83         0.75 o                         
   1   2   9          0.19         -0.04         0.34 o                         
   2   2   9          8.28          6.67         0.74 o                         
   3   2   9          9.46         11.81         1.11 o                         
   4   2   9         34.78         35.59         1.99 o                         
   5   2   9         11.12          7.41         1.01 o                         
   6   2   9         61.84         58.33         3.22 o                         
   7   2   9          9.64          9.53         1.15 o                         
   8   2   9          1.39          0.67         1.27 o                         
  -6   3   9         18.74         16.02         1.86 o                         
  -5   3   9          2.04          2.87         1.08 o                         
  -4   3   9        108.65         97.57         4.11 o                         
  -3   3   9         17.45         19.18         1.56 o                         
  -2   3   9        108.09        116.34         3.75 o                         
  -1   3   9        102.31         97.74         2.96 o                         
   0   3   9        238.35        242.55         5.32 o                         
   1   3   9        154.60        140.03         3.88 o                         
   2   3   9        129.86        136.87         3.82 o                         
   3   3   9         27.31         30.61         1.54 o                         
   4   3   9        101.68         97.75         3.91 o                         
   5   3   9          7.36          7.87         1.11 o                         
   6   3   9          3.85          4.55         0.99 o                         
   7   3   9          0.76          0.26         0.77 o                         
   8   3   9         72.36         75.29         4.34 o                         
  -6   4   9          1.96          1.09         1.00 o                         
  -5   4   9        114.17        107.29         4.62 o                         
  -4   4   9         71.31         74.88         3.39 o                         
  -3   4   9         29.62         27.48         2.31 o                         
  -2   4   9         19.65         20.04         1.37 o                         
  -1   4   9         22.21         21.75         1.18 o                         
   0   4   9        234.29        230.58         5.18 o                         
   1   4   9         28.66         28.31         1.56 o                         
   2   4   9         50.08         55.01         2.11 o                         
   3   4   9        108.99        109.93         3.66 o                         
   4   4   9         20.44         18.02         1.20 o                         
   5   4   9        264.40        269.82         7.20 o                         
   6   4   9         28.18         31.81         2.16 o                         
   7   4   9         56.57         56.58         3.67 o                         
   8   4   9          2.44          1.62         1.26 o                         
  -5   5   9          4.21          5.54         1.28 o                         
  -4   5   9          3.69          3.26         1.18 o                         
  -3   5   9          2.76          1.96         0.99 o                         
  -2   5   9          0.01         -0.45         0.45 o                         
  -1   5   9        213.76        204.91         5.01 o                         
   0   5   9        178.04        171.63         4.18 o                         
   1   5   9         18.47         16.02         1.05 o                         
   2   5   9        239.91        241.44         6.16 o                         
   3   5   9        324.37        318.24         7.47 o                         
   4   5   9        750.48        739.64        16.80 o                         
   5   5   9         35.01         35.52         2.11 o                         
   6   5   9          0.02         -0.64         0.71 o                         
   7   5   9         50.21         47.58         2.96 o                         
   8   5   9         14.03         14.66         1.63 o                         
  -5   6   9         38.31         42.10         2.85 o                         
  -4   6   9         24.29         24.63         2.90 o                         
  -3   6   9         11.84         15.34         1.21 o                         
  -2   6   9          0.01          0.95         0.79 o                         
  -1   6   9          1.42          1.19         0.66 o                         
   0   6   9         10.05         10.29         1.04 o                         
   1   6   9          2.82          3.18         0.89 o                         
   2   6   9         15.51         15.59         1.09 o                         
   3   6   9          4.69          7.11         0.94 o                         
   4   6   9        213.95        231.07         6.28 o                         
   5   6   9         28.32         30.56         1.89 o                         
   6   6   9          1.37          0.77         0.79 o                         
   7   6   9          0.01         -0.45         0.87 o                         
   8   6   9         13.13         14.53         1.77 o                         
  -4   7   9          4.48          3.37         0.89 o                         
  -3   7   9         32.59         36.03         2.44 o                         
  -2   7   9          1.63         -0.07         0.66 o                         
  -1   7   9          0.11         -0.29         0.58 o                         
   0   7   9         95.64         94.20         3.48 o                         
   1   7   9          1.94          3.27         1.02 o                         
   2   7   9         24.77         24.28         2.01 o                         
   3   7   9        163.44        144.11         3.98 o                         
   4   7   9          5.87          7.65         1.07 o                         
   5   7   9          0.09         -0.24         0.60 o                         
   6   7   9         15.59         18.28         1.82 o                         
   7   7   9          1.75          0.96         0.88 o                         
   8   7   9          0.05          0.75         0.94 o                         
  -4   8   9          9.49          8.31         1.93 o                         
  -3   8   9          5.81          8.75         1.37 o                         
  -2   8   9          4.43          4.96         1.19 o                         
  -1   8   9          0.07          0.10         0.73 o                         
   0   8   9          0.89          0.04         0.68 o                         
   1   8   9          1.20          0.78         0.79 o                         
   2   8   9        294.43        250.84         7.62 o                         
   3   8   9          5.30          7.20         1.02 o                         
   4   8   9          3.60          4.13         0.87 o                         
   5   8   9          0.00         -0.24         0.70 o                         
   6   8   9         51.22         51.97         3.13 o                         
   7   8   9         13.68         14.79         1.82 o                         
  -3   9   9          0.05          0.13         0.85 o                         
  -2   9   9          4.00          4.39         1.19 o                         
  -1   9   9          0.01          0.67         0.83 o                         
   0   9   9         44.86         45.23         2.60 o                         
   1   9   9         10.07          7.41         1.17 o                         
   2   9   9         29.22         29.65         2.22 o                         
   3   9   9         24.61         19.97         1.84 o                         
   4   9   9          2.56          6.22         1.12 o                         
   5   9   9          0.54          0.75         0.76 o                         
   6   9   9         28.73         33.74         2.24 o                         
   7   9   9          2.62          0.75         1.03 o                         
  -2  10   9         10.08          8.27         1.72 o                         
  -1  10   9          0.00         -0.72         0.72 o                         
   0  10   9         10.96         10.84         1.32 o                         
   1  10   9         64.85         74.81         3.47 o                         
   2  10   9          5.84          5.73         1.33 o                         
   3  10   9          0.00          0.51         0.92 o                         
   4  10   9        155.10        164.27         5.43 o                         
   5  10   9         75.23         81.44         3.71 o                         
   6  10   9         24.85         33.55         2.95 o                         
   7  10   9         13.18         13.30         1.85 o                         
  -1  11   9          3.94          3.19         1.46 o                         
   0  11   9        156.65        183.01         5.67 o                         
   1  11   9         14.51         15.18         1.95 o                         
   2  11   9          0.26         -0.88         0.88 o                         
   3  11   9         40.23         40.53         3.11 o                         
   4  11   9         43.76         48.49         3.40 o                         
   5  11   9         54.44         64.95         4.83 o                         
   6  11   9         29.72         31.15         2.69 o                         
   0  12   9          6.53          4.93         1.31 o                         
   1  12   9          5.21          6.15         1.48 o                         
   2  12   9         19.71         25.13         2.98 o                         
   3  12   9          2.05          0.79         1.16 o                         
   4  12   9          6.12          7.42         1.64 o                         
   5  12   9          4.65          5.02         1.31 o                         
  -3 -12  10         39.41         36.04         3.12 o                         
  -2 -12  10         14.44         12.63         1.72 o                         
  -1 -12  10          7.03          5.10         1.18 o                         
   0 -12  10          6.38          4.33         1.20 o                         
  -4 -11  10          0.59          0.74         1.53 o                         
  -3 -11  10         63.22         60.25         4.55 o                         
  -2 -11  10         15.80         15.21         1.86 o                         
  -1 -11  10          3.52          2.34         1.04 o                         
   0 -11  10          2.63          2.89         1.02 o                         
   1 -11  10         17.37         13.75         1.61 o                         
   2 -11  10          0.02          0.81         1.22 o                         
  -5 -10  10          5.87          2.91         1.42 o                         
  -4 -10  10          4.35          1.72         1.36 o                         
  -3 -10  10          8.76          8.52         1.18 o                         
  -2 -10  10          0.05         -0.71         0.71 o                         
  -1 -10  10         88.02         95.60         5.79 o                         
   0 -10  10          9.12          7.04         1.09 o                         
   1 -10  10          1.52          0.96         0.92 o                         
   2 -10  10          6.37          5.89         1.34 o                         
   3 -10  10          0.08         -1.02         1.10 o                         
  -5  -9  10          4.67          4.40         1.34 o                         
  -4  -9  10          3.19          2.22         1.22 o                         
  -3  -9  10          0.18         -0.74         0.74 o                         
  -2  -9  10         87.27         74.36         3.37 o                         
  -1  -9  10         83.82         99.87         4.96 o                         
   0  -9  10         50.36         48.39         2.55 o                         
   1  -9  10          0.10         -0.72         0.72 o                         
   2  -9  10         18.56         18.84         2.29 o                         
   3  -9  10         23.45         22.61         2.11 o                         
   4  -9  10          9.30          7.70         1.41 o                         
  -6  -8  10          3.96          3.51         1.18 o                         
  -5  -8  10          7.23          6.09         1.37 o                         
  -4  -8  10          0.00         -0.92         0.92 o                         
  -3  -8  10          0.00         -0.73         0.73 o                         
  -2  -8  10          8.38          6.35         1.07 o                         
  -1  -8  10         32.83         35.38         2.10 o                         
   0  -8  10          0.00          0.01         0.68 o                         
   1  -8  10         39.85         39.30         2.48 o                         
   2  -8  10         30.83         29.75         2.17 o                         
   3  -8  10         29.65         23.86         1.91 o                         
   4  -8  10          1.92          2.30         1.45 o                         
  -6  -7  10          0.50          0.88         1.04 o                         
  -5  -7  10          5.56          3.38         1.23 o                         
  -4  -7  10         32.74         30.86         2.42 o                         
  -3  -7  10         19.35         17.16         1.61 o                         
  -2  -7  10         18.32         18.90         1.38 o                         
  -1  -7  10         40.53         38.50         2.02 o                         
   0  -7  10        154.83        156.78         4.05 o                         
   1  -7  10          3.49          2.64         0.82 o                         
   2  -7  10          1.27         -0.14         0.63 o                         
   3  -7  10         11.72         11.19         1.40 o                         
   4  -7  10          5.81          8.30         1.29 o                         
   5  -7  10         42.24         44.75         2.86 o                         
  -6  -6  10         35.81         36.05         2.40 o                         
  -5  -6  10         37.26         42.57         2.34 o                         
  -4  -6  10         31.51         27.16         2.23 o                         
  -3  -6  10         46.11         49.48         2.65 o                         
  -2  -6  10         24.46         22.84         1.63 o                         
  -1  -6  10          0.65          0.35         0.49 o                         
   0  -6  10        290.75        304.42         7.53 o                         
   1  -6  10        338.53        358.91        11.20 o                         
   2  -6  10        131.96        137.17         4.89 o                         
   3  -6  10          2.70          2.47         0.83 o                         
   4  -6  10         10.15         11.25         1.39 o                         
   5  -6  10         42.48         44.39         2.73 o                         
   6  -6  10         13.71         10.04         2.21 o                         
  -6  -5  10        101.08        112.26         5.80 o                         
  -5  -5  10        165.02        164.19         6.13 o                         
  -4  -5  10         54.34         65.67         3.32 o                         
  -3  -5  10         30.75         36.37         2.09 o                         
  -2  -5  10        340.86        346.89         8.81 o                         
  -1  -5  10        951.46        975.04        24.03 o                         
   0  -5  10         78.68         89.91         3.98 o                         
   1  -5  10         81.85         90.68         5.40 o                         
   2  -5  10         29.52         29.92         2.19 o                         
   3  -5  10          0.38          0.49         0.71 o                         
   4  -5  10         26.00         30.23         3.10 o                         
   5  -5  10         24.32         20.74         2.55 o                         
   6  -5  10          0.66          1.13         0.89 o                         
  -6  -4  10        119.71        117.24         5.89 o                         
  -5  -4  10          0.74          1.44         0.81 o                         
  -4  -4  10          7.63          7.24         0.97 o                         
  -3  -4  10         54.41         51.36         1.96 o                         
  -2  -4  10        247.74        257.35         6.67 o                         
  -1  -4  10          7.27          8.18         1.25 o                         
   0  -4  10        133.92        138.32         3.70 o                         
   1  -4  10        130.12        129.35         3.76 o                         
   2  -4  10        312.38        313.69         8.27 o                         
   3  -4  10         11.89         11.89         1.41 o                         
   4  -4  10         38.25         34.99         2.25 o                         
   5  -4  10        150.81        172.94         5.25 o                         
   6  -4  10         35.22         33.95         3.44 o                         
  -6  -3  10         41.61         41.27         3.49 o                         
  -5  -3  10         45.70         45.54         3.03 o                         
  -4  -3  10         54.56         52.89         2.72 o                         
  -3  -3  10         23.31         22.31         1.37 o                         
  -2  -3  10         38.12         33.47         1.50 o                         
  -1  -3  10        295.38        296.97         6.82 o                         
   0  -3  10          0.25          0.26         0.37 o                         
   1  -3  10          9.93         13.85         1.12 o                         
   2  -3  10         53.95         54.05         2.77 o                         
   3  -3  10          0.63         -0.56         0.56 o                         
   4  -3  10         41.70         37.00         2.12 o                         
   5  -3  10          6.67          6.90         1.14 o                         
   6  -3  10         13.84         13.50         1.72 o                         
   7  -3  10         25.82         24.94         1.81 o                         
  -6  -2  10          1.08         -0.61         1.24 o                         
  -5  -2  10         41.50         47.86         2.96 o                         
  -4  -2  10        163.55        170.82         5.20 o                         
  -3  -2  10         90.66         92.31         2.96 o                         
  -2  -2  10         12.66         13.89         1.00 o                         
  -1  -2  10         46.03         50.90         2.30 o                         
   0  -2  10          0.47          0.18         0.39 o                         
   1  -2  10        269.31        266.65         6.60 o                         
   2  -2  10         21.29         21.98         1.29 o                         
   3  -2  10         13.72         16.50         1.17 o                         
   4  -2  10         44.91         50.93         2.81 o                         
   5  -2  10         21.67         16.07         1.33 o                         
   6  -2  10          3.93          1.90         0.80 o                         
   7  -2  10          2.08          3.29         0.93 o                         
  -6  -1  10          0.97          1.00         0.67 o                         
  -5  -1  10         28.81         27.34         1.79 o                         
  -4  -1  10         34.68         36.21         2.33 o                         
  -3  -1  10         24.28         24.20         1.24 o                         
  -2  -1  10        413.98        424.21         8.94 o                         
  -1  -1  10          0.62          2.41         0.60 o                         
   0  -1  10          2.57          4.05         0.79 o                         
   1  -1  10        232.96        232.32         6.20 o                         
   2  -1  10         23.44         22.37         1.36 o                         
   3  -1  10        127.93        135.77         4.09 o                         
   4  -1  10        152.34        138.74         4.00 o                         
   5  -1  10         13.60         12.43         1.15 o                         
   6  -1  10          1.93          2.53         0.75 o                         
   7  -1  10         15.91         15.16         1.80 o                         
  -6   0  10         11.63         13.98         2.00 o                         
  -5   0  10         18.89         21.24         1.99 o                         
  -4   0  10          0.04         -0.54         0.54 o                         
  -3   0  10        103.14        107.08         3.37 o                         
  -2   0  10          2.63          3.46         0.74 o                         
  -1   0  10         12.71         13.07         1.08 o                         
   0   0  10         79.66         86.04         2.92 o                         
   1   0  10         31.35         28.57         1.52 o                         
   2   0  10        201.34        201.28         5.21 o                         
   3   0  10         64.09         66.10         2.53 o                         
   4   0  10          2.11          1.11         0.63 o                         
   5   0  10         36.48         44.53         2.72 o                         
   6   0  10         16.75         15.18         1.72 o                         
   7   0  10          5.78          3.89         1.13 o                         
   8   0  10          2.68          1.80         1.17 o                         
  -6   1  10          4.61          3.38         1.22 o                         
  -5   1  10         13.69         13.63         1.59 o                         
  -4   1  10          0.92         -0.34         0.75 o                         
  -3   1  10         14.63         18.02         1.25 o                         
  -2   1  10         80.08         87.15         3.88 o                         
  -1   1  10         12.64          9.43         0.96 o                         
   0   1  10         82.59         85.54         2.93 o                         
   1   1  10         48.15         49.62         2.41 o                         
   2   1  10         12.81         14.29         1.03 o                         
   3   1  10          1.15          1.08         0.58 o                         
   4   1  10          0.04         -0.22         0.68 o                         
   5   1  10          1.59          1.35         0.72 o                         
   6   1  10          3.41          4.48         0.92 o                         
   7   1  10          0.94          2.19         0.93 o                         
   8   1  10         34.34         36.71         3.74 o                         
  -6   2  10         11.18         11.85         1.72 o                         
  -5   2  10          0.01         -0.68         0.71 o                         
  -4   2  10          5.26          4.43         1.18 o                         
  -3   2  10         25.96         25.72         1.54 o                         
  -2   2  10         19.10         19.33         1.11 o                         
  -1   2  10         28.35         30.40         1.58 o                         
   0   2  10         75.14         79.51         2.65 o                         
   1   2  10         10.74         10.77         1.21 o                         
   2   2  10        316.20        313.15         8.06 o                         
   3   2  10         14.10         12.45         1.14 o                         
   4   2  10         98.70        106.21         4.36 o                         
   5   2  10        540.61        519.74        11.86 o                         
   6   2  10         85.64         79.63         3.34 o                         
   7   2  10         56.91         60.78         3.76 o                         
   8   2  10          9.56          7.51         1.59 o                         
  -5   3  10         78.41         75.87         5.01 o                         
  -4   3  10         18.61         21.53         1.89 o                         
  -3   3  10        152.51        144.90         5.05 o                         
  -2   3  10          1.71          2.05         0.58 o                         
  -1   3  10         35.95         29.73         1.37 o                         
   0   3  10         48.03         49.75         2.06 o                         
   1   3  10         17.30         21.04         1.14 o                         
   2   3  10        174.77        162.88         4.35 o                         
   3   3  10        152.93        150.19         4.95 o                         
   4   3  10        697.36        733.95        19.96 o                         
   5   3  10         98.56        100.07         4.85 o                         
   6   3  10          4.10          3.75         0.94 o                         
   7   3  10         15.12         12.33         1.66 o                         
   8   3  10         34.98         33.42         3.13 o                         
  -5   4  10         34.12         36.37         2.56 o                         
  -4   4  10          0.00          0.17         0.86 o                         
  -3   4  10          0.41          0.22         0.75 o                         
  -2   4  10         74.63         69.67         2.47 o                         
  -1   4  10        104.39         96.38         2.87 o                         
   0   4  10        114.22        111.28         3.23 o                         
   1   4  10        173.03        160.75         4.53 o                         
   2   4  10          2.63          3.42         0.65 o                         
   3   4  10         16.64         15.36         1.39 o                         
   4   4  10         60.49         67.59         2.59 o                         
   5   4  10          6.97          3.96         0.88 o                         
   6   4  10          4.36          1.85         0.86 o                         
   7   4  10          1.42          0.31         0.84 o                         
   8   4  10          0.02         -0.38         0.69 o                         
  -5   5  10         14.09         22.21         2.10 o                         
  -4   5  10         16.08         12.40         1.92 o                         
  -3   5  10         90.49         87.21         4.17 o                         
  -2   5  10         33.96         35.89         1.68 o                         
  -1   5  10        353.45        354.26         8.43 o                         
   0   5  10         14.33         16.84         1.18 o                         
   1   5  10          1.69          1.64         0.56 o                         
   2   5  10         72.35         72.44         3.41 o                         
   3   5  10         78.00         78.95         3.01 o                         
   4   5  10        129.65        134.20         3.82 o                         
   5   5  10        435.60        439.71        10.38 o                         
   6   5  10         28.59         30.78         2.29 o                         
   7   5  10          1.84          3.30         1.12 o                         
   8   5  10         10.25          8.27         1.47 o                         
  -4   6  10          4.28          5.33         1.14 o                         
  -3   6  10          1.25          0.15         0.73 o                         
  -2   6  10        166.70        157.10         6.62 o                         
  -1   6  10          3.20          3.44         0.80 o                         
   0   6  10        207.59        205.27         5.89 o                         
   1   6  10         61.81         55.45         2.25 o                         
   2   6  10         82.68         91.37         3.13 o                         
   3   6  10          2.44          0.85         0.67 o                         
   4   6  10        152.33        151.41         4.35 o                         
   5   6  10         74.09         80.41         3.69 o                         
   6   6  10          2.89          1.20         0.90 o                         
   7   6  10          6.79          4.92         1.31 o                         
   8   6  10         49.27         59.58         3.55 o                         
  -4   7  10          8.28          8.32         2.20 o                         
  -3   7  10          0.74          1.49         0.75 o                         
  -2   7  10          9.43          6.98         1.37 o                         
  -1   7  10         58.75         58.08         2.93 o                         
   0   7  10        104.37        101.28         3.87 o                         
   1   7  10         10.68          8.15         1.22 o                         
   2   7  10         21.59         17.04         1.27 o                         
   3   7  10        193.54        180.39         4.44 o                         
   4   7  10         24.59         26.76         1.58 o                         
   5   7  10          1.61          1.02         0.80 o                         
   6   7  10          0.81          0.84         0.82 o                         
   7   7  10         29.04         28.56         2.41 o                         
  -3   8  10          0.03          0.36         0.76 o                         
  -2   8  10          0.17         -0.73         0.73 o                         
  -1   8  10         49.15         51.53         3.70 o                         
   0   8  10         28.91         28.49         1.88 o                         
   1   8  10          2.36          2.39         0.81 o                         
   2   8  10         19.47         17.15         1.83 o                         
   3   8  10          1.97          1.58         1.02 o                         
   4   8  10          2.72          1.39         0.69 o                         
   5   8  10         66.58         61.54         2.91 o                         
   6   8  10          0.51          0.73         0.90 o                         
   7   8  10         57.22         60.49         3.30 o                         
  -2   9  10          0.01          0.60         1.02 o                         
  -1   9  10          1.32          1.10         0.86 o                         
   0   9  10          1.15          1.78         0.87 o                         
   1   9  10         50.36         48.95         2.67 o                         
   2   9  10         16.52         21.10         1.89 o                         
   3   9  10          1.31          0.87         0.43 o                         
   4   9  10         41.61         40.03         2.55 o                         
   5   9  10         38.89         44.61         2.45 o                         
   6   9  10        163.86        205.80         7.01 o                         
   7   9  10          5.87          6.78         1.41 o                         
  -2  10  10          0.58          0.49         1.07 o                         
  -1  10  10         12.30         12.52         1.50 o                         
   0  10  10         51.42         61.02         3.19 o                         
   1  10  10         55.12         68.62         3.36 o                         
   2  10  10          0.59         -0.24         0.83 o                         
   3  10  10         13.43         10.93         1.66 o                         
   4  10  10         60.17         73.03         3.36 o                         
   5  10  10         50.18         59.58         3.35 o                         
   6  10  10          9.67          5.75         1.19 o                         
   0  11  10         10.36          8.78         1.41 o                         
   1  11  10         15.52         15.28         1.72 o                         
   2  11  10          8.53          9.41         1.58 o                         
   3  11  10          7.26          6.88         1.54 o                         
   4  11  10         32.92         39.18         2.28 o                         
   5  11  10          1.82          1.67         0.90 o                         
   1  12  10          2.47          3.62         1.34 o                         
   2  12  10          7.28          6.93         1.50 o                         
   3  12  10          3.93          4.69         1.53 o                         
   4  12  10         12.38         15.84         2.10 o                         
  -3 -11  11         22.50         22.54         2.35 o                         
  -2 -11  11          4.05          5.21         1.27 o                         
  -1 -11  11         12.91          8.61         1.35 o                         
   0 -11  11         20.02         22.47         2.26 o                         
   1 -11  11          6.67          5.25         1.25 o                         
  -4 -10  11          0.31         -0.57         1.13 o                         
  -3 -10  11          3.65          5.64         1.45 o                         
  -2 -10  11          1.45          1.71         0.93 o                         
  -1 -10  11          9.05          8.62         1.27 o                         
   0 -10  11          9.72          8.60         1.41 o                         
   1 -10  11          3.90          3.03         1.23 o                         
   2 -10  11          1.05          1.56         1.12 o                         
  -5  -9  11          3.28          3.17         1.25 o                         
  -4  -9  11          1.61          1.24         1.25 o                         
  -3  -9  11          1.21          0.82         1.13 o                         
  -2  -9  11         45.54         44.43         2.83 o                         
  -1  -9  11         29.63         29.88         2.02 o                         
   0  -9  11         11.24          8.80         1.18 o                         
   1  -9  11          3.61          3.25         0.98 o                         
   2  -9  11          0.00          1.54         0.93 o                         
   3  -9  11          1.57          2.49         1.10 o                         
  -5  -8  11          3.76          1.32         1.05 o                         
  -4  -8  11          9.17          7.74         1.75 o                         
  -3  -8  11         39.18         40.12         2.56 o                         
  -2  -8  11         53.80         47.85         2.81 o                         
  -1  -8  11         56.84         72.63         3.98 o                         
   0  -8  11          2.46          2.90         1.01 o                         
   1  -8  11         14.96         14.38         1.57 o                         
   2  -8  11          8.09          5.37         1.16 o                         
   3  -8  11         24.17         24.31         2.14 o                         
   4  -8  11         30.73         31.07         2.42 o                         
  -6  -7  11          2.40          2.47         1.39 o                         
  -5  -7  11          0.00         -0.33         1.00 o                         
  -4  -7  11          4.28          2.53         1.10 o                         
  -3  -7  11         11.21         13.04         1.54 o                         
  -2  -7  11         56.48         61.15         3.14 o                         
  -1  -7  11         31.15         26.63         1.60 o                         
   0  -7  11          7.59          9.84         1.05 o                         
   1  -7  11         24.97         28.64         2.13 o                         
   2  -7  11          0.54          0.36         0.75 o                         
   3  -7  11         14.60         14.18         2.15 o                         
   4  -7  11          6.66          4.79         1.28 o                         
   5  -7  11          6.76          4.91         1.31 o                         
  -6  -6  11         12.25         12.45         1.56 o                         
  -5  -6  11         11.84         14.59         1.59 o                         
  -4  -6  11          2.56          3.75         1.08 o                         
  -3  -6  11          0.97          0.87         0.78 o                         
  -2  -6  11        121.97        119.79         4.30 o                         
  -1  -6  11         36.05         35.87         2.31 o                         
   0  -6  11        156.24        159.25         4.20 o                         
   1  -6  11         10.40          7.79         1.08 o                         
   2  -6  11         95.43         88.29         5.23 o                         
   3  -6  11         12.68         12.86         1.56 o                         
   4  -6  11         26.80         27.24         3.15 o                         
   5  -6  11         24.75         22.50         2.51 o                         
  -6  -5  11         47.37         44.08         3.08 o                         
  -5  -5  11         48.78         47.50         2.67 o                         
  -4  -5  11          5.21          2.90         1.06 o                         
  -3  -5  11          2.87          2.54         0.65 o                         
  -2  -5  11         61.94         65.93         2.28 o                         
  -1  -5  11         69.74         65.10         2.92 o                         
   0  -5  11         75.47         75.37         2.75 o                         
   1  -5  11         17.36         15.66         1.33 o                         
   2  -5  11          5.55          7.13         1.05 o                         
   3  -5  11          9.80         12.97         1.40 o                         
   4  -5  11         11.97         10.33         2.03 o                         
   5  -5  11         18.57         15.75         1.88 o                         
   6  -5  11         24.65         25.54         2.02 o                         
  -6  -4  11          0.32          1.49         1.09 o                         
  -5  -4  11          0.35          0.26         0.69 o                         
  -4  -4  11         21.94         23.57         2.75 o                         
  -3  -4  11          2.45          2.33         0.58 o                         
  -2  -4  11          8.75          9.26         0.84 o                         
  -1  -4  11        151.31        165.87         4.54 o                         
   0  -4  11          1.72          1.34         0.49 o                         
   1  -4  11         21.95         24.55         1.55 o                         
   2  -4  11          1.50          0.42         0.57 o                         
   3  -4  11        130.43        136.78         4.30 o                         
   4  -4  11          3.10          3.16         0.88 o                         
   5  -4  11          5.31          5.18         1.02 o                         
   6  -4  11         23.96         25.43         2.10 o                         
  -6  -3  11          0.00          0.51         1.01 o                         
  -5  -3  11        146.71        152.71         9.97 o                         
  -4  -3  11         10.59          9.72         1.35 o                         
  -3  -3  11          2.24          1.42         0.63 o                         
  -2  -3  11         45.86         51.75         2.12 o                         
  -1  -3  11        383.15        396.21         9.45 o                         
   0  -3  11         40.93         41.62         2.09 o                         
   1  -3  11        184.47        198.57         5.72 o                         
   2  -3  11          0.41          0.38         0.62 o                         
   3  -3  11          6.94          6.56         0.91 o                         
   4  -3  11          6.55          4.95         0.92 o                         
   5  -3  11         10.45         11.35         1.31 o                         
   6  -3  11          1.12          1.16         0.98 o                         
  -6  -2  11          0.21          0.11         1.20 o                         
  -5  -2  11         16.33         20.03         2.19 o                         
  -4  -2  11          1.69          1.23         0.59 o                         
  -3  -2  11         42.69         42.91         2.10 o                         
  -2  -2  11          2.77          3.13         0.82 o                         
  -1  -2  11        194.83        190.53         5.46 o                         
   0  -2  11        124.60        109.69         4.47 o                         
   1  -2  11         38.12         45.81         2.33 o                         
   2  -2  11         69.55         73.10         3.22 o                         
   3  -2  11         32.43         35.96         2.89 o                         
   4  -2  11          6.03          5.13         0.95 o                         
   5  -2  11          6.01          6.05         1.33 o                         
   6  -2  11         91.29         97.59         4.01 o                         
   7  -2  11         15.23         18.13         1.65 o                         
  -6  -1  11         20.75         21.57         1.47 o                         
  -5  -1  11          4.99          5.47         0.94 o                         
  -4  -1  11         69.46         73.80         2.87 o                         
  -3  -1  11         32.58         31.84         1.71 o                         
  -2  -1  11          4.48          5.94         0.91 o                         
  -1  -1  11          8.28         10.55         1.05 o                         
   0  -1  11          0.16          0.15         0.61 o                         
   1  -1  11        233.85        224.75         6.08 o                         
   2  -1  11         11.01         11.48         1.17 o                         
   3  -1  11          1.08          0.44         0.59 o                         
   4  -1  11          6.02          2.62         0.74 o                         
   5  -1  11         16.88         21.50         1.89 o                         
   6  -1  11          3.86          2.40         0.80 o                         
   7  -1  11          0.16          0.33         0.75 o                         
  -6   0  11          0.04         -0.89         1.03 o                         
  -5   0  11         73.40         68.52         4.20 o                         
  -4   0  11         17.13         15.12         1.29 o                         
  -3   0  11          0.13          0.06         0.53 o                         
  -2   0  11         40.58         47.02         2.22 o                         
  -1   0  11         12.61         15.11         1.23 o                         
   0   0  11         61.96         78.33         3.12 o                         
   1   0  11        302.62        297.44         8.25 o                         
   2   0  11        220.90        219.12         6.05 o                         
   3   0  11          2.18          3.33         0.79 o                         
   4   0  11          3.19          2.43         0.77 o                         
   5   0  11         20.04         18.31         1.74 o                         
   6   0  11          0.11         -0.22         0.62 o                         
   7   0  11          6.70          8.26         1.10 o                         
  -6   1  11          3.27          3.23         1.26 o                         
  -5   1  11         40.19         37.67         2.58 o                         
  -4   1  11          1.83          2.49         1.18 o                         
  -3   1  11         24.28         22.87         1.39 o                         
  -2   1  11          7.41          9.03         1.03 o                         
  -1   1  11        143.49        135.24         3.98 o                         
   0   1  11         13.47         11.16         1.21 o                         
   1   1  11        457.04        446.86        12.58 o                         
   2   1  11         71.63         67.01         4.13 o                         
   3   1  11          1.04         -0.05         0.61 o                         
   4   1  11          1.03          0.62         0.68 o                         
   5   1  11          6.08          6.74         1.14 o                         
   6   1  11         68.44         69.10         3.40 o                         
   7   1  11         35.66         30.00         2.18 o                         
  -5   2  11          0.14          0.64         0.89 o                         
  -4   2  11         62.74         63.69         3.77 o                         
  -3   2  11         34.35         37.81         1.93 o                         
  -2   2  11          0.82          0.12         0.94 o                         
  -1   2  11         19.16         17.10         1.32 o                         
   0   2  11        293.19        310.67         7.95 o                         
   1   2  11         47.43         44.30         2.65 o                         
   2   2  11          2.64          2.99         0.56 o                         
   3   2  11         54.09         52.07         2.51 o                         
   4   2  11        117.92        124.25         5.69 o                         
   5   2  11         98.61        105.76         4.06 o                         
   6   2  11          0.20         -0.39         0.71 o                         
   7   2  11         48.15         52.89         3.01 o                         
  -5   3  11         32.03         32.17         2.63 o                         
  -4   3  11         66.75         66.36         3.98 o                         
  -3   3  11          7.47          7.10         1.02 o                         
  -2   3  11         24.67         23.02         1.18 o                         
  -1   3  11          0.26          0.07         0.54 o                         
   0   3  11         65.38         64.81         2.27 o                         
   1   3  11         18.73         20.30         1.57 o                         
   2   3  11         45.23         44.82         2.69 o                         
   3   3  11          8.90          8.14         1.01 o                         
   4   3  11         20.04         22.41         2.04 o                         
   5   3  11         81.48         87.43         3.66 o                         
   6   3  11         30.48         27.35         1.86 o                         
   7   3  11         10.80          9.19         1.40 o                         
   8   3  11         12.90         18.77         4.48 o                         
  -5   4  11         23.31         34.74         2.51 o                         
  -4   4  11          0.12         -0.82         0.82 o                         
  -3   4  11         93.00         90.19         6.08 o                         
  -2   4  11         35.74         37.63         1.70 o                         
  -1   4  11        769.79        780.12        17.99 o                         
   0   4  11         89.92         88.44         2.81 o                         
   1   4  11        156.61        149.58         4.14 o                         
   2   4  11         29.61         31.93         2.08 o                         
   3   4  11          0.68          0.26         0.49 o                         
   4   4  11        235.53        240.11         6.20 o                         
   5   4  11        137.81        138.47         4.68 o                         
   6   4  11         14.43         15.75         1.61 o                         
   7   4  11          2.53          4.96         1.40 o                         
  -4   5  11         11.09         10.58         1.78 o                         
  -3   5  11         64.22         68.81         5.99 o                         
  -2   5  11        393.94        394.96         9.80 o                         
  -1   5  11        114.13        118.21         3.89 o                         
   0   5  11          1.35         -0.12         0.49 o                         
   1   5  11         78.96         77.35         2.73 o                         
   2   5  11        160.34        158.20         4.24 o                         
   3   5  11          5.46          3.09         0.82 o                         
   4   5  11         16.46         18.83         1.35 o                         
   5   5  11          5.61          3.68         0.94 o                         
   6   5  11         11.51         11.67         1.38 o                         
   7   5  11          0.13         -0.83         0.92 o                         
  -4   6  11          0.77          0.44         1.08 o                         
  -3   6  11         62.23         66.52         5.58 o                         
  -2   6  11          3.67          2.62         0.81 o                         
  -1   6  11        106.52        103.62         3.62 o                         
   0   6  11          2.08          2.27         0.70 o                         
   1   6  11         38.84         39.48         1.81 o                         
   2   6  11        122.91        116.94         3.73 o                         
   3   6  11          3.02          3.02         0.74 o                         
   4   6  11          0.59          0.29         0.63 o                         
   5   6  11          6.71          6.85         1.22 o                         
   6   6  11          1.40          0.93         0.83 o                         
   7   6  11          0.08         -0.30         1.00 o                         
  -3   7  11         12.15         15.42         2.14 o                         
  -2   7  11          6.46          8.48         1.28 o                         
  -1   7  11          0.28         -0.40         0.63 o                         
   0   7  11          1.04          0.12         0.63 o                         
   1   7  11          2.53          0.86         0.92 o                         
   2   7  11          5.86          3.48         0.74 o                         
   3   7  11          0.50          1.26         0.60 o                         
   4   7  11         76.03         80.68         2.92 o                         
   5   7  11          7.44          6.05         1.08 o                         
   6   7  11          4.55          2.68         0.99 o                         
   7   7  11         25.84         30.12         2.93 o                         
  -3   8  11         15.90         19.83         1.93 o                         
  -2   8  11        156.15        174.25         6.48 o                         
  -1   8  11         16.13         15.00         1.51 o                         
   0   8  11         11.44          8.59         1.21 o                         
   1   8  11         24.88         21.63         1.80 o                         
   2   8  11          8.11          6.02         1.23 o                         
   3   8  11          9.58         10.66         1.29 o                         
   4   8  11         16.56         14.77         1.23 o                         
   5   8  11         29.99         31.26         2.26 o                         
   6   8  11          0.69          1.45         1.12 o                         
   7   8  11         10.95          7.61         1.52 o                         
  -2   9  11          1.94          1.18         1.02 o                         
  -1   9  11          1.62          1.87         0.91 o                         
   0   9  11          0.88          1.50         0.85 o                         
   1   9  11          2.00          1.71         0.92 o                         
   2   9  11          0.02          0.36         0.85 o                         
   3   9  11         45.84         36.85         2.95 o                         
   4   9  11         15.97         18.54         1.63 o                         
   5   9  11         75.13         86.33         3.53 o                         
   6   9  11          3.57          5.03         1.16 o                         
  -1  10  11          1.20          0.39         0.83 o                         
   0  10  11         40.46         43.02         2.70 o                         
   1  10  11          5.28          7.65         1.39 o                         
   2  10  11          6.00          6.18         1.35 o                         
   3  10  11          1.88          1.71         1.08 o                         
   4  10  11         20.07         24.86         1.70 o                         
   5  10  11         24.10         27.75         2.03 o                         
   6  10  11          0.27          1.85         0.98 o                         
   0  11  11          0.01          0.58         1.64 o                         
   1  11  11          0.57         -0.28         0.92 o                         
   2  11  11          9.63          8.88         1.60 o                         
   3  11  11         10.69          9.37         1.59 o                         
   4  11  11         27.17         19.90         2.44 o                         
   5  11  11         54.32         69.29         3.80 o                         
  -2 -11  12          2.49          3.22         1.88 o                         
  -1 -11  12          2.22          3.28         1.20 o                         
  -3 -10  12         19.06         14.15         1.87 o                         
  -2 -10  12          0.00          0.19         0.93 o                         
  -1 -10  12         59.99         57.06         2.79 o                         
   0 -10  12          1.76          3.06         1.03 o                         
   1 -10  12         13.28         12.26         1.62 o                         
  -4  -9  12         39.54         34.29         3.86 o                         
  -3  -9  12         19.73         17.84         2.35 o                         
  -2  -9  12          3.60          2.87         0.99 o                         
  -1  -9  12          0.91          1.14         0.92 o                         
   0  -9  12         33.97         31.40         2.70 o                         
   1  -9  12          3.17          2.71         0.99 o                         
   2  -9  12          0.36          0.04         0.96 o                         
   3  -9  12          1.48          2.91         1.25 o                         
  -5  -8  12         72.71         63.48         4.13 o                         
  -4  -8  12          0.32          1.07         1.29 o                         
  -3  -8  12          2.11          0.94         0.91 o                         
  -2  -8  12          0.08         -0.65         0.71 o                         
  -1  -8  12         42.66         46.07         2.41 o                         
   0  -8  12         10.28          9.35         1.33 o                         
   1  -8  12         14.58         11.00         1.44 o                         
   2  -8  12          0.83          1.97         0.94 o                         
   3  -8  12         51.48         56.26         3.20 o                         
   4  -8  12         51.13         61.96         6.40 o                         
  -5  -7  12          0.33          0.45         1.18 o                         
  -4  -7  12          0.24         -0.75         0.86 o                         
  -3  -7  12         28.24         24.05         1.97 o                         
  -2  -7  12         17.23         16.30         1.54 o                         
  -1  -7  12         23.36         17.36         1.38 o                         
   0  -7  12          1.00          1.49         0.77 o                         
   1  -7  12         38.59         43.05         2.49 o                         
   2  -7  12          2.28          2.80         0.94 o                         
   3  -7  12         79.99         81.11         3.81 o                         
   4  -7  12          1.64          2.38         1.09 o                         
  -5  -6  12          3.64          2.82         1.28 o                         
  -4  -6  12          0.08          0.57         0.98 o                         
  -3  -6  12          5.50          4.84         1.05 o                         
  -2  -6  12         38.93         38.09         1.86 o                         
  -1  -6  12          0.21          0.58         0.63 o                         
   0  -6  12         89.89        111.64         5.40 o                         
   1  -6  12         22.26         22.56         1.60 o                         
   2  -6  12         29.44         31.12         2.88 o                         
   3  -6  12          8.01          7.72         1.44 o                         
   4  -6  12         41.16         43.43         2.58 o                         
   5  -6  12         49.81         57.59         3.58 o                         
  -5  -5  12          7.40          7.80         1.58 o                         
  -4  -5  12         41.86         44.59         3.15 o                         
  -3  -5  12         13.55         10.91         1.19 o                         
  -2  -5  12         26.94         26.66         1.40 o                         
  -1  -5  12          1.22          0.64         0.60 o                         
   0  -5  12          6.97          8.06         0.88 o                         
   1  -5  12          8.44          9.24         1.18 o                         
   2  -5  12         72.39         68.29         2.93 o                         
   3  -5  12          1.01          1.21         0.80 o                         
   4  -5  12         19.74         19.27         1.76 o                         
   5  -5  12          2.06          2.65         0.97 o                         
  -6  -4  12         53.60         45.22         3.11 o                         
  -5  -4  12          4.23          4.48         1.41 o                         
  -4  -4  12          2.07          5.69         1.89 o                         
  -3  -4  12          0.02          0.48         0.57 o                         
  -2  -4  12        191.00        203.54         5.22 o                         
  -1  -4  12          0.41          1.06         0.36 o                         
   0  -4  12        173.98        179.61         5.61 o                         
   1  -4  12        100.21        106.35         4.75 o                         
   2  -4  12         39.21         41.61         2.25 o                         
   3  -4  12         16.65         18.20         1.62 o                         
   4  -4  12         19.81         17.47         1.52 o                         
   5  -4  12         42.99         47.17         3.16 o                         
   6  -4  12         18.21         17.66         1.79 o                         
  -6  -3  12          0.97          1.34         1.00 o                         
  -5  -3  12          0.22          0.82         0.88 o                         
  -4  -3  12          4.37          7.10         1.22 o                         
  -3  -3  12         16.49         15.81         1.64 o                         
  -2  -3  12          4.44          3.45         0.64 o                         
  -1  -3  12         27.56         33.59         2.70 o                         
   0  -3  12          4.67         14.60         1.43 o                         
   1  -3  12         17.45         16.64         1.41 o                         
   2  -3  12         34.33         36.15         2.08 o                         
   3  -3  12         14.71         14.49         1.43 o                         
   4  -3  12          0.15         -0.15         0.62 o                         
   5  -3  12          6.49          5.29         1.05 o                         
   6  -3  12          1.91          2.29         1.01 o                         
  -6  -2  12          0.56         -0.20         1.08 o                         
  -5  -2  12          8.31          9.45         1.33 o                         
  -4  -2  12          6.72          6.66         1.12 o                         
  -3  -2  12          0.04          0.43         0.60 o                         
  -2  -2  12          7.37          4.80         0.87 o                         
  -1  -2  12        203.10        214.73         6.84 o                         
   0  -2  12          1.08          0.40         0.63 o                         
   1  -2  12         16.74         16.75         1.33 o                         
   2  -2  12         42.94         40.85         2.82 o                         
   3  -2  12          0.40          0.76         0.70 o                         
   4  -2  12         46.38         54.19         2.67 o                         
   5  -2  12          0.41          0.23         0.70 o                         
   6  -2  12          0.69          1.19         0.98 o                         
  -5  -1  12          8.98          9.65         1.08 o                         
  -4  -1  12          0.68         -0.32         0.78 o                         
  -3  -1  12          4.77          4.33         0.86 o                         
  -2  -1  12         70.40         66.82         3.07 o                         
  -1  -1  12          1.69          1.76         0.68 o                         
   0  -1  12          0.12         -0.10         0.63 o                         
   1  -1  12         10.47          8.26         1.18 o                         
   2  -1  12         30.88         27.85         1.91 o                         
   3  -1  12         29.72         33.52         2.24 o                         
   4  -1  12         15.20         13.30         1.30 o                         
   5  -1  12         19.39         17.72         2.01 o                         
   6  -1  12          6.58          7.11         1.52 o                         
   7  -1  12          0.50          0.21         0.83 o                         
  -5   0  12         23.11         22.63         1.90 o                         
  -4   0  12         16.22         19.54         1.55 o                         
  -3   0  12          3.87          2.82         1.09 o                         
  -2   0  12          1.23          0.14         0.63 o                         
  -1   0  12          1.56          1.52         0.69 o                         
   0   0  12         91.30         97.14         3.85 o                         
   1   0  12         11.62         11.56         1.35 o                         
   2   0  12         15.41         16.95         1.81 o                         
   3   0  12         45.55         44.46         2.09 o                         
   4   0  12          0.90          0.87         0.77 o                         
   5   0  12         41.64         40.85         3.13 o                         
   6   0  12         35.65         30.73         2.06 o                         
   7   0  12          1.50          1.70         0.85 o                         
  -5   1  12          0.22         -0.67         0.68 o                         
  -4   1  12         24.83         23.77         2.72 o                         
  -3   1  12         19.36         16.80         1.80 o                         
  -2   1  12         29.47         36.35         1.96 o                         
  -1   1  12         19.42         19.46         1.51 o                         
   0   1  12         23.73         24.68         1.64 o                         
   1   1  12         14.45         16.12         1.74 o                         
   2   1  12         59.48         55.96         2.96 o                         
   3   1  12         53.86         57.92         2.57 o                         
   4   1  12        156.22        163.50         4.60 o                         
   5   1  12         26.23         28.52         2.90 o                         
   6   1  12          0.00         -0.71         0.71 o                         
   7   1  12          8.29          9.44         1.30 o                         
  -5   2  12         31.50         33.44         2.67 o                         
  -4   2  12          8.79          5.96         2.14 o                         
  -3   2  12          7.75         12.48         1.50 o                         
  -2   2  12          8.15          9.80         1.43 o                         
  -1   2  12        205.09        202.65         5.66 o                         
   0   2  12         41.99         46.07         2.26 o                         
   1   2  12         88.45         90.22         5.79 o                         
   2   2  12         70.00         69.83         4.97 o                         
   3   2  12         25.83         31.30         2.10 o                         
   4   2  12          0.15         -0.19         0.71 o                         
   5   2  12        107.90        110.08         4.35 o                         
   6   2  12         53.62         56.68         3.01 o                         
   7   2  12          5.61          4.25         1.23 o                         
  -5   3  12         13.75         10.44         1.85 o                         
  -4   3  12         14.22         14.67         1.87 o                         
  -3   3  12          4.54          4.79         0.59 o                         
  -2   3  12         14.16         15.37         1.75 o                         
  -1   3  12          1.82          1.95         0.74 o                         
   0   3  12        472.61        488.71        14.46 o                         
   1   3  12        132.55        135.79         4.69 o                         
   2   3  12          3.40          4.37         0.88 o                         
   3   3  12         33.81         39.79         2.07 o                         
   4   3  12        411.53        409.17         9.65 o                         
   5   3  12         24.94         23.59         1.90 o                         
   6   3  12          1.15          0.19         0.75 o                         
   7   3  12         42.11         42.60         2.63 o                         
  -4   4  12          0.98          1.73         1.33 o                         
  -3   4  12          0.62          0.71         0.68 o                         
  -2   4  12         22.21         24.73         1.21 o                         
  -1   4  12        506.26        513.58        16.35 o                         
   0   4  12         10.90         13.38         1.41 o                         
   1   4  12         25.49         27.85         1.62 o                         
   2   4  12         61.27         51.01         2.37 o                         
   3   4  12        174.96        181.32         4.92 o                         
   4   4  12          2.50          1.84         0.88 o                         
   5   4  12         17.23         16.65         1.51 o                         
   6   4  12          4.13          2.24         0.90 o                         
   7   4  12         78.82         80.10         4.10 o                         
  -4   5  12          2.16          2.48         1.27 o                         
  -3   5  12         17.93         14.76         1.38 o                         
  -2   5  12          6.53          7.19         0.79 o                         
  -1   5  12        136.52        132.02         4.22 o                         
   0   5  12          2.77          2.21         0.58 o                         
   1   5  12         31.96         32.57         1.59 o                         
   2   5  12         22.55         23.26         1.51 o                         
   3   5  12         22.36         22.19         1.48 o                         
   4   5  12         30.47         35.52         2.15 o                         
   5   5  12         37.17         40.95         2.24 o                         
   6   5  12          0.91          0.90         0.89 o                         
   7   5  12          6.22          5.15         1.29 o                         
  -3   6  12         50.44         54.93         3.14 o                         
  -2   6  12          8.41          8.50         1.90 o                         
  -1   6  12         36.85         41.52         2.32 o                         
   0   6  12         41.79         47.52         2.16 o                         
   1   6  12          5.98          6.04         0.90 o                         
   2   6  12         23.57         19.92         1.42 o                         
   3   6  12         10.32          9.05         1.05 o                         
   4   6  12         18.24         18.52         1.49 o                         
   5   6  12          5.43          4.52         1.05 o                         
   6   6  12          6.48          5.20         1.18 o                         
   7   6  12          3.97          2.27         1.49 o                         
  -3   7  12         12.61         11.15         2.25 o                         
  -2   7  12          1.17          1.39         0.86 o                         
  -1   7  12         18.82         20.04         1.73 o                         
   0   7  12          4.67          5.33         1.02 o                         
   1   7  12          9.76         10.34         1.27 o                         
   2   7  12         56.65         53.16         2.98 o                         
   3   7  12         73.34         72.02         3.62 o                         
   4   7  12          6.81          4.26         0.85 o                         
   5   7  12          4.76          4.47         0.99 o                         
   6   7  12         95.43        110.91         4.37 o                         
   7   7  12          0.00          0.54         1.06 o                         
  -2   8  12          9.17          8.61         1.46 o                         
  -1   8  12          0.89          0.68         0.79 o                         
   0   8  12         37.19         39.58         2.58 o                         
   1   8  12         14.45         15.43         1.50 o                         
   2   8  12         31.16         23.54         2.35 o                         
   3   8  12          0.53          1.20         0.69 o                         
   4   8  12         56.86         57.51         3.08 o                         
   5   8  12         20.33         21.68         1.91 o                         
   6   8  12          0.78          1.51         0.98 o                         
  -1   9  12          6.55          6.50         1.10 o                         
   0   9  12         21.78         27.11         2.50 o                         
   1   9  12         22.45         27.93         2.10 o                         
   2   9  12          0.23          0.17         0.83 o                         
   3   9  12         21.85         27.31         2.51 o                         
   4   9  12          8.55          8.45         1.35 o                         
   5   9  12         46.56         52.86         2.89 o                         
   6   9  12          0.93          0.23         0.91 o                         
   0  10  12         31.43         35.05         2.40 o                         
   1  10  12          6.52          5.83         1.31 o                         
   2  10  12         43.27         43.96         3.07 o                         
   3  10  12          2.22          2.86         1.21 o                         
   4  10  12         29.99         31.37         1.70 o                         
   5  10  12          4.77          2.39         1.14 o                         
   2  11  12          6.80          4.75         1.32 o                         
   3  11  12         10.50          8.91         1.66 o                         
  -2 -10  13          1.75          1.95         1.27 o                         
  -1 -10  13          4.07          3.30         1.07 o                         
   0 -10  13          7.48          8.16         1.51 o                         
  -3  -9  13          5.17          3.57         1.28 o                         
  -2  -9  13         13.51         12.91         1.49 o                         
  -1  -9  13         33.71         34.09         2.49 o                         
   0  -9  13         36.34         36.97         2.33 o                         
   1  -9  13         14.03         11.28         1.46 o                         
   2  -9  13          4.31          4.76         1.29 o                         
  -4  -8  13          1.79          1.62         1.18 o                         
  -3  -8  13          3.08         -0.06         0.95 o                         
  -2  -8  13          0.58          1.96         0.87 o                         
  -1  -8  13         10.44         12.19         1.23 o                         
   0  -8  13         33.66         31.79         2.60 o                         
   1  -8  13          2.51          3.03         1.05 o                         
   2  -8  13          2.55          1.37         1.01 o                         
   3  -8  13          7.30          8.35         1.50 o                         
  -4  -7  13          9.80         10.14         1.53 o                         
  -3  -7  13          5.11          6.05         1.35 o                         
  -2  -7  13         84.63         78.46         3.04 o                         
  -1  -7  13        308.04        297.81         7.47 o                         
   0  -7  13        114.42        110.03         4.09 o                         
   1  -7  13         22.24         26.34         1.83 o                         
   2  -7  13          6.17          7.94         1.44 o                         
   3  -7  13         12.36         11.75         1.58 o                         
   4  -7  13          4.81          5.17         1.31 o                         
  -5  -6  13          7.41          7.14         1.58 o                         
  -4  -6  13         12.42         12.07         1.81 o                         
  -3  -6  13         41.38         40.30         2.67 o                         
  -2  -6  13         79.32         72.23         3.39 o                         
  -1  -6  13         30.57         30.30         1.68 o                         
   0  -6  13         13.10         13.51         1.15 o                         
   1  -6  13        155.91        152.52         4.44 o                         
   2  -6  13          2.31          1.30         0.83 o                         
   3  -6  13         20.98         20.44         1.80 o                         
   4  -6  13         26.92         25.81         2.76 o                         
  -5  -5  13         10.05          9.19         1.50 o                         
  -4  -5  13          5.28          3.38         1.31 o                         
  -3  -5  13         11.55         12.27         1.38 o                         
  -2  -5  13         15.40         15.35         1.06 o                         
  -1  -5  13         81.94         82.18         3.63 o                         
   0  -5  13         98.92         88.13         5.11 o                         
   1  -5  13          8.57          8.67         0.96 o                         
   2  -5  13          0.35          1.36         0.78 o                         
   3  -5  13          0.09         -0.74         0.74 o                         
   4  -5  13        119.75        126.46         5.34 o                         
   5  -5  13         11.51          9.49         1.40 o                         
  -5  -4  13          2.89          0.50         1.23 o                         
  -4  -4  13          7.34          7.63         1.35 o                         
  -3  -4  13         12.75         11.97         1.16 o                         
  -2  -4  13         22.28         22.58         1.84 o                         
  -1  -4  13         18.93         21.72         1.95 o                         
   0  -4  13         16.77         17.11         1.36 o                         
   1  -4  13         22.01         19.45         1.62 o                         
   2  -4  13          0.18          0.17         0.59 o                         
   3  -4  13          1.06          1.60         0.83 o                         
   4  -4  13         17.80         17.84         1.57 o                         
   5  -4  13          0.33          0.50         0.91 o                         
  -5  -3  13         25.97         25.45         2.72 o                         
  -4  -3  13          0.37          1.17         0.88 o                         
  -3  -3  13         47.25         49.08         2.44 o                         
  -2  -3  13        115.77        117.33         3.87 o                         
  -1  -3  13          6.42          6.09         1.17 o                         
   0  -3  13          0.01          0.42         0.73 o                         
   1  -3  13         18.43         17.96         1.60 o                         
   2  -3  13         12.15         12.50         1.28 o                         
   3  -3  13          0.12         -0.48         0.77 o                         
   4  -3  13         38.73         34.91         2.17 o                         
   5  -3  13          0.80         -0.10         0.83 o                         
   6  -3  13          1.52          1.24         1.03 o                         
  -5  -2  13         22.73         23.94         2.47 o                         
  -4  -2  13         40.80         50.36         2.97 o                         
  -3  -2  13         98.20         92.74         3.13 o                         
  -2  -2  13         31.80         28.62         1.84 o                         
  -1  -2  13          1.21         -0.23         0.59 o                         
   0  -2  13         11.21          8.66         1.15 o                         
   1  -2  13          0.14          0.23         0.29 o                         
   2  -2  13          2.42          2.26         0.79 o                         
   3  -2  13         47.80         45.73         2.82 o                         
   4  -2  13          1.16          1.60         0.86 o                         
   5  -2  13          0.32          0.33         0.75 o                         
   6  -2  13         49.92         44.10         2.81 o                         
  -5  -1  13          0.35          1.40         0.77 o                         
  -4  -1  13         17.21         18.83         1.97 o                         
  -3  -1  13         11.96         14.22         1.37 o                         
  -2  -1  13          4.44          4.09         0.93 o                         
  -1  -1  13          9.92          8.71         1.11 o                         
   0  -1  13         36.21         35.56         2.63 o                         
   1  -1  13         46.51         48.89         4.63 o                         
   2  -1  13         16.77         17.13         1.43 o                         
   3  -1  13         33.95         37.32         2.77 o                         
   4  -1  13         28.21         34.96         2.40 o                         
   5  -1  13         10.89          9.02         1.31 o                         
   6  -1  13          2.43          1.99         0.98 o                         
  -5   0  13          2.25          1.26         0.57 o                         
  -4   0  13          8.73          8.49         1.20 o                         
  -3   0  13          5.47          6.81         1.52 o                         
  -2   0  13          2.73          3.22         1.30 o                         
  -1   0  13          0.45         -0.56         0.56 o                         
   0   0  13         51.77         57.35         3.06 o                         
   1   0  13         30.97         36.05         2.43 o                         
   2   0  13         69.11         59.83         2.87 o                         
   3   0  13          2.34          3.22         0.89 o                         
   4   0  13         44.96         37.17         2.36 o                         
   5   0  13          1.76          0.80         0.90 o                         
   6   0  13          0.29         -0.15         0.86 o                         
  -5   1  13         22.10         19.82         1.61 o                         
  -4   1  13          2.36          2.68         1.33 o                         
  -3   1  13          0.01         -0.66         0.66 o                         
  -2   1  13          4.48          3.01         0.80 o                         
  -1   1  13         28.78         33.29         2.03 o                         
   0   1  13         26.55         28.59         2.21 o                         
   1   1  13         34.46         34.30         3.04 o                         
   2   1  13        114.65        120.86         4.44 o                         
   3   1  13         78.55         80.97         5.96 o                         
   4   1  13        126.45        123.29         8.03 o                         
   5   1  13         66.02         72.90         3.65 o                         
   6   1  13          2.86          2.30         1.07 o                         
   7   1  13         18.44         20.74         2.36 o                         
  -4   2  13         30.90         35.91         3.79 o                         
  -3   2  13         14.02         13.09         1.59 o                         
  -2   2  13         33.92         39.62         2.80 o                         
  -1   2  13          7.35          5.66         1.04 o                         
   0   2  13         15.36         15.85         1.40 o                         
   1   2  13         22.47         24.59         2.01 o                         
   2   2  13         18.78         17.47         1.61 o                         
   3   2  13         34.42         33.20         2.15 o                         
   4   2  13          0.00          0.19         0.74 o                         
   5   2  13         68.77         68.32         3.69 o                         
   6   2  13          0.93         -0.21         0.85 o                         
   7   2  13         15.63         15.29         1.79 o                         
  -4   3  13          0.13         -0.54         0.54 o                         
  -3   3  13          4.57          3.73         1.28 o                         
  -2   3  13          0.24          1.37         1.22 o                         
  -1   3  13         52.15         49.05         2.63 o                         
   0   3  13         42.38         45.36         2.50 o                         
   1   3  13         11.38          8.52         1.18 o                         
   2   3  13         16.90         14.34         1.81 o                         
   3   3  13         35.52         36.78         1.93 o                         
   4   3  13         42.57         40.91         2.79 o                         
   5   3  13         67.38         66.06         3.15 o                         
   6   3  13          0.19         -0.58         0.77 o                         
   7   3  13         54.38         63.53         4.33 o                         
  -4   4  13         10.72         12.88         1.26 o                         
  -3   4  13         18.76         21.49         2.01 o                         
  -2   4  13        102.54        105.15         5.71 o                         
  -1   4  13         37.67         38.76         4.03 o                         
   0   4  13         42.45         44.75         2.48 o                         
   1   4  13         24.54         21.02         1.79 o                         
   2   4  13         25.96         27.40         1.61 o                         
   3   4  13         54.71         55.63         2.50 o                         
   4   4  13        144.10        161.07         5.62 o                         
   5   4  13          7.81          7.22         1.15 o                         
   6   4  13         10.69         12.05         1.76 o                         
   7   4  13         18.35         21.76         2.47 o                         
  -3   5  13          1.18          2.54         1.04 o                         
  -2   5  13          8.04          8.05         0.97 o                         
  -1   5  13         21.61         23.57         2.03 o                         
   0   5  13         35.81         40.06         2.39 o                         
   1   5  13         43.64         40.64         1.72 o                         
   2   5  13         19.00         19.76         1.73 o                         
   3   5  13        123.60        114.75         4.57 o                         
   4   5  13         49.51         52.16         2.78 o                         
   5   5  13         30.23         28.00         2.32 o                         
   6   5  13         19.09         15.76         1.88 o                         
   7   5  13          3.10          4.19         1.29 o                         
  -3   6  13          7.53         10.85         1.85 o                         
  -2   6  13          0.84          0.19         0.58 o                         
  -1   6  13          1.27          0.41         0.66 o                         
   0   6  13         33.13         34.69         2.49 o                         
   1   6  13          3.29          2.72         0.83 o                         
   2   6  13         27.92         24.64         1.62 o                         
   3   6  13          2.11          1.69         0.74 o                         
   4   6  13          0.51         -0.14         0.69 o                         
   5   6  13         17.01         18.31         2.00 o                         
   6   6  13          0.11         -0.11         0.91 o                         
  -2   7  13          5.61          5.81         1.52 o                         
  -1   7  13         27.78         32.80         2.14 o                         
   0   7  13          0.32          1.59         0.82 o                         
   1   7  13         18.48         18.61         1.85 o                         
   2   7  13        102.90        103.79         3.27 o                         
   3   7  13          0.27          0.13         0.61 o                         
   4   7  13          3.26          1.41         0.75 o                         
   5   7  13          0.86          0.40         0.90 o                         
   6   7  13         21.92         22.32         2.13 o                         
  -1   8  13          0.21          0.68         0.77 o                         
   0   8  13         12.36         14.79         1.95 o                         
   1   8  13        103.44        120.38         5.85 o                         
   2   8  13          0.72         -0.17         0.84 o                         
   3   8  13          0.38          0.94         0.71 o                         
   4   8  13          6.61          7.34         1.19 o                         
   5   8  13         15.35         21.97         1.78 o                         
   6   8  13         46.31         51.44         3.01 o                         
   0   9  13         94.19        113.07         5.47 o                         
   1   9  13          5.39          5.31         1.18 o                         
   2   9  13          0.34         -0.28         0.84 o                         
   3   9  13         40.36         45.21         3.77 o                         
   4   9  13         17.72         16.09         1.58 o                         
   5   9  13         21.10         24.24         2.31 o                         
   1  10  13          1.99          3.39         4.75 o                         
   2  10  13          2.24          0.82         1.15 o                         
   3  10  13          0.13          1.49         1.19 o                         
   4  10  13          2.89          0.56         1.36 o                         
  -2  -9  14          8.73          7.93         2.78 o                         
  -1  -9  14          5.29          6.77         1.60 o                         
   0  -9  14          0.01         -0.82         0.82 o                         
  -3  -8  14         14.96         11.51         1.57 o                         
  -2  -8  14          0.03         -0.31         0.68 o                         
  -1  -8  14         14.52         12.97         1.43 o                         
   0  -8  14          5.55          2.86         1.02 o                         
   1  -8  14         10.00          8.98         1.22 o                         
   2  -8  14          0.57          0.56         1.02 o                         
  -3  -7  14         26.34         23.07         1.96 o                         
  -2  -7  14         40.50         34.70         2.45 o                         
  -1  -7  14         38.10         29.54         1.83 o                         
   0  -7  14          0.48          4.55         1.19 o                         
   1  -7  14          7.73          7.45         1.33 o                         
   2  -7  14         20.74         23.56         2.13 o                         
   3  -7  14         21.10         25.92         2.33 o                         
  -4  -6  14          9.67          9.67         1.77 o                         
  -3  -6  14          5.89          4.81         1.02 o                         
  -2  -6  14         62.66         59.49         2.38 o                         
  -1  -6  14         26.49         21.64         1.67 o                         
   0  -6  14          6.18          4.00         0.95 o                         
   1  -6  14          5.02          6.18         1.00 o                         
   2  -6  14          9.50          8.59         1.39 o                         
   3  -6  14          1.01          2.10         1.07 o                         
   4  -6  14          0.68          1.16         0.98 o                         
  -4  -5  14         10.90         10.96         1.86 o                         
  -3  -5  14          7.76          7.83         1.21 o                         
  -2  -5  14         15.54         15.94         1.47 o                         
  -1  -5  14          5.16          4.56         0.92 o                         
   0  -5  14         14.23         11.85         1.23 o                         
   1  -5  14         28.72         25.74         2.59 o                         
   2  -5  14         20.02         17.25         1.77 o                         
   3  -5  14          7.70          4.87         1.02 o                         
   4  -5  14         42.16         48.03         3.07 o                         
  -4  -4  14         25.41         23.33         2.11 o                         
  -3  -4  14         19.84         15.41         1.44 o                         
  -2  -4  14         27.05         27.79         2.11 o                         
  -1  -4  14          0.42          0.60         0.94 o                         
   0  -4  14         13.55         12.27         1.73 o                         
   1  -4  14         14.03         13.35         1.21 o                         
   2  -4  14          0.01          0.29         0.69 o                         
   3  -4  14          0.48          0.83         0.95 o                         
   4  -4  14         45.06         44.52         2.98 o                         
   5  -4  14          8.08          7.21         1.36 o                         
  -4  -3  14          5.02          4.41         1.15 o                         
  -3  -3  14          4.06          3.67         1.02 o                         
  -2  -3  14         18.64         16.61         1.52 o                         
  -1  -3  14          5.90          5.23         1.02 o                         
   0  -3  14          1.48          0.92         0.86 o                         
   1  -3  14          9.47          8.57         1.06 o                         
   2  -3  14         16.74         14.60         1.49 o                         
   3  -3  14          5.16          4.40         1.14 o                         
   4  -3  14         12.38         11.98         1.55 o                         
   5  -3  14         34.45         35.20         3.52 o                         
  -4  -2  14         31.90         34.86         2.44 o                         
  -3  -2  14          0.01          0.60         0.69 o                         
  -2  -2  14          2.04          0.51         0.69 o                         
  -1  -2  14          2.59          2.76         0.93 o                         
   0  -2  14         20.27         13.49         1.71 o                         
   1  -2  14         24.88         25.34         2.07 o                         
   2  -2  14          0.52         -0.07         0.68 o                         
   3  -2  14         35.10         31.56         2.27 o                         
   4  -2  14          4.87          4.50         1.19 o                         
   5  -2  14          0.21         -0.65         0.81 o                         
  -4  -1  14          1.56          1.38         0.99 o                         
  -3  -1  14          0.13          0.68         0.78 o                         
  -2  -1  14          0.25         -0.26         0.65 o                         
  -1  -1  14         16.74         16.60         1.52 o                         
   0  -1  14         23.86         19.34         1.79 o                         
   1  -1  14         75.84         68.95         3.96 o                         
   2  -1  14         55.43         49.76         2.61 o                         
   3  -1  14         29.02         33.91         2.42 o                         
   4  -1  14         53.47         54.75         4.76 o                         
   5  -1  14          5.84          6.04         1.36 o                         
   6  -1  14          2.25         -0.90         0.90 o                         
  -4   0  14         10.70         11.92         1.48 o                         
  -3   0  14          4.51          2.13         1.19 o                         
  -2   0  14         56.63         54.32         3.70 o                         
  -1   0  14          2.77          2.49         0.78 o                         
   0   0  14        100.50        106.25         5.05 o                         
   1   0  14         32.91         29.50         2.48 o                         
   2   0  14         10.90         10.58         0.89 o                         
   3   0  14         11.73         11.93         1.42 o                         
   4   0  14          0.11         -0.59         0.78 o                         
   5   0  14         79.18         75.37         3.64 o                         
   6   0  14         84.58         95.18         4.74 o                         
  -4   1  14          2.00          0.97         1.30 o                         
  -3   1  14         28.72         31.81         2.32 o                         
  -2   1  14          1.20          0.71         0.78 o                         
  -1   1  14          1.08          0.13         0.81 o                         
   0   1  14         98.58        109.98         5.20 o                         
   1   1  14          2.24          2.84         1.18 o                         
   2   1  14          0.02         -0.79         0.79 o                         
   3   1  14         45.99         46.52         2.86 o                         
   4   1  14         90.88        100.35         4.39 o                         
   5   1  14         25.01         26.38         2.08 o                         
   6   1  14          8.66         10.33         1.63 o                         
  -4   2  14         35.49         33.75         3.19 o                         
  -3   2  14          0.29          0.26         0.86 o                         
  -2   2  14         23.79         26.26         3.93 o                         
  -1   2  14        323.84        347.09        14.16 o                         
   0   2  14         34.18         32.50         2.03 o                         
   1   2  14          6.17          4.56         1.09 o                         
   2   2  14          1.02          0.18         0.90 o                         
   3   2  14          2.87          2.48         0.88 o                         
   4   2  14          2.45          1.36         0.91 o                         
   5   2  14        116.25        116.73         5.34 o                         
   6   2  14          0.05          0.46         0.94 o                         
  -3   3  14         21.59         17.63         1.74 o                         
  -2   3  14        199.63        192.98         8.48 o                         
  -1   3  14         69.91         76.94         4.29 o                         
   0   3  14         11.04         11.92         1.41 o                         
   1   3  14          9.34          7.37         1.28 o                         
   2   3  14          6.19          5.51         1.19 o                         
   3   3  14         40.77         38.88         2.49 o                         
   4   3  14        100.35         98.90         5.87 o                         
   5   3  14         23.96         20.75         2.58 o                         
   6   3  14         15.03         13.95         1.70 o                         
  -3   4  14         35.10         34.19         2.19 o                         
  -2   4  14         10.57          9.49         1.69 o                         
  -1   4  14         13.38         11.16         1.71 o                         
   0   4  14         10.88         10.97         1.52 o                         
   1   4  14         61.94         59.33         3.04 o                         
   2   4  14          4.21          3.96         1.02 o                         
   3   4  14         14.07         13.96         1.52 o                         
   4   4  14         85.72         94.04         4.27 o                         
   5   4  14         22.23         18.24         1.72 o                         
   6   4  14          0.02         -0.91         0.91 o                         
  -2   5  14          7.04          5.75         1.27 o                         
  -1   5  14          2.71          4.07         0.95 o                         
   0   5  14          2.43          2.48         0.85 o                         
   1   5  14          2.28          2.44         0.92 o                         
   2   5  14         19.58         17.79         1.21 o                         
   3   5  14         10.33         10.12         1.39 o                         
   4   5  14         17.78         17.24         1.52 o                         
   5   5  14          0.33          0.18         0.88 o                         
   6   5  14          0.02          0.76         1.08 o                         
  -2   6  14         15.89         20.20         2.09 o                         
  -1   6  14          6.14          6.24         1.06 o                         
   0   6  14         13.89         14.36         1.71 o                         
   1   6  14         39.10         36.25         2.66 o                         
   2   6  14          0.42         -0.09         0.61 o                         
   3   6  14          3.30          1.64         0.86 o                         
   4   6  14         40.61         44.53         2.61 o                         
   5   6  14          0.06         -0.71         0.71 o                         
   6   6  14          3.01          1.35         1.05 o                         
  -1   7  14         16.74         16.38         1.68 o                         
   0   7  14          9.24         12.05         1.38 o                         
   1   7  14          5.30          4.81         1.03 o                         
   2   7  14          0.83          0.53         0.78 o                         
   3   7  14         39.60         32.88         1.99 o                         
   4   7  14          0.49          0.73         0.83 o                         
   5   7  14          1.70          1.40         0.96 o                         
   0   8  14         13.46         11.16         1.79 o                         
   1   8  14          1.08          1.10         0.82 o                         
   2   8  14          2.15          1.89         1.12 o                         
   3   8  14          0.13          0.27         0.66 o                         
   4   8  14         17.35         15.87         1.48 o                         
   5   8  14         29.11         31.36         2.27 o                         
   1   9  14          4.52          5.47         2.07 o                         
   2   9  14          6.72          5.13         1.43 o                         
   3   9  14          2.01         -0.28         1.40 o                         
   4   9  14          3.19          2.94         4.53 o                         
  -1  -8  15          6.98          7.48         1.45 o                         
   0  -8  15          1.75          3.65         1.17 o                         
  -2  -7  15         20.45         22.94         1.63 o                         
  -1  -7  15          0.05          0.82         0.81 o                         
   0  -7  15         15.12         12.03         1.34 o                         
   1  -7  15          7.30          4.85         1.18 o                         
   2  -7  15          3.40          4.44         1.08 o                         
  -3  -6  15          7.78          7.48         1.23 o                         
  -2  -6  15          1.04          1.21         0.80 o                         
  -1  -6  15         11.69          8.83         1.14 o                         
   0  -6  15          0.51          1.10         0.81 o                         
   1  -6  15         24.21         21.04         1.78 o                         
   2  -6  15         17.40         18.89         1.94 o                         
   3  -6  15         13.02         15.18         1.67 o                         
  -3  -5  15          6.43          7.50         1.26 o                         
  -2  -5  15         11.57         12.00         1.50 o                         
  -1  -5  15         22.41         21.15         1.93 o                         
   0  -5  15         25.45         25.35         1.32 o                         
   1  -5  15         29.70         28.62         1.71 o                         
   2  -5  15          0.27          0.25         0.79 o                         
   3  -5  15          2.97          1.79         1.00 o                         
  -3  -4  15          4.38          3.50         0.96 o                         
  -2  -4  15         60.31         56.69         3.00 o                         
  -1  -4  15          1.36          1.24         0.89 o                         
   0  -4  15          3.26          2.88         1.18 o                         
   1  -4  15         27.09         26.48         1.53 o                         
   2  -4  15         11.04          9.65         1.60 o                         
   3  -4  15         11.09          9.15         1.41 o                         
   4  -4  15         23.19         27.97         2.17 o                         
  -3  -3  15         24.49         26.08         2.25 o                         
  -2  -3  15         40.85         40.75         2.40 o                         
  -1  -3  15         28.67         23.38         1.89 o                         
   0  -3  15          4.99          2.90         1.30 o                         
   1  -3  15         47.18         40.56         2.87 o                         
   2  -3  15          0.32          1.29         0.81 o                         
   3  -3  15          1.80          2.40         0.99 o                         
   4  -3  15         14.14         11.66         1.58 o                         
  -4  -2  15          0.37          0.51         0.95 o                         
  -3  -2  15          1.16          0.16         0.74 o                         
  -2  -2  15         25.63         24.30         1.84 o                         
  -1  -2  15         21.24         22.84         1.89 o                         
   0  -2  15         34.69         31.68         2.33 o                         
   1  -2  15          0.00         -0.54         0.79 o                         
   2  -2  15          0.55          0.57         0.56 o                         
   3  -2  15         29.85         26.71         2.14 o                         
   4  -2  15          9.02          8.32         1.45 o                         
   5  -2  15         24.51         23.70         2.18 o                         
  -3  -1  15          8.56          6.01         1.35 o                         
  -2  -1  15          0.39          0.66         0.81 o                         
  -1  -1  15         48.82         52.29         2.75 o                         
   0  -1  15          8.44         10.25         1.37 o                         
   1  -1  15          0.48          0.07         0.88 o                         
   2  -1  15          0.06         -0.54         0.80 o                         
   3  -1  15          2.94          3.41         1.05 o                         
   4  -1  15         18.73         16.87         1.92 o                         
   5  -1  15          4.07          2.55         1.19 o                         
  -3   0  15          1.54          1.03         1.02 o                         
  -2   0  15          8.34          7.89         1.68 o                         
  -1   0  15          0.32         -0.27         0.73 o                         
   0   0  15          2.64          2.99         0.92 o                         
   1   0  15          0.03         -0.45         0.83 o                         
   2   0  15          1.45          1.38         1.06 o                         
   3   0  15          7.88          6.53         1.13 o                         
   4   0  15         70.41         77.34         3.87 o                         
   5   0  15         44.24         45.43         2.93 o                         
  -3   1  15         11.99         13.92         1.79 o                         
  -2   1  15         43.92         43.38         2.39 o                         
  -1   1  15         24.53         20.97         2.13 o                         
   0   1  15          0.08          0.30         0.72 o                         
   1   1  15          3.17          3.04         1.08 o                         
   2   1  15         14.14         14.77         1.78 o                         
   3   1  15         18.15         17.31         1.58 o                         
   4   1  15        145.28        132.01         7.34 o                         
   5   1  15         51.14         54.02         3.11 o                         
  -3   2  15         15.48         14.16         1.67 o                         
  -2   2  15         22.37         25.03         2.69 o                         
  -1   2  15        277.12        279.65         8.22 o                         
   0   2  15         69.21         70.80         4.59 o                         
   1   2  15          0.41          1.15         1.17 o                         
   2   2  15         42.83         40.75         2.94 o                         
   3   2  15         56.96         55.04         2.67 o                         
   4   2  15         53.60         59.05         4.68 o                         
   5   2  15          1.57          2.23         1.08 o                         
   6   2  15          5.55          6.59         2.06 o                         
  -3   3  15          0.09         -0.91         3.62 o                         
  -2   3  15        134.92        131.63         5.27 o                         
  -1   3  15          6.51          7.78         1.24 o                         
   0   3  15          2.77          1.39         0.97 o                         
   1   3  15          0.87          0.92         0.90 o                         
   2   3  15          0.62          0.46         0.93 o                         
   3   3  15          6.85          5.50         1.27 o                         
   4   3  15          1.13          1.69         0.89 o                         
   5   3  15         22.66         17.15         2.23 o                         
   6   3  15          0.27          0.55         3.06 o                         
  -2   4  15         12.71         11.54         1.67 o                         
  -1   4  15         29.99         29.00         2.87 o                         
   0   4  15          0.09         -0.78         0.78 o                         
   1   4  15          3.25          3.87         1.38 o                         
   2   4  15         50.78         51.34         2.92 o                         
   3   4  15          4.89          2.72         1.41 o                         
   4   4  15          7.85          9.21         1.43 o                         
   5   4  15          0.11         -0.44         0.84 o                         
  -1   5  15         19.20         22.17         1.94 o                         
   0   5  15          0.51         -0.35         0.90 o                         
   1   5  15         12.37         13.57         1.73 o                         
   2   5  15         11.07          9.46         1.37 o                         
   3   5  15          3.57          3.33         0.95 o                         
   4   5  15         35.92         36.02         2.20 o                         
   5   5  15          0.09         -0.80         0.80 o                         
  -1   6  15          0.47          0.66         0.98 o                         
   0   6  15         37.95         38.83         2.79 o                         
   1   6  15          0.09         -0.63         0.95 o                         
   2   6  15         14.76         13.54         1.33 o                         
   3   6  15         10.23         11.95         1.27 o                         
   4   6  15          0.03         -0.82         0.82 o                         
   5   6  15         20.25         23.80         2.24 o                         
   0   7  15         34.45         38.55         2.77 o                         
   1   7  15          0.75          0.01         0.92 o                         
   2   7  15          2.53          1.41         0.99 o                         
   3   7  15          1.91         -0.44         0.80 o                         
   4   7  15          0.53         -0.85         0.85 o                         
   2   8  15          0.84          0.32         0.97 o                         
   3   8  15          6.60          7.46         1.39 o                         
  -1  -6  16         17.94         12.69         1.76 o                         
   0  -6  16         11.04          9.02         0.91 o                         
   1  -6  16          0.13          1.56         1.15 o                         
  -2  -5  16          0.78          1.60         0.93 o                         
  -1  -5  16          1.62          0.57         0.96 o                         
   0  -5  16         29.21         26.26         2.38 o                         
   1  -5  16          2.93          2.29         0.77 o                         
   2  -5  16          2.81          2.58         0.89 o                         
  -2  -4  16         19.33         17.27         1.73 o                         
  -1  -4  16         10.13          7.44         1.32 o                         
   0  -4  16          0.69          1.45         1.12 o                         
   1  -4  16          1.62          2.76         1.22 o                         
   2  -4  16          7.87          6.90         1.14 o                         
   3  -4  16         15.22         11.88         1.64 o                         
  -2  -3  16          7.80          8.27         1.26 o                         
  -1  -3  16          0.18          0.15         1.19 o                         
   0  -3  16          1.52          0.34         0.93 o                         
   1  -3  16          0.78         -0.06         0.94 o                         
   2  -3  16          0.08          0.82         0.57 o                         
   3  -3  16          0.15          0.99         0.97 o                         
   4  -3  16          0.36          0.27         1.06 o                         
  -3  -2  16         12.91         11.21         1.48 o                         
  -2  -2  16          0.05          0.23         0.84 o                         
  -1  -2  16          0.87         -0.38         0.78 o                         
   0  -2  16         34.99         30.89         2.34 o                         
   1  -2  16          3.72          4.32         1.26 o                         
   2  -2  16          0.10          0.21         1.01 o                         
   3  -2  16          0.48          0.22         0.77 o                         
   4  -2  16          9.31         12.84         1.79 o                         
  -3  -1  16         20.17         20.88         2.83 o                         
  -2  -1  16         19.96         25.37         2.22 o                         
  -1  -1  16          0.44          0.64         0.94 o                         
   0  -1  16          0.20         -0.76         0.76 o                         
   1  -1  16          1.81          2.53         1.06 o                         
   2  -1  16          1.27          0.89         1.29 o                         
   3  -1  16         38.44         41.43         2.60 o                         
   4  -1  16          3.60          1.79         1.08 o
[truncated: 7,050 more chars]
