# Supplementary material for: Design of a series of cocrystals featuring isoniazid modified with diacetone alcohol
Source: Acta Crystallogr B Struct Sci Cryst Eng Mater. 2022 Nov 8;78(Pt 6):857–67. doi: 10.1107/S2052520622009532 (PMC9728018; doi:10.1107/S2052520622009532)
Supplement: Supplementary file 5 [file b-78-00857-iz4h4m2pdnbasup5.hkl]

data_iz4h4m2pdnba                                                               
_shelx_title ' shelxt_a.res in P2(1)/n'                                         
_shelx_refln_list_code          4                                               
_shelx_F_calc_maximum      335.57                                               
_exptl_crystal_F_000       936.00                                               
_reflns_d_resolution_high  0.5788                                               
                                                                                
loop_                                                                           
 _space_group_symop_operation_xyz                                               
 'x, y, z'                                                                      
 '-x+1/2, y+1/2, -z+1/2'                                                        
 '-x, -y, -z'                                                                   
 'x-1/2, -y-1/2, z-1/2'                                                         
                                                                                
_cell_length_a     6.9538                                                       
_cell_length_b    18.9491                                                       
_cell_length_c    15.9042                                                       
_cell_angle_alpha  90.000                                                       
_cell_angle_beta   99.261                                                       
_cell_angle_gamma  90.000                                                       
                                                                                
_shelx_F_squared_multiplier     1.000                                           
                                                                                
loop_                                                                           
 _refln_index_h                                                                 
 _refln_index_k                                                                 
 _refln_index_l                                                                 
 _refln_F_squared_calc                                                          
 _refln_F_squared_meas                                                          
 _refln_F_squared_sigma                                                         
 _refln_observed_status                                                         
   2   0   0      13024.32      13116.77       545.86 o                         
   4   0   0       2394.44       2542.01        84.54 o                         
   6   0   0        618.78        594.33        10.81 o                         
   8   0   0        138.58        136.16         4.92 o                         
  10   0   0          3.40         -0.78         4.30 o                         
   1   1   0       4819.64       4529.61        97.49 o                         
   2   1   0        162.88        175.57         2.29 o                         
   3   1   0        200.48        161.18         2.22 o                         
   4   1   0        114.97        153.88         2.60 o                         
   5   1   0       1243.24       1268.83        13.88 o                         
   6   1   0        156.48        173.64         3.34 o                         
   7   1   0          3.99          3.30         0.84 o                         
   8   1   0          4.66          2.41         1.05 o                         
   9   1   0         14.18          8.30         1.24 o                         
  10   1   0          3.07          5.92         2.98 o                         
  11   1   0          0.84          3.99         3.18 o                         
   0   2   0      11976.22      10533.75       602.45 o                         
   1   2   0       1685.62       1614.97        39.61 o                         
   2   2   0       1259.71       1208.32        69.60 o                         
   3   2   0        127.53        103.62         2.04 o                         
   4   2   0        385.23        438.15         5.50 o                         
   5   2   0        389.11        496.06         6.12 o                         
   6   2   0        312.92        289.07         4.29 o                         
   7   2   0        206.77        169.36         3.77 o                         
   8   2   0         17.99         15.82         1.35 o                         
   9   2   0          6.41          8.36         1.26 o                         
  10   2   0          5.43          0.90         1.51 o                         
  11   2   0         13.51         16.19         4.70 o                         
   1   3   0        116.68        134.20         1.69 o                         
   2   3   0        397.36        405.07         4.50 o                         
   3   3   0        956.11       1020.11        10.91 o                         
   4   3   0        505.52        611.10         7.20 o                         
   5   3   0        127.08        108.80         2.33 o                         
   6   3   0         88.40         69.64         2.36 o                         
   7   3   0        404.55        377.51         6.62 o                         
   8   3   0          0.20         -0.06         1.01 o                         
   9   3   0          4.80          3.51         1.17 o                         
  10   3   0          8.88          0.38         2.09 o                         
  11   3   0          2.36          2.46         3.76 o                         
   0   4   0      14959.20      11515.01       684.60 o                         
   1   4   0       9642.60       9595.08       198.39 o                         
   2   4   0       1336.95       1476.43        43.06 o                         
   3   4   0       1257.16       1436.83        17.72 o                         
   4   4   0        771.54        800.93         8.98 o                         
   5   4   0        842.79        878.27        10.16 o                         
   6   4   0         61.17         50.14         2.15 o                         
   7   4   0        379.86        331.52         5.78 o                         
   8   4   0          3.38          2.86         1.13 o                         
   9   4   0         23.47         23.74         1.98 o                         
  10   4   0         46.49         46.78         5.37 o                         
  11   4   0         83.56         71.73         8.73 o                         
   1   5   0       1209.60       1248.26        71.88 o                         
   2   5   0        719.09        769.44         9.21 o                         
   3   5   0          0.68         -0.13         0.28 o                         
   4   5   0        413.58        380.65         4.91 o                         
   5   5   0        450.15        424.87         5.89 o                         
   6   5   0       1436.48       1434.14        18.17 o                         
   7   5   0        398.54        342.12         5.96 o                         
   8   5   0          0.30          0.16         0.80 o                         
   9   5   0         63.02         61.25         3.00 o                         
  10   5   0         24.98         26.27         3.47 o                         
  11   5   0          0.70          6.14         8.53 o                         
   1   6   0        166.60        158.37         1.99 o                         
   2   6   0         70.35         89.98         1.47 o                         
   3   6   0         14.90         23.10         0.84 o                         
   4   6   0        102.41        123.59         3.01 o                         
   5   6   0         63.20         77.01         2.18 o                         
   6   6   0        628.36        576.62         8.30 o                         
   7   6   0        437.51        432.41         7.32 o                         
   8   6   0          4.62          3.95         1.18 o                         
   9   6   0         27.04         27.29         2.12 o                         
  10   6   0         52.01         46.33         5.48 o                         
  11   6   0          9.34         10.62         5.26 o                         
   1   7   0         78.65         84.22         1.33 o                         
   2   7   0        314.45        347.68         4.13 o                         
   3   7   0        216.53        229.82         3.16 o                         
   4   7   0          8.07         13.82         0.84 o                         
   5   7   0        176.83        154.19         3.08 o                         
   6   7   0        180.22        152.72         3.79 o                         
   7   7   0         70.74         74.49         3.57 o                         
   8   7   0         49.51         56.29         2.95 o                         
   9   7   0         57.04         54.57         2.90 o                         
  10   7   0          0.93          3.85         2.79 o                         
  11   7   0          9.54         14.27         6.18 o                         
   0   8   0      10068.78      10899.81       327.42 o                         
   1   8   0        897.42        975.02        11.85 o                         
   2   8   0       1668.63       1871.16        43.86 o                         
   3   8   0        368.07        390.92         4.93 o                         
   4   8   0         65.53         64.51         1.94 o                         
   5   8   0          7.70          7.14         0.97 o                         
   6   8   0        297.21        289.38         5.77 o                         
   7   8   0         24.84         30.39         2.02 o                         
   8   8   0         60.69         66.21         3.14 o                         
   9   8   0         16.03         17.71         2.40 o                         
  10   8   0         25.14         31.28         5.25 o                         
  11   8   0          3.01          5.21         5.33 o                         
   1   9   0         51.58         67.40         1.38 o                         
   2   9   0         60.64         71.09         2.36 o                         
   3   9   0          2.05          0.75         0.37 o                         
   4   9   0        674.29        621.23         7.62 o                         
   5   9   0        312.75        263.93         4.77 o                         
   6   9   0         45.19         54.45         2.63 o                         
   7   9   0         44.61         35.54         2.33 o                         
   8   9   0          0.00          0.52         0.96 o                         
   9   9   0        201.84        172.94         7.25 o                         
  10   9   0         36.71         40.08         7.89 o                         
  11   9   0          0.00         20.50         8.01 o                         
   1  10   0        723.12        718.02         8.37 o                         
   2  10   0         17.44         13.64         0.73 o                         
   3  10   0         17.18         17.20         1.00 o                         
   4  10   0        245.01        244.62         3.80 o                         
   5  10   0         82.87        110.41         3.10 o                         
   6  10   0         14.31         16.57         1.47 o                         
   7  10   0          7.02          4.93         1.16 o                         
   8  10   0          1.84          0.43         1.08 o                         
   9  10   0          2.41          3.10         1.44 o                         
  10  10   0         41.00         57.97         7.88 o                         
  11  10   0          7.58         17.10         8.10 o                         
   1  11   0        841.95        904.28        10.20 o                         
   2  11   0        190.11        176.46         2.67 o                         
   3  11   0        131.27        137.30         2.80 o                         
   4  11   0        463.67        393.78         5.48 o                         
   5  11   0          1.61         -0.38         0.67 o                         
   6  11   0        351.20        352.50         6.64 o                         
   7  11   0        115.76        114.73         3.84 o                         
   8  11   0        109.50        105.98         4.19 o                         
   9  11   0          0.70          0.85         1.65 o                         
  10  11   0         19.22         23.61         7.01 o                         
  11  11   0         24.66         27.67         8.12 o                         
   0  12   0       2081.36       2057.80        44.66 o                         
   1  12   0        581.29        637.51         7.06 o                         
   2  12   0        359.83        370.57         4.95 o                         
   3  12   0        232.31        243.08         3.61 o                         
   4  12   0        285.14        242.49         3.99 o                         
   5  12   0         29.10         28.13         1.54 o                         
   6  12   0          2.67          3.61         0.95 o                         
   7  12   0          1.76          1.21         1.03 o                         
   8  12   0        177.00        183.56         6.14 o                         
   9  12   0         34.59         40.36         4.07 o                         
  10  12   0          5.19         10.14         3.88 o                         
  11  12   0         17.82         16.51         6.75 o                         
   1  13   0        126.22         96.90         2.14 o                         
   2  13   0        406.84        380.40         5.24 o                         
   3  13   0         12.85         20.38         1.04 o                         
   4  13   0         87.78         88.01         3.21 o                         
   5  13   0        111.63        105.78         2.99 o                         
   6  13   0        686.74        648.80         9.64 o                         
   7  13   0        150.84        169.05         4.61 o                         
   8  13   0        303.17        288.69         7.92 o                         
   9  13   0          5.26          3.78         2.49 o                         
  10  13   0         16.39         20.11         4.56 o                         
   0  14   0          4.98         24.30         1.35 o                         
   1  14   0        157.28        129.07         2.31 o                         
   2  14   0         60.16         50.03         1.64 o                         
   3  14   0        401.39        420.59         5.63 o                         
   4  14   0        421.45        342.12         4.99 o                         
   5  14   0        105.56        103.39         3.04 o                         
   6  14   0        181.62        161.18         4.08 o                         
   7  14   0          0.82          2.12         1.01 o                         
   8  14   0         22.44         27.84         2.42 o                         
   9  14   0          1.60          5.65         3.40 o                         
  10  14   0          1.09         12.01         4.91 o                         
   1  15   0        614.77        611.92         7.02 o                         
   2  15   0       4598.83       4333.70        67.96 o                         
   3  15   0          0.18          0.89         0.61 o                         
   4  15   0        515.83        462.22         6.31 o                         
   5  15   0         92.70         73.20         3.14 o                         
   6  15   0        233.08        212.46         4.99 o                         
   7  15   0         16.47         16.59         1.50 o                         
   8  15   0          8.47         10.18         1.69 o                         
   9  15   0          4.42          4.76         3.15 o                         
  10  15   0          8.80         17.19         6.47 o                         
   0  16   0        198.11        172.12         3.68 o                         
   1  16   0       3314.23       3259.65        36.34 o                         
   2  16   0        114.74        121.63         2.68 o                         
   3  16   0        325.45        268.73         4.38 o                         
   4  16   0        290.79        262.19         4.23 o                         
   5  16   0          1.40          0.92         0.72 o                         
   6  16   0        175.18        179.45         4.38 o                         
   7  16   0         87.20         85.27         4.09 o                         
   8  16   0         69.56         75.39         4.59 o                         
   9  16   0          5.85         12.49         3.78 o                         
  10  16   0          2.68          6.69         4.84 o                         
   1  17   0        486.54        432.12         5.41 o                         
   2  17   0          7.56         24.12         1.32 o                         
   3  17   0        182.34        140.23         3.77 o                         
   4  17   0          0.03          0.35         0.64 o                         
   5  17   0         60.55         66.81         2.64 o                         
   6  17   0         71.15         69.65         2.73 o                         
   7  17   0         68.23         72.85         3.20 o                         
   8  17   0         34.37         32.06         4.19 o                         
   9  17   0          3.43          4.55         3.30 o                         
  10  17   0          6.50          6.70         5.95 o                         
   0  18   0         20.38         17.72         1.38 o                         
   1  18   0        452.81        373.74         5.00 o                         
   2  18   0        688.12        635.63         8.47 o                         
   3  18   0         16.42         15.42         1.14 o                         
   4  18   0         55.87         46.98         1.72 o                         
   5  18   0          4.12          2.93         0.91 o                         
   6  18   0        106.39        109.88         3.43 o                         
   7  18   0         27.90         30.80         2.27 o                         
   8  18   0          5.02          9.39         2.86 o                         
   9  18   0          1.27          1.32         6.26 o                         
   1  19   0        376.12        357.61         5.22 o                         
   2  19   0        237.23        214.19         3.84 o                         
   3  19   0         71.55         75.99         2.36 o                         
   4  19   0          7.94          9.06         0.92 o                         
   5  19   0        126.72        153.64         3.93 o                         
   6  19   0          9.16          9.19         1.40 o                         
   7  19   0        207.21        196.26         6.96 o                         
   8  19   0         39.92         50.64         5.83 o                         
   9  19   0         71.95         88.66        10.34 o                         
   0  20   0        429.55        424.85         7.76 o                         
   1  20   0         49.90         56.25         2.05 o                         
   2  20   0         93.96         84.53         2.49 o                         
   3  20   0          2.90          2.15         0.80 o                         
   4  20   0        186.08        175.14         4.17 o                         
   5  20   0         75.65         79.52         2.77 o                         
   6  20   0        328.41        313.01         8.48 o                         
   7  20   0         22.32         21.80         3.06 o                         
   8  20   0         73.92         73.02         7.73 o                         
   9  20   0         53.29         58.09         9.31 o                         
   1  21   0         33.29         36.41         1.58 o                         
   2  21   0          3.90          5.13         0.96 o                         
   3  21   0         24.69         22.39         1.45 o                         
   4  21   0         19.80         16.18         1.39 o                         
   5  21   0         36.88         38.38         2.31 o                         
   6  21   0          8.06          8.47         1.47 o                         
   7  21   0        135.19        127.28         7.31 o                         
   8  21   0          2.91         10.89         3.90 o                         
   9  21   0          6.92         15.86         4.47 o                         
   0  22   0        183.64        201.99         6.13 o                         
   1  22   0        159.03        157.97         3.42 o                         
   2  22   0         14.31         10.99         1.20 o                         
   3  22   0         18.60         24.05         1.60 o                         
   4  22   0         79.41         94.81         3.13 o                         
   5  22   0         11.39         10.44         1.41 o                         
   6  22   0          0.15          1.85         1.44 o                         
   7  22   0        140.67        162.05         9.17 o                         
   8  22   0          2.68          5.94         3.78 o                         
   1  23   0         57.25         56.17         2.18 o                         
   2  23   0        111.46        108.05         3.17 o                         
   3  23   0         30.33         30.90         1.75 o                         
   4  23   0          8.77          7.44         1.40 o                         
   5  23   0          6.49          4.97         1.25 o                         
   6  23   0         99.15        114.04         7.41 o                         
   7  23   0          3.95          9.17         3.31 o                         
   8  23   0          1.50         11.66         5.13 o                         
   0  24   0        183.90        199.50         6.75 o                         
   1  24   0         67.24         74.86         2.64 o                         
   2  24   0          1.33          0.71         0.86 o                         
   3  24   0          7.94          5.79         1.13 o                         
   4  24   0         10.70          8.83         1.26 o                         
   5  24   0         90.78         87.26         4.46 o                         
   6  24   0          9.69          8.55         2.81 o                         
   7  24   0         18.10         20.71         4.37 o                         
   8  24   0         36.79         27.03         7.14 o                         
   1  25   0          3.91          6.24         1.04 o                         
   2  25   0          5.06          2.43         1.00 o                         
   3  25   0         42.27         44.72         2.48 o                         
   4  25   0        126.13        129.77         6.16 o                         
   5  25   0         15.64         14.64         2.68 o                         
   6  25   0          3.57          7.79         2.88 o                         
   7  25   0          1.86          4.36         2.95 o                         
   0  26   0         25.50         28.61         2.85 o                         
   1  26   0          0.00          0.20         0.79 o                         
   2  26   0         20.81         20.91         2.47 o                         
   3  26   0         48.40         45.48         3.11 o                         
   4  26   0         66.10         64.51         4.33 o                         
   5  26   0          0.05         -0.20         1.80 o                         
   6  26   0         50.28         43.07         5.35 o                         
   7  26   0         11.20         12.82         3.84 o                         
   1  27   0        112.26        122.90         4.97 o                         
   2  27   0         42.88         45.62         3.03 o                         
   3  27   0         60.20         64.26         3.92 o                         
   4  27   0          4.59          9.55         2.35 o                         
   5  27   0         10.60         12.97         2.73 o                         
   6  27   0          1.39          4.04         3.10 o                         
   0  28   0         46.07         49.64         5.22 o                         
   1  28   0         50.04         49.13         3.89 o                         
   2  28   0         11.96         15.89         2.15 o                         
   3  28   0          0.04          2.29         1.84 o                         
   4  28   0         72.63         67.81         4.25 o                         
   5  28   0          0.30          2.32         2.46 o                         
   6  28   0         22.25         18.86         3.97 o                         
   1  29   0         15.13         21.96         3.17 o                         
   2  29   0         73.14         78.26         4.85 o                         
   3  29   0          2.29          6.79         1.88 o                         
   4  29   0         25.57         24.62         3.67 o                         
   5  29   0         10.99         10.62         3.09 o                         
   0  30   0         34.77         37.63         5.36 o                         
   1  30   0         24.78         25.93         3.20 o                         
   2  30   0         17.90         14.45         2.63 o                         
   3  30   0          0.02          6.44         2.40 o                         
   4  30   0          6.78          8.43         2.66 o                         
   1  31   0         92.83         91.46         6.43 o                         
   2  31   0          8.86         10.81         3.04 o                         
   3  31   0        184.78        155.86         8.90 o                         
   0  32   0         63.63         65.99         7.20 o                         
   1  32   0         16.41         20.02         3.64 o                         
   2  32   0        259.77        245.68        10.93 o                         
 -11   0   1          5.62          4.94         4.18 o                         
  -9   0   1         77.90         86.00         5.85 o                         
  -7   0   1         57.10         64.66         3.25 o                         
  -5   0   1        106.46        112.23         3.76 o                         
  -3   0   1        452.67        556.80         8.90 o                         
  -1   0   1        591.35        538.30        13.97 o                         
   1   0   1       1812.23       1756.22        58.34 o                         
   3   0   1         36.29         21.50         1.56 o                         
   5   0   1        157.72        146.33         3.84 o                         
   7   0   1         12.74         11.30         1.55 o                         
   9   0   1         28.74         30.96         2.98 o                         
  11   0   1         13.46         26.37         8.81 o                         
 -11   1   1          5.92          8.15         3.23 o                         
 -10   1   1         39.54         40.96         3.98 o                         
  -9   1   1          9.67          7.63         1.38 o                         
  -8   1   1        132.00        139.40         3.68 o                         
  -7   1   1        140.96        120.10         3.15 o                         
  -6   1   1        423.75        362.73         5.50 o                         
  -5   1   1        152.00        152.51         3.37 o                         
  -4   1   1         70.85         65.10         2.46 o                         
  -3   1   1        270.86        243.79         3.26 o                         
  -2   1   1        127.09         76.09         1.31 o                         
  -1   1   1       1518.58       1455.83        50.44 o                         
   1   1   1       1152.06       1167.82        31.52 o                         
   2   1   1       3939.71       4027.39       139.12 o                         
   3   1   1       6449.01       6696.64       154.42 o                         
   4   1   1        412.93        433.42         5.56 o                         
   5   1   1         13.93         25.57         1.16 o                         
   6   1   1          0.62          2.98         0.72 o                         
   7   1   1          4.23          1.02         0.64 o                         
   8   1   1         86.67         96.04         3.03 o                         
   9   1   1        249.04        247.95         5.71 o                         
  10   1   1         51.78         46.92         4.41 o                         
  11   1   1          0.13          7.08         3.66 o                         
 -11   2   1          3.33          9.09         2.92 o                         
 -10   2   1          2.21          0.92         2.09 o                         
  -9   2   1        103.51        109.94         4.48 o                         
  -8   2   1         95.42         98.51         3.23 o                         
  -7   2   1          0.03         -0.44         0.58 o                         
  -6   2   1         45.42         49.68         1.90 o                         
  -5   2   1        332.30        347.39         4.90 o                         
  -4   2   1        161.66        155.85         2.53 o                         
  -3   2   1       6716.35       7289.07       185.96 o                         
  -2   2   1       1018.02       1059.50        27.35 o                         
  -1   2   1       7521.54       7613.92       173.15 o                         
   0   2   1        554.39        489.49        27.38 o                         
   1   2   1        132.98        116.88         1.77 o                         
   2   2   1       2928.35       2993.63        72.50 o                         
   3   2   1       2791.01       2812.72        75.85 o                         
   4   2   1          0.00          0.47         0.39 o                         
   5   2   1         43.70         52.15         1.60 o                         
   6   2   1        704.03        634.24         8.15 o                         
   7   2   1        247.06        215.72         4.35 o                         
   8   2   1          9.33         10.27         1.24 o                         
   9   2   1         39.30         42.62         2.37 o                         
  10   2   1         16.42         17.35         3.19 o                         
  11   2   1         13.87         16.32         5.01 o                         
 -11   3   1         77.18         85.55         8.14 o                         
 -10   3   1         36.18         35.78         3.60 o                         
  -9   3   1         97.91         99.18         3.62 o                         
  -8   3   1         16.43         15.64         1.53 o                         
  -7   3   1         48.94         54.28         2.04 o                         
  -6   3   1       1814.40       1679.44        19.66 o                         
  -5   3   1        302.94        297.85         4.34 o                         
  -4   3   1        143.41        116.86         2.61 o                         
  -3   3   1         97.09        132.24         2.02 o                         
  -2   3   1        510.74        548.59         5.89 o                         
  -1   3   1        461.82        452.10         6.42 o                         
   0   3   1        400.67        421.46         7.02 o                         
   1   3   1       4703.58       4717.85       116.71 o                         
   2   3   1        134.30        153.00         2.15 o                         
   3   3   1       2383.50       2690.49       154.04 o                         
   4   3   1        387.76        450.80         5.44 o                         
   5   3   1         24.08         24.42         1.17 o                         
   6   3   1        128.97        110.56         3.07 o                         
   7   3   1        283.27        258.27         4.50 o                         
   8   3   1         79.28         79.40         2.88 o                         
   9   3   1        387.56        371.85         7.19 o                         
  10   3   1        162.82        158.70         8.67 o                         
  11   3   1         92.40         94.43        11.12 o                         
 -11   4   1         21.99         31.30         5.68 o                         
 -10   4   1        121.85        121.44         9.32 o                         
  -9   4   1         40.02         44.61         2.79 o                         
  -8   4   1          3.15          2.01         0.92 o                         
  -7   4   1        137.45        117.96         3.35 o                         
  -6   4   1        372.13        351.95         5.34 o                         
  -5   4   1        323.75        278.22         4.07 o                         
  -4   4   1         27.46         26.47         1.02 o                         
  -3   4   1       8537.38       8821.80       199.86 o                         
  -2   4   1        234.36        280.74         3.42 o                         
  -1   4   1          0.11          0.61         0.21 o                         
   0   4   1        536.43        518.70        10.05 o                         
   1   4   1       1252.46       1199.18        41.12 o                         
   2   4   1       1445.56       1355.51        75.31 o                         
   3   4   1        115.29        112.37         1.83 o                         
   4   4   1         79.02         88.09         2.23 o                         
   5   4   1         41.04         21.00         1.12 o                         
   6   4   1        107.37         81.44         2.54 o                         
   7   4   1         19.35         19.36         1.43 o                         
   8   4   1         33.02         32.43         1.79 o                         
   9   4   1         62.02         70.27         3.16 o                         
  10   4   1          0.08          4.07         3.40 o                         
  11   4   1         69.57         55.38         8.16 o                         
 -11   5   1         26.24         25.34        10.05 o                         
 -10   5   1          5.90          8.64         2.98 o                         
  -9   5   1        121.45        137.05         5.33 o                         
  -8   5   1        151.79        152.04         4.28 o                         
  -7   5   1         41.54         57.42         2.34 o                         
  -6   5   1       1808.22       1650.22        19.49 o                         
  -5   5   1        547.75        503.68         6.41 o                         
  -4   5   1         98.47        104.24         2.52 o                         
  -3   5   1        152.97        162.05         2.25 o                         
  -2   5   1        789.01        898.81        10.31 o                         
  -1   5   1         17.76         21.01         0.66 o                         
   0   5   1         23.39         17.63         0.52 o                         
   1   5   1         64.42         57.08         0.90 o                         
   2   5   1       1274.54       1239.15        23.78 o                         
   3   5   1        198.42        220.32         3.22 o                         
   4   5   1         87.54         99.90         2.97 o                         
   5   5   1        429.02        414.31         5.90 o                         
   6   5   1       1088.82       1016.09        13.33 o                         
   7   5   1         42.66         35.44         1.87 o                         
   8   5   1          5.10          3.35         1.06 o                         
   9   5   1          0.41          1.12         0.85 o                         
  10   5   1        165.20        169.87         9.86 o                         
  11   5   1          0.35         11.37         5.94 o                         
 -11   6   1          5.44         14.26         5.27 o                         
 -10   6   1        230.01        244.34         9.82 o                         
  -9   6   1         65.81         70.61         3.25 o                         
  -8   6   1         38.33         39.51         2.28 o                         
  -7   6   1         44.29         50.29         2.24 o                         
  -6   6   1       3019.94       2921.36        34.47 o                         
  -5   6   1        184.68        182.17         3.89 o                         
  -4   6   1         49.53         39.28         1.58 o                         
  -3   6   1         63.97         66.39         1.83 o                         
  -2   6   1        117.26        124.31         1.81 o                         
  -1   6   1        116.14        129.95         1.79 o                         
   0   6   1       2574.30       2639.62        74.34 o                         
   1   6   1        134.23        116.03         1.54 o                         
   2   6   1       5702.03       6238.33       154.89 o                         
   3   6   1         19.37         29.47         1.13 o                         
   4   6   1        610.97        616.41         7.93 o                         
   5   6   1        611.93        572.69         7.87 o                         
   6   6   1         34.00         34.21         1.77 o                         
   7   6   1         19.23         21.27         1.60 o                         
   8   6   1          0.90          0.70         0.95 o                         
   9   6   1          0.01          0.77         0.80 o                         
  10   6   1        258.31        290.35        14.35 o                         
  11   6   1          1.88          2.66         5.27 o                         
 -11   7   1          2.85          9.80         4.81 o                         
 -10   7   1         51.13         52.85         4.61 o                         
  -9   7   1          3.34          1.93         1.15 o                         
  -8   7   1         13.09          9.16         1.32 o                         
  -7   7   1        334.41        316.19         5.76 o                         
  -6   7   1        362.72        354.11         5.60 o                         
  -5   7   1        141.35        139.50         3.30 o                         
  -4   7   1          8.11          9.13         0.72 o                         
  -3   7   1       1073.92       1164.58        14.05 o                         
  -2   7   1        117.78        127.19         1.80 o                         
  -1   7   1         51.06         42.47         0.96 o                         
   0   7   1        611.72        586.27         6.97 o                         
   1   7   1       7480.29       7904.44       169.95 o                         
   2   7   1         21.52         11.70         0.61 o                         
   3   7   1        761.06        902.37        10.20 o                         
   4   7   1         35.58         42.82         1.58 o                         
   5   7   1        308.60        288.33         4.53 o                         
   6   7   1         41.02         52.21         2.10 o                         
   7   7   1          9.31          7.94         1.17 o                         
   8   7   1        163.18        150.99         5.20 o                         
   9   7   1         97.53        101.04         4.38 o                         
  10   7   1         20.22         24.36         6.83 o                         
  11   7   1          0.00         22.95        24.98 o                         
 -11   8   1          2.58          9.24         4.65 o                         
 -10   8   1          1.89          1.41         1.87 o                         
  -9   8   1         16.86         15.70         1.96 o                         
  -8   8   1          0.41          1.00         0.96 o                         
  -7   8   1         30.32         30.33         2.34 o                         
  -6   8   1          1.09          0.80         0.81 o                         
  -5   8   1        748.51        680.50         9.04 o                         
  -4   8   1        159.30        163.36         2.85 o                         
  -3   8   1         50.72         36.33         1.22 o                         
  -2   8   1        522.52        588.37         6.47 o                         
  -1   8   1       2805.94       3016.76        80.85 o                         
   0   8   1       1249.32       1391.73        46.77 o                         
   1   8   1       4427.83       4860.75       112.37 o                         
   2   8   1         47.34         46.60         1.58 o                         
   3   8   1        561.34        587.43         7.04 o                         
   4   8   1          2.97          2.33         0.53 o                         
   5   8   1        107.95        129.04         3.30 o                         
   6   8   1          9.33         13.01         1.22 o                         
   7   8   1          8.42          5.08         1.15 o                         
   8   8   1          6.05          5.81         1.35 o                         
   9   8   1        172.33        188.45         6.38 o                         
  10   8   1         43.62         33.51         5.71 o                         
  11   8   1         22.08         22.70         7.51 o                         
 -11   9   1          6.39          9.98         5.74 o                         
 -10   9   1          0.36          4.72         2.24 o                         
  -9   9   1         51.57         48.78         3.45 o                         
  -8   9   1         21.45         20.94         1.99 o                         
  -7   9   1         31.49         32.01         2.39 o                         
  -6   9   1        702.49        645.82        10.02 o                         
  -5   9   1        987.11        942.79        12.34 o                         
  -4   9   1       2137.24       2088.94        24.24 o                         
  -3   9   1        146.39        138.56         2.58 o                         
  -2   9   1       2029.46       2107.50        45.65 o                         
  -1   9   1       2276.28       2333.16        68.01 o                         
   0   9   1        109.35         96.52         1.56 o                         
   1   9   1        173.75        175.47         2.51 o                         
   2   9   1         22.91         32.76         1.07 o                         
   3   9   1         62.47         66.47         2.04 o                         
   4   9   1         12.47         15.31         1.10 o                         
   5   9   1        269.99        248.89         4.14 o                         
   6   9   1         59.33         57.65         2.36 o                         
   7   9   1         43.89         37.27         2.02 o                         
   8   9   1         97.72         87.93         3.43 o                         
   9   9   1          5.29          4.75         1.93 o                         
  10   9   1          3.95          7.21         3.93 o                         
  11   9   1         36.26         44.86         8.44 o                         
 -11  10   1        105.08        114.40        11.44 o                         
 -10  10   1          7.26         10.71         3.36 o                         
  -9  10   1         66.70         63.12         5.07 o                         
  -8  10   1        161.74        171.75         5.34 o                         
  -7  10   1          2.76          2.44         1.00 o                         
  -6  10   1        418.30        402.26         6.86 o                         
  -5  10   1       3027.36       2794.70        30.48 o                         
  -4  10   1        142.72        128.63         3.00 o                         
  -3  10   1        344.16        309.20         4.03 o                         
  -2  10   1         11.41          4.13         0.50 o                         
  -1  10   1          3.26          0.97         0.36 o                         
   0  10   1        489.48        494.47         5.66 o                         
   1  10   1       4818.16       5226.68       124.00 o                         
   2  10   1        251.97        279.16         3.86 o                         
   3  10   1         67.51         78.40         2.47 o                         
   4  10   1        755.77        737.67         9.43 o                         
   5  10   1        642.78        651.15         9.03 o                         
   6  10   1         28.27         29.33         1.73 o                         
   7  10   1         31.68         37.71         2.06 o                         
   8  10   1         70.80         67.64         3.07 o                         
   9  10   1         45.02         43.82         3.86 o                         
  10  10   1          1.04          7.64         3.76 o                         
  11  10   1          1.32         16.19         6.43 o                         
 -11  11   1         16.69         22.43         5.90 o                         
 -10  11   1          5.25          9.29         3.57 o                         
  -9  11   1          0.15          2.98         1.66 o                         
  -8  11   1        233.92        234.33         5.88 o                         
  -7  11   1        187.82        198.97         5.34 o                         
  -6  11   1        128.74        128.06         3.93 o                         
  -5  11   1        992.30        930.88        11.47 o                         
  -4  11   1        360.53        392.38         5.58 o                         
  -3  11   1        625.26        688.41         7.78 o                         
  -2  11   1        509.61        485.53         5.64 o                         
  -1  11   1        674.28        788.32         9.98 o                         
   0  11   1        808.34        834.76         8.86 o                         
   1  11   1          3.64          4.65         0.51 o                         
   2  11   1          1.30         -0.03         0.33 o                         
   3  11   1        220.40        223.50         3.33 o                         
   4  11   1       2387.58       2241.54        24.49 o                         
   5  11   1        292.08        292.29         5.05 o                         
   6  11   1         16.08         16.93         1.46 o                         
   7  11   1          0.25          0.50         0.85 o                         
   8  11   1         39.50         47.19         2.55 o                         
   9  11   1         90.40         91.65         6.65 o                         
  10  11   1          3.37          4.64         3.39 o                         
  11  11   1          2.79         16.77         6.59 o                         
 -11  12   1          7.67         14.49         5.59 o                         
 -10  12   1          5.12         15.12         4.23 o                         
  -9  12   1          0.01         -0.47         1.52 o                         
  -8  12   1         57.91         58.50         3.08 o                         
  -7  12   1         47.75         47.48         2.53 o                         
  -6  12   1         96.24         97.84         3.25 o                         
  -5  12   1         82.96         64.17         2.09 o                         
  -4  12   1       1852.25       1691.27        19.65 o                         
  -3  12   1         23.31         22.28         1.02 o                         
  -2  12   1         14.15          6.55         0.64 o                         
  -1  12   1        259.84        244.83         3.41 o                         
   0  12   1       1577.08       1691.06        19.97 o                         
   1  12   1        186.72        206.23         2.90 o                         
   2  12   1        463.94        477.16         6.19 o                         
   3  12   1        172.10        177.58         3.29 o                         
   4  12   1         25.11         15.05         0.99 o                         
   5  12   1        220.76        216.91         4.18 o                         
   6  12   1         13.96         14.00         1.39 o                         
   7  12   1        538.72        523.05         8.36 o                         
   8  12   1         39.78         38.25         2.41 o                         
   9  12   1          3.88          6.01         2.51 o                         
  10  12   1         32.90         26.59         6.67 o                         
 -10  13   1          0.02          4.06         3.52 o                         
  -9  13   1          3.06          3.06         1.99 o                         
  -8  13   1          0.39          2.10         1.11 o                         
  -7  13   1          0.06          1.29         1.06 o                         
  -6  13   1         18.62         15.21         1.45 o                         
  -5  13   1        337.81        261.19         4.45 o                         
  -4  13   1         44.93         51.13         1.92 o                         
  -3  13   1          9.89         20.37         1.06 o                         
  -2  13   1         43.53         53.75         1.73 o                         
  -1  13   1         70.50         85.18         2.34 o                         
   0  13   1        832.09        797.52         8.25 o                         
   1  13   1         82.08        105.49         2.54 o                         
   2  13   1         31.89         36.89         1.44 o                         
   3  13   1         28.23         21.90         1.06 o                         
   4  13   1        485.96        443.51         6.11 o                         
   5  13   1        302.50        268.63         4.55 o                         
   6  13   1         12.14         10.37         1.31 o                         
   7  13   1         23.95         25.88         1.90 o                         
   8  13   1         24.40         25.31         2.38 o                         
   9  13   1          9.25         12.02         3.77 o                         
  10  13   1          1.33          5.34         4.07 o                         
 -10  14   1          0.26          2.56         3.92 o                         
  -9  14   1         45.98         45.37         5.03 o                         
  -8  14   1         57.81         61.31         3.16 o                         
  -7  14   1          3.82          3.21         1.16 o                         
  -6  14   1        107.72        116.74         3.65 o                         
  -5  14   1        371.58        328.07         5.52 o                         
  -4  14   1          0.18          5.19         0.83 o                         
  -3  14   1          4.24          2.10         0.62 o                         
  -2  14   1        706.00        668.72         8.58 o                         
  -1  14   1         38.94         50.79         1.50 o                         
   0  14   1        780.75        700.24         7.52 o                         
   1  14   1        391.79        419.63         5.13 o                         
   2  14   1         12.26         12.32         0.89 o                         
   3  14   1       1013.18        942.40        11.09 o                         
   4  14   1         95.01         79.94         2.22 o                         
   5  14   1         26.41         22.82         1.55 o                         
   6  14   1        119.39        118.05         3.78 o                         
   7  14   1         91.72         85.41         3.57 o                         
   8  14   1        123.26        119.09         4.49 o                         
   9  14   1          5.44         10.39         3.82 o                         
  10  14   1         58.22         52.01        10.34 o                         
 -10  15   1         11.25         15.29         5.89 o                         
  -9  15   1          1.23          0.42         3.14 o                         
  -8  15   1          4.10          6.81         1.59 o                         
  -7  15   1         57.02         53.33         2.72 o                         
  -6  15   1          0.01         -0.04         0.89 o                         
  -5  15   1          0.02         -0.71         0.71 o                         
  -4  15   1        145.41        158.58         3.39 o                         
  -3  15   1        145.89        129.99         3.30 o                         
  -2  15   1        432.11        448.77         6.17 o                         
  -1  15   1         16.55         21.25         1.00 o                         
   0  15   1        645.79        526.82         5.99 o                         
   1  15   1       1385.52       1343.94        14.86 o                         
   2  15   1        184.02        146.07         2.85 o                         
   3  15   1        163.51        168.88         2.99 o                         
   4  15   1        210.43        190.48         3.98 o                         
   5  15   1         75.22         67.33         2.54 o                         
   6  15   1         33.42         34.95         1.98 o                         
   7  15   1         24.53         25.46         2.27 o                         
   8  15   1          6.40          9.03         2.11 o                         
   9  15   1          1.58          7.75         4.06 o                         
  10  15   1         16.35         13.87         6.55 o                         
 -10  16   1         29.59         23.11         5.73 o                         
  -9  16   1         10.24         12.10         4.10 o                         
  -8  16   1          7.90          8.13         1.96 o                         
  -7  16   1        177.03        177.88         5.12 o                         
  -6  16   1         48.00         52.37         2.41 o                         
  -5  16   1         23.46         15.76         1.29 o                         
  -4  16   1         12.31          8.11         0.99 o                         
  -3  16   1          8.43          8.89         0.97 o                         
  -2  16   1        262.23        230.91         3.79 o                         
  -1  16   1        686.51        660.19         7.46 o                         
   0  16   1         17.53         17.24         1.02 o                         
   1  16   1       5173.25       4646.27        87.35 o                         
   2  16   1         52.34         61.13         2.60 o                         
   3  16   1         29.83         16.60         1.29 o                         
   4  16   1          0.59         -0.12         0.59 o                         
   5  16   1          3.77          4.52         0.93 o                         
   6  16   1          0.01          0.88         0.81 o                         
   7  16   1        116.38        107.84         3.93 o                         
   8  16   1          6.95          9.50         2.43 o                         
   9  16   1          0.26          3.06         3.38 o                         
  10  16   1          8.96          7.90         6.20 o                         
 -10  17   1          6.79          8.31         6.89 o                         
  -9  17   1          1.44          0.84         3.37 o                         
  -8  17   1         14.65         11.86         2.60 o                         
  -7  17   1         44.80         42.95         2.47 o                         
  -6  17   1        304.50        306.58         6.08 o                         
  -5  17   1          7.73          9.63         1.20 o                         
  -4  17   1        353.41        319.16         5.17 o                         
  -3  17   1         33.93         25.40         1.40 o                         
  -2  17   1        116.45        107.79         2.83 o                         
  -1  17   1         51.78         52.75         1.62 o                         
   0  17   1        817.62        781.29         8.68 o                         
   1  17   1         23.43         22.07         1.16 o                         
   2  17   1       1286.94       1048.14        12.49 o                         
   3  17   1        129.55        112.87         2.54 o                         
   4  17   1          5.23          4.32         0.79 o                         
   5  17   1         22.59         21.06         1.50 o                         
   6  17   1         16.26         15.08         1.43 o                         
   7  17   1          3.28          4.87         1.33 o                         
   8  17   1         83.26         81.14         6.66 o                         
   9  17   1         17.60         13.58         4.62 o                         
  10  17   1          0.01          5.17         4.51 o                         
  -9  18   1          7.58         11.47         8.07 o                         
  -8  18   1         25.35         20.50         5.34 o                         
  -7  18   1         77.46         69.42         3.23 o                         
  -6  18   1         44.54         45.81         2.27 o                         
  -5  18   1         21.50         23.48         1.61 o                         
  -4  18   1        115.41        124.91         3.30 o                         
  -3  18   1         48.51         43.72         2.01 o                         
  -2  18   1         42.88         61.40         2.08 o                         
  -1  18   1        129.37        132.46         2.58 o                         
   0  18   1        490.12        459.03         5.57 o                         
   1  18   1         82.02         51.15         1.91 o                         
   2  18   1         20.78         14.06         1.22 o                         
   3  18   1         11.97         18.46         1.14 o                         
   4  18   1         42.03         43.66         1.88 o                         
   5  18   1         75.05         77.92         2.84 o                         
   6  18   1         41.39         47.18         2.44 o                         
   7  18   1         88.88         79.72         3.63 o                         
   8  18   1          0.03          1.27         2.59 o                         
   9  18   1         15.28         14.51         4.79 o                         
  -9  19   1          0.71          4.68         4.52 o                         
  -8  19   1         73.17         83.27         7.43 o                         
  -7  19   1         87.87         86.47         3.78 o                         
  -6  19   1          0.91          0.74         0.95 o                         
  -5  19   1        302.64        301.54         5.64 o                         
  -4  19   1          0.56          0.65         0.76 o                         
  -3  19   1         17.40         22.83         1.35 o                         
  -2  19   1        178.39        166.36         4.25 o                         
  -1  19   1          0.94          1.97         0.66 o                         
   0  19   1          9.21          7.27         0.85 o                         
   1  19   1        113.52        113.36         2.91 o                         
   2  19   1          2.43          2.73         0.81 o                         
   3  19   1        135.22        124.17         2.90 o                         
   4  19   1         70.67         80.06         2.39 o                         
   5  19   1         47.45         50.61         2.36 o                         
   6  19   1          5.41          2.93         1.11 o                         
   7  19   1         14.69         16.92         2.17 o                         
   8  19   1          7.94         10.99         3.03 o                         
   9  19   1         74.88         86.25         9.50 o                         
  -9  20   1          4.51         13.01         4.44 o                         
  -8  20   1        127.38        151.86        20.24 o                         
  -7  20   1         41.05         35.67         3.42 o                         
  -6  20   1         77.59         79.47         3.08 o                         
  -5  20   1          2.73          3.03         1.02 o                         
  -4  20   1        131.79        127.19         3.43 o                         
  -3  20   1          3.03          0.83         0.80 o                         
  -2  20   1          0.21         -0.63         0.63 o                         
  -1  20   1         59.16         55.73         1.80 o                         
   0  20   1        113.09        118.13         2.63 o                         
   1  20   1          1.29         -0.57         0.61 o                         
   2  20   1         48.68         44.91         1.84 o                         
   3  20   1         57.73         58.24         2.08 o                         
   4  20   1         63.42         78.04         2.29 o                         
   5  20   1         13.72         14.02         1.37 o                         
   6  20   1        110.32        103.65         4.10 o                         
   7  20   1         71.59         80.13         5.47 o                         
   8  20   1         24.55         26.96         4.88 o                         
   9  20   1          0.43          8.76         4.46 o                         
  -9  21   1         76.26         84.21        10.10 o                         
  -8  21   1         26.41         25.55         4.37 o                         
  -7  21   1          7.01          8.33         2.71 o                         
  -6  21   1        124.08        123.99         4.19 o                         
  -5  21   1        159.98        158.22         3.94 o                         
  -4  21   1          7.82          8.99         1.15 o                         
  -3  21   1          0.00         -0.65         0.66 o                         
  -2  21   1        133.96        134.81         3.62 o                         
  -1  21   1         16.49         15.79         1.08 o                         
   0  21   1          0.00         -0.32         0.58 o                         
   1  21   1         12.03         13.76         1.19 o                         
   2  21   1          2.94          1.61         0.77 o                         
   3  21   1          4.10          3.92         0.84 o                         
   4  21   1         40.31         48.86         2.16 o                         
   5  21   1         50.88         53.42         2.51 o                         
   6  21   1          6.70          6.96         1.88 o                         
   7  21   1        201.77        206.52        10.57 o                         
   8  21   1         47.34         49.95         6.36 o                         
   9  21   1         38.39         17.12        13.69 o                         
  -8  22   1          5.21          4.33         3.69 o                         
  -7  22   1        252.28        260.51        11.67 o                         
  -6  22   1         21.42         21.61         2.19 o                         
  -5  22   1         24.74         23.87         1.78 o                         
  -4  22   1         12.31         10.70         1.39 o                         
  -3  22   1         47.56         45.88         2.06 o                         
  -2  22   1         12.06         11.56         1.22 o                         
  -1  22   1          7.75          8.93         1.00 o                         
   0  22   1        177.74        190.79         3.64 o                         
   1  22   1        347.54        329.31         5.00 o                         
   2  22   1        146.30        137.84         3.76 o                         
   3  22   1        207.65        205.83         4.42 o                         
   4  22   1          0.16          1.15         0.71 o                         
   5  22   1          9.86         10.87         1.42 o                         
   6  22   1         19.32         23.91         2.81 o                         
   7  22   1         17.70         19.09         3.67 o                         
   8  22   1          4.69          9.95         4.67 o                         
  -8  23   1         23.43         17.31         5.19 o                         
  -7  23   1        217.69        221.43        11.96 o                         
  -6  23   1          8.70         10.33         2.18 o                         
  -5  23   1          9.15          9.39         1.56 o                         
  -4  23   1        227.22        223.05         5.78 o                         
  -3  23   1          1.63          1.68         0.88 o                         
  -2  23   1         12.34         12.88         1.33 o                         
  -1  23   1         60.32         70.47         2.40 o                         
   0  23   1        163.62        179.68         3.88 o                         
   1  23   1          0.00          0.75         0.77 o                         
   2  23   1        124.14        135.38         3.56 o                         
   3  23   1         26.48         25.07         1.63 o                         
   4  23   1         28.74         25.38         1.68 o                         
   5  23   1         99.54        100.36         4.03 o                         
   6  23   1         10.59         10.71         2.30 o                         
   7  23   1         69.03         76.83         8.03 o                         
   8  23   1         45.55         50.00         9.36 o                         
  -8  24   1          0.03          6.20         3.43 o                         
  -7  24   1          0.09          5.96         3.32 o                         
  -6  24   1          2.35          3.17         2.15 o                         
  -5  24   1          5.48          5.97         1.57 o                         
  -4  24   1        112.71        103.00         4.11 o                         
  -3  24   1        103.90        101.28         4.04 o                         
  -2  24   1          6.09          6.74         1.12 o                         
  -1  24   1        192.94        199.65         4.96 o                         
   0  24   1        299.52        300.12         5.10 o                         
   1  24   1        230.56        226.45         4.48 o                         
   2  24   1         57.07         60.87         2.46 o                         
   3  24   1         61.81         65.45         2.74 o                         
   4  24   1          7.61          7.92         1.27 o                         
   5  24   1         70.46         73.84         4.24 o                         
   6  24   1          3.12          3.59         2.86 o                         
   7  24   1         68.33         73.60         6.84 o                         
  -7  25   1          0.07          4.24         3.28 o                         
  -6  25   1         42.55         44.48         4.45 o                         
  -5  25   1        131.70        137.12         6.11 o                         
  -4  25   1        473.95        432.39         9.46 o                         
  -3  25   1        515.06        485.93         9.41 o                         
  -2  25   1         42.06         39.68         2.13 o                         
  -1  25   1        607.73        563.80         8.90 o                         
   0  25   1          9.58         13.01         1.42 o                         
   1  25   1        152.32        156.72         4.17 o                         
   2  25   1          0.00          0.69         0.95 o                         
   3  25   1        148.26        138.99         5.37 o                         
   4  25   1          3.54          6.64         1.57 o                         
   5  25   1         10.95         13.96         3.13 o                         
   6  25   1          0.38         -0.43         2.14 o                         
   7  25   1          7.40         14.27         3.81 o                         
  -7  26   1         14.81         18.35         4.04 o                         
  -6  26   1          0.24          2.19         2.41 o                         
  -5  26   1         14.87         13.76         2.58 o                         
  -4  26   1        171.97        173.30         7.57 o                         
  -3  26   1         25.82         26.83         2.70 o                         
  -2  26   1         76.92         75.34         3.73 o                         
  -1  26   1         38.13         37.31         2.44 o                         
   0  26   1         36.80         35.03         2.38 o                         
   1  26   1        136.71        134.34         4.61 o                         
   2  26   1         33.34         32.27         2.48 o                         
   3  26   1          8.96          6.59         1.58 o                         
   4  26   1        103.84        108.05         7.08 o                         
   5  26   1         42.90         49.32         4.97 o                         
   6  26   1         71.15         83.42         8.13 o                         
   7  26   1          0.67          7.96         3.00 o                         
  -6  27   1         99.42         95.60         8.37 o                         
  -5  27   1         39.05         39.59         3.82 o                         
  -4  27   1          9.94         11.80         2.64 o                         
  -3  27   1         14.59         15.21         2.13 o                         
  -2  27   1         55.90         53.46         3.65 o                         
  -1  27   1          8.04          8.75         1.75 o                         
   0  27   1          7.23          4.66         1.49 o                         
   1  27   1         48.00         51.28         3.31 o                         
   2  27   1          8.16          9.43         1.86 o                         
   3  27   1        243.34        235.99         7.27 o                         
   4  27   1         58.71         62.78         5.07 o                         
   5  27   1         80.62         89.69         6.26 o                         
   6  27   1         58.84         56.19         6.91 o                         
  -6  28   1         48.18         45.73         5.46 o                         
  -5  28   1         12.22         15.48         3.16 o                         
  -4  28   1          4.00          7.91         1.99 o                         
  -3  28   1         45.31         49.66         4.88 o                         
  -2  28   1        200.24        205.03         6.94 o                         
  -1  28   1         14.98         13.46         2.41 o                         
   0  28   1          0.33          1.36         1.32 o                         
   1  28   1         16.90         18.09         2.43 o                         
   2  28   1          5.98          5.84         1.61 o                         
   3  28   1         51.30         47.89         3.79 o                         
   4  28   1         55.16         60.57         4.14 o                         
   5  28   1         16.50         16.23         4.14 o                         
   6  28   1        101.52         88.24         9.23 o                         
  -5  29   1          2.12         10.21         2.98 o                         
  -4  29   1         14.95         18.72         3.06 o                         
  -3  29   1         19.47         25.44         2.77 o                         
  -2  29   1          2.16          1.59         1.96 o                         
  -1  29   1         11.50         12.26         2.63 o                         
   0  29   1         38.00         37.80         3.88 o                         
   1  29   1         73.53         70.23         4.61 o                         
   2  29   1         14.57         16.10         2.51 o                         
   3  29   1         43.02         49.71         3.75 o                         
   4  29   1          4.54         10.47         2.75 o                         
   5  29   1          0.11          0.15         2.42 o                         
  -4  30   1          0.40          7.32         2.56 o                         
  -3  30   1         76.92         76.10         4.87 o                         
  -2  30   1         13.25         14.84         2.66 o                         
  -1  30   1         51.05         48.52         4.19 o                         
   0  30   1          3.37          7.24         2.13 o                         
   1  30   1         35.82         47.93         4.38 o                         
   2  30   1          2.24          5.61         2.18 o                         
   3  30   1        131.28        143.69        11.56 o                         
   4  30   1         36.12         42.34         5.02 o                         
  -3  31   1          9.05         14.23         3.15 o                         
  -2  31   1         27.66         28.72         4.58 o                         
  -1  31   1        202.49        191.38         9.59 o                         
   0  31   1         11.35         16.19         3.29 o                         
   1  31   1         45.03         55.33         5.03 o                         
   2  31   1          5.51         10.32         2.95 o                         
   3  31   1         52.98         54.98         5.50 o                         
  -2  32   1         60.51         58.14         4.95 o                         
  -1  32   1          7.57         10.69         2.83 o                         
   0  32   1         49.40         54.33         4.87 o                         
   1  32   1         40.44         48.93         5.08 o                         
   2  32   1         83.40         99.04         8.12 o                         
 -10   0   2         26.08         33.37         4.54 o                         
  -8   0   2        143.33        128.16         5.21 o                         
  -6   0   2        403.10        385.01         7.61 o                         
  -4   0   2       6981.82       7516.45       260.68 o                         
  -2   0   2      12481.58      12038.89       366.95 o                         
   0   0   2        463.59        482.77        22.14 o                         
   2   0   2       2246.41       2446.89       149.21 o                         
   4   0   2          9.48         27.05         1.42 o                         
   6   0   2         98.81         98.92         3.48 o                         
   8   0   2         23.81         18.29         1.83 o                         
  10   0   2         18.88         22.32         4.96 o                         
 -11   1   2         27.16         36.98         4.98 o                         
 -10   1   2         29.83         23.65         3.22 o                         
  -9   1   2        250.72        258.67         6.02 o                         
  -8   1   2        125.53        123.71         3.33 o                         
  -7   1   2         26.87         21.07         1.38 o                         
  -6   1   2        124.83        152.51         3.40 o                         
  -5   1   2         25.29         33.75         1.42 o                         
  -4   1   2        440.64        430.63         5.30 o                         
  -3   1   2        408.85        391.32         4.86 o                         
  -2   1   2       1745.70       1939.24       108.69 o                         
  -1   1   2        694.33        658.54        10.56 o                         
   0   1   2          0.03          0.35         0.24 o                         
   1   1   2         86.42         74.04         1.11 o                         
   2   1   2       2353.80       2383.95        59.01 o                         
   3   1   2       1230.53       1219.18        14.70 o                         
   4   1   2        104.04         90.00         2.41 o                         
   5   1   2         34.66         33.05         1.29 o                         
   6   1   2        184.85        191.90         3.17 o                         
   7   1   2        388.99        353.27         5.08 o                         
   8   1   2          0.35          1.42         0.87 o                         
   9   1   2          4.40          4.60         0.91 o                         
  10   1   2         74.34         84.36         8.27 o                         
  11   1   2         75.19        104.10        13.96 o                         
 -11   2   2         27.02         23.94         4.21 o                         
 -10   2   2         34.88         32.69         3.30 o                         
  -9   2   2          9.46          9.88         1.42 o                         
  -8   2   2        186.74        179.37         5.00 o                         
  -7   2   2         15.20          7.18         0.96 o                         
  -6   2   2       1110.92        993.75        12.16 o                         
  -5   2   2        446.93        414.06         5.86 o                         
  -4   2   2        874.36        923.34        10.57 o                         
  -3   2   2        685.65        754.01         8.80 o                         
  -2   2   2         30.59         37.05         1.09 o                         
  -1   2   2       1299.09       1387.27        44.43 o                         
   0   2   2       2064.13       2023.18        47.26 o                         
   1   2   2      17050.22      16838.50       357.14 o                         
   2   2   2        813.79        908.50        13.15 o                         
   3   2   2       4108.46       4380.92       115.90 o                         
   4   2   2         23.74         23.28         0.99 o                         
   5   2   2         29.49         29.43         1.25 o                         
   6   2   2        239.91        232.61         3.76 o                         
   7   2   2         18.48         20.62         1.30 o                         
   8   2   2          2.36          2.06         0.80 o                         
   9   2   2         42.86         34.66         2.05 o                         
  10   2   2          2.67         -2.72         2.72 o                         
  11   2   2         37.80         47.95         7.96 o                         
 -11   3   2         21.34         16.39         4.34 o                         
 -10   3   2         54.10         51.52         4.38 o                         
  -9   3   2          0.82          2.59         0.81 o                         
  -8   3   2         63.47         64.03         2.53 o                         
  -7   3   2         18.63         22.11         1.40 o                         
  -6   3   2        196.55        197.55         3.89 o                         
  -5   3   2       1178.49       1227.94        14.09 o                         
  -4   3   2       1074.79       1209.93        14.09 o                         
  -3   3   2        190.77        183.04         2.68 o                         
  -2   3   2        754.81        785.32         9.07 o                         
  -1   3   2        114.45        113.55         1.58 o                         
   0   3   2      13664.18      12962.06       261.71 o                         
   1   3   2          2.54          1.35         0.25 o                         
   2   3   2       6138.52       6114.95       132.82 o                         
   3   3   2        343.01        372.82         4.63 o                         
   4   3   2       1405.05       1522.44        17.35 o                         
   5   3   2          0.17          1.70         0.54 o                         
   6   3   2         13.77         12.06         0.95 o                         
   7   3   2        275.54        266.71         4.52 o                         
   8   3   2         51.29         53.81         2.21 o                         
   9   3   2         19.03         17.25         1.84 o                         
  10   3   2          0.02          4.37         3.31 o                         
  11   3   2         21.49         17.68         5.48 o                         
 -11   4   2        127.05        133.00         9.97 o                         
 -10   4   2         16.70         18.97         2.59 o                         
  -9   4   2          1.49          3.21         0.94 o                         
  -8   4   2          5.77          5.32         1.16 o                         
  -7   4   2         17.45         21.55         1.39 o                         
  -6   4   2        255.06        262.60         4.13 o                         
  -5   4   2         91.97         84.94         2.43 o                         
  -4   4   2         89.48         81.23         2.36 o                         
  -3   4   2        168.18        215.37         2.94 o                         
  -2   4   2         96.35        121.90         1.86 o                         
  -1   4   2       2453.58       2346.44        70.12 o                         
   0   4   2       2749.37       2662.45        69.37 o                         
   1   4   2        310.22        257.49         3.34 o                         
   2   4   2       1608.84       1740.57        44.09 o                         
   3   4   2        117.29        102.17         1.89 o                         
   4   4   2          0.44          1.21         0.40 o                         
   5   4   2         63.05         66.18         1.87 o                         
   6   4   2         94.45         76.51         2.32 o                         
   7   4   2        167.77        176.94         3.54 o                         
   8   4   2          0.34          1.46         0.91 o                         
   9   4   2          3.22          1.93         1.07 o                         
  10   4   2         21.20         17.90         5.08 o                         
  11   4   2          7.27         12.76         5.61 o                         
 -11   5   2         22.25         36.84         6.99 o                         
 -10   5   2          0.17          0.78         1.81 o                         
  -9   5   2         20.98         15.52         1.63 o                         
  -8   5   2         15.42         12.56         1.41 o                         
  -7   5   2          4.16          1.23         0.78 o                         
  -6   5   2          7.97         13.41         1.05 o                         
  -5   5   2       1014.75        964.08        11.82 o                         
  -4   5   2         46.94         47.36         1.37 o                         
  -3   5   2        753.20        840.82         9.26 o                         
  -2   5   2       2051.61       2014.39        61.94 o                         
  -1   5   2          3.41          6.22         0.44 o                         
   0   5   2        172.92        138.62         1.64 o                         
   1   5   2         49.56         64.92         1.16 o                         
   2   5   2       1478.30       1626.55        54.01 o                         
   3   5   2        186.62        236.52         3.35 o                         
   4   5   2        528.91        520.77         7.14 o                         
   5   5   2        683.41        643.77         8.42 o                         
   6   5   2          0.01         -0.19         0.71 o                         
   7   5   2         51.88         53.56         2.30 o                         
   8   5   2         58.47         62.63         2.62 o                         
   9   5   2          0.01          1.51         0.70 o                         
  10   5   2          7.33          9.01         3.23 o                         
  11   5   2          7.06          2.93         5.27 o                         
 -11   6   2         33.77         51.68         8.36 o                         
 -10   6   2        159.48        182.11        11.11 o                         
  -9   6   2          0.60         -0.60         0.77 o                         
  -8   6   2         22.75         16.00         1.89 o                         
  -7   6   2         85.70         77.53         2.75 o                         
  -6   6   2        572.25        549.23         7.47 o                         
  -5   6   2        167.30        164.41         3.19 o                         
  -4   6   2       1362.94       1351.43        14.79 o                         
  -3   6   2        743.15        823.69         9.43 o                         
  -2   6   2          1.18          0.62         0.27 o                         
  -1   6   2       2151.57       2331.38        67.80 o                         
   0   6   2         98.20        123.82         1.55 o                         
   1   6   2        124.13        123.96         1.75 o                         
   2   6   2       1959.21       1995.35        78.46 o                         
   3   6   2       2221.31       2170.80        56.03 o                         
   4   6   2       1062.15       1108.36        13.63 o                         
   5   6   2       1694.28       1671.11        20.18 o                         
   6   6   2       1173.85       1165.97        15.48 o                         
   7   6   2        463.30        433.58         6.92 o                         
   8   6   2         11.07          9.26         1.35 o                         
   9   6   2         36.52         35.94         2.56 o                         
  10   6   2         40.32         38.50         6.09 o                         
  11   6   2          4.38         11.37         5.95 o                         
 -11   7   2         38.43         41.58         9.87 o                         
 -10   7   2         47.78         57.37         5.02 o                         
  -9   7   2          2.18          3.08         0.93 o                         
  -8   7   2          5.42          5.88         1.10 o                         
  -7   7   2        693.59        677.35         9.52 o                         
  -6   7   2         15.35         17.47         1.32 o                         
  -5   7   2        339.80        336.62         5.14 o                         
  -4   7   2        175.38        153.81         2.80 o                         
  -3   7   2       6017.55       6533.53       157.88 o                         
  -2   7   2        990.94        964.89        10.78 o                         
  -1   7   2       1976.51       2360.32        67.00 o                         
   0   7   2          4.97          0.99         0.21 o                         
   1   7   2       1060.95       1189.19        21.72 o                         
   2   7   2        885.31       1000.94        12.29 o                         
   3   7   2        904.05       1032.48        12.60 o                         
   4   7   2         31.53         36.47         1.51 o                         
   5   7   2          9.93          8.92         0.93 o                         
   6   7   2          2.03          3.31         0.83 o                         
   7   7   2        388.34        373.36         6.60 o                         
   8   7   2          0.00          0.39         0.98 o                         
   9   7   2         54.92         53.88         3.21 o                         
  10   7   2         48.97         48.61         8.01 o                         
  11   7   2         33.23         35.29         9.80 o                         
 -11   8   2          9.40         17.61         5.21 o                         
 -10   8   2          0.15         -0.86         1.75 o                         
  -9   8   2         25.19         28.25         2.46 o                         
  -8   8   2        131.87        136.03         4.41 o                         
  -7   8   2         32.75         37.97         2.00 o                         
  -6   8   2         39.76         41.26         1.93 o                         
  -5   8   2         23.77         23.07         1.34 o                         
  -4   8   2          1.97         -0.41         0.41 o                         
  -3   8   2        561.70        587.78         6.90 o                         
  -2   8   2       2751.65       2915.06        79.98 o                         
  -1   8   2       4217.34       4694.27       113.43 o                         
   0   8   2       2683.36       2814.29        79.73 o                         
   1   8   2       7643.08       8560.62       184.37 o                         
   2   8   2       3763.83       4099.72        98.93 o                         
   3   8   2         56.65         66.28         1.76 o                         
   4   8   2          0.76          1.67         0.50 o                         
   5   8   2         67.50         64.85         2.20 o                         
   6   8   2        170.03        153.37         3.49 o                         
   7   8   2         43.51         39.58         1.94 o                         
   8   8   2          1.30          2.03         0.95 o                         
   9   8   2         29.45         29.50         2.78 o                         
  10   8   2          0.00          7.97         4.19 o                         
  11   8   2         30.58         20.97         6.64 o                         
 -11   9   2         68.09         86.09        15.21 o                         
 -10   9   2         41.11         34.55         4.24 o                         
  -9   9   2         26.27         28.89         2.72 o                         
  -8   9   2         47.25         51.88         3.00 o                         
  -7   9   2          6.11          6.33         1.21 o                         
  -6   9   2         68.18         71.07         2.65 o                         
  -5   9   2          3.30          2.99         0.78 o                         
  -4   9   2        173.13        158.85         3.41 o                         
  -3   9   2          6.61         25.37         0.99 o                         
  -2   9   2        807.34        934.14         9.80 o                         
  -1   9   2        162.51        187.30         2.55 o                         
   0   9   2       1026.39       1228.46        16.74 o                         
   1   9   2        923.25        985.36        10.54 o                         
   2   9   2        183.80        211.64         2.77 o                         
   3   9   2        831.44        886.81        10.22 o                         
   4   9   2        570.52        534.96         6.57 o                         
   5   9   2         46.67         51.00         1.75 o                         
   6   9   2        406.51        385.30         5.89 o                         
   7   9   2          3.64          4.26         0.95 o                         
   8   9   2         15.16         14.12         1.51 o                         
   9   9   2          1.88          1.92         1.00 o                         
  10   9   2          4.92          2.17         3.79 o                         
  11   9   2          6.12         19.26         9.00 o                         
 -11  10   2         30.22         35.44         7.61 o                         
 -10  10   2          3.52          3.95         3.72 o                         
  -9  10   2         14.47         10.57         1.79 o                         
  -8  10   2         87.20         84.24         3.65 o                         
  -7  10   2          1.02          1.26         0.92 o                         
  -6  10   2        145.42        139.59         4.11 o                         
  -5  10   2       1205.67       1149.47        14.01 o                         
  -4  10   2         19.59         19.43         1.11 o                         
  -3  10   2       1122.00       1159.93        12.40 o                         
  -2  10   2        297.76        309.90         3.87 o                         
  -1  10   2        227.89        288.64         3.77 o                         
   0  10   2       1451.61       1571.12        22.58 o                         
   1  10   2        685.33        802.57         8.77 o                         
   2  10   2       1088.58       1119.24        12.44 o                         
   3  10   2       1927.63       1989.73        22.09 o                         
   4  10   2        166.31        158.00         3.08 o                         
   5  10   2        400.22        376.57         5.73 o                         
   6  10   2        302.37        267.13         4.69 o                         
   7  10   2         13.74         12.77         1.57 o                         
   8  10   2        131.61        125.02         4.21 o                         
   9  10   2        248.13        240.01        11.30 o                         
  10  10   2         15.21         14.34         5.44 o                         
  11  10   2        124.40        124.11        12.59 o                         
 -11  11   2          2.73          9.41         4.64 o                         
 -10  11   2          7.43          7.02         4.42 o                         
  -9  11   2          0.13          1.92         1.56 o                         
  -8  11   2         72.46         83.61         3.67 o                         
  -7  11   2         82.67         84.86         3.34 o                         
  -6  11   2          0.40          0.01         0.76 o                         
  -5  11   2        383.95        366.02         5.42 o                         
  -4  11   2       1895.06       1774.31        19.66 o                         
  -3  11   2         72.31         93.39         2.52 o                         
  -2  11   2       1526.63       1605.07        17.61 o                         
  -1  11   2          0.10         -0.21         0.32 o                         
   0  11   2        902.70        988.26        11.04 o                         
   1  11   2        829.78        892.98         9.94 o                         
   2  11   2        438.64        452.38         5.89 o                         
   3  11   2        128.22        133.49         3.37 o                         
   4  11   2       2945.71       2755.90        32.30 o                         
   5  11   2        140.83        144.70         4.08 o                         
   6  11   2         10.83         13.15         1.28 o                         
   7  11   2          0.14          0.22         0.84 o                         
   8  11   2        319.79        327.29         7.36 o                         
   9  11   2          5.62          7.80         2.16 o                         
  10  11   2          2.34          0.47         3.52 o                         
 -11  12   2         10.47         21.20         5.81 o                         
 -10  12   2          9.74         11.01         3.44 o                         
  -9  12   2         78.40         83.38         5.49 o                         
  -8  12   2         49.72         49.49         2.94 o                         
  -7  12   2          0.79          1.52         0.96 o                         
  -6  12   2        158.35        160.62         4.65 o                         
  -5  12   2          0.08         -0.57         0.57 o                         
  -4  12   2        133.34        147.19         3.46 o                         
  -3  12   2        256.02        229.03         3.27 o                         
  -2  12   2         71.87         53.14         1.51 o                         
  -1  12   2        640.47        658.67         7.95 o                         
   0  12   2         73.47         80.11         2.48 o                         
   1  12   2        275.92        289.91         3.83 o                         
   2  12   2        172.94        151.26         2.36 o                         
   3  12   2         11.93         12.70         0.78 o                         
   4  12   2        966.73        971.77        11.90 o                         
   5  12   2        266.31        269.71         4.61 o                         
   6  12   2          0.00          0.05         0.84 o                         
   7  12   2         23.71         21.74         1.85 o                         
   8  12   2         12.11         10.78         1.93 o                         
   9  12   2        103.01         97.69         6.03 o                         
  10  12   2         12.78         13.50         7.31 o                         
 -10  13   2        125.83        128.06         8.45 o                         
  -9  13   2         73.07         71.53         5.89 o                         
  -8  13   2          1.77          1.95         1.24 o                         
  -7  13   2         36.16         37.73         2.53 o                         
  -6  13   2        409.48        365.18         6.44 o                         
  -5  13   2        556.04        475.75         6.67 o                         
  -4  13   2         72.84         73.24         2.11 o                         
  -3  13   2        151.45        136.68         2.49 o                         
  -2  13   2          0.46          0.75         0.44 o                         
  -1  13   2        724.14        679.43         8.26 o                         
   0  13   2          2.48          6.85         0.60 o                         
   1  13   2         96.30        102.97         1.97 o                         
   2  13   2        195.14        180.55         2.78 o                         
   3  13   2         11.70         14.53         0.87 o                         
   4  13   2        671.55        617.85         8.27 o                         
   5  13   2        388.98        336.42         5.80 o                         
   6  13   2        148.55        152.54         5.26 o                         
   7  13   2          7.57         10.50         1.73 o                         
   8  13   2          5.50          6.02         1.65 o                         
   9  13   2          0.03          4.30         2.86 o                         
  10  13   2          3.49         12.01         5.19 o                         
 -10  14   2         12.73         15.99         4.33 o                         
  -9  14   2          1.19          4.88         2.81 o                         
  -8  14   2         35.41         30.21         2.39 o                         
  -7  14   2        288.99        289.47         6.58 o                         
  -6  14   2         29.99         32.03         1.81 o                         
  -5  14   2          0.89          0.08         0.72 o                         
  -4  14   2         14.26         17.79         1.30 o                         
  -3  14   2         92.50         81.56         2.19 o                         
  -2  14   2         41.27         57.42         1.86 o                         
  -1  14   2        472.16        455.22         5.71 o                         
   0  14   2         63.82         71.86         2.22 o                         
   1  14   2        166.36        158.90         2.61 o                         
   2  14   2       1003.55        966.33        11.15 o                         
   3  14   2         96.14         94.31         2.17 o                         
   4  14   2        319.20        280.58         4.56 o                         
   5  14   2          0.38          0.14         0.69 o                         
   6  14   2        103.54         96.84         3.55 o                         
   7  14   2         23.37         25.03         1.95 o                         
   8  14   2         14.03          9.75         1.83 o                         
   9  14   2         18.83         23.77         4.26 o                         
  10  14   2          0.02         10.79         5.66 o                         
 -10  15   2          0.73          8.71         3.95 o                         
  -9  15   2         68.89         62.47         8.83 o                         
  -8  15   2         61.94         65.00         3.90 o                         
  -7  15   2         54.66         56.29         3.18 o                         
  -6  15   2        320.07        299.55         5.64 o                         
  -5  15   2        365.57        332.93         5.50 o                         
  -4  15   2        541.76        469.54         6.58 o                         
  -3  15   2         49.87         42.40         1.66 o                         
  -2  15   2         10.90         20.77         1.18 o                         
  -1  15   2         94.12         84.47         2.09 o                         
   0  15   2        820.63        787.40         8.70 o                         
   1  15   2       2257.63       1981.35        21.33 o                         
   2  15   2        128.96        140.53         2.66 o                         
   3  15   2         38.04         41.06         1.44 o                         
   4  15   2         22.13         19.01         1.22 o                         
   5  15   2         83.38         80.17         3.54 o                         
   6  15   2        181.93        175.88         5.36 o                         
   7  15   2          7.57          7.99         1.44 o                         
   8  15   2         98.06         86.84         5.58 o                         
   9  15   2         34.13         36.93         4.58 o                         
  10  15   2          7.01         14.93         5.63 o                         
 -10  16   2          4.69          8.78         4.33 o                         
  -9  16   2          0.11          3.44         2.72 o                         
  -8  16   2         84.93         83.23         4.63 o                         
  -7  16   2         17.45         21.97         1.97 o                         
  -6  16   2         10.46          6.08         1.16 o                         
  -5  16   2         22.89         20.58         1.49 o                         
  -4  16   2        205.25        174.90         4.56 o                         
  -3  16   2        110.71         93.74         2.83 o                         
  -2  16   2        548.51        533.66         7.08 o                         
  -1  16   2        125.08        133.90         2.56 o                         
   0  16   2        590.65        550.96         6.50 o                         
   1  16   2       1042.47       1041.45        11.71 o                         
   2  16   2        724.87        687.59         8.12 o                         
   3  16   2          4.55          1.63         0.57 o                         
   4  16   2         13.73         19.03         1.19 o                         
   5  16   2          9.62          6.25         1.06 o                         
   6  16   2         31.87         32.56         2.22 o                         
   7  16   2          6.45         10.19         1.68 o                         
   8  16   2          0.53          2.11         2.12 o                         
   9  16   2          0.24          4.76         2.45 o                         
  10  16   2          0.47          5.90         4.91 o                         
 -10  17   2         41.82         39.61         6.65 o                         
  -9  17   2          3.56          7.69         4.04 o                         
  -8  17   2         51.88         53.72         4.59 o                         
  -7  17   2        215.70        211.18         8.02 o                         
  -6  17   2        223.28        223.39         4.88 o                         
  -5  17   2        136.13        132.00         3.79 o                         
  -4  17   2        134.94        117.45         3.18 o                         
  -3  17   2        212.78        190.55         3.81 o                         
  -2  17   2         77.98        118.24         2.90 o                         
  -1  17   2       1194.12       1056.39        11.20 o                         
   0  17   2         33.42         32.29         1.31 o                         
   1  17   2        511.84        460.38         6.04 o                         
   2  17   2        153.57        141.90         2.99 o                         
   3  17   2          9.58          6.90         0.84 o                         
   4  17   2        364.42        333.11         5.10 o                         
   5  17   2         11.28         10.40         1.17 o                         
   6  17   2         79.64         80.73         3.79 o                         
   7  17   2        136.22        136.80         5.82 o                         
   8  17   2         41.75         51.43         5.02 o                         
   9  17   2          3.10         15.28         4.53 o                         
  -9  18   2         59.89         58.75         7.51 o                         
  -8  18   2          8.43         13.20         3.59 o                         
  -7  18   2         79.18         83.24         3.58 o                         
  -6  18   2        166.77        160.55         3.92 o                         
  -5  18   2        150.94        176.09         4.47 o                         
  -4  18   2        209.55        213.79         5.29 o                         
  -3  18   2        308.22        274.69         4.61 o                         
  -2  18   2        724.13        665.15         8.51 o                         
  -1  18   2         29.47         22.39         1.13 o                         
   0  18   2         31.50         41.86         1.49 o                         
   1  18   2        448.81        375.43         5.22 o                         
   2  18   2         42.82         32.75         1.47 o                         
   3  18   2          8.07          9.18         0.90 o                         
   4  18   2          0.69          1.99         0.75 o                         
   5  18   2         18.23         20.08         1.64 o                         
   6  18   2          6.42          5.29         1.21 o                         
   7  18   2          2.74          4.93         1.70 o                         
   8  18   2         44.35         56.20         5.26 o                         
   9  18   2         45.98         55.69         6.75 o                         
  -9  19   2        133.24        148.96        12.40 o                         
  -8  19   2         21.32         20.13         3.92 o                         
  -7  19   2          0.66          2.91         1.53 o                         
  -6  19   2         56.53         57.95         2.64 o                         
  -5  19   2        178.65        158.16         4.18 o                         
  -4  19   2          1.32          0.80         0.84 o                         
  -3  19   2         14.18         12.93         1.19 o                         
  -2  19   2         38.75         33.15         1.64 o                         
  -1  19   2          3.33          4.24         0.75 o                         
   0  19   2        215.90        202.07         3.41 o                         
   1  19   2          0.61          0.74         0.62 o                         
   2  19   2         21.55         24.72         1.34 o                         
   3  19   2        280.23        249.70         4.26 o                         
   4  19   2          0.01         -0.20         0.67 o                         
   5  19   2        180.42        169.02         4.88 o                         
   6  19   2          0.06          0.74         0.92 o                         
   7  19   2          5.79          7.56         2.11 o                         
   8  19   2         32.07         40.80         5.39 o                         
   9  19   2         48.95         54.03         6.90 o                         
  -9  20   2          6.75         11.84         4.96 o                         
  -8  20   2         36.51         34.04         4.70 o                         
  -7  20   2          4.15          4.58         2.28 o                         
  -6  20   2          5.38          7.50         1.37 o                         
  -5  20   2         32.46         31.71         2.05 o                         
  -4  20   2         22.89         20.65         1.48 o                         
  -3  20   2         28.68         29.68         1.64 o                         
  -2  20   2         11.74         13.14         1.19 o                         
  -1  20   2        105.49         92.06         2.71 o                         
   0  20   2         13.87         13.56         0.93 o                         
   1  20   2        204.39        178.19         3.49 o                         
   2  20   2          3.41          3.92         0.81 o                         
   3  20   2          0.81          0.47         0.72 o                         
   4  20   2        104.81        111.29         3.20 o                         
   5  20   2         34.38         36.09         2.21 o                         
   6  20   2          2.18          3.69         1.10 o                         
   7  20   2         12.17         13.85         3.13 o                         
   8  20   2         76.13         88.14         8.09 o                         
   9  20   2          0.55         12.05         5.04 o                         
  -9  21   2          9.23         16.98         6.71 o                         
  -8  21   2         14.78         17.67         3.82 o                         
  -7  21   2        186.33        194.09         9.12 o                         
  -6  21   2        156.44        157.84         4.58 o                         
  -5  21   2          6.70          8.85         1.38 o                         
  -4  21   2         13.62          9.90         1.30 o                         
  -3  21   2         41.37         46.28         1.99 o                         
  -2  21   2          0.14         -0.69         0.69 o                         
  -1  21   2         78.54         84.74         2.41 o                         
   0  21   2         68.54         60.83         1.93 o                         
   1  21   2        107.77        113.45         2.88 o                         
   2  21   2         23.14         20.20         1.36 o                         
   3  21   2        248.11        238.01         4.81 o                         
   4  21   2          6.09          6.45         1.01 o                         
   5  21   2         17.72         21.68         1.85 o                         
   6  21   2        187.08        182.77         9.07 o                         
   7  21   2        302.19        330.97        13.81 o                         
   8  21   2         96.11        115.17         9.58 o                         
  -8  22   2         15.19         17.34         4.43 o                         
  -7  22   2         58.70         67.73         6.18 o                         
  -6  22   2          7.11          7.99         1.58 o                         
  -5  22   2        275.24        260.21         7.09 o                         
  -4  22   2         90.18         88.22         3.15 o                         
  -3  22   2         49.15         55.33         2.21 o                         
  -2  22   2         11.20         12.85         1.16 o                         
  -1  22   2         17.85         19.13         1.27 o                         
   0  22   2        206.74        194.59         3.73 o                         
   1  22   2         35.37         35.62         1.69 o                         
   2  22   2          4.66          2.92         0.90 o                         
   3  22   2        128.20        136.53         3.47 o                         
   4  22   2          4.04          1.87         0.94 o                         
   5  22   2         11.65         11.97         1.70 o                         
   6  22   2        121.69        126.06         6.64 o                         
   7  22   2        103.83        131.59        10.85 o                         
   8  22   2         45.16         56.53         6.58 o                         
  -8  23   2         51.72         46.16         7.46 o                         
  -7  23   2         31.41         28.64         3.99 o                         
  -6  23   2          4.44          5.40         1.60 o                         
  -5  23   2          4.79          4.20         1.28 o                         
  -4  23   2        259.44        270.15         6.32 o                         
  -3  23   2         31.83         37.67         2.00 o                         
  -2  23   2         60.03         59.23         2.31 o                         
  -1  23   2         24.68         26.30         1.53 o                         
   0  23   2        184.11        183.44         4.12 o                         
   1  23   2          2.10          1.00         0.76 o                         
   2  23   2         30.34         28.70         1.71 o                         
   3  23   2         62.28         62.22         2.33 o                         
   4  23   2        100.42        108.95         3.60 o                         
   5  23   2          1.78          2.77         1.37 o                         
   6  23   2          8.35         11.61         3.41 o                         
   7  23   2         10.77         10.49         2.94 o                         
   8  23   2        148.26        135.69        11.99 o                         
  -8  24   2          2.37          8.34         3.81 o                         
  -7  24   2          8.08         11.53         2.87 o                         
  -6  24   2          2.11          2.25         2.06 o                         
  -5  24   2          0.79          1.96         1.44 o                         
  -4  24   2         57.03         54.87         2.75 o                         
  -3  24   2        219.22        230.55         7.23 o                         
  -2  24   2        129.85        146.48         4.36 o                         
  -1  24   2        134.24        147.19         3.73 o                         
   0  24   2          4.13          4.67         0.96 o                         
   1  24   2        528.49        513.06         7.25 o                         
   2  24   2        109.93        125.40         3.50 o                         
   3  24   2         86.17         88.38         3.17 o                         
   4  24   2        156.16        146.73         4.48 o                         
   5  24   2          3.55          1.59         1.73 o                         
   6  24   2         22.12         22.87         3.81 o                         
   7  24   2          0.79          6.66         2.94 o                         
  -7  25   2         10.53         16.35         4.94 o                         
  -6  25   2          0.78          2.40         1.96 o                         
  -5  25   2         32.71         31.33         2.98 o                         
  -4  25   2         74.95         82.66         4.52 o                         
  -3  25   2         50.72         59.57         2.79 o                         
  -2  25   2         10.64         12.78         1.43 o                         
  -1  25   2          2.07          1.82         0.82 o                         
   0  25   2        169.92        178.09         4.83 o                         
   1  25   2         28.85         28.21         1.71 o                         
   2  25   2          0.37          0.50         0.90 o                         
   3  25   2        229.34        229.38         5.75 o                         
   4  25   2        158.46        155.76         5.77 o                         
   5  25   2        133.86        113.43         8.93 o                         
   6  25   2         42.92         39.10         4.69 o                         
   7  25   2         85.68         72.07         7.17 o                         
  -7  26   2          3.13          8.52         3.24 o                         
  -6  26   2          6.35         18.42         3.44 o                         
  -5  26   2          5.53         12.00         2.58 o                         
  -4  26   2        485.13        471.73        11.28 o                         
  -3  26   2          4.95          7.86         1.79 o                         
  -2  26   2        353.94        343.03         9.69 o                         
  -1  26   2         50.85         52.01         2.91 o                         
   0  26   2         15.09         16.05         1.75 o                         
   1  26   2         24.45         23.98         2.05 o                         
   2  26   2        801.54        775.87        12.79 o                         
   3  26   2          0.47          3.70         1.35 o                         
   4  26   2        156.49        147.62         6.62 o                         
   5  26   2        107.13        115.68         7.21 o                         
   6  26   2          6.34          9.29         3.79 o                         
  -6  27   2          0.03          8.41         2.95 o                         
  -5  27   2         12.08         10.65         2.23 o                         
  -4  27   2         41.97         43.99         3.84 o                         
  -3  27   2         42.96         52.23         3.34 o                         
  -2  27   2         12.13         16.20         2.03 o                         
  -1  27   2          1.14          0.51         1.44 o                         
   0  27   2          1.78          1.74         1.26 o                         
   1  27   2          0.09          1.38         0.91 o                         
   2  27   2        125.95        129.32         5.29 o                         
   3  27   2        170.19        173.08         7.11 o                         
   4  27   2          1.68          0.03         1.68 o                         
   5  27   2          0.35         -0.05         2.14 o                         
   6  27   2         10.88         17.88         4.29 o                         
  -6  28   2          0.51         10.18         2.89 o                         
  -5  28   2         51.49         57.88         5.76 o                         
  -4  28   2          2.97          4.85         1.82 o                         
  -3  28   2         27.15         32.40         3.22 o                         
  -2  28   2          2.09          3.11         1.56 o                         
  -1  28   2          4.67          1.54         1.54 o                         
   0  28   2          3.48          4.45         1.72 o                         
   1  28   2         20.79         17.18         2.60 o                         
   2  28   2         60.04         58.55         3.74 o                         
   3  28   2         24.98         35.14         3.75 o                         
   4  28   2          1.21          3.89         1.91 o                         
   5  28   2         10.28         11.37         3.71 o                         
  -5  29   2          0.05          0.77         2.27 o                         
  -4  29   2          2.69          7.99         2.47 o                         
  -3  29   2        109.88        128.63         6.05 o                         
  -2  29   2         15.16         17.14         2.31 o                         
  -1  29   2          8.75         10.53         2.22 o                         
   0  29   2         46.72         58.61         4.95 o                         
   1  29   2          0.30          1.84         1.68 o                         
   2  29   2         33.44         29.70         3.22 o                         
   3  29   2        164.27        159.74         7.91 o                         
   4  29   2         11.45         12.19         3.23 o                         
   5  29   2          0.91          4.12         2.83 o                         
  -4  30   2         62.86         67.97         5.67 o                         
  -3  30   2          1.03          3.05         2.22 o                         
  -2  30   2          9.41         11.96         3.15 o                         
  -1  30   2          0.42          3.37         1.85 o                         
   0  30   2          5.15          5.57         2.00 o                         
   1  30   2         34.35         34.54         3.74 o                         
   2  30   2          3.05          3.86         2.24 o                         
   3  30   2         13.86         20.05         4.47 o                         
   4  30   2          0.09          6.43         2.97 o                         
  -3  31   2         64.69         72.43         6.94 o                         
  -2  31   2         48.06         43.98         6.15 o                         
  -1  31   2          7.64          9.38         3.06 o                         
   0  31   2         63.08         70.32         6.36 o                         
   1  31   2         46.77         57.11         5.45 o                         
   2  31   2        228.16        195.85         9.89 o                         
   3  31   2         58.84         58.41         6.02 o                         
  -2  32   2        121.33        121.00         7.09 o                         
  -1  32   2         14.57         20.65         3.42 o                         
   0  32   2          4.29          8.19         2.56 o                         
   1  32   2         28.27         29.23         3.94 o                         
   2  32   2         30.83         28.58         4.30 o                         
 -11   0   3          5.25         11.47         4.36 o                         
  -9   0   3         53.81         61.68         3.66 o                         
  -7   0   3        265.93        237.42         6.14 o                         
  -5   0   3        795.02        810.32        13.26 o                         
  -3   0   3       5398.90       5655.82       198.93 o                         
  -1   0   3         11.96         13.26         1.04 o                         
   1   0   3      72795.43      72090.95      2821.02 o                         
   3   0   3       2532.16       2858.44       105.19 o                         
   5   0   3        519.18        537.86         9.13 o                         
   7   0   3         52.05         45.31         2.43 o                         
   9   0   3         50.38         54.11         3.55 o                         
  11   0   3         39.75         38.83        11.51 o                         
 -11   1   3          0.50          6.67         2.99 o                         
 -10   1   3         40.17         41.63         3.45 o                         
  -9   1   3         69.30         77.97         3.40 o                         
  -8   1   3          0.13         -0.71         0.77 o                         
  -7   1   3          4.78          8.91         1.09 o                         
  -6   1   3        367.83        329.43         4.92 o                         
  -5   1   3         96.14        119.16         2.94 o                         
  -4   1   3         79.35         75.60         2.91 o                         
  -3   1   3       2897.85       3319.74       104.27 o                         
  -2   1   3          7.28          5.44         0.49 o                         
  -1   1   3      11291.13      11146.33       235.14 o                         
   0   1   3       3667.69       3533.64       109.53 o                         
   1   1   3         19.48         17.92         0.77 o                         
   2   1   3        217.13        243.28         3.43 o                         
   3   1   3          3.76          2.08         0.81 o                         
   4   1   3         60.11         57.09         1.33 o                         
   5   1   3         54.88         84.96         1.83 o                         
   6   1   3        152.42        129.32         2.71 o                         
   7   1   3         53.86         49.14         1.83 o                         
   8   1   3        529.25        516.11         6.83 o                         
   9   1   3         35.22         33.92         2.75 o                         
  10   1   3          9.70         10.06         3.76 o                         
  11   1   3          0.06          6.26         5.38 o                         
 -11   2   3         14.86         11.89         3.55 o                         
 -10   2   3         81.47         89.90         5.24 o                         
  -9   2   3        105.20        105.38         3.38 o                         
  -8   2   3         87.04         84.83         3.29 o                         
  -7   2   3         25.25         11.61         1.18 o                         
  -6   2   3        257.57        225.96         4.10 o                         
  -5   2   3         98.54        103.17         3.00 o                         
  -4   2   3       2119.85       2403.61        38.36 o                         
  -3   2   3         52.38         69.31         1.87 o                         
  -2   2   3       2724.86       2624.10        75.19 o                         
  -1   2   3         13.43         10.11         0.42 o                         
   0   2   3        587.94        587.79         8.16 o                         
   1   2   3        509.77        514.20         6.18 o                         
   2   2   3        326.96        300.73         3.57 o                         
   3   2   3       5449.56       5989.60       137.26 o                         
   4   2   3        117.47        121.66         2.20 o                         
   5   2   3          5.03         10.17         0.79 o                         
   6   2   3         42.19         41.28         1.41 o                         
   7   2   3         73.28         68.88         2.18 o                         
   8   2   3         44.64         49.55         1.94 o                         
   9   2   3         80.48         77.98         3.19 o                         
  10   2   3          0.52          0.86         3.00 o                         
  11   2   3          0.08          2.33         4.73 o                         
 -11   3   3         40.60         49.33         5.73 o                         
 -10   3   3        145.18        157.97         6.95 o                         
  -9   3   3        107.71        105.73         3.93 o                         
  -8   3   3        124.06        129.81         3.45 o                         
  -7   3   3          8.78          4.17         0.93 o                         
  -6   3   3         16.68          7.84         0.96 o                         
  -5   3   3         99.22        122.69         3.62 o                         
  -4   3   3        916.69       1004.01        10.97 o                         
  -3   3   3        297.47        313.17         4.14 o                         
  -2   3   3        579.17        583.08         7.24 o                         
  -1   3   3        150.13        134.65         1.89 o                         
   0   3   3       1958.73       1933.28        48.86 o                         
   1   3   3         39.88         55.31         1.05 o                         
   2   3   3        812.99        731.69         9.40 o                         
   3   3   3         47.90         60.38         2.06 o                         
   4   3   3        712.32        749.13         9.36 o                         
   5   3   3        247.95        212.46         3.28 o                         
   6   3   3        544.97        498.78         6.56 o                         
   7   3   3         90.67         92.04         2.44 o                         
   8   3   3          7.40          8.23         1.11 o                         
   9   3   3         54.71         54.63         2.96 o                         
  10   3   3          1.45          1.26         3.16 o                         
  11   3   3          0.08          5.52         5.74 o                         
 -11   4   3        139.16        139.34         8.99 o                         
 -10   4   3         47.16         44.24         4.67 o                         
  -9   4   3        248.16        258.18         6.13 o                         
  -8   4   3          1.87          1.98         0.87 o                         
  -7   4   3         21.53         24.78         1.47 o                         
  -6   4   3          8.02          5.80         0.88 o                         
  -5   4   3         58.28         54.64         1.76 o                         
  -4   4   3         90.75         98.98         2.73 o                         
  -3   4   3       1389.49       1544.94        20.09 o                         
  -2   4   3       2058.81       2294.35        74.59 o                         
  -1   4   3       2975.28       2865.83        84.55 o                         
   0   4   3       4210.88       4097.40       122.30 o                         
   1   4   3         65.18         60.00         1.42 o                         
   2   4   3         17.74         31.36         1.31 o                         
   3   4   3         61.51         74.89         1.59 o                         
   4   4   3        541.61        570.26         7.44 o                         
   5   4   3       2341.63       2329.86        28.05 o                         
   6   4   3         19.68         26.05         1.36 o                         
   7   4   3         31.69         32.36         1.61 o                         
   8   4   3         17.89         15.09         1.39 o                         
   9   4   3         28.01         24.99         2.33 o                         
  10   4   3        113.03         96.05         9.13 o                         
  11   4   3          9.26          8.95         5.83 o                         
 -11   5   3          1.23         12.45         4.93 o                         
 -10   5   3         89.35         95.83         5.25 o                         
  -9   5   3          7.49          5.36         1.16 o                         
  -8   5   3         71.04         79.32         2.94 o                         
  -7   5   3         29.02         37.93         1.86 o                         
  -6   5   3          2.44          2.29         0.79 o                         
  -5   5   3        982.81        976.37        11.27 o                         
  -4   5   3        412.83        439.00         5.45 o                         
  -3   5   3         65.25         84.37         1.95 o                         
  -2   5   3        115.98        106.18         1.80 o                         
  -1   5   3          0.02          0.61         0.23 o                         
   0   5   3       3282.56       3045.70        73.78 o                         
   1   5   3       8499.13       8389.40       205.82 o                         
   2   5   3         22.51         34.27         1.23 o                         
   3   5   3        142.46        149.12         2.44 o                         
   4   5   3          2.79          6.66         0.67 o                         
   5   5   3        114.44        127.40         2.94 o                         
   6   5   3        411.30        331.01         5.00 o                         
   7   5   3        145.28        157.30         3.54 o                         
   8   5   3         47.54         50.15         2.15 o                         
   9   5   3        273.27        265.32         8.95 o                         
  10   5   3          0.22          7.14         4.83 o                         
  11   5   3         47.44         48.07        10.99 o                         
 -11   6   3         14.69         16.65         5.42 o                         
 -10   6   3         98.49         99.33         5.75 o                         
  -9   6   3          9.35         12.49         1.69 o                         
  -8   6   3          2.06          0.14         0.90 o                         
  -7   6   3          5.10          3.71         1.04 o                         
  -6   6   3         82.49         93.22         2.53 o                         
  -5   6   3        108.89        127.41         3.42 o                         
  -4   6   3       1340.61       1358.08        14.47 o                         
  -3   6   3        193.08        246.36         3.41 o                         
  -2   6   3        272.30        345.43         4.44 o                         
  -1   6   3        400.20        357.04         3.98 o                         
   0   6   3        988.26       1067.78        17.78 o                         
   1   6   3       1850.52       2042.40       116.38 o                         
   2   6   3       2239.10       2469.13       141.48 o                         
   3   6   3        448.06        506.66         6.79 o                         
   4   6   3         65.87         60.72         1.62 o                         
   5   6   3         14.13         12.32         1.05 o                         
   6   6   3         54.71         69.02         2.33 o                         
   7   6   3         11.02         13.57         1.41 o                         
   8   6   3         22.01         24.05         1.75 o                         
   9   6   3         79.35         82.73         4.05 o                         
  10   6   3         85.05        110.51        11.12 o                         
  11   6   3          0.66          7.77         5.11 o                         
 -11   7   3          0.02         10.40         4.83 o                         
 -10   7   3         16.57         21.83         3.36 o                         
  -9   7   3         18.64         18.37         1.97 o                         
  -8   7   3          3.10          1.97         1.03 o                         
  -7   7   3        149.95        145.88         3.76 o                         
  -6   7   3          0.14         -0.70         0.70 o                         
  -5   7   3          3.72          1.79         0.63 o                         
  -4   7   3          6.53          7.34         0.68 o                         
  -3   7   3       1399.74       1603.16        17.95 o                         
  -2   7   3        424.88        388.01         4.63 o                         
  -1   7   3       4091.63       4280.79       135.00 o                         
   0   7   3         14.93         10.18         0.43 o                         
   1   7   3       2700.45       2756.65        67.33 o                         
   2   7   3        168.29        188.35         2.96 o                         
   3   7   3          0.18          0.06         0.39 o                         
   4   7   3        504.09        504.09         6.66 o                         
   5   7   3          0.30          0.64         0.64 o                         
   6   7   3          0.02          0.98         0.69 o                         
   7   7   3        508.56        461.40         7.02 o                         
   8   7   3          0.19          0.09         0.78 o                         
   9   7   3        113.24        111.18         5.22 o                         
  10   7   3         14.36         19.73         4.97 o                         
  11   7   3         15.79         25.45        11.03 o                         
 -11   8   3         34.49         31.77         6.30 o                         
 -10   8   3          4.93          4.97         2.51 o                         
  -9   8   3         25.24         23.49         2.41 o                         
  -8   8   3          1.48          0.67         0.79 o                         
  -7   8   3         22.87         18.04         1.47 o                         
  -6   8   3         20.19         19.76         1.44 o                         
  -5   8   3        524.77        490.32         6.90 o                         
  -4   8   3         36.12         36.39         1.30 o                         
  -3   8   3        244.45        301.54         4.03 o                         
  -2   8   3       1020.33       1110.28        13.36 o                         
  -1   8   3       3849.34       4107.05       118.71 o                         
   0   8   3        106.54        109.48         1.54 o                         
   1   8   3         27.70         41.56         1.08 o                         
   2   8   3       1054.82       1202.33        14.69 o                         
   3   8   3        130.52        162.02         2.69 o                         
   4   8   3         16.95         15.38         0.96 o                         
   5   8   3        328.78        304.68         4.64 o                         
   6   8   3          0.07          0.06         0.72 o                         
   7   8   3         23.16         21.70         1.51 o                         
   8   8   3         38.45         38.48         2.51 o                         
   9   8   3         16.86         15.14         2.20 o                         
  10   8   3          0.95          1.68         3.81 o                         
  11   8   3         37.80         31.33         8.41 o                         
 -11   9   3         16.31         28.95         7.91 o                         
 -10   9   3          0.07         -2.02         2.02 o                         
  -9   9   3         10.16          7.14         1.58 o                         
  -8   9   3        197.56        183.06         5.19 o                         
  -7   9   3         91.76         96.67         3.17 o                         
  -6   9   3        168.09        163.67         4.76 o                         
  -5   9   3       1772.60       1721.14        20.52 o                         
  -4   9   3          6.94          7.02         0.70 o                         
  -3   9   3        699.13        706.14         8.14 o                         
  -2   9   3        458.07        521.82         6.04 o                         
  -1   9   3        118.07        159.56         2.38 o                         
   0   9   3          0.29          1.17         0.32 o                         
   1   9   3         35.79         28.15         0.93 o                         
   2   9   3       1151.65       1083.04        13.40 o                         
   3   9   3         18.61         38.43         1.42 o                         
   4   9   3         25.67         26.39         1.25 o                         
   5   9   3       1010.88        993.63        12.29 o                         
   6   9   3        309.21        283.06         4.84 o                         
   7   9   3         96.74         98.57         3.22 o                         
   8   9   3         12.21         14.11         1.40 o                         
   9   9   3          0.30         -0.18         1.27 o                         
  10   9   3         44.19         41.32         6.73 o                         
  11   9   3         85.88        105.59        13.60 o                         
 -11  10   3         10.49         20.21         6.46 o                         
 -10  10   3         19.38         26.41         4.49 o                         
  -9  10   3         33.65         33.93         3.03 o                         
  -8  10   3          4.28          3.76         1.38 o                         
  -7  10   3        170.46        177.69         5.09 o                         
  -6  10   3         27.55         28.02         2.21 o                         
  -5  10   3        365.89        382.21         5.72 o                         
  -4  10   3         35.11         43.90         1.44 o                         
  -3  10   3         14.06          9.18         0.71 o                         
  -2  10   3          0.90          1.60         0.41 o                         
  -1  10   3       1101.59       1218.92        13.02 o                         
   0  10   3        398.91        448.73         5.16 o                         
   1  10   3        391.88        415.85         5.14 o                         
   2  10   3        506.72        502.98         6.08 o                         
   3  10   3        905.63        914.59        11.21 o                         
   4  10   3        427.24        385.68         5.17 o                         
   5  10   3        770.91        724.88         9.79 o                         
   6  10   3         11.68         13.25         1.24 o                         
   7  10   3         81.18         73.83         2.74 o                         
   8  10   3         16.67         14.23         1.52 o                         
   9  10   3          1.13          1.66         1.39 o                         
  10  10   3          3.82         10.53         5.25 o                         
 -11  11   3         14.00         22.96         7.43 o                         
 -10  11   3          0.48          3.20         3.16 o                         
  -9  11   3          1.11          1.75         1.58 o                         
  -8  11   3         16.49         19.78         2.03 o                         
  -7  11   3         27.02         24.21         1.77 o                         
  -6  11   3         83.83         90.44         2.93 o                         
  -5  11   3        477.72        460.42         6.47 o                         
  -4  11   3        583.52        498.03         6.52 o                         
  -3  11   3        511.69        506.41         5.87 o                         
  -2  11   3        949.20        974.06        10.56 o                         
  -1  11   3         26.25         29.45         1.08 o                         
   0  11   3        324.41        314.43         4.02 o                         
   1  11   3         93.87        113.08         1.98 o                         
   2  11   3        791.81        771.77         8.47 o                         
   3  11   3         16.65         32.16         1.66 o                         
   4  11   3        101.70        127.56         2.78 o                         
   5  11   3        183.35        160.34         3.74 o                         
   6  11   3         12.33         12.98         1.41 o                         
   7  11   3        151.04        153.44         4.51 o                         
   8  11   3         39.38         39.87         2.31 o                         
   9  11   3         34.18         34.34         3.78 o                         
  10  11   3          6.72         12.32         4.26 o                         
 -11  12   3         84.65         71.85         9.30 o                         
 -10  12   3        125.64        118.84         9.76 o                         
  -9  12   3          4.05          8.35         1.86 o                         
  -8  12   3          4.74          6.47         1.39 o                         
  -7  12   3         67.86         64.00         2.88 o                         
  -6  12   3         32.85         34.46         1.73 o                         
  -5  12   3        177.28        175.50         3.56 o                         
  -4  12   3         37.70         47.82         1.75 o                         
  -3  12   3        368.05        311.62         4.10 o                         
  -2  12   3       1008.61       1063.19        11.31 o                         
  -1  12   3        695.24        746.23         8.91 o                         
   0  12   3       1071.56       1147.01        12.17 o                         
   1  12   3        102.90        102.60         2.12 o                         
   2  12   3          6.92          9.77         0.65 o                         
   3  12   3        654.97        645.29         8.41 o                         
   4  12   3       1811.45       1610.87        18.51 o                         
   5  12   3         80.38         69.20         2.31 o                         
   6  12   3        127.90        133.86         3.54 o                         
   7  12   3         11.00         16.21         1.56 o                         
   8  12   3          9.86          9.86         1.92 o                         
   9  12   3          0.67          4.10         2.61 o                         
  10  12   3          0.22          8.92         3.97 o                         
 -11  13   3         60.87         52.91        14.10 o                         
 -10  13   3          2.66          3.75         2.61 o                         
  -9  13   3          1.93          1.24         1.75 o                         
  -8  13   3         26.63         23.24         2.20 o                         
  -7  13   3          5.48          3.52         1.31 o                         
  -6  13   3        186.80        172.13         5.45 o                         
  -5  13   3        539.90        480.13         6.60 o                         
  -4  13   3        121.49        120.55         3.74 o                         
  -3  13   3         33.70         34.15         1.23 o                         
  -2  13   3        181.99        197.03         2.87 o                         
  -1  13   3          2.85          2.09         0.49 o                         
   0  13   3        725.17        669.84         7.67 o                         
   1  13   3       1218.83       1213.99        13.13 o                         
   2  13   3        355.68        328.46         4.39 o                         
   3  13   3          2.76         -0.19         0.55 o                         
   4  13   3          2.49         -0.21         0.59 o                         
   5  13   3        967.09        817.06        10.63 o                         
   6  13   3         19.26         16.42         1.43 o                         
   7  13   3          0.37          0.15         0.96 o                         
   8  13   3         89.51         91.84         5.34 o                         
   9  13   3          5.88         12.32         3.24 o                         
  10  13   3         12.63         22.88         7.51 o                         
 -10  14   3         58.72         62.97         6.00 o                         
  -9  14   3          3.33          1.14         1.94 o                         
  -8  14   3        185.95        193.87         6.06 o                         
  -7  14   3         14.35         13.53         1.64 o                         
  -6  14   3         52.35         54.92         2.27 o                         
  -5  14   3        115.99        104.89         3.16 o                         
  -4  14   3        176.44        130.32         2.89 o                         
  -3  14   3         69.05         58.77         1.89 o                         
  -2  14   3        114.31        148.33         2.89 o                         
  -1  14   3         38.40         55.07         1.78 o                         
   0  14   3        940.47        886.97         9.59 o                         
   1  14   3          1.67          1.05         0.49 o                         
   2  14   3        424.32        393.80         5.14 o                         
   3  14   3          1.31         -0.52         0.52 o                         
   4  14   3         13.83          2.73         0.77 o                         
   5  14   3         37.85         35.08         1.76 o                         
   6  14   3        193.89        215.61         5.29 o                         
   7  14   3         10.99         11.96         1.61 o                         
   8  14   3          4.40          6.17         1.71 o                         
   9  14   3          5.62         14.29         4.49 o                         
  10  14   3          4.17          2.62         5.31 o                         
 -10  15   3         11.83          7.36         3.32 o                         
  -9  15   3          7.51          5.82         2.57 o                         
  -8  15   3         25.76         23.33         2.42 o                         
  -7  15   3          3.42          3.96         1.24 o                         
  -6  15   3        145.62        137.95         3.77 o                         
  -5  15   3        378.30        312.28         5.17 o                         
  -4  15   3        396.52        307.95         4.75 o                         
  -3  15   3        306.67        342.23         5.07 o                         
  -2  15   3       1156.08       1025.33        12.00 o                         
  -1  15   3        304.72        285.88         4.36 o                         
   0  15   3       3160.04       3000.22        34.12 o                         
   1  15   3        295.79        295.40         4.12 o                         
   2  15   3        828.38        834.83         9.68 o                         
   3  15   3        490.58        430.17         6.21 o                         
   4  15   3         46.42         53.29         2.01 o                         
   5  15   3        272.85        236.81         4.39 o                         
   6  15   3         13.92         15.31         1.68 o                         
   7  15   3         80.76         80.34         3.65 o                         
   8  15   3         11.99         12.10         2.87 o                         
   9  15   3         33.71         35.65         5.98 o                         
  10  15   3          5.59          9.92         5.78 o                         
 -10  16   3         15.78         15.26         4.94 o                         
  -9  16   3          0.05          1.00         2.29 o                         
  -8  16   3          0.03          2.79         1.55 o                         
  -7  16   3          1.26          2.47         1.13 o                         
  -6  16   3         15.20         13.00         1.41 o                         
  -5  16   3         16.53         11.34         1.18 o                         
  -4  16   3          6.62          7.05         1.00 o                         
  -3  16   3       1273.59       1014.66        12.41 o                         
  -2  16   3        400.39        373.40         5.46 o                         
  -1  16   3       3027.57       2760.62        30.48 o                         
   0  16   3        794.57        790.87         8.70 o                         
   1  16   3         82.31         87.33         2.33 o                         
   2  16   3        658.91        633.54         7.70 o                         
   3  16   3        292.62        260.02         4.02 o                         
   4  16   3        243.56        219.64         4.28 o                         
   5  16   3          1.26          1.94         0.82 o                         
   6  16   3         28.62         32.95         1.96 o                         
   7  16   3        230.34        212.76         8.03 o                         
   8  16   3         19.38         23.70         3.26 o                         
   9  16   3          6.74          8.34         3.61 o                         
  10  16   3         33.98         34.04         8.42 o                         
 -10  17   3          2.31          5.70         4.21 o                         
  -9  17   3          0.05          1.24         2.28 o                         
  -8  17   3         81.12         71.74         4.63 o                         
  -7  17   3          0.90          0.48         1.12 o                         
  -6  17   3         97.47        104.80         3.44 o                         
  -5  17   3         21.99         19.24         1.52 o                         
  -4  17   3         30.73         35.84         1.75 o                         
  -3  17   3          2.96          1.01         0.72 o                         
  -2  17   3       2680.06       2249.92        26.29 o                         
  -1  17   3         23.60         29.89         1.44 o                         
   0  17   3        244.23        231.35         3.35 o                         
   1  17   3          4.53          9.54         0.93 o                         
   2  17   3        988.87        906.14        11.07 o                         
   3  17   3         21.34         13.38         1.04 o                         
   4  17   3        381.82        333.82         5.67 o                         
   5  17   3         11.81         15.21         1.35 o                         
   6  17   3         47.01         53.29         2.44 o                         
   7  17   3          3.68          5.38         1.53 o                         
   8  17   3          6.59          6.48         2.15 o                         
   9  17   3         18.68         20.83         5.01 o                         
 -10  18   3          1.56          6.50        11.41 o                         
  -9  18   3          0.14          4.27         3.52 o                         
  -8  18   3         12.63         14.68         2.92 o                         
  -7  18   3         14.77         12.73         1.86 o                         
  -6  18   3         20.50         25.05         1.78 o                         
  -5  18   3        268.30        257.74         5.74 o                         
  -4  18   3         55.14         58.00         2.19 o                         
  -3  18   3        250.21        199.68         6.36 o                         
  -2  18   3         31.62         28.08         1.52 o                         
  -1  18   3         25.82         13.16         1.01 o                         
   0  18   3          3.58          3.98         0.64 o                         
   1  18   3          1.71          4.25         0.74 o                         
   2  18   3        852.61        745.37         9.25 o                         
   3  18   3          4.97          3.68         0.76 o                         
   4  18   3         31.53         37.33         1.88 o                         
   5  18   3          6.91          5.02         0.96 o                         
   6  18   3         81.26         89.05         3.36 o                         
   7  18   3         67.31         58.60         4.07 o                         
   8  18   3          5.15         10.08         2.83 o                         
   9  18   3          3.73          3.69         5.16 o                         
  -9  19   3         89.07        105.49        14.12 o                         
  -8  19   3          0.17          5.92         3.73 o                         
  -7  19   3         15.65         14.85         2.03 o                         
  -6  19   3         70.37         73.74         2.97 o                         
  -5  19   3          4.95          3.95         1.01 o                         
  -4  19   3         10.28          4.17         1.03 o                         
  -3  19   3         72.40         65.18         2.42 o                         
  -2  19   3        272.07        265.09         4.41 o                         
  -1  19   3         14.40         16.73         1.08 o                         
   0  19   3         26.44         27.28         1.34 o                         
   1  19   3         20.94         19.97         1.28 o                         
   2  19   3          0.10         -0.61         0.61 o                         
   3  19   3          9.69          8.84         0.95 o                         
   4  19   3          9.09         10.94         1.20 o                         
   5  19   3         80.43         85.01         3.02 o                         
   6  19   3         63.12         69.56         3.09 o                         
   7  19   3         70.01         73.27         4.73 o                         
   8  19   3         15.41         14.21         4.86 o                         
   9  19   3          4.12         11.47         4.68 o                         
  -9  20   3          9.19         17.88         4.51 o                         
  -8  20   3         19.48         21.66         4.27 o                         
  -7  20   3         29.23         24.63         3.11 o                         
  -6  20   3        117.95        127.78         4.47 o                         
  -5  20   3         75.53         77.79         3.15 o                         
  -4  20   3         14.77         13.03         1.36 o                         
  -3  20   3         66.26         73.92         2.66 o                         
  -2  20   3         94.22         88.47         2.56 o                         
  -1  20   3          1.35          1.58         0.66 o                         
   0  20   3          6.90         11.83         1.05 o                         
   1  20   3        148.47        154.40         3.67 o                         
   2  20   3         46.06         46.33         1.96 o                         
   3  20   3         30.36         27.36         1.47 o                         
   4  20   3         38.08         38.87         2.02 o                         
   5  20   3         24.20         20.88         1.63 o                         
   6  20   3         42.75         43.25         2.91 o                         
   7  20   3         52.63         73.78         5.60 o                         
   8  20   3         11.17         16.04         3.65 o                         
   9  20   3          1.29          6.10         3.57 o                         
  -9  21   3        132.25        127.93        11.65 o                         
  -8  21   3        172.26        167.91         9.44 o                         
  -7  21   3          8.22          7.61         2.74 o                         
  -6  21   3         11.45          9.69         1.56 o                         
  -5  21   3          8.58          8.86         1.41 o                         
  -4  21   3          0.07          1.89         0.88 o                         
  -3  21   3         81.78         74.43         2.58 o                         
  -2  21   3          0.72         -0.69         0.69 o                         
  -1  21   3          2.69          3.06         0.73 o                         
   0  21   3         18.09         20.38         1.38 o                         
   1  21   3          4.34          1.38         0.70 o                         
   2  21   3        222.98        221.39         4.65 o                         
   3  21   3        153.57        175.03         4.81 o                         
   4  21   3        189.14        191.27         4.35 o                         
   5  21   3         13.85          9.63         1.47 o                         
   6  21   3          0.66          0.70         1.25 o                         
   7  21   3         16.06         22.07         3.77 o                         
   8  21   3          0.57          5.48         4.94 o                         
  -8  22   3          8.17          9.47         4.42 o                         
  -7  22   3          0.42          3.87         3.00 o                         
  -6  22   3          2.97          1.81         1.63 o                         
  -5  22   3         27.31         28.98         2.08 o                         
  -4  22   3         42.81         42.55         2.12 o                         
  -3  22   3        248.10        240.62         5.16 o                         
  -2  22   3         66.61         64.98         2.38 o                         
  -1  22   3        144.14        145.92         3.34 o                         
   0  22   3        257.68        262.77         4.46 o                         
   1  22   3         40.19         41.59         1.77 o                         
   2  22   3         13.80         13.00         1.22 o                         
   3  22   3         21.39         20.24         1.41 o                         
   4  22   3         24.74         27.05         1.98 o                         
   5  22   3          2.78          5.34         1.29 o                         
   6  22   3          7.92          6.33         3.46 o                         
   7  22   3          1.13          4.59         2.57 o                         
   8  22   3          0.31          7.08         3.30 o                         
  -8  23   3         53.22         51.25         7.60 o                         
  -7  23   3         77.02         85.07         6.95 o                         
  -6  23   3          3.69          2.80         1.67 o                         
  -5  23   3          3.94          2.61         1.30 o                         
  -4  23   3          1.38          3.31         1.11 o                         
  -3  23   3          0.12          1.47         0.88 o                         
  -2  23   3         22.55         20.80         1.54 o                         
  -1  23   3         84.62         84.82         2.69 o                         
   0  23   3        347.88        346.00         5.44 o                         
   1  23   3         84.40         91.45         2.87 o                         
   2  23   3         20.69         18.54         1.49 o                         
   3  23   3          3.65          4.42         0.97 o                         
   4  23   3        118.21        129.53         5.02 o                         
   5  23   3          9.80          7.36         1.59 o                         
   6  23   3          0.50          2.13         2.55 o                         
   7  23   3         77.31         82.28         6.50 o                         
   8  23   3         18.16         28.24         6.72 o                         
  -8  24   3          0.71          6.71         3.66 o                         
  -7  24   3         58.93         74.70         5.85 o                         
  -6  24   3         23.27         23.29         3.15 o                         
  -5  24   3          0.04          1.24         1.66 o                         
  -4  24   3         15.88         13.76         1.70 o                         
  -3  24   3        219.99        220.95         5.61 o                         
  -2  24   3          1.85          2.16         0.73 o                         
  -1  24   3        168.32        172.11         3.95 o                         
   0  24   3        165.57        172.50         4.51 o                         
   1  24   3         12.64         14.47         1.30 o                         
   2  24   3         38.03         39.24         1.98 o                         
   3  24   3          3.77          4.97         1.07 o                         
   4  24   3         32.33         27.66         2.34 o                         
   5  24   3          2.02          3.81         2.03 o                         
   6  24   3          2.61          2.68         2.95 o                         
   7  24   3         18.02         16.60         5.67 o                         
  -7  25   3         18.34         31.03         5.58 o                         
  -6  25   3          0.24          2.49         1.85 o                         
  -5  25   3         47.62         47.31         3.80 o                         
  -4  25   3        200.88        201.02         7.35 o                         
  -3  25   3         46.42         49.36         2.82 o                         
  -2  25   3         44.79         41.15         2.26 o                         
  -1  25   3          3.04          2.31         0.96 o                         
   0  25   3         49.17         50.13         2.64 o                         
   1  25   3        156.38        163.98         4.34 o                         
   2  25   3          0.01          0.58         0.91 o                         
   3  25   3          0.04          1.58         1.04 o                         
   4  25   3        250.42        237.47        11.23 o                         
   5  25   3         86.56        100.04         7.09 o                         
   6  25   3         10.25         12.14         3.44 o                         
   7  25   3          0.92          7.45         4.18 o                         
  -7  26   3          0.88          4.84         2.62 o                         
  -6  26   3         83.72         90.79         7.26 o                         
  -5  26   3          0.54          1.77         1.71 o                         
  -4  26   3         49.27         57.14         3.94 o                         
  -3  26   3        480.57        479.95        11.03 o                         
  -2  26   3          3.51          3.95         1.43 o                         
  -1  26   3        288.01        272.01         6.81 o                         
   0  26   3          4.53          3.46         1.25 o                         
   1  26   3         20.96         18.48         2.22 o                         
   2  26   3        216.10        205.99         5.90 o                         
   3  26   3          4.94          3.66         1.54 o                         
   4  26   3         94.91         97.56         9.13 o                         
   5  26   3         13.10         17.58         3.59 o                         
   6  26   3          5.86         11.35         4.96 o                         
  -6  27   3         55.40         56.49         5.84 o                         
  -5  27   3         54.05         45.57         3.90 o                         
  -4  27   3          1.56          2.38         1.71 o                         
  -3  27   3        300.83        295.34         8.17 o                         
  -2  27   3          4.30          3.00         1.55 o                         
  -1  27   3        145.69        144.43         5.59 o                         
   0  27   3         88.19         86.81         4.25 o                         
   1  27   3         35.58         48.14         3.45 o                         
   2  27   3          2.66          1.19         1.63 o                         
   3  27   3          0.30          3.17         1.51 o                         
   4  27   3         19.99         27.21         3.84 o                         
   5  27   3          9.56         15.81         4.14 o                         
   6  27   3         16.53         16.00         4.04 o                         
  -6  28   3        101.43         93.00         6.78 o                         
  -5  28   3          3.32          5.67         2.38 o                         
  -4  28   3        127.12        115.28         6.51 o                         
  -3  28   3         89.97         87.00         4.53 o                         
  -2  28   3          3.96          2.11         1.56 o                         
  -1  28   3          0.74          1.43         1.61 o                         
   0  28   3         51.73         59.35         4.16 o                         
   1  28   3         33.24         28.21         3.44 o                         
   2  28   3        168.75        181.36        10.17 o                         
   3  28   3         87.44         81.67         5.16 o                         
   4  28   3          0.31          4.06         2.38 o                         
   5  28   3         12.45         11.06         3.50 o                         
  -5  29   3         13.09         15.94         3.40 o                         
  -4  29   3         10.18         16.10         2.95 o                         
  -3  29   3         17.38         20.24         2.75 o                         
  -2  29   3         22.61         29.99         3.37 o                         
  -1  29   3         30.21         27.81         3.23 o                         
   0  29   3         26.51         32.09         3.20 o                         
   1  29   3          0.01         -0.58         1.63 o                         
   2  29   3         19.09         25.27         3.08 o                         
   3  29   3         48.57         61.20         4.82 o                         
   4  29   3         40.76         34.85         8.42 o                         
   5  29   3         30.30         31.37         4.46 o                         
  -4  30   3          9.39         14.13         2.76 o                         
  -3  30   3         77.55         79.97         5.97 o                         
  -2  30   3          4.29          8.69         2.27 o                         
  -1  30   3          6.92          6.80         2.17 o                         
   0  30   3         15.20         16.21         2.67 o                         
   1  30   3          4.77          9.01         2.53 o                         
   2  30   3          0.70          8.72         2.73 o                         
   3  30   3        119.00        116.95         7.42 o                         
   4  30   3          1.15          5.41         2.55 o                         
  -3  31   3        111.40        111.14         7.40 o                         
  -2  31   3        180.74        172.61        12.53 o                         
  -1  31   3          5.00          9.72         5.61 o                         
   0  31   3         57.14         55.58         6.71 o                         
   1  31   3         84.42         89.79        13.83 o                         
   2  31   3        312.13        309.92        13.08 o                         
   3  31   3          9.27         16.50         3.59 o                         
  -2  32   3        112.33        118.19         7.30 o                         
  -1  32   3        147.68        142.59        11.03 o                         
   0  32   3          0.08          5.14         2.45 o                         
   1  32   3         10.41         15.90         3.35 o                         
 -12   0   4          9.94         13.79         9.04 o                         
 -10   0   4         25.39         20.97         3.21 o                         
  -8   0   4          4.90          9.11         1.57 o                         
  -6   0   4        645.39        611.50        11.26 o                         
  -4   0   4         27.19         14.67         1.36 o                         
  -2   0   4        656.93        814.49        13.48 o                         
   0   0   4     112604.41     114100.40      6322.30 o                         
   2   0   4        250.52        271.45         4.88 o                         
   4   0   4       1463.39       1570.53        24.43 o                         
   6   0   4        380.00        373.17         7.45 o                         
   8   0   4        112.53        118.39         6.13 o                         
  10   0   4          1.07          0.40         4.73 o                         
 -12   1   4          4.03          9.71         6.25 o                         
 -11   1   4          2.28          5.01         3.01 o                         
 -10   1   4         13.95         18.10         2.39 o                         
  -9   1   4          1.11          1.76         0.72 o                         
  -8   1   4          0.26         -0.66         0.75 o                         
  -7   1   4        112.68        119.55         3.20 o                         
  -6   1   4         18.80         17.26         1.06 o                         
  -5   1   4        663.21        672.48         8.19 o                         
  -4   1   4        551.00        485.15         6.10 o                         
  -3   1   4        850.89       1016.84        11.75 o                         
  -2   1   4       7994.29       8252.09       189.51 o                         
  -1   1   4      21086.56      21138.48       434.62 o                         
   0   1   4        928.73        989.25        55.91 o                         
   1   1   4       8310.20       9104.68       328.72 o                         
   2   1   4       2485.30       2424.70        60.56 o                         
   3   1   4        227.43        226.70         3.09 o                         
   4   1   4        907.07       1035.00        11.29 o                         
   5   1   4        293.33        293.18         3.79 o                         
   6   1   4         63.42         70.65         1.98 o                         
   7   1   4         40.73         39.10         1.73 o                         
   8   1   4          0.23          1.84         0.69 o                         
   9   1   4         51.40         44.63         2.81 o                         
  10   1   4         26.28         31.07         5.78 o                         
  11   1   4          2.32          9.33         5.58 o                         
 -11   2   4          6.85         11.44         3.19 o                         
 -10   2   4        120.17        123.71         6.06 o                         
  -9   2   4          0.48          0.48         0.68 o                         
  -8   2   4          2.34          3.82         0.97 o                         
  -7   2   4        930.38        853.26        11.24 o                         
  -6   2   4          8.30          7.63         0.88 o                         
  -5   2   4        227.88        242.63         3.47 o                         
  -4   2   4        896.73       1016.17        11.29 o                         
  -3   2   4         25.29         35.13         1.18 o                         
  -2   2   4        586.04        633.01         7.44 o                         
  -1   2   4      15520.78      15803.31       330.21 o                         
   0   2   4       2712.58       2641.14        65.18 o                         
   1   2   4        138.65        138.84         1.86 o                         
   2   2   4        150.54        169.43         2.42 o                         
   3   2   4       1309.87       1447.36        20.21 o                         
   4   2   4         66.83         85.51         1.90 o                         
   5   2   4          7.54         15.14         0.83 o                         
   6   2   4         14.75         16.68         0.96 o                         
   7   2   4        150.55        145.55         3.43 o                         
   8   2   4         17.36         13.92         1.25 o                         
   9   2   4         28.87         32.97         2.51 o                         
  10   2   4         12.94         10.82         4.13 o                         
  11   2   4          7.37          8.52         4.92 o                         
 -11   3   4          0.25          6.76         3.86 o                         
 -10   3   4         75.77         76.05         4.80 o                         
  -9   3   4         12.42         10.88         1.41 o                         
  -8   3   4         82.11        108.16         3.21 o                         
  -7   3   4         20.13         18.95         1.38 o                         
  -6   3   4         25.95         12.46         1.04 o                         
  -5   3   4        133.81        134.85         3.82 o                         
  -4   3   4        692.03        787.23         9.18 o                         
  -3   3   4         70.41         61.39         1.77 o                         
  -2   3   4       3437.59       3554.12       114.38 o                         
  -1   3   4       8681.85       8961.70       221.70 o                         
   0   3   4         20.84         17.06         0.55 o                         
   1   3   4        516.07        581.11         7.27 o                         
   2   3   4        533.45        528.14         6.98 o                         
   3   3   4          4.08          5.42         0.53 o                         
   4   3   4         46.20         52.87         1.42 o                         
   5   3   4       2029.23       1994.97        22.99 o                         
   6   3   4          3.13          8.04         0.69 o                         
   7   3   4         20.38         19.00         1.31 o                         
   8   3   4         35.05         26.77         1.82 o                         
   9   3   4          2.07          1.64         1.15 o                         
  10   3   4         58.70         60.99        10.34 o                         
  11   3   4         13.52         16.30         5.64 o                         
 -11   4   4         11.29         19.04         4.31 o                         
 -10   4   4         20.73         24.22         3.41 o                         
  -9   4   4         72.17         74.70         3.39 o                         
  -8   4   4        703.43        686.22         9.61 o                         
  -7   4   4        261.50        222.83         4.97 o                         
  -6   4   4        445.15        435.98         6.10 o                         
  -5   4   4        183.10        179.22         3.13 o                         
  -4   4   4         65.31         74.75         1.94 o                         
  -3   4   4        109.53         89.12         2.66 o                         
  -2   4   4       3954.49       3957.92       103.88 o                         
  -1   4   4       3077.19       3321.58        85.45 o                         
   0   4   4        615.67        606.07         7.11 o                         
   1   4   4       1064.02       1189.53        64.94 o                         
   2   4   4       1333.02       1365.89        23.70 o                         
   3   4   4         64.24         86.32         2.38 o                         
   4   4   4        383.59        439.80         5.59 o                         
   5   4   4       2341.29       2405.16        28.22 o                         
   6   4   4          3.71          1.15         0.63 o                         
   7   4   4          0.21         -0.36         0.65 o                         
   8   4   4          6.72         10.59         1.25 o                         
   9   4   4         28.04         27.66         2.82 o                         
  10   4   4          8.44          9.47         4.30 o                         
  11   4   4         48.89         35.79         8.40 o                         
 -11   5   4          9.37         15.20         3.91 o                         
 -10   5   4         58.28         75.04         4.81 o                         
  -9   5   4          1.90          1.32         0.64 o                         
  -8   5   4         24.88         21.66         1.85 o                         
  -7   5   4        342.02        304.03         4.95 o                         
  -6   5   4        183.50        184.44         4.66 o                         
  -5   5   4         96.47         95.75         2.91 o                         
  -4   5   4         57.40         63.06         2.02 o                         
  -3   5   4        274.76        266.03         3.86 o                         
  -2   5   4        171.28        168.11         2.31 o                         
  -1   5   4        652.46        660.73         7.62 o                         
   0   5   4          6.10         10.12         0.48 o                         
   1   5   4       1938.84       2005.88       114.10 o                         
   2   5   4         19.94         24.92         1.10 o                         
   3   5   4        281.55        272.98         3.90 o                         
   4   5   4          6.72          6.67         0.64 o                         
   5   5   4       1261.32       1165.39        13.89 o                         
   6   5   4        304.41        333.32         5.19 o                         
   7   5   4          2.17          5.27         0.87 o                         
   8   5   4          7.60          8.16         1.23 o                         
   9   5   4          3.26          1.84         1.80 o                         
  10   5   4          0.04         -3.04         3.15 o                         
  11   5   4         15.87         20.79         6.95 o                         
 -11   6   4          6.18         14.16         4.29 o                         
 -10   6   4         65.05         60.69         5.04 o                         
  -9   6   4        252.58        256.72         6.91 o                         
  -8   6   4         21.68         23.37         1.75 o                         
  -7   6   4         14.35         15.72         1.51 o                         
  -6   6   4       1325.98       1278.12        14.95 o                         
  -5   6   4       1207.16       1113.42        12.77 o                         
  -4   6   4         11.81         14.44         0.89 o                         
  -3   6   4        451.21        469.85         5.72 o                         
  -2   6   4        919.13        957.47        10.36 o                         
  -1   6   4        372.53        366.95         4.46 o                         
   0   6   4         88.09         85.34         1.34 o                         
   1   6   4        224.46        221.25         3.02 o                         
   2   6   4         14.57         11.38         0.70 o                         
   3   6   4        914.90        945.21        12.03 o                         
   4   6   4         22.07         24.79         1.05 o                         
   5   6   4        523.00        498.32         6.76 o                         
   6   6   4         56.17         47.51         1.95 o                         
   7   6   4         80.16         77.44         2.74 o                         
   8   6   4         39.19         37.74         2.16 o                         
   9   6   4          3.97          3.62         1.47 o                         
  10   6   4         36.12         27.31        12.68 o                         
  11   6   4         25.94         32.03         9.43 o                         
 -11   7   4         32.61         42.91         7.62 o                         
 -10   7   4          2.21          1.79         1.98 o                         
  -9   7   4         50.71         51.49         2.76 o                         
  -8   7   4          5.88          3.74         1.12 o                         
  -7   7   4         54.99         64.59         3.01 o                         
  -6   7   4       1008.21        976.02        12.46 o                         
  -5   7   4       1090.40       1060.87        12.70 o                         
  -4   7   4        401.30        390.74         5.37 o                         
  -3   7   4          2.15          3.16         0.58 o                         
  -2   7   4       3502.54       3769.76       135.21 o                         
  -1   7   4       6492.41       6768.47       164.92 o                         
   0   7   4         89.29        106.55         1.59 o                         
   1   7   4       1111.84       1225.54        15.86 o                         
   2   7   4       1835.10       1881.91        31.12 o                         
   3   7   4         76.19         91.06         2.86 o                         
   4   7   4        118.66        113.66         2.99 o                         
   5   7   4         63.88         80.53         2.65 o                         
   6   7   4         12.36          8.08         0.95 o                         
   7   7   4          1.93          2.65         0.82 o                         
   8   7   4         81.01         78.33         3.49 o                         
   9   7   4        127.05        116.32         5.74 o                         
  10   7   4        122.16        143.22        14.87 o                         
  11   7   4         21.88         37.04        13.17 o                         
 -11   8   4         14.61         23.47         5.70 o                         
 -10   8   4          0.55          0.80         1.99 o                         
  -9   8   4          9.48          4.08         1.51 o                         
  -8   8   4        179.02        181.23         5.30 o                         
  -7   8   4         69.70         70.34         2.69 o                         
  -6   8   4        108.46        114.09         3.22 o                         
  -5   8   4         39.00         46.79         1.71 o                         
  -4   8   4        206.25        194.53         3.15 o                         
  -3   8   4         40.61         30.56         1.24 o                         
  -2   8   4       1121.87       1303.01        14.71 o                         
  -1   8   4        110.49        105.93         1.74 o                         
   0   8   4       2511.18       2858.36        75.40 o                         
   1   8   4       1363.64       1501.54        21.60 o                         
   2   8   4        160.90        179.03         2.97 o                         
   3   8   4        696.55        722.85         9.24 o                         
   4   8   4        177.80        165.08         3.06 o                         
   5   8   4         21.98         20.35         1.22 o                         
   6   8   4         55.21         55.33         2.04 o                         
   7   8   4        120.56        116.60         3.78 o                         
   8   8   4        148.50        150.00         4.88 o                         
   9   8   4          4.09          5.28         2.09 o                         
  10   8   4          0.08          9.76         5.07 o                         
  11   8   4          4.74         14.19         5.88 o                         
 -11   9   4          0.08          5.62         4.88 o                         
 -10   9   4          4.31          3.45         2.40 o                         
  -9   9   4         11.53          9.96         1.69 o                         
  -8   9   4         64.13         67.53         3.37 o                         
  -7   9   4          4.56          2.64         0.95 o                         
  -6   9   4        103.10        108.13         3.01 o                         
  -5   9   4       1487.22       1399.12        15.68 o                         
  -4   9   4        288.36        240.56         3.64 o                         
  -3   9   4        805.86        808.61         9.19 o                         
  -2   9   4       3619.20       3745.61       144.77 o                         
  -1   9   4       2755.53       2986.39        94.91 o                         
   0   9   4        147.89        139.68         1.89 o                         
   1   9   4        273.95        239.13         3.19 o                         
   2   9   4        305.99        306.04         4.24 o                         
   3   9   4         40.22         49.92         1.67 o                         
   4   9   4          2.07          1.47         0.56 o                         
   5   9   4         20.97         25.99         1.41 o                         
   6   9   4         80.04         78.50         2.71 o                         
   7   9   4          6.43          5.80         0.96 o                         
   8   9   4          0.21          0.05         0.69 o                         
   9   9   4         89.44         78.52         5.99 o                         
  10   9   4          0.03          2.67         3.52 o                         
 -11  10   4          7.74          9.07         5.77 o                         
 -10  10   4          3.44          4.67         2.94 o                         
  -9  10   4          5.07          8.07         1.97 o                         
  -8  10   4        113.61        116.34         4.08 o                         
  -7  10   4         25.77         26.61         1.91 o                         
  -6  10   4         20.26         16.58         1.41 o                         
  -5  10   4        696.59        705.69         8.87 o                         
  -4  10   4        354.44        312.77         4.29 o                         
  -3  10   4        837.76        834.91         9.21 o                         
  -2  10   4        152.12        160.14         2.44 o                         
  -1  10   4        808.44        899.26         9.72 o                         
   0  10   4        762.88        887.00         9.82 o                         
   1  10   4        143.24        164.17         2.44 o                         
   2  10   4        595.07        631.03         7.95 o                         
   3  10   4        755.12        648.49         8.31 o                         
   4  10   4        415.29        399.62         5.78 o                         
   5  10   4        228.62        198.66         3.92 o                         
   6  10   4        134.65        130.74         3.49 o                         
   7  10   4        137.31        141.74         3.97 o                         
   8  10   4          0.71          2.35         0.87 o                         
   9  10   4          0.04         -0.31         1.92 o                         
  10  10   4          4.56          8.49         4.10 o                         
 -11  11   4        146.30        174.71        17.53 o                         
 -10  11   4          7.08         10.98         3.32 o                         
  -9  11   4         31.72         37.19         3.42 o                         
  -8  11   4         60.79         69.34         3.18 o                         
  -7  11   4         35.30         31.19         2.06 o                         
  -6  11   4        412.47        418.46         6.60 o                         
  -5  11   4        657.63        621.33         8.37 o                         
  -4  11   4         34.72         41.67         1.49 o                         
  -3  11   4         15.98         23.79         1.12 o                         
  -2  11   4         81.46         92.30         2.27 o                         
  -1  11   4         33.66         36.18         1.15 o                         
   0  11   4        680.27        739.63         8.01 o                         
   1  11   4        183.53        160.88         2.53 o                         
   2  11   4         79.36         90.84         2.26 o                         
   3  11   4         90.69         93.87         2.85 o                         
   4  11   4        113.92        100.01         3.09 o                         
   5  11   4        238.78        240.23         4.29 o                         
   6  11   4        152.34        159.28         3.90 o                         
   7  11   4         15.20         14.82         1.31 o                         
   8  11   4         51.97         44.69         3.13 o                         
   9  11   4          1.64          3.92         4.16 o                         
  10  11   4          2.53          4.67         3.83 o                         
 -11  12   4          0.14         10.95         4.89 o                         
 -10  12   4          0.91          3.63         2.59 o                         
  -9  12   4         53.92         51.47         4.81 o                         
  -8  12   4        131.37        150.24         5.58 o                         
  -7  12   4          3.81          6.10         1.11 o                         
  -6  12   4          0.81          0.60         0.74 o                         
  -5  12   4          7.27          5.11         0.84 o                         
  -4  12   4        537.58        472.97         6.06 o                         
  -3  12   4         47.76         57.31         1.62 o                         
  -2  12   4        133.21        131.99         2.34 o                         
  -1  12   4          7.42          8.95         0.68 o                         
   0  12   4         36.10         44.35         1.30 o                         
   1  12   4        494.52        540.41         6.44 o                         
   2  12   4        557.78        560.28         6.69 o                         
   3  12   4       1918.14       1787.72        21.36 o                         
   4  12   4        169.26        174.53         3.45 o                         
   5  12   4        525.56        474.91         7.04 o                         
   6  12   4         30.42         32.80         1.88 o                         
   7  12   4         10.38         10.99         1.38 o                         
   8  12   4          4.73          6.34         1.55 o                         
   9  12   4          0.02          2.99         2.99 o                         
  10  12   4          3.26          9.10         7.24 o                         
 -11  13   4          2.91          5.71         8.87 o                         
 -10  13   4          0.42          6.05         2.80 o                         
  -9  13   4         89.74         96.66         7.00 o                         
  -8  13   4        122.99        130.71         4.87 o                         
  -7  13   4         82.05         83.60         3.39 o                         
  -6  13   4        348.18        324.53         5.41 o                         
  -5  13   4        338.96        313.95         4.82 o                         
  -4  13   4          2.09         -0.50         0.55 o                         
  -3  13   4         24.79         36.08         1.41 o                         
  -2  13   4        157.49        165.69         3.23 o                         
  -1  13   4         17.10         27.07         1.12 o                         
   0  13   4          0.00          0.95         0.44 o                         
   1  13   4       2090.72       1975.18        20.85 o                         
   2  13   4        878.93        860.40         9.83 o                         
   3  13   4          6.52          8.15         0.94 o                         
   4  13   4          2.17         -0.69         0.69 o                         
   5  13   4          0.61          2.71         0.85 o                         
   6  13   4          6.20          6.78         1.12 o                         
   7  13   4        113.68        129.09         4.22 o                         
   8  13   4         32.47         31.45         2.86 o                         
   9  13   4          6.79         10.59         3.82 o                         
  10  13   4          0.41          5.05         4.44 o                         
 -10  14   4          0.26          7.58         3.20 o                         
  -9  14   4          9.21          7.70         2.49 o                         
  -8  14   4        121.35        122.32         5.03 o                         
  -7  14   4         39.74         40.46         2.52 o                         
  -6  14   4         67.49         59.00         2.33 o                         
  -5  14   4         52.91         48.79         1.82 o                         
  -4  14   4        120.91        128.41         2.81 o                         
  -3  14   4          0.06          0.51         0.57 o                         
  -2  14   4         15.20         11.37         0.83 o                         
  -1  14   4          1.08          3.75         0.64 o                         
   0  14   4        271.54        263.10         3.65 o                         
   1  14   4        235.49        199.66         3.07 o                         
   2  14   4         14.91         13.57         0.90 o                         
   3  14   4          7.67          8.89         0.90 o                         
   4  14   4       1689.40       1492.67        17.77 o                         
   5  14   4         44.68         45.69         1.99 o                         
   6  14   4         89.00         81.03         3.23 o                         
   7  14   4          0.56          4.37         1.33 o                         
   8  14   4          6.50          8.58         2.51 o                         
   9  14   4          3.13          9.55         3.97 o                         
  10  14   4          1.57         -0.40         4.15 o                         
 -10  15   4          9.34         11.30         3.42 o                         
  -9  15   4         38.22         44.16         4.75 o                         
  -8  15   4         16.53         18.72         2.15 o                         
  -7  15   4         26.66         29.33         2.12 o                         
  -6  15   4          2.05          2.33         0.86 o                         
  -5  15   4          9.95          5.33         0.79 o                         
  -4  15   4        543.57        484.95         6.67 o                         
  -3  15   4        199.72        171.20         3.04 o                         
  -2  15   4       2740.00       2651.75        28.81 o                         
  -1  15   4        689.98        695.09         8.99 o                         
   0  15   4         78.25         89.53         2.50 o                         
   1  15   4        183.11        157.67         3.07 o                         
   2  15   4        304.27        304.38         4.31 o                         
   3  15   4         73.78         76.60         2.33 o                         
   4  15   4        116.13        120.05         3.87 o                         
   5  15   4          0.06          1.22         0.78 o                         
   6  15   4         38.54         34.33         1.97 o                         
   7  15   4         15.69         16.91         1.81 o                         
   8  15   4         18.75         20.24         3.00 o                         
   9  15   4         26.27         28.54         4.72 o                         
  10  15   4         13.56         23.91         7.76 o                         
 -10  16   4          9.26          6.40         3.99 o                         
  -9  16   4         20.24         14.85         3.31 o                         
  -8  16   4          2.53          1.29         1.51 o                         
  -7  16   4          1.68          3.02         0.81 o                         
  -6  16   4        125.99        120.63         3.93 o                         
  -5  16   4          0.13         -0.65         0.65 o                         
  -4  16   4        105.05        112.29         3.11 o                         
  -3  16   4         41.24         30.15         1.40 o                         
  -2  16   4        680.39        627.67         7.99 o                         
  -1  16   4        634.31        624.47         8.15 o                         
   0  16   4        163.64        155.59         3.22 o                         
   1  16   4       1481.66       1442.65        16.32 o                         
   2  16   4        406.33        375.38         5.05 o                         
   3  16   4          3.51          3.93         0.83 o                         
   4  16   4        189.25        170.10         4.10 o                         
   5  16   4        293.71        267.65         5.13 o                         
   6  16   4          5.26          2.40         1.06 o                         
   7  16   4          1.42          1.72         1.23 o                         
   8  16   4          7.31          7.65         2.16 o                         
   9  16   4          9.10         12.18         3.77 o                         
 -10  17   4          4.40         15.11         4.96 o                         
  -9  17   4         32.57         44.44         6.32 o                         
  -8  17   4          4.72          4.57         1.93 o                         
  -7  17   4         23.07         25.36         2.13 o                         
  -6  17   4          5.31          6.56         1.26 o                         
  -5  17   4          2.98          2.08         0.87 o                         
  -4  17   4         60.61         69.27         2.38 o                         
  -3  17   4         18.96         21.80         1.29 o                         
  -2  17   4        275.82        322.74         5.02 o                         
  -1  17   4         93.11         97.40         2.62 o                         
   0  17   4        362.73        363.38         5.22 o                         
   1  17   4       1130.18       1070.49        12.55 o                         
   2  17   4         15.55         20.86         1.21 o                         
   3  17   4          9.80          3.70         0.82 o                         
   4  17   4        403.69        384.17         7.33 o                         
   5  17   4         44.19         45.76         2.19 o                         
   6  17   4         30.63         25.53         1.92 o                         
   7  17   4         28.40         27.77         2.99 o                         
   8  17   4         16.08         24.86         3.69 o                         
   9  17   4          2.42         12.26         4.61 o                         
 -10  18   4          5.74         20.80         6.62 o                         
  -9  18   4         57.27         64.30         6.44 o                         
  -8  18   4         14.10         11.57         2.90 o                         
  -7  18   4          2.04          6.07         1.55 o                         
  -6  18   4         35.43         44.83         2.39 o                         
  -5  18   4          1.70          1.35         0.84 o                         
  -4  18   4        110.38        106.16         3.26 o                         
  -3  18   4         58.75         55.48         2.09 o                         
  -2  18   4        296.72        277.38         5.20 o                         
  -1  18   4          1.21          0.54         0.67 o                         
   0  18   4          4.19          8.64         0.93 o                         
   1  18   4        654.27        567.68         7.51 o                         
   2  18   4        154.60        159.11         3.22 o                         
   3  18   4        207.51        201.45         4.09 o                         
   4  18   4         16.52         21.27         1.48 o                         
   5  18   4         26.54         21.40         1.60 o                         
   6  18   4        227.47        221.85         8.00 o                         
   7  18   4        195.77        202.84         9.92 o                         
   8  18   4         13.36         16.61         3.20 o                         
   9  18   4          2.17         21.70         5.99 o                         
  -9  19   4         52.94         65.07         9.99 o                         
  -8  19   4         27.54         37.36         5.08 o                         
  -7  19   4         27.90         28.76         2.84 o                         
  -6  19   4        105.78        101.48         4.24 o                         
  -5  19   4         69.79         79.20         2.99 o                         
  -4  19   4          3.45          2.80         1.09 o                         
  -3  19   4          0.36         -0.71         0.71 o                         
  -2  19   4        449.39        404.48         5.94 o                         
  -1  19   4         58.88         59.13         2.07 o                         
   0  19   4         12.94         13.78         1.15 o                         
   1  19   4         43.77         51.24         1.95 o                         
   2  19   4          7.69          6.04         0.85 o                         
   3  19   4         12.14         12.42         1.18 o                         
   4  19   4         20.22         27.98         1.85 o                         
   5  19   4         88.03         98.09         3.17 o                         
   6  19   4         99.18         90.62         3.94 o                         
   7  19   4        139.77        146.88         6.89 o                         
   8  19   4          0.92          4.45         2.46 o                         
   9  19   4         46.69         36.58         8.44 o                         
  -9  20   4         11.51         22.55         5.58 o                         
  -8  20   4         76.32         89.48         7.01 o                         
  -7  20   4          9.24         10.56         2.26 o                         
  -6  20   4         45.26         44.70         2.65 o                         
  -5  20   4        127.63        133.01         4.21 o                         
  -4  20   4          2.89          2.84         1.02 o                         
  -3  20   4        400.03        354.93         5.88 o                         
  -2  20   4          1.05          1.06         0.75 o                         
  -1  20   4         30.68         25.07         1.52 o                         
   0  20   4        185.23        180.33         3.81 o                         
   1  20   4        247.05        226.12         3.87 o                         
   2  20   4         21.95         18.24         1.45 o                         
   3  20   4        184.81        186.61         4.05 o                         
   4  20   4          4.56          4.42         1.00 o                         
   5  20   4         82.26         78.00         3.14 o                         
   6  20   4        236.39        227.43         7.38 o                         
   7  20   4          1.57          4.19         2.54 o                         
   8  20   4         16.99         23.03         4.58 o                         
  -9  21   4         56.19         64.73         7.43 o                         
  -8  21   4         56.43         62.91         5.91 o                         
  -7  21   4          0.00          2.64         2.41 o                         
  -6  21   4          2.54          3.59         1.52 o                         
  -5  21   4          7.45          7.68         1.39 o                         
  -4  21   4         24.45         18.85         1.54 o                         
  -3  21   4         14.27         12.76         1.23 o                         
  -2  21   4         35.92         35.87         1.70 o                         
  -1  21   4         41.35         48.13         1.91 o                         
   0  21   4         82.13         85.78         2.64 o                         
   1  21   4          6.91          6.26         0.87 o                         
   2  21   4         31.30         31.69         1.66 o                         
   3  21   4         21.57         23.54         1.75 o                         
   4  21   4          7.12          8.36         1.23 o                         
   5  21   4         38.84         45.83         2.35 o                         
   6  21   4          8.86          9.29         1.59 o                         
   7  21   4        214.87        226.58         9.60 o                         
   8  21   4         20.26         21.41         4.57 o                         
  -8  22   4          3.57          8.55         4.76 o                         
  -7  22   4        256.63        272.90        13.31 o                         
  -6  22   4        238.32        248.96         7.83 o                         
  -5  22   4         23.26         23.98         2.05 o                         
  -4  22   4          1.95          1.97         0.95 o                         
  -3  22   4         53.33         54.62         2.28 o                         
  -2  22   4          0.27          0.35         0.69 o                         
  -1  22   4          0.59         -0.01         0.67 o                         
   0  22   4        155.81        164.57         3.83 o                         
   1  22   4        175.01        184.61         3.92 o                         
   2  22   4          0.38          0.13         0.73 o                         
   3  22   4          0.16          1.49         0.92 o                         
   4  22   4         87.61         96.24         3.50 o                         
   5  22   4          8.80          8.07         1.49 o                         
   6  22   4          0.09          1.54         2.09 o                         
   7  22   4         31.10         40.35         4.55 o                         
   8  22   4         32.50         37.62         7.32 o                         
  -8  23   4          0.01          1.30         3.31 o                         
  -7  23   4         78.79         79.60         5.74 o                         
  -6  23   4        377.43        370.26        10.60 o                         
  -5  23   4         35.13         37.55         2.95 o                         
  -4  23   4          5.69         10.26         1.29 o                         
  -3  23   4          7.40          6.62         1.10 o                         
  -2  23   4        147.25        151.69         3.83 o                         
  -1  23   4          5.04          5.06         0.96 o                         
   0  23   4         28.68         33.73         1.80 o                         
   1  23   4          6.83          6.31         1.06 o                         
   2  23   4         56.14         57.63         2.40 o                         
   3  23   4        282.51        273.77         6.01 o                         
   4  23   4         18.62         16.95         1.90 o                         
   5  23   4          0.01          0.23         1.38 o                         
   6  23   4         49.93         48.26         4.63 o                         
   7  23   4         34.29         31.50         4.78 o                         
  -8  24   4          7.34          8.94         3.66 o                         
  -7  24   4          2.21          2.77         2.49 o                         
  -6  24   4         86.36         83.21         5.60 o                         
  -5  24   4         44.25         37.84         3.26 o                         
  -4  24   4        157.87        156.37         6.24 o                         
  -3  24   4        280.60        255.07         5.43 o                         
  -2  24   4         10.73         10.88         1.31 o                         
  -1  24   4         10.05          6.82         1.15 o                         
   0  24   4        135.57        132.54         3.74 o                         
   1  24   4        306.67        295.80         5.33 o                         
   2  24   4          4.12          4.58         1.11 o                         
   3  24   4         41.33         37.68         2.30 o                         
   4  24   4         45.98         46.27         3.92 o                         
   5  24   4          1.88          1.43         2.00 o                         
   6  24   4          1.71          2.71         2.68 o                         
   7  24   4         34.56         29.25         4.85 o                         
  -7  25   4          0.18          3.04         3.19 o                         
  -6  25   4          0.91          6.83         2.14 o                         
  -5  25   4         12.16         16.97         2.44 o                         
  -4  25   4        301.12        304.85         8.52 o                         
  -3  25   4        123.33        131.40         4.82 o                         
  -2  25   4         20.92         15.52         1.74 o                         
  -1  25   4          1.55          1.24         0.73 o                         
   0  25   4        264.21        252.98         5.79 o                         
   1  25   4         20.39         19.24         1.68 o                         
   2  25   4         95.93        103.13         3.96 o                         
   3  25   4          0.87          1.48         1.40 o                         
   4  25   4          0.52          2.58         1.76 o                         
   5  25   4         20.90         13.95         3.31 o                         
   6  25   4         21.91         22.81         4.41 o                         
   7  25   4          2.85          8.75         3.97 o                         
  -7  26   4          5.59          8.47         2.82 o                         
  -6  26   4         83.30         90.15         6.32 o                         
  -5  26   4          0.94          0.86         1.68 o                         
  -4  26   4         25.44         25.05         2.94 o                         
  -3  26   4        277.99        272.62         7.34 o                         
  -2  26   4         15.24         12.66         1.92 o                         
  -1  26   4          0.62         -0.43         1.11 o                         
   0  26   4         31.58         32.65         2.51 o                         
   1  26   4         65.55         69.13         3.43 o                         
   2  26   4         48.41         49.71         2.97 o                         
   3  26   4          0.00         -0.98         1.15 o                         
   4  26   4         31.18         34.27         4.90 o                         
   5  26   4         47.85         52.91         5.66 o                         
   6  26   4          7.40          6.51         3.27 o                         
  -6  27   4          3.07          8.83         2.81 o                         
  -5  27   4          8.85          8.41         2.13 o                         
  -4  27   4         80.80         78.56         4.88 o                         
  -3  27   4         48.53         53.90         3.48 o                         
  -2  27   4          1.05          2.61         1.49 o                         
  -1  27   4        130.09        140.78         5.35 o                         
   0  27   4          0.01          0.63         1.39 o                         
   1  27   4         84.33         82.66         4.46 o                         
   2  27   4         13.87         15.12         2.60 o                         
   3  27   4          2.11         -0.03         1.84 o                         
   4  27   4         91.73         97.32         6.77 o                         
   5  27   4        106.34        111.36        12.08 o                         
   6  27   4          6.97         11.27         3.58 o                         
  -6  28   4          0.02          5.60         2.64 o                         
  -5  28   4          1.50          4.90         2.16 o                         
  -4  28   4         14.01         13.48         3.27 o                         
  -3  28   4         63.23         59.02         3.78 o                         
  -2  28   4          6.47          6.04         1.90 o                         
  -1  28   4          4.75          4.93         1.75 o                         
   0  28   4          2.78          2.56         1.30 o                         
   1  28   4          1.86          3.18         1.75 o                         
   2  28   4         31.48         41.78         3.89 o                         
   3  28   4          2.89          4.87         2.25 o                         
   4  28   4         19.65         20.24         4.02 o                         
   5  28   4          1.76          9.02         3.19 o                         
  -5  29   4          9.69          9.93         2.77 o                         
  -4  29   4         54.76         64.15         5.21 o                         
  -3  29   4          9.07         12.72         2.54 o                         
  -2  29   4         11.60         17.81         2.68 o                         
  -1  29   4          7.68          5.10         2.09 o                         
   0  29   4          6.20          9.43         2.45 o                         
   1  29   4         78.28         79.03         4.66 o                         
   2  29   4        215.78        233.91         8.56 o                         
   3  29   4          0.20          6.77         2.37 o                         
   4  29   4          0.01          4.32         2.87 o                         
  -4  30   4         93.61         94.16         6.89 o                         
  -3  30   4          0.65          3.39         2.37 o                         
  -2  30   4         12.23         13.57         2.89 o                         
  -1  30   4         13.54         14.39         2.64 o                         
   0  30   4          1.54          5.96         2.04 o                         
   1  30   4         21.63         22.18         3.28 o                         
   2  30   4         61.55         61.46         5.30 o                         
   3  30   4          0.93          4.42         2.51 o                         
   4  30   4          0.11          6.63         2.85 o                         
  -3  31   4         17.86         20.82         3.66 o                         
  -2  31   4         36.14         35.30         5.07 o                         
  -1  31   4         49.26         59.18         7.68 o                         
   0  31   4         74.89         79.11         9.04 o                         
   1  31   4         16.83         15.59         3.61 o                         
   2  31   4         34.22         34.38         4.57 o                         
   3  31   4          9.58         17.45         4.72 o                         
  -2  32   4        242.09        219.23        26.93 o                         
  -1  32   4        122.92        121.38         7.51 o                         
   0  32   4         20.48         20.69         3.44 o                         
   1  32   4          2.67          8.29         2.70 o                         
 -11   0   5          2.44         -2.03         2.56 o                         
  -9   0   5          4.05          4.19         1.45 o                         
  -7   0   5        435.20        407.60         7.57 o                         
  -5   0   5        891.26        819.04        13.66 o                         
  -3   0   5        277.10        302.14         6.31 o                         
  -1   0   5      62397.99      61255.91      3455.53 o                         
   1   0   5       3407.65       3204.64       130.43 o                         
   3   0   5        730.74        773.99        13.37 o                         
   5   0   5        865.03        805.29        12.99 o                         
   7   0   5          9.35         10.79         1.41 o                         
   9   0   5         23.87         22.57         2.55 o                         
  11   0   5         20.63         11.87        11.98 o                         
 -12   1   5         37.32         35.52        12.35 o                         
 -11   1   5         10.52         14.85         3.18 o                         
 -10   1   5         29.42         25.40         3.00 o                         
  -9   1   5          2.33          2.33         0.93 o                         
  -8   1   5         36.96         38.53         1.97 o                         
  -7   1   5        569.73        493.53         6.71 o                         
  -6   1   5          0.01         -0.15         0.57 o                         
  -5   1   5        166.38        190.72         3.26 o                         
  -4   1   5        867.01        875.99        10.70 o                         
  -3   1   5          0.23          0.90         0.49 o                         
  -2   1   5       1496.11       1824.66        52.06 o                         
  -1   1   5       1526.75       1004.08        57.05 o                         
   0   1   5       2793.47       2946.70        86.07 o                         
   1   1   5        837.30        842.00        13.00 o                         
   2   1   5       2043.84       2132.33        56.76 o                         
   3   1   5       1990.63       2090.81        39.80 o                         
   4   1   5       1604.02       1601.42        18.57 o                         
   5   1   5        278.93        263.78         3.75 o                         
   6   1   5        104.34        112.73         2.66 o                         
   7   1   5         73.01         77.21         2.32 o                         
   8   1   5        368.30        354.80         5.99 o                         
   9   1   5        117.79        108.35         4.53 o                         
  10   1   5          9.39          7.09         3.54 o                         
  11   1   5          0.60         10.38         6.67 o                         
 -11   2   5         29.98         32.01         4.02 o                         
 -10   2   5         57.57         65.77         4.93 o                         
  -9   2   5          0.85          1.36         0.81 o                         
  -8   2   5        251.73        244.86         6.24 o                         
  -7   2   5        172.74        169.22         4.34 o                         
  -6   2   5        192.13        150.02         3.02 o                         
  -5   2   5        200.06        182.05         3.20 o                         
  -4   2   5          7.90          8.24         0.78 o                         
  -3   2   5       1147.22       1315.83        15.52 o                         
  -2   2   5        326.55        346.50         4.36 o                         
  -1   2   5      11537.23      12228.53       286.36 o                         
   0   2   5         87.53        113.18         1.67 o                         
   1   2   5       3095.76       3117.16        74.52 o                         
   2   2   5        509.61        611.12         7.46 o                         
   3   2   5       1111.42       1209.81        15.73 o                         
   4   2   5        145.18        160.73         3.40 o                         
   5   2   5        130.20        132.66         2.58 o                         
   6   2   5          0.89          3.42         0.69 o                         
   7   2   5         48.84         49.03         1.96 o                         
   8   2   5          0.71          0.22         0.78 o                         
   9   2   5          0.07          3.17         1.29 o                         
  10   2   5          9.52         14.16         4.91 o                         
  11   2   5         14.37         11.15         9.08 o                         
 -11   3   5        225.43        224.34         9.89 o                         
 -10   3   5         78.30         76.60         4.74 o                         
  -9   3   5         42.67         41.55         2.35 o                         
  -8   3   5          0.58          1.70         0.87 o                         
  -7   3   5         65.45         58.58         2.13 o                         
  -6   3   5         53.74         55.40         1.83 o                         
  -5   3   5         95.62        111.97         2.52 o                         
  -4   3   5         62.44         56.48         2.13 o                         
  -3   3   5          0.24          1.06         0.48 o                         
  -2   3   5       1158.46       1209.08        13.35 o                         
  -1   3   5       1891.03       2088.59        97.62 o                         
   0   3   5        131.12        112.51         1.71 o                         
   1   3   5        466.00        483.58         5.94 o                         
   2   3   5        651.69        717.76         8.88 o                         
   3   3   5       2877.18       2994.77        89.79 o                         
   4   3   5          6.69          4.39         0.55 o                         
   5   3   5        254.79        251.63         4.09 o                         
   6   3   5        181.83        161.52         3.25 o                         
   7   3   5          6.00          7.83         1.00 o                         
   8   3   5         84.15         91.08         3.42 o                         
   9   3   5         85.86         89.43         4.62 o                         
  10   3   5         44.47         54.87         7.65 o                         
  11   3   5         29.10         38.44         8.07 o                         
 -11   4   5          7.23         14.25         3.45 o                         
 -10   4   5          1.08          3.51         2.10 o                         
  -9   4   5          3.17          1.55         0.78 o                         
  -8   4   5         38.12         34.26         2.08 o                         
  -7   4   5        534.96        478.80         6.83 o                         
  -6   4   5          1.46          0.55         0.55 o                         
  -5   4   5       1039.64        990.27        11.11 o                         
  -4   4   5        124.16        132.33         2.57 o                         
  -3   4   5        557.19        587.67         7.53 o                         
  -2   4   5        961.05       1009.98        11.72 o                         
  -1   4   5        526.79        541.68         6.27 o                         
   0   4   5       1585.76       1614.52        92.42 o                         
   1   4   5        202.66        212.31         2.98 o                         
   2   4   5         33.95         38.30         1.29 o                         
   3   4   5        373.98        376.11         5.46 o                         
   4   4   5        383.61        403.17         5.61 o                         
   5   4   5        630.49        548.49         7.62 o                         
   6   4   5        145.14        114.86         3.22 o                         
   7   4   5         26.36         27.59         1.64 o                         
   8   4   5         53.85         55.95         2.87 o                         
   9   4   5          3.23          4.06         1.54 o                         
  10   4   5         10.43         21.30         6.88 o                         
  11   4   5         32.78         19.20         7.58 o                         
 -11   5   5          1.38          3.46         2.44 o                         
 -10   5   5          2.26          3.78         1.89 o                         
  -9   5   5         26.00         35.27         2.34 o                         
  -8   5   5         53.38         56.54         2.52 o                         
  -7   5   5        277.46        295.57         5.11 o                         
  -6   5   5        333.37        307.87         4.76 o                         
  -5   5   5       1064.12       1014.49        11.43 o                         
  -4   5   5        675.23        699.09         8.35 o                         
  -3   5   5        262.18        296.90         4.08 o                         
  -2   5   5       1289.86       1365.50        15.61 o                         
  -1   5   5         25.94         21.05         0.78 o                         
   0   5   5        112.10        112.12         1.67 o                         
   1   5   5        118.80        131.24         2.06 o                         
   2   5   5        771.99        843.73        10.46 o                         
   3   5   5         34.50         27.55         1.10 o                         
   4   5   5         46.35         65.39         1.83 o                         
   5   5   5         11.29         11.71         0.97 o                         
   6   5   5        774.07        687.49         9.13 o                         
   7   5   5        117.94        114.91         3.28 o                         
   8   5   5          1.53          1.34         1.09 o                         
   9   5   5          2.03          0.34         1.99 o                         
  10   5   5         49.08         54.97         7.76 o                         
  11   5   5         73.97         90.96        23.05 o                         
 -11   6   5          1.56          4.99         3.55 o                         
 -10   6   5        163.50        170.50         8.57 o                         
  -9   6   5          0.72          1.11         0.90 o                         
  -8   6   5         18.15         16.95         1.34 o                         
  -7   6   5         12.70         14.59         1.30 o                         
  -6   6   5       1968.46       1903.32        21.71 o                         
  -5   6   5        161.08        158.94         3.69 o                         
  -4   6   5         52.08         72.64         2.08 o                         
  -3   6   5        324.24        290.57         4.24 o                         
  -2   6   5        222.45        212.04         3.00 o                         
  -1   6   5        605.74        591.76         6.88 o                         
   0   6   5        116.59        122.05         1.74 o                         
   1   6   5         51.73         54.23         1.59 o                         
   2   6   5       1039.11       1162.46        14.83 o                         
   3   6   5        152.47        147.32         2.52 o                         
   4   6   5          6.13          6.65         0.64 o                         
   5   6   5        748.52        697.88         9.49 o                         
   6   6   5       1517.97       1501.98        19.02 o                         
   7   6   5        181.24        183.90         4.73 o                         
   8   6   5          6.20          5.28         1.36 o                         
   9   6   5          0.24          1.27         1.69 o                         
  10   6   5        150.45        156.56        13.60 o                         
  11   6   5         13.14         21.22         6.95 o                         
 -11   7   5          4.15          8.94         4.96 o                         
 -10   7   5         45.07         43.05         4.52 o                         
  -9   7   5         20.03         17.50         1.89 o                         
  -8   7   5         30.05         30.72         1.84 o                         
  -7   7   5        314.41        290.26         5.04 o                         
  -6   7   5          8.59         10.00         1.18 o                         
  -5   7   5       1244.21       1238.52        14.42 o                         
  -4   7   5          3.13          2.58         0.65 o                         
  -3   7   5         45.35         49.61         1.47 o                         
  -2   7   5        456.05        486.76         5.76 o                         
  -1   7   5         85.83         80.44         2.34 o                         
   0   7   5        319.61        382.63         4.56 o                         
   1   7   5        240.60        244.21         3.25 o                         
   2   7   5        438.57        452.40         6.39 o                         
   3   7   5          2.29         -0.12         0.43 o                         
   4   7   5        124.57        132.83         2.94 o                         
   5   7   5         57.66         50.90         1.76 o                         
   6   7   5          0.90          3.92         0.85 o                         
   7   7   5          3.90          2.78         0.98 o                         
   8   7   5          9.45         10.35         1.47 o                         
   9   7   5         43.03         50.63         4.19 o                         
  10   7   5          0.07          3.25         4.01 o                         
  11   7   5          6.15         10.27         8.77 o                         
 -11   8   5          4.77         11.70         4.18 o                         
 -10   8   5          1.21         -0.76         1.99 o                         
  -9   8   5         43.20         44.69         2.87 o                         
  -8   8   5          0.86          0.44         0.89 o                         
  -7   8   5          1.89          2.12         0.86 o                         
  -6   8   5         29.59         33.51         1.58 o                         
  -5   8   5       1521.76       1461.30        16.11 o                         
  -4   8   5        211.94        216.18         3.69 o                         
  -3   8   5        657.73        736.36         8.52 o                         
  -2   8   5        212.72        207.90         2.94 o                         
  -1   8   5       1764.65       1883.41        31.23 o                         
   0   8   5         40.18         35.98         1.12 o                         
   1   8   5        330.09        372.24         4.73 o                         
   2   8   5        221.65        234.86         3.56 o                         
   3   8   5          0.53          3.95         0.59 o                         
   4   8   5        428.04        429.61         6.11 o                         
   5   8   5          1.83         -0.04         0.67 o                         
   6   8   5          1.56          3.64         0.82 o                         
   7   8   5         13.58         13.58         1.24 o                         
   8   8   5         11.15         11.16         1.34 o                         
   9   8   5        130.37        136.76         8.35 o                         
  10   8   5          1.37          7.23         4.79 o                         
 -11   9   5          5.36         14.49         6.38 o                         
 -10   9   5         37.41         29.97         4.72 o                         
  -9   9   5          2.40          0.78         0.88 o                         
  -8   9   5          6.04          5.23         0.86 o                         
  -7   9   5          2.14          0.18         0.82 o                         
  -6   9   5         98.54         99.53         2.80 o                         
  -5   9   5         25.69         24.17         1.41 o                         
  -4   9   5       1098.24       1075.84        12.35 o                         
  -3   9   5         47.00         50.27         1.98 o                         
  -2   9   5         46.45         49.94         1.35 o                         
  -1   9   5        654.28        696.13         8.08 o                         
   0   9   5         28.03         27.23         1.00 o                         
   1   9   5       1397.15       1476.22        17.11 o                         
   2   9   5         84.99         89.64         2.63 o                         
   3   9   5        317.01        295.58         4.13 o                         
   4   9   5        646.52        622.17         8.06 o                         
   5   9   5          3.59          4.79         0.81 o                         
   6   9   5         99.12        101.40         2.93 o                         
   7   9   5          0.28         -0.33         0.89 o                         
   8   9   5          0.39          0.57         1.07 o                         
   9   9   5          2.45          2.45         3.67 o                         
  10   9   5          0.42          4.09         4.92 o                         
 -11  10   5         53.14         49.27         9.61 o                         
 -10  10   5         24.45         24.86         3.69 o                         
  -9  10   5         62.61         70.32         4.16 o                         
  -8  10   5         27.10         27.93         2.07 o                         
  -7  10   5         18.30         17.56         1.50 o                         
  -6  10   5        236.25        232.97         4.08 o                         
  -5  10   5       3304.33       3163.14        34.35 o                         
  -4  10   5        537.90        506.23         6.44 o                         
  -3  10   5        311.67        269.68         4.00 o                         
  -2  10   5        891.82        969.46        10.54 o                         
  -1  10   5        190.15        154.66         2.35 o                         
   0  10   5       1175.57       1236.58        13.48 o                         
   1  10   5        557.24        597.72         7.41 o                         
   2  10   5         42.74         44.04         1.60 o                         
   3  10   5        149.48        150.33         2.92 o                         
   4  10   5        611.37        621.14         7.93 o                         
   5  10   5        760.12        759.55         9.88 o                         
   6  10   5        211.33        199.99         5.06 o                         
   7  10   5         42.17         49.90         2.37 o                         
   8  10   5         11.85          7.52         1.51 o                         
   9  10   5        179.96        205.43        12.07 o                         
  10  10   5         34.25         24.96         9.37 o                         
 -11  11   5         28.85         26.63         6.24 o                         
 -10  11   5          0.03          3.87         2.63 o                         
  -9  11   5          4.71          3.81         1.85 o                         
  -8  11   5        167.49        183.54         5.07 o                         
  -7  11   5         15.00         16.03         1.56 o                         
  -6  11   5         13.36         13.87         1.36 o                         
  -5  11   5       1360.22       1328.07        15.52 o                         
  -4  11   5        135.18        149.95         2.97 o                         
  -3  11   5          6.95          4.98         0.68 o                         
  -2  11   5         82.42         93.42         2.51 o                         
  -1  11   5        205.05        174.39         2.58 o                         
   0  11   5         15.88         22.89         0.94 o                         
   1  11   5         58.61         69.59         1.85 o                         
   2  11   5         40.00         52.65         1.79 o                         
   3  11   5         54.77         50.02         1.69 o                         
   4  11   5        284.28        277.35         4.28 o                         
   5  11   5        624.81        593.33         7.96 o                         
   6  11   5         63.50         66.46         2.60 o                         
   7  11   5          8.29          6.68         1.12 o                         
   8  11   5          6.07          6.62         1.31 o                         
   9  11   5        123.47        123.49         9.21 o                         
  10  11   5          0.07          7.32         5.10 o                         
 -11  12   5          1.50          4.43         4.28 o                         
 -10  12   5         44.03         47.51         5.10 o                         
  -9  12   5         18.39         20.17         2.94 o                         
  -8  12   5         29.22         31.26         2.10 o                         
  -7  12   5          7.34          7.32         1.15 o                         
  -6  12   5        168.84        170.78         4.41 o                         
  -5  12   5        554.03        516.34         6.84 o                         
  -4  12   5        786.23        702.11         8.22 o                         
  -3  12   5         80.74         88.02         2.25 o                         
  -2  12   5        156.43        160.91         2.54 o                         
  -1  12   5         13.44         13.35         0.75 o                         
   0  12   5         87.69         95.40         2.87 o                         
   1  12   5         19.17         21.69         1.04 o                         
   2  12   5        245.43        244.92         3.82 o                         
   3  12   5         20.91         19.52         1.26 o                         
   4  12   5         57.22         64.74         2.07 o                         
   5  12   5         31.87         39.17         1.75 o                         
   6  12   5         10.98         11.79         1.36 o                         
   7  12   5        136.84        144.67         3.92 o                         
   8  12   5          1.75          3.99         1.63 o                         
   9  12   5          0.16          0.38         2.63 o                         
  10  12   5          6.09          9.56         6.41 o                         
 -11  13   5         34.63         36.37        21.11 o                         
 -10  13   5          2.51          8.16         2.84 o                         
  -9  13   5         36.96         37.40         3.64 o                         
  -8  13   5        176.86        189.04         5.69 o                         
  -7  13   5        147.63        142.28         4.10 o                         
  -6  13   5         52.71         49.54         2.11 o                         
  -5  13   5         24.69         20.40         1.27 o                         
  -4  13   5        281.98        253.97         4.02 o                         
  -3  13   5         57.98         66.29         2.11 o                         
  -2  13   5          0.30         -0.23         0.46 o                         
  -1  13   5        499.07        478.50         5.66 o                         
   0  13   5         32.42         30.15         1.42 o                         
   1  13   5        626.34        591.27         7.43 o                         
   2  13   5         10.45         16.55         0.92 o                         
   3  13   5        200.91        179.75         3.33 o                         
   4  13   5         32.48         47.58         1.79 o                         
   5  13   5         38.12         34.63         1.72 o                         
   6  13   5          2.48          4.47         0.99 o                         
   7  13   5        144.25        151.19         4.59 o                         
   8  13   5         30.53         34.46         3.73 o                         
   9  13   5          0.44          5.92         3.35 o                         
  10  13   5          0.13          8.14         5.55 o                         
 -10  14   5         15.90         13.83         3.58 o                         
  -9  14   5         23.75         29.74         3.57 o                         
  -8  14   5         50.94         58.96         3.50 o                         
  -7  14   5          7.28          5.34         1.07 o                         
  -6  14   5          6.85          4.82         1.01 o                         
  -5  14   5        282.81        261.65         4.39 o                         
  -4  14   5        122.01        127.98         3.36 o                         
  -3  14   5          5.73          7.97         0.80 o                         
  -2  14   5         52.13         43.30         1.51 o                         
  -1  14   5        123.87        133.07         2.60 o                         
   0  14   5       1909.89       1785.94        19.69 o                         
   1  14   5         95.28         91.41         2.44 o                         
   2  14   5        332.00        335.88         4.57 o                         
   3  14   5          5.33          2.69         0.75 o                         
   4  14   5         80.42         67.09         2.48 o                         
   5  14   5         19.28         20.03         1.36 o                         
   6  14   5        120.91        124.13         3.65 o                         
   7  14   5          2.50          2.79         1.08 o                         
   8  14   5         67.61         73.55         5.20 o                         
   9  14   5          5.19          9.46         3.20 o                         
  10  14   5         11.51         11.53         6.39 o                         
 -10  15   5          6.25         15.23         4.46 o                         
  -9  15   5          6.26          9.71         2.75 o                         
  -8  15   5         61.45         63.30         4.60 o                         
  -7  15   5         69.65         67.94         3.05 o                         
  -6  15   5         31.64         26.74         1.62 o                         
  -5  15   5        182.30        181.66         3.70 o                         
  -4  15   5          2.70          3.17         0.72 o                         
  -3  15   5       1122.61       1097.80        12.34 o                         
  -2  15   5          0.02         -0.57         0.57 o                         
  -1  15   5         29.26         29.17         1.34 o                         
   0  15   5        108.23         90.92         2.68 o                         
   1  15   5       2254.25       2172.53        23.76 o                         
   2  15   5        494.45        480.99         6.13 o                         
   3  15   5         21.86         24.30         1.37 o                         
   4  15   5         30.98         29.73         1.53 o                         
   5  15   5         93.74         93.96         3.10 o                         
   6  15   5          6.32          5.75         1.17 o                         
   7  15   5        131.79        138.82         4.67 o                         
   8  15   5          9.72         13.38         2.78 o                         
   9  15   5          1.41         11.19         3.64 o                         
 -10  16   5         10.49         14.32         3.92 o                         
  -9  16   5          6.01         13.02         3.24 o                         
  -8  16   5          6.96          7.01         1.92 o                         
  -7  16   5         25.49         23.61         2.14 o                         
  -6  16   5         11.25          8.21         0.92 o                         
  -5  16   5         45.49         35.40         1.98 o                         
  -4  16   5         14.13          8.57         0.93 o                         
  -3  16   5          7.27         11.26         0.96 o                         
  -2  16   5          0.34          0.79         0.69 o                         
  -1  16   5        471.21        466.84         6.62 o                         
   0  16   5        566.95        552.96         7.28 o                         
   1  16   5       1130.78       1023.88        12.03 o                         
   2  16   5          2.72          1.55         0.63 o                         
   3  16   5          8.36          6.07         0.92 o                         
   4  16   5         13.97         12.45         1.18 o                         
   5  16   5         14.18         15.69         1.39 o                         
   6  16   5          1.11          1.07         1.03 o                         
   7  16   5        207.05        209.05         6.38 o                         
   8  16   5         12.70         12.70         2.61 o                         
   9  16   5         29.99         40.55         6.13 o                         
 -10  17   5          7.52         10.81         3.92 o                         
  -9  17   5         38.22         39.59         4.40 o                         
  -8  17   5         12.36         12.07         2.83 o                         
  -7  17   5         15.36         11.64         1.56 o                         
  -6  17   5        480.23        492.06         7.87 o                         
  -5  17   5         80.88         81.01         2.66 o                         
  -4  17   5         17.78         21.40         1.36 o                         
  -3  17   5         66.82         57.37         1.99 o                         
  -2  17   5          3.05          3.69         0.79 o                         
  -1  17   5        417.38        425.28         6.05 o                         
   0  17   5        535.02        487.28         7.14 o                         
   1  17   5         41.81         41.31         1.71 o                         
   2  17   5         24.58         19.11         1.19 o                         
   3  17   5          1.67          0.58         0.75 o                         
   4  17   5        114.46        107.01         3.27 o                         
   5  17   5        176.89        175.77         4.89 o                         
   6  17   5         35.21         31.24         2.00 o                         
   7  17   5          0.14          3.63         1.63 o                         
   8  17   5         57.90         56.57         5.72 o                         
   9  17   5          0.00          7.13         5.14 o                         
 -10  18   5         47.59         91.28        27.38 o                         
  -9  18   5        124.12        117.68         8.71 o                         
  -8  18   5         19.84         22.96         3.71 o                         
  -7  18   5         99.11         96.18         4.73 o                         
  -6  18   5          0.94          2.28         1.14 o                         
  -5  18   5        138.17        138.81         4.08 o                         
  -4  18   5          0.89         -0.49         0.72 o                         
  -3  18   5        382.23        342.57         5.15 o                         
  -2  18   5          3.34          1.92         0.86 o                         
  -1  18   5          5.68          6.27         0.89 o                         
   0  18   5         23.75         22.80         1.47 o                         
   1  18   5        511.65        433.10         6.17 o                         
   2  18   5         65.37         72.10         2.35 o                         
   3  18   5        103.83        104.50         3.15 o                         
   4  18   5          0.33         -0.73         0.73 o                         
   5  18   5         27.20         30.12         1.90 o                         
   6  18   5          7.58          9.29         1.43 o                         
   7  18   5          2.31          0.86         1.70 o                         
   8  18   5          5.53          8.86         2.79 o                         
   9  18   5         28.04         40.52        10.40 o                         
  -9  19   5         67.49         62.65         7.50 o                         
  -8  19   5        142.49        140.13         9.05 o                         
  -7  19   5         52.79         53.96         4.10 o                         
  -6  19   5         52.26         55.31         2.93 o                         
  -5  19   5         51.46         54.57         2.40 o                         
  -4  19   5         58.77         71.05         2.65 o                         
  -3  19   5        111.01        103.72         2.88 o                         
  -2  19   5          2.65          1.72         0.81 o                         
  -1  19   5          1.03         -0.14         0.66 o                         
   0  19   5        111.38        112.56         3.65 o                         
   1  19   5          3.08          1.47         0.73 o                         
   2  19   5         56.46         63.69         2.19 o                         
   3  19   5         58.08         69.77         2.55 o                         
   4  19   5         46.14         39.27         2.05 o                         
   5  19   5          0.09         -0.36         0.91 o                         
   6  19   5        471.24        441.56         8.17 o                         
   7  19   5         62.93         74.41         4.98 o                         
   8  19   5          5.93          8.72         2.95 o                         
   9  19   5         19.18         10.12         5.88 o                         
  -9  20   5        103.05        105.06         9.26 o                         
  -8  20   5        120.44        111.15         7.09 o                         
  -7  20   5         97.88         96.56         6.06 o                         
  -6  20   5         12.35         11.43         1.72 o                         
  -5  20   5         53.02         50.34         2.56 o                         
  -4  20   5         27.47         26.85         1.71 o                         
  -3  20   5         28.94         31.70         1.67 o                         
  -2  20   5         23.11         21.17         1.40 o                         
  -1  20   5        144.54        143.84         3.32 o                         
   0  20   5          0.80          1.05         0.72 o                         
   1  20   5         12.78         10.39         1.04 o                         
   2  20   5         57.51         57.68         2.12 o                         
   3  20   5         19.59         18.50         1.48 o                         
   4  20   5        124.88        147.50         5.31 o                         
   5  20   5        100.35        105.13         4.24 o                         
   6  20   5        121.21        121.86         5.19 o                         
   7  20   5         29.43         39.98         5.08 o                         
   8  20   5         20.63         22.54         4.30 o                         
  -9  21   5         37.45         42.09         6.19 o                         
  -8  21   5         75.21         84.29         6.67 o                         
  -7  21   5         36.29         43.16         4.02 o                         
  -6  21   5        193.15        195.66         6.50 o                         
  -5  21   5        180.04        173.29         4.97 o                         
  -4  21   5         33.39         32.40         2.01 o                         
  -3  21   5        154.34        159.08         3.83 o                         
  -2  21   5         17.94         21.35         1.40 o                         
  -1  21   5         77.22         76.74         2.59 o                         
   0  21   5          6.03          6.96         1.07 o                         
   1  21   5         28.75         32.12         1.69 o                         
   2  21   5          0.08         -0.66         0.66 o                         
   3  21   5        105.16        100.36         3.39 o                         
   4  21   5         44.30         43.51         2.31 o                         
   5  21   5         59.91         61.98         2.98 o                         
   6  21   5         12.68          9.98         2.44 o                         
   7  21   5        163.71        159.75        10.00 o                         
   8  21   5          1.79          4.61         3.93 o                         
  -8  22   5          1.27          2.35         3.57 o                         
  -7  22   5        346.93        355.63        13.69 o                         
  -6  22   5         18.43         21.16         3.61 o                         
  -5  22   5          7.26         10.34         1.68 o                         
  -4  22   5        110.94        111.20         3.84 o                         
  -3  22   5          0.50         -0.15         0.84 o                         
  -2  22   5        100.90        106.05         2.94 o                         
  -1  22   5         33.68         36.10         1.87 o                         
   0  22   5         72.76         86.54         2.80 o                         
   1  22   5          4.43          5.82         0.97 o                         
   2  22   5          6.27          4.02         0.92 o                         
   3  22   5          9.81         10.98         1.21 o                         
   4  22   5          5.47          5.49         1.28 o                         
   5  22   5         18.35         16.60         1.93 o                         
   6  22   5         12.54          9.67         2.87 o                         
   7  22   5         38.02         44.18         5.80 o                         
   8  22   5          2.48         12.62         6.52 o                         
  -8  23   5         22.39         23.00         4.81 o                         
  -7  23   5         33.62         34.86         4.77 o                         
  -6  23   5         16.82         18.70         2.68 o                         
  -5  23   5         17.02         22.02         2.82 o                         
  -4  23   5         44.94         44.67         2.46 o                         
  -3  23   5          1.14          2.20         1.02 o                         
  -2  23   5        341.23        327.63         5.78 o                         
  -1  23   5         12.81         12.80         1.24 o                         
   0  23   5        368.15        362.99         6.06 o                         
   1  23   5         12.33         12.37         1.36 o                         
   2  23   5         31.96         33.52         1.86 o                         
   3  23   5         71.18         75.72         3.26 o                         
   4  23   5          0.76          2.02         1.25 o                         
   5  23   5         27.72         36.33         3.25 o                         
   6  23   5         10.24         15.56         3.35 o                         
   7  23   5         50.16         64.27         7.94 o                         
  -8  24   5          6.55          8.38         3.68 o                         
  -7  24   5          0.02          5.90         2.85 o                         
  -6  24   5          6.03         10.99         2.47 o                         
  -5  24   5         60.32         68.68         4.32 o                         
  -4  24   5         41.55         40.16         3.06 o                         
  -3  24   5         67.86         65.22         2.67 o                         
  -2  24   5          5.22          5.01         0.85 o                         
  -1  24   5        305.16        313.06         5.49 o                         
   0  24   5         96.74        105.90         4.22 o                         
   1  24   5        137.00        127.67         3.92 o                         
   2  24   5         65.70         67.13         2.71 o                         
   3  24   5         91.87         91.63         3.85 o                         
   4  24   5          6.70          6.29         1.79 o                         
   5  24   5         26.23         27.61         3.87 o                         
   6  24   5          8.44         12.36         3.29 o                         
   7  24   5          5.00         12.98         4.45 o                         
  -7  25   5          3.99          7.10         2.72 o                         
  -6  25   5          1.26          3.80         2.00 o                         
  -5  25   5          8.88         12.25         2.28 o                         
  -4  25   5        460.29        444.88        10.67 o                         
  -3  25   5        355.69        342.12         8.16 o                         
  -2  25   5        113.17        115.73         4.26 o                         
  -1  25   5        139.88        135.45         4.56 o                         
   0  25   5         18.46         19.72         1.68 o                         
   1  25   5        180.52        192.92         5.32 o                         
   2  25   5          5.60          7.07         1.39 o                         
   3  25   5        264.18        234.78         7.36 o                         
   4  25   5         40.11         39.65         3.86 o                         
   5  25   5         39.47         41.09         5.69 o                         
   6  25   5          8.84         14.35         3.46 o                         
  -7  26   5          5.85          9.81         3.03 o                         
  -6  26   5         12.15         19.37         3.73 o                         
  -5  26   5          1.85          6.17         2.09 o                         
  -4  26   5         56.02         56.68         3.94 o                         
  -3  26   5          0.24          2.06         1.61 o                         
  -2  26   5         46.35         46.91         3.12 o                         
  -1  26   5          6.74          7.80         1.38 o                         
   0  26   5         13.88         11.42         2.02 o                         
   1  26   5          6.90          6.40         1.52 o                         
   2  26   5         19.70         20.95         2.41 o                         
   3  26   5        207.56        207.29         7.68 o                         
   4  26   5         93.23         89.65         6.87 o                         
   5  26   5        119.77        109.02         7.86 o                         
   6  26   5          3.48         12.89         4.85 o                         
  -6  27   5         23.05         27.97         3.79 o                         
  -5  27   5          1.42          2.06         2.00 o                         
  -4  27   5         24.61         29.41         3.13 o                         
  -3  27   5         29.77         28.40         2.76 o                         
  -2  27   5          7.26          8.43         1.91 o                         
  -1  27   5         13.00         12.03         1.95 o                         
   0  27   5         13.89         12.60         2.01 o                         
   1  27   5          2.40          2.19         0.94 o                         
   2  27   5          0.24          1.88         1.62 o                         
   3  27   5         17.14         20.16         3.70 o                         
   4  27   5         39.51         39.51         4.36 o                         
   5  27   5         27.62         29.24         5.10 o                         
  -6  28   5         22.71         21.60         3.62 o                         
  -5  28   5          0.54          4.64         2.43 o                         
  -4  28   5        126.48        130.27         6.71 o                         
  -3  28   5         36.95         33.21         3.25 o                         
  -2  28   5         18.66         18.46         3.40 o                         
  -1  28   5          0.39         -1.43         1.43 o                         
   0  28   5          8.70          6.13         1.55 o                         
   1  28   5          2.56          7.74         2.31 o                         
   2  28   5         62.25         69.75         4.97 o                         
   3  28   5          0.44          2.43         2.00 o                         
   4  28   5         66.26         63.66         7.12 o                         
   5  28   5         46.32         46.90         6.86 o                         
  -5  29   5          4.05          6.05         2.45 o                         
  -4  29   5         14.16         17.03         3.23 o                         
  -3  29   5          0.00          4.97         2.05 o                         
  -2  29   5          0.89          4.74         1.85 o                         
  -1  29   5         30.78         30.63         3.48 o                         
   0  29   5          7.02         10.37         2.23 o                         
   1  29   5          1.10          4.06         2.07 o                         
   2  29   5         67.56         71.58         5.80 o                         
   3  29   5          0.17          1.47         2.04 o                         
   4  29   5          0.58          9.16         3.18 o                         
  -4  30   5          0.88          8.56         2.58 o                         
  -3  30   5          1.40          5.53         2.92 o                         
  -2  30   5         11.12         12.46         2.83 o                         
  -1  30   5         75.40         76.88         5.53 o                         
   0  30   5          0.63          5.14         2.28 o                         
   1  30   5        109.02         90.31         7.06 o                         
   2  30   5          0.19          6.11         3.27 o                         
   3  30   5         22.21         23.29         5.07 o                         
  -3  31   5         46.20         46.10         4.85 o                         
  -2  31   5          2.07          4.42         2.94 o                         
  -1  31   5         82.60         75.42         6.89 o                         
   0  31   5          4.52          7.96         3.09 o                         
   1  31   5         27.04         22.76         3.79 o                         
   2  31   5         95.77        103.23         7.82 o                         
  -1  32   5        154.69        144.51         8.55 o                         
   0  32   5          1.89         10.18         2.94 o                         
 -10   0   6         46.48         50.54         5.98 o                         
  -8   0   6         14.90         14.28         1.97 o                         
  -6   0   6        424.31        448.32         8.17 o                         
  -4   0   6       6527.02       7306.00       267.74 o                         
  -2   0   6       5378.38       5756.59       251.00 o                         
   0   0   6       9733.40       9840.70       338.38 o                         
   2   0   6       4845.25       5062.94       164.45 o                         
   4   0   6        170.86        148.18         3.88 o                         
   6   0   6        329.05        327.96         7.15 o                         
   8   0   6        151.97        145.26         5.56 o                         
  10   0   6          4.99          5.21        11.98 o                         
 -11   1   6          2.66          6.83         2.43 o                         
 -10   1   6         29.88         34.63         3.47 o                         
  -9   1   6         53.26         56.78         2.41 o                         
  -8   1   6         98.65         91.50         2.78 o                         
  -7   1   6          8.36         11.89         1.04 o                         
  -6   1   6        226.18        208.73         3.93 o                         
  -5   1   6         35.49         20.49         1.19 o                         
  -4   1   6        294.98        267.67         4.21 o                         
  -3   1   6        122.60        119.13         3.61 o                         
  -2   1   6        321.13        338.23         4.49 o                         
  -1   1   6       6751.09       7202.20       167.80 o                         
   0   1   6      26853.55      27509.91       643.11 o                         
   1   1   6       2504.12       2789.62       159.87 o                         
   2   1   6       1337.91       1519.69        29.45 o                         
   3   1   6        988.68       1023.90        12.85 o                         
   4   1   6        476.42        486.08         6.54 o                         
   5   1   6        210.23        206.87         3.33 o                         
   6   1   6         19.34         20.48         1.21 o                         
   7   1   6          4.98          8.58         1.01 o                         
   8   1   6          4.58          7.26         1.19 o                         
   9   1   6          1.33          4.26         1.48 o                         
  10   1   6          3.69          7.93         3.60 o                         
  11   1   6         14.81         22.82         8.56 o                         
 -11   2   6        101.63        111.48         7.00 o                         
 -10   2   6         56.55         54.76         4.08 o                         
  -9   2   6          8.00          4.56         0.94 o                         
  -8   2   6        195.06        192.03         5.56 o                         
  -7   2   6         23.09         38.22         1.62 o                         
  -6   2   6        382.62        307.15         4.52 o                         
  -5   2   6        134.50        151.31         3.53 o                         
  -4   2   6       1071.11       1165.02        13.20 o                         
  -3   2   6       1027.82       1109.87        12.40 o                         
  -2   2   6        464.38        450.38         5.74 o                         
  -1   2   6        233.62        208.49         3.02 o                         
   0   2   6       1143.21       1118.75        16.10 o                         
   1   2   6         20.86         18.66         0.72 o                         
   2   2   6       1736.64       1893.83        49.18 o                         
   3   2   6        113.60         94.57         2.39 o                         
   4   2   6        113.30        135.83         2.57 o                         
   5   2   6        423.48        405.36         5.65 o                         
   6   2   6          5.45          2.90         0.72 o                         
   7   2   6         50.28         50.93         2.17 o                         
   8   2   6          4.84          5.20         1.29 o                         
   9   2   6          9.65          7.93         1.77 o                         
  10   2   6          6.49          7.28         4.85 o                         
  11   2   6          0.09          4.81         6.11 o                         
 -11   3   6          0.34          4.66         2.45 o                         
 -10   3   6         41.21         43.90         3.91 o                         
  -9   3   6         43.03         43.74         2.37 o                         
  -8   3   6         20.71         23.83         1.54 o                         
  -7   3   6        117.80        115.66         3.05 o                         
  -6   3   6        743.50        725.80         8.49 o                         
  -5   3   6          0.74          2.93         0.67 o                         
  -4   3   6        606.54        635.53         7.97 o                         
  -3   3   6        253.89        252.77         3.60 o                         
  -2   3   6       1182.51       1272.26        14.29 o                         
  -1   3   6        701.50        689.37         8.29 o                         
   0   3   6        327.89        305.81         4.01 o                         
   1   3   6        258.18        237.00         3.19 o                         
   2   3   6       1177.86       1334.04        18.11 o                         
   3   3   6         93.49         84.45         2.60 o                         
   4   3   6       1310.21       1295.58        17.24 o                         
   5   3   6         36.73         39.86         1.56 o                         
   6   3   6          1.59          2.17         0.76 o                         
   7   3   6         58.80         60.53         2.11 o                         
   8   3   6        225.11        225.72         6.93 o                         
   9   3   6          3.68          2.41         1.75 o                         
  10   3   6          2.05          8.81         4.15 o                         
  11   3   6          4.40         11.48         6.95 o                         
 -11   4   6        186.63        171.23         8.83 o                         
 -10   4   6         25.66         25.74         3.35 o                         
  -9   4   6         44.57         44.60         2.41 o                         
  -8   4   6        184.50        193.35         4.81 o                         
  -7   4   6        368.98        378.25         5.90 o                         
  -6   4   6          0.03         -0.69         0.69 o                         
  -5   4   6        270.80        256.89         3.85 o                         
  -4   4   6       1286.32       1371.21        15.56 o                         
  -3   4   6        460.34        520.33         6.37 o                         
  -2   4   6        351.70        422.34         4.99 o                         
  -1   4   6          5.17          6.99         0.51 o                         
   0   4   6         86.21         82.35         1.47 o                         
   1   4   6        100.87        123.17         1.94 o                         
   2   4   6       1389.23       1484.36        21.43 o                         
   3   4   6          4.07          6.18         0.64 o                         
   4   4   6        565.44        544.74         8.07 o                         
   5   4   6          0.00         -0.65         0.65 o                         
   6   4   6       1038.13       1018.63        13.81 o                         
   7   4   6         10.43          9.68         1.20 o                         
   8   4   6         59.23         53.24         3.08 o                         
   9   4   6          0.19          1.10         1.62 o                         
  10   4   6          2.67          0.09         3.60 o                         
  11   4   6          6.56         10.31         6.48 o                         
 -11   5   6         89.09         99.98         6.79 o                         
 -10   5   6          0.49          1.16         2.07 o                         
  -9   5   6          0.94          1.28         0.74 o                         
  -8   5   6         17.41         17.68         1.45 o                         
  -7   5   6         65.80         68.54         2.41 o                         
  -6   5   6         20.36         24.21         1.44 o                         
  -5   5   6        358.91        385.16         5.43 o                         
  -4   5   6        478.08        494.62         6.48 o                         
  -3   5   6        488.16        526.89         6.66 o                         
  -2   5   6          1.26          2.66         0.49 o                         
  -1   5   6          6.74          7.13         0.54 o                         
   0   5   6       1651.50       1650.11        35.60 o                         
   1   5   6       3200.00       3147.27        99.26 o                         
   2   5   6        703.75        821.46        10.44 o                         
   3   5   6        158.70        201.04         3.34 o                         
   4   5   6        352.47        335.38         5.49 o                         
   5   5   6         97.95        111.86         3.05 o                         
   6   5   6         18.10         19.31         1.63 o                         
   7   5   6          0.19          0.67         0.77 o                         
   8   5   6         35.81         34.92         2.37 o                         
   9   5   6          8.20          5.85         1.73 o                         
  10   5   6         72.72         62.70         8.62 o                         
 -11   6   6         39.87         40.34         5.10 o                         
 -10   6   6        104.63        104.82         6.44 o                         
  -9   6   6         54.51         55.53         2.93 o                         
  -8   6   6         17.82         12.49         1.18 o                         
  -7   6   6        988.15        922.02        12.07 o                         
  -6   6   6        427.33        427.98         6.06 o                         
  -5   6   6         55.23         62.85         2.07 o                         
  -4   6   6        191.76        177.91         3.34 o                         
  -3   6   6        576.34        592.04         7.07 o                         
  -2   6   6          9.73          8.07         0.63 o                         
  -1   6   6        929.56       1028.61        11.12 o                         
   0   6   6        253.76        303.98         3.66 o                         
   1   6   6       7658.90       8176.63       179.44 o                         
   2   6   6        137.40        142.08         2.45 o                         
   3   6   6         49.23         71.90         1.94 o                         
   4   6   6          0.92          0.13         0.48 o                         
   5   6   6        154.05        166.72         3.56 o                         
   6   6   6        648.70        626.89         9.65 o                         
   7   6   6         29.23         30.58         1.88 o                         
   8   6   6         12.17          8.82         1.28 o                         
   9   6   6         30.25         40.91         4.69 o                         
  10   6   6          1.89         13.40         5.38 o                         
 -11   7   6         15.93         22.85         4.51 o                         
 -10   7   6         15.74         14.37         3.51 o                         
  -9   7   6          4.22          4.67         0.97 o                         
  -8   7   6         27.09         29.56         1.88 o                         
  -7   7   6        169.78        175.88         4.74 o                         
  -6   7   6         25.05         23.79         1.39 o                         
  -5   7   6         59.54         62.69         2.01 o                         
  -4   7   6          2.88          3.48         0.70 o                         
  -3   7   6       1681.51       1742.08        19.24 o                         
  -2   7   6         58.49         66.65         1.70 o                         
  -1   7   6       1161.00       1259.22        14.18 o                         
   0   7   6        271.81        247.26         3.30 o                         
   1   7   6         11.08         17.16         0.81 o                         
   2   7   6        592.54        622.72         7.78 o                         
   3   7   6        416.71        446.73         5.86 o                         
   4   7   6        135.54        131.84         3.71 o                         
   5   7   6          1.16          0.87         0.69 o                         
   6   7   6          5.43          4.89         0.90 o                         
   7   7   6         19.73         16.46         1.53 o                         
   8   7   6          7.00          4.62         1.30 o                         
   9   7   6        210.17        217.42        12.95 o                         
  10   7   6          0.06          7.16         4.36 o                         
 -11   8   6          0.28          5.24         3.73 o                         
 -10   8   6          0.25         -0.15         2.21 o                         
  -9   8   6          3.71          4.74         1.23 o                         
  -8   8   6        104.14        101.28         3.51 o                         
  -7   8   6         62.40         59.63         2.35 o                         
  -6   8   6        284.08        266.96         4.39 o                         
  -5   8   6          4.13          3.71         0.89 o                         
  -4   8   6          4.35          1.03         0.65 o                         
  -3   8   6         86.02         94.82         2.81 o                         
  -2   8   6         69.81         69.44         2.75 o                         
  -1   8   6          3.84          3.67         0.49 o                         
   0   8   6        907.66        979.95        10.82 o                         
   1   8   6        641.29        723.11         8.34 o                         
   2   8   6       1230.30       1344.62        16.41 o                         
   3   8   6        237.15        241.18         3.70 o                         
   4   8   6         32.03         26.96         1.40 o                         
   5   8   6         32.81         33.88         1.59 o                         
   6   8   6        212.72        194.26         4.28 o                         
   7   8   6         19.25         17.31         1.57 o                         
   8   8   6          8.17          8.70         1.88 o                         
   9   8   6        129.46        148.36         9.86 o                         
  10   8   6          8.46         17.28         6.27 o                         
 -11   9   6        115.67        106.78        13.95 o                         
 -10   9   6          9.22          8.43         3.24 o                         
  -9   9   6          7.03          8.64         1.78 o                         
  -8   9   6         61.88         66.86         2.99 o                         
  -7   9   6          5.31          6.16         1.23 o                         
  -6   9   6        106.75        113.26         3.03 o                         
  -5   9   6        487.23        483.00         6.65 o                         
  -4   9   6          3.63          5.15         0.82 o                         
  -3   9   6         27.93         34.00         1.38 o                         
  -2   9   6        191.56        209.01         2.99 o                         
  -1   9   6        151.66        165.24         2.65 o                         
   0   9   6       2227.44       2389.51        34.06 o                         
   1   9   6         63.76         59.37         1.75 o                         
   2   9   6        740.68        735.09         9.53 o                         
   3   9   6        952.57        947.13        11.18 o                         
   4   9   6        670.74        636.53         8.09 o                         
   5   9   6          4.33          6.18         0.86 o                         
   6   9   6        175.94        179.59         4.08 o                         
   7   9   6          7.91          8.38         1.28 o                         
   8   9   6         14.92         14.90         1.80 o                         
   9   9   6         17.37         21.32         5.09 o                         
  10   9   6          1.91         12.25         5.24 o                         
 -11  10   6         35.04         43.55         8.51 o                         
 -10  10   6         34.25         33.03         4.20 o                         
  -9  10   6         39.15         31.54         2.96 o                         
  -8  10   6          6.04          4.50         0.91 o                         
  -7  10   6        167.05        168.92         3.97 o                         
  -6  10   6        424.87        416.46         6.01 o                         
  -5  10   6        342.56        321.78         4.82 o                         
  -4  10   6          5.01          4.15         0.79 o                         
  -3  10   6         16.51         18.38         1.08 o                         
  -2  10   6        852.12        831.84         9.57 o                         
  -1  10   6         36.57         43.46         1.42 o                         
   0  10   6       1900.30       2097.55        26.86 o                         
   1  10   6       1160.71       1188.26        14.09 o                         
   2  10   6          0.20          1.27         0.53 o                         
   3  10   6        112.74        120.25         2.51 o                         
   4  10   6         21.30         26.21         1.25 o                         
   5  10   6         76.93         75.13         2.40 o                         
   6  10   6        214.51        198.58         5.67 o                         
   7  10   6         13.24         16.50         1.61 o                         
   8  10   6          3.85          4.72         1.40 o                         
   9  10   6         43.72         39.01         8.57 o                         
  10  10   6          7.59         18.35         5.71 o                         
 -11  11   6         83.50         83.09         8.97 o                         
 -10  11   6         23.95         24.78         4.00 o                         
  -9  11   6         19.82         12.37         2.23 o                         
  -8  11   6         15.31         12.51         1.58 o                         
  -7  11   6        103.08        106.13         3.91 o                         
  -6  11   6        119.48        109.99         3.25 o                         
  -5  11   6        558.48        557.95         7.67 o                         
  -4  11   6        316.94        285.48         4.12 o                         
  -3  11   6          7.98          3.94         0.68 o                         
  -2  11   6       1590.57       1594.71        17.39 o                         
  -1  11   6       1449.62       1468.58        15.71 o                         
   0  11   6          0.79          1.34         0.49 o                         
   1  11   6         10.96         12.44         0.80 o                         
   2  11   6        200.08        198.49         3.41 o                         
   3  11   6          1.61          2.66         0.63 o                         
   4  11   6       1083.04        981.14        11.82 o                         
   5  11   6         10.77         10.66         1.06 o                         
   6  11   6         44.65         50.63         2.39 o                         
   7  11   6        137.95        143.04         4.50 o                         
   8  11   6        178.22        195.93         7.72 o                         
   9  11   6         48.25         58.41         6.86 o                         
  10  11   6         14.51         16.62         6.23 o                         
 -11  12   6          1.36          8.73         4.57 o                         
 -10  12   6         19.29         21.13         3.83 o                         
  -9  12   6         17.67         13.57         2.84 o                         
  -8  12   6         76.52         80.54         3.55 o                         
  -7  12   6          8.89          8.11         1.14 o                         
  -6  12   6         57.37         58.62         2.31 o                         
  -5  12   6         15.97         15.73         1.16 o                         
  -4  12   6         41.66         39.70         1.55 o                         
  -3  12   6        280.89        280.51         4.10 o                         
  -2  12   6         91.06         88.50         2.89 o                         
  -1  12   6       1113.70       1135.83        12.25 o                         
   0  12   6          9.40          9.24         0.71 o                         
   1  12   6          2.57          5.75         0.68 o                         
   2  12   6          2.51          1.14         0.55 o                         
   3  12   6         74.92         65.46         2.28 o                         
   4  12   6          2.63          5.50         0.82 o                         
   5  12   6        522.46        496.36         7.10 o                         
   6  12   6         81.62        105.51         3.29 o                         
   7  12   6         76.28         79.01         3.40 o                         
   8  12   6         35.28         37.40         3.65 o                         
   9  12   6         52.74         58.58         7.80 o                         
  10  12   6          4.55          7.61         5.91 o                         
 -10  13   6        205.67        201.35        14.45 o                         
  -9  13   6          0.48          0.48         1.89 o                         
  -8  13   6         48.04         51.36         2.94 o                         
  -7  13   6         12.35         14.60         1.45 o                         
  -6  13   6          0.05          0.39         0.77 o                         
  -5  13   6          4.11          4.00         1.04 o                         
  -4  13   6          4.33          2.98         0.78 o                         
  -3  13   6         81.32         94.66         2.55 o                         
  -2  13   6         14.24         14.63         0.91 o                         
  -1  13   6         42.78         37.64         1.30 o                         
   0  13   6        239.59        262.67         4.02 o                         
   1  13   6         74.46         79.78         2.13 o                         
   2  13   6          2.56          1.43         0.62 o                         
   3  13   6        928.64        903.63        11.26 o                         
   4  13   6         94.93         88.25         2.75 o                         
   5  13   6         39.17         33.10         1.65 o                         
   6  13   6          4.03          4.15         1.02 o                         
   7  13   6          5.40          4.76         1.10 o                         
   8  13   6          0.19          4.10         2.25 o                         
   9  13   6          8.04         12.97         3.71 o                         
  10  13   6          5.21         16.01         6.26 o                         
 -10  14   6          2.75          8.01         3.45 o                         
  -9  14   6         17.00         16.21         2.96 o                         
  -8  14   6         19.96         16.07         2.05 o                         
  -7  14   6        184.71        192.84         5.22 o                         
  -6  14   6        474.63        433.17         7.14 o                         
  -5  14   6          5.35          3.14         0.79 o                         
  -4  14   6         12.49         16.44         1.22 o                         
  -3  14   6         23.11         30.26         1.41 o                         
  -2  14   6        330.21        288.83         4.02 o                         
  -1  14   6        415.49        374.49         4.76 o                         
   0  14   6        933.95        952.47        11.88 o                         
   1  14   6        273.96        269.50         4.23 o                         
   2  14   6       1197.20       1149.90        13.71 o                         
   3  14   6        145.68        154.59         3.52 o                         
   4  14   6        225.12        220.38         3.93 o                         
   5  14   6        118.60        113.18         3.24 o                         
   6  14   6        678.37        619.82         9.01 o                         
   7  14   6          0.05          0.35         0.84 o                         
   8  14   6          9.63         14.48         2.89 o                         
   9  14   6          2.86          8.09         3.45 o                         
 -10  15   6         16.13         14.81         4.47 o                         
  -9  15   6         30.83         39.30         4.52 o                         
  -8  15   6         26.92         34.52         2.86 o                         
  -7  15   6          0.39          0.45         0.65 o                         
  -6  15   6         21.86         14.88         1.29 o                         
  -5  15   6         38.24         40.04         1.81 o                         
  -4  15   6        761.96        668.82         8.61 o                         
  -3  15   6        592.15        520.75         6.93 o                         
  -2  15   6         69.19         70.97         2.09 o                         
  -1  15   6          6.97          3.32         0.69 o                         
   0  15   6        206.19        193.16         3.61 o                         
   1  15   6       2601.65       2442.59        27.69 o                         
   2  15   6        134.83        130.78         3.66 o                         
   3  15   6          0.70         -0.62         0.78 o                         
   4  15   6         34.89         33.66         1.57 o                         
   5  15   6        108.62        105.12         2.93 o                         
   6  15   6         12.97         11.98         1.41 o                         
   7  15   6          0.99          2.52         1.31 o                         
   8  15   6         23.33         29.22         3.67 o                         
   9  15   6          0.66          7.12         3.88 o                         
 -10  16   6          4.95          7.41         4.49 o                         
  -9  16   6          1.47          2.50         2.34 o                         
  -8  16   6         92.35         97.20         5.14 o                         
  -7  16   6         30.22         35.60         2.25 o                         
  -6  16   6          4.89          4.60         1.14 o                         
  -5  16   6         21.22         15.90         1.35 o                         
  -4  16   6          8.53          4.46         0.79 o                         
  -3  16   6        149.47        119.08         2.88 o                         
  -2  16   6        241.67        179.70         3.50 o                         
  -1  16   6        193.91        206.00         3.76 o                         
   0  16   6       3364.10       3212.09        38.30 o                         
   1  16   6        451.29        475.94         6.43 o                         
   2  16   6        600.22        555.67         7.97 o                         
   3  16   6         43.07         35.89         1.89 o                         
   4  16   6        120.27        117.38         3.15 o                         
   5  16   6          5.45          4.04         0.96 o                         
   6  16   6          2.78          1.67         1.05 o                         
   7  16   6         22.47         21.82         3.58 o                         
   8  16   6         34.92         33.22         4.16 o                         
   9  16   6          7.93          6.15         4.28 o                         
 -10  17   6         14.85         10.23         3.73 o                         
  -9  17   6         23.12          7.47         2.76 o                         
  -8  17   6         25.38         29.19         3.86 o                         
  -7  17   6        129.48        122.88         4.74 o                         
  -6  17   6        442.75        424.41         6.95 o                         
  -5  17   6         10.22         12.43         1.30 o                         
  -4  17   6         11.65         15.88         1.19 o                         
  -3  17   6         75.08         56.51         1.94 o                         
  -2  17   6         57.88         81.13         2.59 o                         
  -1  17   6       2588.14       2339.65        28.48 o                         
   0  17   6         24.65         31.35         1.70 o                         
   1  17   6        168.28        152.82         3.47 o                         
   2  17   6         31.09         28.67         1.53 o                         
   3  17   6        237.45        214.19         4.38 o                         
   4  17   6         13.13         10.40         1.19 o                         
   5  17   6         38.73         36.94         2.02 o                         
   6  17   6          7.81          8.49         1.38 o                         
   7  17   6         71.35         80.07         5.90 o                         
   8  17   6          7.84         12.11         3.17 o                         
   9  17   6          0.43          0.97         4.82 o                         
  -9  18   6          2.16          5.98         3.22 o                         
  -8  18   6         13.45         15.45         3.16 o                         
  -7  18   6         79.82         77.12         4.00 o                         
  -6  18   6          3.42          3.46         1.13 o                         
  -5  18   6         93.57        113.97         3.30 o                         
  -4  18   6         52.08         59.02         2.23 o                         
  -3  18   6         30.78         34.25         1.98 o                         
  -2  18   6        114.46        110.61         3.01 o                         
  -1  18   6          1.72          1.98         0.76 o                         
   0  18   6          3.03          6.79         1.05 o                         
   1  18   6        234.51        209.19         3.82 o                         
   2  18   6         38.11         33.07         1.65 o                         
   3  18   6         58.82         47.18         2.24 o                         
   4  18   6         29.92         26.85         1.98 o                         
   5  18   6          3.84          3.52         1.04 o                         
   6  18   6         76.90         78.15         3.49 o                         
   7  18   6          2.41          2.47         1.87 o                         
   8  18   6          0.32          5.10         2.67 o                         
   9  18   6          3.17          9.28         5.85 o                         
  -9  19   6        147.02        154.89        11.28 o                         
  -8  19   6         41.35         52.88         6.17 o                         
  -7  19   6          3.44          2.35         1.34 o                         
  -6  19   6        211.01        214.42         5.89 o                         
  -5  19   6         17.27         18.78         1.52 o                         
  -4  19   6          1.68          1.00         0.88 o                         
  -3  19   6         59.51         59.98         2.37 o                         
  -2  19   6          0.54         -0.67         0.72 o                         
  -1  19   6         16.20         11.93         1.10 o                         
   0  19   6        559.31        534.08         7.83 o                         
   1  19   6        190.01        171.35         3.84 o                         
   2  19   6        146.51        142.18         3.20 o                         
   3  19   6          0.09         -0.74         0.80 o                         
   4  19   6          1.33          1.14         0.83 o                         
   5  19   6         45.79         45.86         2.59 o                         
   6  19   6         72.06         78.10         3.80 o                         
   7  19   6          0.16          3.63         2.34 o                         
   8  19   6         20.29         31.30         6.34 o                         
  -9  20   6          0.25          8.75         3.57 o                         
  -8  20   6          6.83          5.22         3.25 o                         
  -7  20   6          7.71          5.65         1.79 o                         
  -6  20   6          5.08          4.61         1.31 o                         
  -5  20   6          1.81          1.45         1.04 o                         
  -4  20   6         74.86         69.90         2.79 o                         
  -3  20   6          0.08         -0.71         0.71 o                         
  -2  20   6         55.05         46.83         2.05 o                         
  -1  20   6        103.99        110.98         3.98 o                         
   0  20   6          4.95          3.18         0.88 o                         
   1  20   6          2.83          2.29         0.75 o                         
   2  20   6          9.06          9.81         1.06 o                         
   3  20   6         30.87         30.57         1.95 o                         
   4  20   6          9.47          6.96         1.21 o                         
   5  20   6          0.46          1.14         1.14 o                         
   6  20   6         10.23         11.29         2.42 o                         
   7  20   6          0.11          2.89         2.35 o                         
   8  20   6          0.03          3.85         4.27 o                         
  -9  21   6         24.61         35.30         6.09 o                         
  -8  21   6         14.74         15.82         3.41 o                         
  -7  21   6          1.46          1.14         1.86 o                         
  -6  21   6         78.69         79.31         4.48 o                         
  -5  21   6          0.08          1.08         1.16 o                         
  -4  21   6         18.93         18.56         1.82 o                         
  -3  21   6          0.66          0.60         0.83 o                         
  -2  21   6          7.81          5.19         0.99 o                         
  -1  21   6        131.14        143.53         3.79 o                         
   0  21   6         60.28         63.46         2.53 o                         
   1  21   6          2.21          3.02         0.84 o                         
   2  21   6         58.77         56.20         2.30 o                         
   3  21   6        525.09        507.26         8.87 o                         
   4  21   6        149.03        144.67         5.20 o                         
   5  21   6          2.49          1.81         1.13 o                         
   6  21   6          0.01         -1.98         1.98 o                         
   7  21   6         62.03         69.01         5.60 o                         
   8  21   6         47.05         56.95        12.32 o                         
  -8  22   6          5.53         10.94         4.73 o                         
  -7  22   6         40.99         44.47         5.39 o                         
  -6  22   6          1.48          1.94         1.98 o                         
  -5  22   6        107.44        110.49         4.48 o                         
  -4  22   6          5.32          5.42         1.32 o                         
  -3  22   6          1.03          1.38         0.79 o                         
  -2  22   6         44.87         45.99         2.08 o                         
  -1  22   6         47.58         48.97         2.23 o                         
   0  22   6        448.49        419.65         6.57 o                         
   1  22   6         83.03         78.41         2.79 o                         
   2  22   6         74.92         75.21         2.67 o                         
   3  22   6          0.00          0.76         1.07 o                         
   4  22   6          0.16          0.19         0.97 o                         
   5  22   6          3.44          3.97         1.35 o                         
   6  22   6         84.17         84.77         5.76 o                         
   7  22   6        224.77        234.90        17.61 o                         
  -8  23   6          0.21         11.04         3.76 o                         
  -7  23   6          0.08          3.39         2.54 o                         
  -6  23   6         49.34         58.17         4.81 o                         
  -5  23   6         80.33         80.86         5.32 o                         
  -4  23   6        186.88        200.47         6.78 o                         
  -3  23   6          1.42          1.69         0.95 o                         
  -2  23   6         14.29         18.52         1.50 o                         
  -1  23   6          8.68          6.63         1.14 o                         
   0  23   6          7.34          8.04         1.20 o                         
   1  23   6         26.76         29.39         1.83 o                         
   2  23   6         36.67         32.26         2.06 o                         
   3  23   6         14.23         14.91         1.66 o                         
   4  23   6          4.96          5.05         1.78 o                         
   5  23   6          2.20          1.21         1.91 o                         
   6  23   6         22.40         27.87         4.24 o                         
   7  23   6          9.18         15.50         3.77 o                         
  -8  24   6          0.33          2.23         3.39 o                         
  -7  24   6          1.16          6.76         3.00 o                         
  -6  24   6          1.96          1.45         2.34 o                         
  -5  24   6        111.29        107.99         5.57 o                         
  -4  24   6          0.19         -0.53         1.40 o                         
  -3  24   6        104.98        120.89         4.62 o                         
  -2  24   6          0.03          0.65         0.61 o                         
  -1  24   6          5.94          9.85         1.22 o                         
   0  24   6         96.02        101.22         3.37 o                         
   1  24   6        219.60        211.90         5.62 o                         
   2  24   6         94.30         99.16         3.39 o                         
   3  24   6         56.58         60.74         3.74 o                         
   4  24   6         13.80         15.03         2.26 o                         
   5  24   6          1.40          1.08         2.18 o                         
   6  24   6         37.75         40.11         5.98 o                         
   7  24   6         14.69         24.15         5.65 o                         
  -7  25   6          0.34          4.78         3.07 o                         
  -6  25   6          0.50          3.91         2.35 o                         
  -5  25   6          8.35         16.35         3.09 o                         
  -4  25   6         94.09         98.97         4.80 o                         
  -3  25   6         20.62         17.40         2.34 o                         
  -2  25   6         93.38         93.09         3.89 o                         
  -1  25   6         63.72         61.46         3.08 o                         
   0  25   6          5.42          4.64         1.24 o                         
   1  25   6          0.03          0.30         1.06 o                         
   2  25   6          1.43          0.77         1.18 o                         
   3  25   6        115.96        132.09         8.15 o                         
   4  25   6          4.53          4.58         1.97 o                         
   5  25   6        143.28        127.90         8.50 o                         
   6  25   6          7.71         10.76         3.89 o                         
  -7  26   6          0.06          3.68         2.49 o                         
  -6  26   6          6.99          9.21         2.63 o                         
  -5  26   6         27.08         25.22         3.39 o                         
  -4  26   6        221.74        241.64         8.22 o                         
  -3  26   6          1.38          1.27         1.51 o                         
  -2  26   6          0.45          2.00         1.48 o                         
  -1  26   6        130.01        142.26         5.41 o                         
   0  26   6         23.16         23.32         2.28 o                         
   1  26   6         80.47         82.36         3.85 o                         
   2  26   6        451.12        424.52        10.86 o                         
   3  26   6          0.11         -1.21         1.94 o                         
   4  26   6        131.61        124.03         7.54 o                         
   5  26   6        183.85        175.18        11.00 o                         
   6  26   6          3.59          8.34         3.79 o                         
  -6  27   6         18.66         19.71         3.57 o                         
  -5  27   6          1.03          3.59         1.93 o                         
  -4  27   6         78.67         75.08         4.39 o                         
  -3  27   6         10.65         15.59         2.46 o                         
  -2  27   6          0.64          0.15         1.53 o                         
  -1  27   6         34.47         41.09         3.24 o                         
   0  27   6         97.59        101.27         5.83 o                         
   1  27   6          0.50          3.14         1.86 o                         
   2  27   6        110.18        120.33         6.25 o                         
   3  27   6         34.22         30.46         4.31 o                         
   4  27   6          0.00          0.44         2.53 o                         
   5  27   6          0.12          9.08         3.87 o                         
  -5  28   6         14.61         18.32         3.16 o                         
  -4  28   6          7.16         11.83         2.42 o                         
  -3  28   6        108.73        113.33         5.75 o                         
  -2  28   6          9.84          5.46         1.96 o                         
  -1  28   6         15.48         13.20         2.90 o                         
   0  28   6          5.76          9.46         2.35 o                         
   1  28   6         69.48         73.31         5.15 o                         
   2  28   6         30.47         23.05         3.72 o                         
   3  28   6          4.61          7.94         2.60 o                         
   4  28   6         27.94         35.57         5.78 o                         
   5  28   6         37.54         44.36         6.18 o                         
  -5  29   6          9.23         13.13         3.23 o                         
  -4  29   6          1.20          6.33         2.52 o                         
  -3  29   6         12.54         18.53         3.08 o                         
  -2  29   6          0.54          2.01         1.73 o                         
  -1  29   6         12.91         13.45         2.84 o                         
   0  29   6         88.15         90.05         5.33 o                         
   1  29   6          1.62          9.31         2.42 o                         
   2  29   6        138.93        125.80         6.86 o                         
   3  29   6         52.30         53.41         6.30 o                         
   4  29   6          4.33         11.01         3.47 o                         
  -4  30   6         72.56         65.59         6.28 o                         
  -3  30   6         20.12         19.40         3.15 o                         
  -2  30   6          0.36          3.78         2.05 o                         
  -1  30   6          0.01          3.03         2.55 o                         
   0  30   6          0.57          6.44         2.57 o                         
   1  30   6        164.91        180.85        11.45 o                         
   2  30   6          6.27          9.65         2.71 o                         
   3  30   6         55.02         47.09         6.28 o                         
  -3  31   6         15.48         17.43         3.35 o                         
  -2  31   6          9.10          7.73         2.65 o                         
  -1  31   6         73.02         69.91         5.64 o                         
   0  31   6         25.10         26.98         4.48 o                         
   1  31   6         28.76         25.81         4.51 o                         
   2  31   6        153.59        143.86         8.07 o                         
 -11   0   7          0.10          4.90         4.04 o                         
  -9   0   7          2.34          2.61         1.22 o                         
  -7   0   7        983.84        930.27        14.57 o                         
  -5   0   7        656.63        679.82        12.22 o                         
  -3   0   7         21.81         21.00         1.63 o                         
  -1   0   7         15.17         26.03         1.36 o                         
   1   0   7       9893.93      10997.31       333.33 o                         
   3   0   7          7.67          3.97         0.75 o                         
   5   0   7        175.62        171.95         4.62 o                         
   7   0   7          6.81          5.05         1.31 o                         
   9   0   7         42.20         42.77         6.39 o                         
 -11   1   7          0.18          0.00         2.15 o                         
 -10   1   7          1.03          0.79         1.75 o                         
  -9   1   7          3.67          4.00         0.89 o                         
  -8   1   7         40.31         43.18         1.86 o                         
  -7   1   7         11.63          8.89         1.20 o                         
  -6   1   7        113.26        106.26         2.73 o                         
  -5   1   7        668.60        700.34         8.55 o                         
  -4   1   7          7.57          7.16         0.88 o                         
  -3   1   7       2059.41       2408.76        30.86 o                         
  -2   1   7       3244.23       3561.56       129.99 o                         
  -1   1   7       2937.82       3159.64        89.27 o                         
   0   1   7       3439.14       3543.31       186.93 o                         
   1   1   7        104.79        133.43         3.65 o                         
   2   1   7        563.61        688.23         8.84 o                         
   3   1   7        510.79        542.84         7.22 o                         
   4   1   7          2.58          7.83         0.76 o                         
   5   1   7         17.84         12.97         1.01 o                         
   6   1   7         18.68         20.17         1.28 o                         
   7   1   7          2.43          1.30         0.75 o                         
   8   1   7         33.55         38.08         2.13 o                         
   9   1   7         13.98         12.62         2.47 o                         
  10   1   7          9.95          9.38         4.85 o                         
 -11   2   7          0.00          5.65         2.66 o                         
 -10   2   7         22.64         25.13         3.24 o                         
  -9   2   7          0.08          0.37         0.68 o                         
  -8   2   7          0.67          0.22         0.78 o                         
  -7   2   7         71.79         90.43         2.54 o                         
  -6   2   7       1301.61       1230.58        13.50 o                         
  -5   2   7        345.86        365.34         4.99 o                         
  -4   2   7        687.29        789.33         9.58 o                         
  -3   2   7        142.03        161.33         2.91 o                         
  -2   2   7       1673.88       1723.58        21.22 o                         
  -1   2   7       3031.42       3342.22        93.61 o                         
   0   2   7       4878.26       5197.92       136.95 o                         
   1   2   7          8.28          5.13         0.47 o                         
   2   2   7         91.41        117.50         2.06 o                         
   3   2   7        676.99        729.99         9.41 o                         
   4   2   7        498.97        533.39         6.93 o                         
   5   2   7         24.41         28.69         1.39 o                         
   6   2   7        463.81        458.48         6.76 o                         
   7   2   7          0.01         -0.68         0.76 o                         
   8   2   7         57.68         65.36         3.23 o                         
   9   2   7         13.46         11.29         2.30 o                         
  10   2   7         24.47         32.62         7.49 o                         
 -11   3   7          0.02          3.47         2.49 o                         
 -10   3   7         28.11         34.76         3.53 o                         
  -9   3   7          1.63          0.83         0.87 o                         
  -8   3   7         32.89         36.34         1.98 o                         
  -7   3   7          6.10         10.95         1.08 o                         
  -6   3   7        332.08        320.44         4.91 o                         
  -5   3   7        125.66        135.22         3.36 o                         
  -4   3   7        983.19       1070.87        12.30 o                         
  -3   3   7        386.14        377.42         5.08 o                         
  -2   3   7        323.30        307.61         4.28 o                         
  -1   3   7        716.68        721.90         8.52 o                         
   0   3   7         12.61         27.50         0.95 o                         
   1   3   7        199.59        178.97         2.75 o                         
   2   3   7       1488.19       1537.21        19.71 o                         
   3   3   7         43.34         45.92         1.43 o                         
   4   3   7        208.21        197.40         3.61 o                         
   5   3   7        432.83        365.37         5.57 o                         
   6   3   7          0.03          1.70         0.74 o                         
   7   3   7        136.41        136.15         3.60 o                         
   8   3   7          0.56          1.30         1.04 o                         
   9   3   7          4.05          7.57         2.14 o                         
  10   3   7          8.52          9.98         4.64 o                         
 -11   4   7        101.54         98.13         8.48 o                         
 -10   4   7         31.65         31.40         4.18 o                         
  -9   4   7        118.76        127.44         4.37 o                         
  -8   4   7         21.72         24.19         1.61 o                         
  -7   4   7        447.43        427.51         5.98 o                         
  -6   4   7         90.31         82.24         2.84 o                         
  -5   4   7        255.46        259.29         4.05 o                         
  -4   4   7        139.93        138.60         4.11 o                         
  -3   4   7         42.72         38.38         1.58 o                         
  -2   4   7         47.98         56.12         1.55 o                         
  -1   4   7         97.13        112.76         2.05 o                         
   0   4   7       1263.09       1371.93        18.22 o                         
   1   4   7          1.63         -0.30         0.30 o                         
   2   4   7         26.68         38.86         1.13 o                         
   3   4   7          0.03         -0.20         0.39 o                         
   4   4   7        178.25        185.48         3.68 o                         
   5   4   7        297.04        311.66         5.03 o                         
   6   4   7        607.28        612.61         8.75 o                         
   7   4   7         45.27         44.74         2.44 o                         
   8   4   7          0.01          1.30         0.97 o                         
   9   4   7         11.11         15.54         2.40 o                         
  10   4   7         13.17         10.44         4.20 o                         
 -11   5   7         90.22         83.59         6.44 o                         
 -10   5   7         30.20         31.39         3.88 o                         
  -9   5   7         68.69         71.28         3.12 o                         
  -8   5   7        144.27        141.28         3.88 o                         
  -7   5   7         89.87         89.42         2.97 o                         
  -6   5   7         18.30         18.61         1.33 o                         
  -5   5   7          1.12          1.30         0.71 o                         
  -4   5   7        100.09         89.68         2.38 o                         
  -3   5   7       1073.27       1029.69        11.89 o                         
  -2   5   7         13.49         24.06         1.03 o                         
  -1   5   7       1633.26       1686.88        20.76 o                         
   0   5   7       1791.64       1812.11        28.77 o                         
   1   5   7        585.38        583.60         7.08 o                         
   2   5   7        198.04        206.10         3.07 o                         
   3   5   7         45.23         53.86         2.04 o                         
   4   5   7         30.49         34.31         1.48 o                         
   5   5   7         10.18         10.35         1.10 o                         
   6   5   7         47.48         46.44         2.13 o                         
   7   5   7          3.13          0.86         1.08 o                         
   8   5   7         15.70         11.69         1.68 o                         
   9   5   7        108.89        129.30        10.53 o                         
  10   5   7          0.55          4.20         4.27 o                         
 -11   6   7         17.12         18.79         3.85 o                         
 -10   6   7          3.78          5.92         2.76 o                         
  -9   6   7        102.70        102.95         3.77 o                         
  -8   6   7         41.32         40.10         2.12 o                         
  -7   6   7        139.93        149.44         4.16 o                         
  -6   6   7          3.65          3.54         0.85 o                         
  -5   6   7       1605.21       1601.06        18.19 o                         
  -4   6   7        121.99        105.56         2.84 o                         
  -3   6   7        161.63        176.28         2.94 o                         
  -2   6   7        677.50        799.60         9.92 o                         
  -1   6   7        315.01        323.99         4.18 o                         
   0   6   7         47.66         49.10         1.41 o                         
   1   6   7       2757.56       2842.24       114.16 o                         
   2   6   7         50.94         46.73         1.68 o                         
   3   6   7        422.93        445.55         6.31 o                         
   4   6   7         35.83         40.28         1.41 o                         
   5   6   7        114.91        124.41         3.04 o                         
   6   6   7          6.61          8.56         1.22 o                         
   7   6   7         23.28         23.54         1.66 o                         
   8   6   7         15.17         13.12         1.87 o                         
   9   6   7          5.84          7.69         3.11 o                         
  10   6   7         35.52         41.84         7.54 o                         
 -11   7   7         23.45         30.14         5.44 o                         
 -10   7   7          0.37         -1.86         1.86 o                         
  -9   7   7          7.42          5.91         1.25 o                         
  -8   7   7         26.08         25.48         1.75 o                         
  -7   7   7         85.40         85.12         2.65 o                         
  -6   7   7        257.20        258.90         4.31 o                         
  -5   7   7        820.84        756.03         9.17 o                         
  -4   7   7       1228.01       1254.67        14.75 o                         
  -3   7   7        188.51        151.68         2.83 o                         
  -2   7   7         91.90        100.72         2.25 o                         
  -1   7   7        215.71        230.63         3.24 o                         
   0   7   7         23.78         29.29         0.93 o                         
   1   7   7        118.69         93.68         2.41 o                         
   2   7   7         46.55         41.49         1.40 o                         
   3   7   7        348.12        367.62         5.48 o                         
   4   7   7          1.31          1.80         0.53 o                         
   5   7   7          5.92          1.93         0.82 o                         
   6   7   7         51.54         46.92         2.34 o                         
   7   7   7         16.75         12.47         1.49 o                         
   8   7   7          9.12          8.58         1.28 o                         
   9   7   7        102.49        123.98         8.36 o                         
  10   7   7          3.86         16.71         5.75 o                         
 -11   8   7         43.96         37.82         5.42 o                         
 -10   8   7         18.25         17.76         4.22 o                         
  -9   8   7          8.74          5.99         1.90 o                         
  -8   8   7         33.58         36.79         2.36 o                         
  -7   8   7          0.01         -0.54         0.75 o                         
  -6   8   7         22.60         22.93         1.65 o                         
  -5   8   7        578.24        534.12         7.07 o                         
  -4   8   7        964.98        961.12        11.28 o                         
  -3   8   7       1020.73       1069.51        11.98 o                         
  -2   8   7        669.83        706.30         8.31 o                         
  -1   8   7       1062.12       1134.05        12.32 o                         
   0   8   7       1099.43       1096.13        12.97 o                         
   1   8   7         92.44         97.28         2.00 o                         
   2   8   7        113.41        122.35         2.48 o                         
   3   8   7         83.05         86.94         2.23 o                         
   4   8   7        108.74         98.82         2.86 o                         
   5   8   7         54.25         50.00         2.03 o                         
   6   8   7         85.52         86.14         3.10 o                         
   7   8   7          6.52          7.05         1.38 o                         
   8   8   7         20.93         19.04         1.96 o                         
   9   8   7         15.07          9.65         4.07 o                         
  10   8   7         33.75         68.52         9.93 o                         
 -11   9   7          0.88          3.00         4.23 o                         
 -10   9   7          2.18          0.01         3.23 o                         
  -9   9   7          3.32          3.57         1.40 o                         
  -8   9   7         19.86         26.61         2.11 o                         
  -7   9   7          5.30          5.62         1.05 o                         
  -6   9   7         98.63         98.44         2.98 o                         
  -5   9   7       1722.77       1688.96        19.57 o                         
  -4   9   7        793.56        760.12         9.24 o                         
  -3   9   7       1773.77       1760.44        18.61 o                         
  -2   9   7       1037.72       1085.16        12.00 o                         
  -1   9   7        147.52        162.21         2.62 o                         
   0   9   7          0.00         -0.60         0.60 o                         
   1   9   7         35.48         43.41         1.61 o                         
   2   9   7         55.55         53.88         1.82 o                         
   3   9   7        325.03        280.15         4.38 o                         
   4   9   7         87.66         96.51         2.51 o                         
   5   9   7          0.07         -0.33         0.63 o                         
   6   9   7         24.55         23.11         1.82 o                         
   7   9   7          3.22          2.09         1.17 o                         
   8   9   7         11.74         11.91         1.69 o                         
   9   9   7         24.42         23.38         5.68 o                         
  10   9   7         43.77         34.50         9.02 o                         
 -11  10   7          2.90          5.46         3.44 o                         
 -10  10   7          4.85          8.49         3.00 o                         
  -9  10   7          9.07          9.94         2.19 o                         
  -8  10   7         50.51         53.30         2.70 o                         
  -7  10   7         53.62         60.15         2.40 o                         
  -6  10   7        283.76        276.40         4.70 o                         
  -5  10   7        457.31        438.39         6.48 o                         
  -4  10   7        393.94        400.32         5.83 o                         
  -3  10   7         54.48         67.78         2.03 o                         
  -2  10   7        148.24        148.16         2.66 o                         
  -1  10   7         11.99         12.85         0.84 o                         
   0  10   7        726.60        781.07         9.16 o                         
   1  10   7        508.29        511.96         7.04 o                         
   2  10   7        660.88        671.39         8.77 o                         
   3  10   7        791.39        761.48         9.37 o                         
   4  10   7         15.21         17.65         1.10 o                         
   5  10   7         71.76         75.54         2.45 o                         
   6  10   7         64.93         69.51         2.76 o                         
   7  10   7          2.54          1.53         0.96 o                         
   8  10   7          4.20          7.60         2.19 o                         
   9  10   7          5.58          6.80         3.74 o                         
  10  10   7          2.34         13.74         8.23 o                         
 -11  11   7          2.66         11.62         4.76 o                         
 -10  11   7          8.47         14.40         3.76 o                         
  -9  11   7          7.19          5.81         2.21 o                         
  -8  11   7         94.01        101.26         4.02 o                         
  -7  11   7          5.97          5.12         0.91 o                         
  -6  11   7          6.92          3.79         0.89 o                         
  -5  11   7        550.62        535.12         7.19 o                         
  -4  11   7          2.69         -0.62         0.62 o                         
  -3  11   7         91.29         94.99         3.38 o                         
  -2  11   7        518.21        530.11         6.62 o                         
  -1  11   7          8.89         11.05         0.77 o                         
   0  11   7          1.89          4.34         0.63 o                         
   1  11   7        187.27        195.49         3.34 o                         
   2  11   7          9.48          7.73         0.87 o                         
   3  11   7        519.79        469.09         6.38 o                         
   4  11   7        316.98        276.43         4.47 o                         
   5  11   7        418.38        386.33         5.99 o                         
   6  11   7         33.30         40.96         2.11 o                         
   7  11   7        223.00        213.41         6.82 o                         
   8  11   7         69.06         72.62         5.51 o                         
   9  11   7          7.08         15.55         4.15 o                         
  10  11   7          1.56          7.49         6.00 o                         
 -11  12   7         65.72         69.01         8.29 o                         
 -10  12   7         69.64         82.20         8.61 o                         
  -9  12   7          6.99          7.04         2.25 o                         
  -8  12   7          6.30          4.63         1.13 o                         
  -7  12   7         29.11         30.59         2.02 o                         
  -6  12   7         44.12         50.90         2.14 o                         
  -5  12   7          0.02         -0.69         0.69 o                         
  -4  12   7        148.01        156.90         4.06 o                         
  -3  12   7        695.73        638.99         7.87 o                         
  -2  12   7         50.24         64.52         1.94 o                         
  -1  12   7          2.74          0.72         0.46 o                         
   0  12   7         26.89         26.28         1.12 o                         
   1  12   7         44.41         40.26         1.60 o                         
   2  12   7         72.96         73.12         2.29 o                         
   3  12   7       1177.91       1208.18        14.47 o                         
   4  12   7        128.24        118.80         3.06 o                         
   5  12   7        190.66        194.29         4.04 o                         
   6  12   7         84.70         87.17         3.11 o                         
   7  12   7          3.57          4.10         1.08 o                         
   8  12   7          2.53          2.52         1.78 o                         
   9  12   7         36.92         40.57         7.06 o                         
  10  12   7          0.57          7.04         5.76 o                         
 -10  13   7          1.06          3.55         2.66 o                         
  -9  13   7          0.02          2.52         2.10 o                         
  -8  13   7          2.90          3.21         1.15 o                         
  -7  13   7         89.07         88.06         3.27 o                         
  -6  13   7        157.87        150.86         3.80 o                         
  -5  13   7        427.00        389.39         5.90 o                         
  -4  13   7        181.57        180.57         3.62 o                         
  -3  13   7         29.05         27.34         1.35 o                         
  -2  13   7        180.42        196.06         3.12 o                         
  -1  13   7          7.85          7.68         0.75 o                         
   0  13   7        206.00        186.73         3.12 o                         
   1  13   7        460.35        439.91         6.48 o                         
   2  13   7        513.53        494.79         7.11 o                         
   3  13   7        657.90        605.33         8.03 o                         
   4  13   7         43.58         39.99         1.78 o                         
   5  13   7         92.15         85.65         3.50 o                         
   6  13   7         11.94         11.22         1.33 o                         
   7  13   7          2.38          3.44         0.87 o                         
   8  13   7         26.01         25.39         3.42 o                         
   9  13   7          1.27          4.97         4.25 o                         
 -10  14   7         33.29         21.66         5.88 o                         
  -9  14   7          4.41          6.01         2.51 o                         
  -8  14   7         11.92         11.33         1.87 o                         
  -7  14   7         45.67         53.38         2.64 o                         
  -6  14   7         22.25         20.06         1.39 o                         
  -5  14   7        187.73        169.62         3.81 o                         
  -4  14   7        263.19        214.28         4.12 o                         
  -3  14   7         15.51         23.93         1.45 o                         
  -2  14   7        388.07        411.81         5.36 o                         
  -1  14   7        447.61        454.76         5.60 o                         
   0  14   7        792.93        734.73         9.13 o                         
   1  14   7        464.73        448.47         6.48 o                         
   2  14   7        855.74        787.89         9.99 o                         
   3  14   7          7.76          7.93         0.99 o                         
   4  14   7        380.67        334.85         5.19 o                         
   5  14   7         39.12         38.43         1.89 o                         
   6  14   7          7.80          8.58         1.29 o                         
   7  14   7         18.25         18.36         2.13 o                         
   8  14   7          0.07          0.97         1.84 o                         
   9  14   7          3.36          5.28         4.35 o                         
 -10  15   7         10.17         11.01         3.61 o                         
  -9  15   7          7.48          7.88         2.77 o                         
  -8  15   7         16.49         11.77         1.98 o                         
  -7  15   7         39.97         39.12         2.39 o                         
  -6  15   7        302.09        269.55         5.03 o                         
  -5  15   7         14.30         20.18         1.40 o                         
  -4  15   7        121.18        100.66         2.79 o                         
  -3  15   7         27.74         17.66         1.19 o                         
  -2  15   7          2.07          2.84         0.71 o                         
  -1  15   7        284.02        282.00         3.92 o                         
   0  15   7         31.56         30.44         1.52 o                         
   1  15   7         39.69         37.39         1.71 o                         
   2  15   7        213.64        202.05         3.90 o                         
   3  15   7          8.20         10.69         1.13 o                         
   4  15   7         58.74         60.67         2.36 o                         
   5  15   7        128.92        115.09         3.32 o                         
   6  15   7          5.29          5.09         1.11 o                         
   7  15   7          2.33          2.56         1.31 o                         
   8  15   7          0.25          2.04         2.09 o                         
   9  15   7         10.07         15.41         9.81 o                         
 -10  16   7         17.24         24.67         4.88 o                         
  -9  16   7         13.44         19.72         3.65 o                         
  -8  16   7         15.66         14.28         2.35 o                         
  -7  16   7         13.03         11.51         1.47 o                         
  -6  16   7        123.81        122.23         3.71 o                         
  -5  16   7         13.24         14.80         1.25 o                         
  -4  16   7        136.62        134.22         3.18 o                         
  -3  16   7       1696.66       1509.86        17.40 o                         
  -2  16   7         30.70         33.89         1.60 o                         
  -1  16   7        953.97        888.16        11.15 o                         
   0  16   7         28.88         33.96         1.71 o                         
   1  16   7        677.45        648.78         9.15 o                         
   2  16   7        809.26        782.06        10.87 o                         
   3  16   7        103.92        104.67         3.26 o                         
   4  16   7         28.99         31.85         1.74 o                         
   5  16   7         26.01         25.42         1.59 o                         
   6  16   7          4.64          2.86         1.20 o                         
   7  16   7         36.01         40.31         3.42 o                         
   8  16   7         21.47         16.08         4.64 o                         
   9  16   7          1.92          0.24         5.58 o                         
 -10  17   7          5.75          9.07         4.00 o                         
  -9  17   7          0.07          4.00         3.08 o                         
  -8  17   7         15.44         15.82         3.06 o                         
  -7  17   7          0.30          1.45         0.87 o                         
  -6  17   7         46.39         53.09         2.71 o                         
  -5  17   7          2.04          1.30         0.78 o                         
  -4  17   7          1.47          2.82         0.78 o                         
  -3  17   7         84.78         84.14         2.93 o                         
  -2  17   7        445.40        358.25         5.40 o                         
  -1  17   7         39.80         44.58         1.95 o                         
   0  17   7        410.29        367.96         6.08 o                         
   1  17   7        521.07        488.05         6.89 o                         
   2  17   7        813.05        784.29        11.39 o                         
   3  17   7        197.36        181.09         4.68 o                         
   4  17   7        121.04        120.30         3.70 o                         
   5  17   7          2.75          2.43         1.02 o                         
   6  17   7         27.24         29.54         2.14 o                         
   7  17   7          0.21         -0.16         1.65 o                         
   8  17   7          8.64         13.42         3.27 o                         
   9  17   7         13.95         18.28         7.43 o                         
  -9  18   7         17.69         21.74         4.52 o                         
  -8  18   7         25.61         17.96         3.59 o                         
  -7  18   7          0.73          0.31         1.23 o                         
  -6  18   7         14.34         17.63         1.73 o                         
  -5  18   7        460.97        421.27         6.67 o                         
  -4  18   7        173.25        165.29         4.55 o                         
  -3  18   7        638.35        563.79         7.67 o                         
  -2  18   7          0.29         -0.63         0.63 o                         
  -1  18   7         47.65         63.16         2.49 o                         
   0  18   7        379.60        347.53         5.87 o                         
   1  18   7         13.59         17.10         1.33 o                         
   2  18   7        332.15        282.85         5.00 o                         
   3  18   7         30.51         26.68         1.95 o                         
   4  18   7         61.38         58.97         2.50 o                         
   5  18   7         11.50          8.52         1.42 o                         
   6  18   7          1.55          3.90         1.57 o                         
   7  18   7         19.80         26.41         3.79 o                         
   8  18   7          6.23         17.69         4.37 o                         
  -9  19   7         21.70         29.53         5.84 o                         
  -8  19   7         29.23         30.64         4.51 o                         
  -7  19   7          1.50          1.48         1.41 o                         
  -6  19   7          3.27          3.57         1.06 o                         
  -5  19   7          9.21          9.28         1.49 o                         
  -4  19   7          0.35         -0.20         0.71 o                         
  -3  19   7         36.55         41.65         2.08 o                         
  -2  19   7         16.49         16.70         1.40 o                         
  -1  19   7         61.63         68.33         2.59 o                         
   0  19   7          0.21          0.07         0.81 o                         
   1  19   7          0.78          1.26         0.78 o                         
   2  19   7          2.69          1.37         0.77 o                         
   3  19   7          1.96          4.23         1.19 o                         
   4  19   7         66.49         71.36         2.87 o                         
   5  19   7          0.36          0.72         0.78 o                         
   6  19   7         74.63         90.28         4.49 o                         
   7  19   7          4.38         13.33         3.30 o                         
   8  19   7         12.43         12.42         5.73 o                         
  -9  20   7          4.54          9.99         4.23 o                         
  -8  20   7         15.01         19.79         3.91 o                         
  -7  20   7         11.85         12.65         2.94 o                         
  -6  20   7         70.55         73.62         3.83 o                         
  -5  20   7         33.88         36.82         2.50 o                         
  -4  20   7         73.03         73.19         2.70 o                         
  -3  20   7          8.50          7.51         1.10 o                         
  -2  20   7        232.04        213.24         5.44 o                         
  -1  20   7         50.51         53.89         2.50 o                         
   0  20   7         66.09         56.54         2.40 o                         
   1  20   7         21.93         23.78         1.54 o                         
   2  20   7         10.64          9.37         1.18 o                         
   3  20   7          0.05          1.80         1.06 o                         
   4  20   7          1.46          3.50         1.18 o                         
   5  20   7          1.33          1.40         0.88 o                         
   6  20   7         12.47         12.71         2.68 o                         
   7  20   7        207.72        214.41         9.56 o                         
   8  20   7          7.57         11.75         5.67 o                         
  -9  21   7         66.53         49.00         6.05 o                         
  -8  21   7         15.65         13.55         3.43 o                         
  -7  21   7          0.26         -0.35         1.78 o                         
  -6  21   7          1.60          3.22         2.01 o                         
  -5  21   7          0.11         -0.20         0.96 o                         
  -4  21   7         16.26         13.32         1.44 o                         
  -3  21   7         65.58         58.53         2.55 o                         
  -2  21   7          2.95          2.55         0.88 o                         
  -1  21   7          1.96         -0.06         0.86 o                         
   0  21   7          1.79          0.90         0.85 o                         
   1  21   7         68.48         61.46         2.48 o                         
   2  21   7          0.20          0.21         0.80 o                         
   3  21   7        160.76        171.34         5.23 o                         
   4  21   7         33.27         33.80         2.50 o                         
   5  21   7         36.27         37.18         3.00 o                         
   6  21   7         16.54         20.35         3.30 o                         
   7  21   7        155.96        182.83        10.36 o                         
   8  21   7         21.24         12.96         6.26 o                         
  -8  22   7          2.16          6.92         3.77 o                         
  -7  22   7         24.06         29.13         4.33 o                         
  -6  22   7        342.33        330.47        10.17 o                         
  -5  22   7         24.50         24.08         2.48 o                         
  -4  22   7         94.69         98.68         4.08 o                         
  -3  22   7         25.50         23.62         1.92 o                         
  -2  22   7          0.54         -0.07         0.69 o                         
  -1  22   7         44.91         50.22         2.40 o                         
   0  22   7        186.18        188.54         5.90 o                         
   1  22   7         59.48         60.43         2.61 o                         
   2  22   7        171.14        172.66         4.48 o                         
   3  22   7          0.89          0.23         1.03 o                         
   4  22   7          3.46          2.92         1.26 o                         
   5  22   7         23.24         26.15         2.92 o                         
   6  22   7          7.68         10.75         2.61 o                         
   7  22   7         13.95         10.19         4.85 o                         
  -8  23   7         11.74         11.99         3.66 o                         
  -7  23   7         76.49         93.74         7.47 o                         
  -6  23   7         26.00         23.85         3.70 o                         
  -5  23   7        216.72        226.62         9.33 o                         
  -4  23   7         42.78         45.36         2.92 o                         
  -3  23   7         11.04         17.67         1.80 o                         
  -2  23   7         10.14         11.66         1.37 o                         
  -1  23   7         64.17         62.85         2.78 o                         
   0  23   7        102.39        113.05         3.62 o                         
   1  23   7         24.79         25.37         1.82 o                         
   2  23   7         44.08         44.68         2.67 o                         
   3  23   7         10.13          8.48         1.52 o                         
   4  23   7         26.45         23.62         2.56 o                         
   5  23   7          0.64          2.03         2.05 o                         
   6  23   7          0.11          3.29         2.43 o                         
   7  23   7          3.96          5.42         3.58 o                         
  -7  24   7          0.18          2.88         2.78 o                         
  -6  24   7         11.40         16.76         3.34 o                         
  -5  24   7         33.19         40.75         3.54 o                         
  -4  24   7         80.56         81.64         4.16 o                         
  -3  24   7        655.12        632.45        10.93 o                         
  -2  24   7         10.71          6.93         1.10 o                         
  -1  24   7        270.43        276.04         5.85 o                         
   0  24   7         41.20         37.42         2.23 o                         
   1  24   7         29.90         29.66         1.93 o                         
   2  24   7          2.69          2.94         1.37 o                         
   3  24   7          2.25          3.14         1.44 o                         
   4  24   7          0.01          0.55         1.53 o                         
   5  24   7          8.75          5.52         3.01 o                         
   6  24   7         12.69         13.57         3.98 o                         
  -7  25   7         44.36         47.47         5.65 o                         
  -6  25   7          4.18          5.98         2.53 o                         
  -5  25   7          3.42          4.69         1.81 o                         
  -4  25   7        446.98        457.31         9.99 o                         
  -3  25   7          0.04          2.02         1.54 o                         
  -2  25   7        221.16        232.53         7.01 o                         
  -1  25   7         40.93         38.02         2.42 o                         
   0  25   7         24.76         23.11         2.05 o                         
   1  25   7         16.43         13.88         1.79 o                         
   2  25   7          1.41          2.92         1.54 o                         
   3  25   7          5.90          1.33         1.60 o                         
   4  25   7         76.78         83.37         6.04 o                         
   5  25   7          8.49          8.40         3.11 o                         
   6  25   7         12.33         12.18         3.72 o                         
  -7  26   7          2.41          7.97         4.69 o                         
  -6  26   7         55.50         56.25         5.58 o                         
  -5  26   7         17.05         15.79         2.55 o                         
  -4  26   7         53.73         64.74         4.25 o                         
  -3  26   7        283.04        287.26         7.98 o                         
  -2  26   7         41.87         38.76         3.09 o                         
  -1  26   7          3.42          2.24         1.66 o                         
   0  26   7          0.01         -1.01         1.35 o                         
   1  26   7        126.03        126.10         5.11 o                         
   2  26   7         25.46         20.86         3.33 o                         
   3  26   7          2.31          8.59         3.25 o                         
   4  26   7          0.14          1.54         2.32 o                         
   5  26   7         20.75         29.28         5.52 o                         
   6  26   7          0.85         11.45         7.79 o                         
  -6  27   7         56.56         57.94         5.37 o                         
  -5  27   7          7.07          6.43         2.48 o                         
  -4  27   7         27.33         24.77         2.74 o                         
  -3  27   7         38.01         37.94         3.74 o                         
  -2  27   7         11.00         11.32         2.30 o                         
  -1  27   7         45.11         48.75         3.40 o                         
   0  27   7          3.11          4.73         1.72 o                         
   1  27   7        133.06        149.97         6.69 o                         
   2  27   7          1.73          1.82         1.97 o                         
   3  27   7          0.04         -0.83         1.85 o                         
   4  27   7         10.62         10.61         3.62 o                         
   5  27   7          1.60          3.25         2.73 o                         
  -5  28   7          0.57          2.14         2.10 o                         
  -4  28   7        109.04        121.66         8.58 o                         
  -3  28   7         12.50         16.37         2.71 o                         
  -2  28   7          0.00          0.68         1.68 o                         
  -1  28   7          1.09          2.00         1.87 o                         
   0  28   7          0.54          4.43         1.99 o                         
   1  28   7         40.38         36.03         5.71 o                         
   2  28   7        218.75        241.65        10.12 o                         
   3  28   7         57.86         53.07         5.65 o                         
   4  28   7         22.11         20.11         4.48 o                         
  -5  29   7          0.18          7.12         2.65 o                         
  -4  29   7          8.13         10.90         2.61 o                         
  -3  29   7          4.07          7.12         2.18 o                         
  -2  29   7         64.45         72.62         4.43 o                         
  -1  29   7         36.90         41.30         3.74 o                         
   0  29   7         15.92         20.48         2.89 o                         
   1  29   7          1.19          8.15         2.42 o                         
   2  29   7          0.00          5.75         2.42 o                         
   3  29   7         98.33         98.75         8.75 o                         
   4  29   7         41.45         38.55         6.41 o                         
  -4  30   7          3.36          6.74         2.40 o                         
  -3  30   7          8.87         10.68         2.72 o                         
  -2  30   7          0.86          1.98         2.24 o                         
  -1  30   7          0.04          2.35         2.15 o                         
   0  30   7          0.17          4.48         2.16 o                         
   1  30   7         11.08         18.86         4.38 o                         
   2  30   7         26.80         34.11         5.52 o                         
   3  30   7         11.47         15.13         3.81 o                         
  -2  31   7          3.90         12.62         3.16 o                         
  -1  31   7         14.08         13.77         3.26 o                         
   0  31   7          3.46          9.40         3.02 o                         
   1  31   7          0.61          7.70         2.58 o                         
 -10   0   8         34.87         36.87         5.44 o                         
  -8   0   8         80.21         87.70         3.60 o                         
  -6   0   8        221.53        219.83         5.62 o                         
  -4   0   8        600.07        623.90        11.68 o                         
  -2   0   8         59.89         84.49         4.93 o                         
   0   0   8        426.36        509.76         8.87 o                         
   2   0   8        604.62        582.19        11.42 o                         
   4   0   8        658.37        624.20        11.49 o                         
   6   0   8        317.70        337.12         7.30 o                         
   8   0   8          7.98         12.23         2.36 o                         
  10   0   8          0.07          6.40         6.89 o                         
 -11   1   8         48.59         37.24         4.51 o                         
 -10   1   8         71.10         73.74         5.35 o                         
  -9   1   8         18.40         17.10         1.79 o                         
  -8   1   8          0.00         -0.12         0.73 o                         
  -7   1   8         50.18         44.09         1.81 o                         
  -6   1   8         74.94         58.97         2.09 o                         
  -5   1   8        677.80        684.97         8.98 o                         
  -4   1   8         89.94         85.51         2.41 o                         
  -3   1   8        702.00        753.20         9.11 o                         
  -2   1   8        133.90        133.93         2.41 o                         
  -1   1   8       1386.38       1647.01        22.95 o                         
   0   1   8          2.95          0.56         0.47 o                         
   1   1   8        508.86        563.04         7.27 o                         
   2   1   8        131.91        131.90         2.21 o                         
   3   1   8        953.19        989.19        12.63 o                         
   4   1   8        735.45        759.59         9.56 o                         
   5   1   8         39.40         46.28         1.74 o                         
   6   1   8         79.89         85.89         2.43 o                         
   7   1   8        209.33        198.49         4.51 o                         
   8   1   8         11.45         10.72         1.36 o                         
   9   1   8         53.24         52.83         5.34 o                         
  10   1   8          1.28         10.55         5.13 o                         
 -11   2   8         53.14         54.74         5.38 o                         
 -10   2   8        437.23        483.35        11.88 o                         
  -9   2   8         48.92         53.61         2.66 o                         
  -8   2   8         21.95         17.22         1.32 o                         
  -7   2   8         26.43         28.75         1.52 o                         
  -6   2   8        203.37        203.36         4.17 o                         
  -5   2   8         14.67         26.86         1.48 o                         
  -4   2   8         11.06          8.89         1.02 o                         
  -3   2   8         49.13         40.91         1.48 o                         
  -2   2   8        400.28        426.11         5.52 o                         
  -1   2   8        803.30        969.33        11.77 o                         
   0   2   8        260.73        273.50         3.83 o                         
   1   2   8         52.47         57.84         1.64 o                         
   2   2   8        566.96        603.03         7.15 o                         
   3   2   8        228.79        263.80         4.05 o                         
   4   2   8         18.09         17.18         1.09 o                         
   5   2   8         21.61         21.66         1.30 o                         
   6   2   8         48.32         47.57         2.00 o                         
   7   2   8        291.06        286.19         5.18 o                         
   8   2   8         10.16          6.91         1.11 o                         
   9   2   8         12.34         16.58         3.44 o                         
  10   2   8         23.03         27.29         6.88 o                         
 -11   3   8         46.37         55.48         5.28 o                         
 -10   3   8        291.41        292.57         9.61 o                         
  -9   3   8         63.79         67.78         2.84 o                         
  -8   3   8          5.19          8.72         1.04 o                         
  -7   3   8         32.68         32.19         1.67 o                         
  -6   3   8          2.75          2.13         0.76 o                         
  -5   3   8         57.33         61.30         2.11 o                         
  -4   3   8         16.60         25.16         1.32 o                         
  -3   3   8         23.38         24.02         1.28 o                         
  -2   3   8          0.07         -0.39         0.39 o                         
  -1   3   8          2.49          2.78         0.46 o                         
   0   3   8          0.00          0.63         0.35 o                         
   1   3   8       2273.25       2408.81        68.17 o                         
   2   3   8        147.48        160.68         2.36 o                         
   3   3   8       1106.66       1145.39        14.80 o                         
   4   3   8        800.80        792.86        10.84 o                         
   5   3   8        237.54        232.49         4.18 o                         
   6   3   8          2.95          2.06         0.88 o                         
   7   3   8         15.37         20.07         1.59 o                         
   8   3   8          9.16          7.72         1.32 o                         
   9   3   8         15.51         14.85         3.18 o                         
  10   3   8          0.73          1.49         4.64 o                         
 -11   4   8         19.16         21.90         4.15 o                         
 -10   4   8         59.42         56.73         4.73 o                         
  -9   4   8          0.22          1.12         0.82 o                         
  -8   4   8         85.00         79.65         3.04 o                         
  -7   4   8          0.18          0.27         0.73 o                         
  -6   4   8        150.69        162.42         3.71 o                         
  -5   4   8        539.43        530.50         7.17 o                         
  -4   4   8        138.61        139.78         4.26 o                         
  -3   4   8        934.70        916.74        10.95 o                         
  -2   4   8         25.95         27.15         1.16 o                         
  -1   4   8         77.15         96.60         2.30 o                         
   0   4   8        121.89        122.19         2.50 o                         
   1   4   8         36.91         38.38         1.39 o                         
   2   4   8        341.44        318.13         4.55 o                         
   3   4   8        405.58        375.37         5.36 o                         
   4   4   8        751.91        729.90        10.72 o                         
   5   4   8        234.15        241.55         4.73 o                         
   6   4   8        100.52         99.25         3.35 o                         
   7   4   8          9.94          5.56         1.41 o                         
   8   4   8          0.19          1.44         1.08 o                         
   9   4   8         37.46         32.99         4.28 o                         
  10   4   8          1.04          0.12         7.63 o                         
 -11   5   8         95.74         80.92         7.01 o                         
 -10   5   8         78.40         88.71         6.81 o                         
  -9   5   8          3.62          4.49         1.19 o                         
  -8   5   8          7.51          4.88         1.07 o                         
  -7   5   8        119.35        123.73         3.37 o                         
  -6   5   8         17.12         16.38         1.26 o                         
  -5   5   8         25.73         24.10         1.26 o                         
  -4   5   8        176.26        178.19         4.08 o                         
  -3   5   8        113.77        113.59         2.54 o                         
  -2   5   8        338.55        309.31         4.39 o                         
  -1   5   8        657.38        641.14         7.71 o                         
   0   5   8        749.55        729.73         8.71 o                         
   1   5   8        507.40        533.07         6.75 o                         
   2   5   8         94.25         98.41         2.67 o                         
   3   5   8        101.11         98.35         2.22 o                         
   4   5   8          8.94          8.34         1.01 o                         
   5   5   8        160.38        134.90         4.02 o                         
   6   5   8        511.05        531.83         7.85 o                         
   7   5   8         58.74         60.49         2.71 o                         
   8   5   8         47.43         47.89         2.77 o                         
   9   5   8          0.04          2.52         2.58 o                         
  10   5   8          1.81          0.86         5.87 o                         
 -11   6   8          0.49          6.04         2.79 o                         
 -10   6   8         22.49         24.28         3.70 o                         
  -9   6   8        147.24        140.46         4.55 o                         
  -8   6   8          1.36          1.52         0.74 o                         
  -7   6   8         92.62         93.44         2.92 o                         
  -6   6   8        195.55        189.35         4.12 o                         
  -5   6   8       1357.86       1308.21        15.06 o                         
  -4   6   8         16.52         16.01         1.12 o                         
  -3   6   8        301.12        283.72         4.25 o                         
  -2   6   8        286.75        274.65         3.94 o                         
  -1   6   8        109.63        108.80         2.32 o                         
   0   6   8          0.39          0.08         0.35 o                         
   1   6   8        627.04        646.66         7.89 o                         
   2   6   8          3.67          3.02         0.50 o                         
   3   6   8       1250.95       1266.61        15.66 o                         
   4   6   8          4.46          5.06         0.70 o                         
   5   6   8         34.78         43.27         1.73 o                         
   6   6   8         13.66         17.24         1.38 o                         
   7   6   8        450.57        409.24         6.96 o                         
   8   6   8        173.93        162.99         5.49 o                         
   9   6   8         22.59         35.87         5.35 o                         
  10   6   8         23.05         36.87        18.28 o                         
 -11   7   8         39.75         41.55         6.16 o                         
 -10   7   8          5.85          5.22         2.68 o                         
  -9   7   8          0.05          2.76         1.16 o                         
  -8   7   8         33.54         30.66         2.00 o                         
  -7   7   8        285.80        263.02         5.72 o                         
  -6   7   8        635.59        606.18         8.26 o                         
  -5   7   8        435.38        406.19         5.91 o                         
  -4   7   8       1797.56       1824.36        20.09 o                         
  -3   7   8        254.26        248.35         3.74 o                         
  -2   7   8        902.74        998.25        11.37 o                         
  -1   7   8       2411.84       2568.07        33.58 o                         
   0   7   8        357.79        328.60         4.17 o                         
   1   7   8       1357.60       1456.11        17.73 o                         
   2   7   8          3.64          5.08         0.58 o                         
   3   7   8        156.93        150.04         3.01 o                         
   4   7   8        669.75        632.32         7.90 o                         
   5   7   8        249.46        223.59         4.31 o                         
   6   7   8          1.86          2.10         0.90 o                         
   7   7   8          0.44          2.15         1.03 o                         
   8   7   8          3.27          4.12         1.36 o                         
   9   7   8          2.75          4.17         2.86 o                         
  10   7   8        111.98        113.51        13.30 o                         
 -11   8   8          4.68         10.28         3.84 o                         
 -10   8   8          6.84          6.51         2.83 o                         
  -9   8   8          1.23         -0.15         1.08 o                         
  -8   8   8          1.22          1.38         0.91 o                         
  -7   8   8          7.52          9.97         1.21 o                         
  -6   8   8          0.07          0.85         0.90 o                         
  -5   8   8         73.66         73.01         2.53 o                         
  -4   8   8        194.98        177.10         4.09 o                         
  -3   8   8        462.96        493.34         6.35 o                         
  -2   8   8       2562.07       2717.58        33.16 o                         
  -1   8   8        174.92        195.71         2.95 o                         
   0   8   8       3448.30       3549.95       114.81 o                         
   1   8   8         25.55         27.89         1.16 o                         
   2   8   8         84.90         91.47         2.81 o                         
   3   8   8         31.65         30.42         1.40 o                         
   4   8   8        448.47        446.97         6.22 o                         
   5   8   8         19.93         24.87         1.43 o                         
   6   8   8         63.52         62.90         2.68 o                         
   7   8   8         46.81         49.25         2.53 o                         
   8   8   8         39.36         37.32         3.14 o                         
   9   8   8          3.07          4.08         2.98 o                         
  10   8   8          4.07          8.81         5.04 o                         
 -11   9   8          2.87          6.03         3.37 o                         
 -10   9   8         13.00         11.43         3.99 o                         
  -9   9   8         19.20         17.87         2.47 o                         
  -8   9   8          2.66          0.83         0.89 o                         
  -7   9   8          9.03          8.08         1.16 o                         
  -6   9   8         19.96         18.30         1.48 o                         
  -5   9   8        915.17        857.91        11.18 o                         
  -4   9   8         93.68         84.93         2.69 o                         
  -3   9   8        562.92        535.23         6.72 o                         
  -2   9   8        575.56        609.99         7.31 o                         
  -1   9   8        171.92        195.74         2.98 o                         
   0   9   8        153.30        154.53         2.59 o                         
   1   9   8        429.75        365.73         5.09 o                         
   2   9   8        559.38        576.11         7.93 o                         
   3   9   8        121.54        100.96         2.70 o                         
   4   9   8        236.06        229.09         3.88 o                         
   5   9   8         88.07         93.58         2.86 o                         
   6   9   8         95.44        104.53         4.06 o                         
   7   9   8          4.94          3.83         0.93 o                         
   8   9   8         42.14         46.07         3.65 o                         
   9   9   8          3.05          4.10         3.33 o                         
  10   9   8         46.78         49.36        11.72 o                         
 -11  10   8          0.48          5.23         3.46 o                         
 -10  10   8         14.43         13.81         3.21 o                         
  -9  10   8         26.05         29.25         3.06 o                         
  -8  10   8        134.52        150.25         5.00 o                         
  -7  10   8          6.94          7.98         1.14 o                         
  -6  10   8          1.07         -0.10         0.80 o                         
  -5  10   8        192.28        199.74         4.90 o                         
  -4  10   8       1934.57       1835.67        21.56 o                         
  -3  10   8        314.45        303.00         4.46 o                         
  -2  10   8        126.59        124.30         3.50 o                         
  -1  10   8        207.55        225.93         3.25 o                         
   0  10   8        367.97        380.20         5.13 o                         
   1  10   8          1.60          1.68         0.50 o                         
   2  10   8        481.35        490.09         6.76 o                         
   3  10   8        622.50        578.82         7.71 o                         
   4  10   8         43.96         44.83         1.81 o                         
   5  10   8         95.51        100.30         3.29 o                         
   6  10   8        468.33        427.57         7.80 o                         
   7  10   8        143.61        138.25         4.92 o                         
   8  10   8         38.77         43.21         4.67 o                         
   9  10   8         27.41         37.76         6.27 o                         
  10  10   8          0.52         10.02         7.00 o                         
 -11  11   8         53.25         53.05         6.69 o                         
 -10  11   8          2.68          3.31         2.47 o                         
  -9  11   8         11.15          9.88         2.35 o                         
  -8  11   8          9.43          6.51         1.52 o                         
  -7  11   8          8.61          7.82         1.04 o                         
  -6  11   8         99.48         95.55         2.89 o                         
  -5  11   8         35.66         33.28         1.93 o                         
  -4  11   8        315.69        315.68         5.11 o                         
  -3  11   8        389.56        374.75         5.06 o                         
  -2  11   8         85.27         80.60         2.12 o                         
  -1  11   8          1.00          0.36         0.46 o                         
   0  11   8         11.36         16.63         0.96 o                         
   1  11   8        649.99        625.78         8.07 o                         
   2  11   8        161.40        165.61         3.33 o                         
   3  11   8        563.24        576.88         7.94 o                         
   4  11   8         73.95         62.66         2.04 o                         
   5  11   8        401.66        393.72         6.10 o                         
   6  11   8        232.55        232.15         5.98 o                         
   7  11   8          2.50          5.02         1.20 o                         
   8  11   8          0.24          2.37         1.84 o                         
   9  11   8          1.62          0.60         3.88 o                         
  10  11   8          4.88          8.90         5.43 o                         
 -11  12   8         43.02         46.23         6.55 o                         
 -10  12   8         19.62         16.70         3.34 o                         
  -9  12   8          3.75          3.78         2.11 o                         
  -8  12   8         51.91         50.28         3.04 o                         
  -7  12   8          0.98          0.26         0.72 o                         
  -6  12   8         90.62        100.50         3.14 o                         
  -5  12   8        382.67        343.58         5.82 o                         
  -4  12   8         15.28         10.06         1.09 o                         
  -3  12   8        356.95        376.96         5.24 o                         
  -2  12   8         19.98         23.06         1.20 o                         
  -1  12   8        162.82        167.24         2.79 o                         
   0  12   8         96.26        106.49         3.14 o                         
   1  12   8        117.36        129.97         3.17 o                         
   2  12   8         32.34         37.24         1.64 o                         
   3  12   8       1260.53       1135.05        13.48 o                         
   4  12   8          0.07         -0.75         0.75 o                         
   5  12   8         55.29         54.42         2.23 o                         
   6  12   8         46.37         51.78         2.36 o                         
   7  12   8         17.77         16.14         1.87 o                         
   8  12   8          0.07          1.87         1.77 o                         
   9  12   8          3.27          2.87         3.65 o                         
 -10  13   8         72.40         77.88         9.33 o                         
  -9  13   8         32.02         37.84         4.01 o                         
  -8  13   8          1.63          2.66         1.02 o                         
  -7  13   8         13.30         11.24         1.45 o                         
  -6  13   8          0.03          0.05         0.85 o                         
  -5  13   8          1.04          0.73         0.81 o                         
  -4  13   8        134.12        130.32         3.57 o                         
  -3  13   8          0.07         -0.59         0.59 o                         
  -2  13   8        167.77        173.50         2.96 o                         
  -1  13   8         12.69         12.79         0.92 o                         
   0  13   8        112.96        110.50         2.76 o                         
   1  13   8        100.39        115.97         3.15 o                         
   2  13   8         24.54         25.75         1.43 o                         
   3  13   8         25.91         38.30         1.61 o                         
   4  13   8        415.13        369.43         5.78 o                         
   5  13   8        103.62        110.93         3.28 o                         
   6  13   8         59.48         61.08         3.07 o                         
   7  13   8         15.39         18.03         2.11 o                         
   8  13   8          0.06          5.59         1.97 o                         
   9  13   8          5.28         18.16         5.94 o                         
 -10  14   8          2.05          5.31         3.05 o                         
  -9  14   8         34.41         32.64         3.93 o                         
  -8  14   8         31.14         28.30         2.76 o                         
  -7  14   8        204.50        202.23         5.58 o                         
  -6  14   8          0.05         -0.32         0.87 o                         
  -5  14   8          1.92          1.72         0.76 o                         
  -4  14   8         79.29         79.67         2.48 o                         
  -3  14   8          5.41          5.05         0.91 o                         
  -2  14   8        153.38        134.82         3.78 o                         
  -1  14   8         29.10         23.18         1.13 o                         
   0  14   8        279.16        271.79         4.31 o                         
   1  14   8        739.41        711.33         9.55 o                         
   2  14   8        533.45        513.35         7.83 o                         
   3  14   8          0.71         -0.59         0.69 o                         
   4  14   8         24.06         21.51         1.44 o                         
   5  14   8         74.09         81.98         2.74 o                         
   6  14   8          0.82          3.57         1.03 o                         
   7  14   8         48.63         58.38         3.88 o                         
   8  14   8         19.36         26.33         3.72 o                         
   9  14   8         37.44         45.16         8.24 o                         
 -10  15   8          0.72          6.07         3.39 o                         
  -9  15   8         15.89         13.55         3.38 o                         
  -8  15   8         18.02         13.82         2.24 o                         
  -7  15   8         42.17         43.99         2.56 o                         
  -6  15   8         36.91         43.90         2.67 o                         
  -5  15   8          0.10         -0.17         0.82 o                         
  -4  15   8         84.99         89.64         2.63 o                         
  -3  15   8        537.59        456.53         6.74 o                         
  -2  15   8         19.41         15.94         1.16 o                         
  -1  15   8          0.26         -0.14         0.68 o                         
   0  15   8         92.74         98.26         2.72 o                         
   1  15   8         22.23         20.39         1.33 o                         
   2  15   8         14.17         18.32         1.31 o                         
   3  15   8         11.98         12.68         1.23 o                         
   4  15   8        137.97        138.58         3.68 o                         
   5  15   8          2.15          2.61         0.98 o                         
   6  15   8          0.07          1.03         0.92 o                         
   7  15   8         10.22          8.81         2.01 o                         
   8  15   8         23.86         31.56         4.51 o                         
   9  15   8          9.19         16.09         7.16 o                         
 -10  16   8          4.72         11.76         5.44 o                         
  -9  16   8         56.39         55.37         5.68 o                         
  -8  16   8          0.53          4.64         2.01 o                         
  -7  16   8         46.53         42.08         2.58 o                         
  -6  16   8         76.09         86.40         2.97 o                         
  -5  16   8        115.95        122.44         3.45 o                         
  -4  16   8        298.67        253.23         5.01 o                         
  -3  16   8        282.29        291.11         4.66 o                         
  -2  16   8        521.63        469.52         6.17 o                         
  -1  16   8        180.52        172.07         3.59 o                         
   0  16   8        133.50        138.36         3.57 o                         
   1  16   8          8.35          9.26         1.19 o                         
   2  16   8          0.01         -0.72         0.72 o                         
   3  16   8         33.95         36.34         1.95 o                         
   4  16   8          5.56          9.39         1.13 o                         
   5  16   8         32.72         36.91         2.07 o                         
   6  16   8        154.18        166.80         6.14 o                         
   7  16   8          0.75          1.07         1.52 o                         
   8  16   8         39.06         42.93         5.34 o                         
   9  16   8          0.18          3.05         5.90 o                         
 -10  17   8         22.74         25.35         5.35 o                         
  -9  17   8         99.23         95.68         8.51 o                         
  -8  17   8         32.19         28.01         4.26 o                         
  -7  17   8          1.62          2.65         0.87 o                         
  -6  17   8        118.37        107.36         3.70 o                         
  -5  17   8         17.36         21.39         1.55 o                         
  -4  17   8        144.51        140.49         3.61 o                         
  -3  17   8        586.59        521.20         7.05 o                         
  -2  17   8         23.56         26.33         1.36 o                         
  -1  17   8        124.26        114.92         3.59 o                         
   0  17   8          4.65          3.42         0.89 o                         
   1  17   8         62.36         58.42         2.33 o                         
   2  17   8          3.20          2.52         0.91 o                         
   3  17   8          6.05          4.43         1.11 o                         
   4  17   8         62.11         64.72         2.70 o                         
   5  17   8        157.55        150.27         4.22 o                         
   6  17   8          6.39          7.05         1.62 o                         
   7  17   8         23.85         25.36         3.67 o                         
   8  17   8         24.24         25.94         4.97 o                         
  -9  18   8        183.75        204.67        14.56 o                         
  -8  18   8         75.69         75.32         6.62 o                         
  -7  18   8          6.13          5.92         1.56 o                         
  -6  18   8         80.51         72.76         3.33 o                         
  -5  18   8         33.67         40.27         2.06 o                         
  -4  18   8        146.99        153.18         3.90 o                         
  -3  18   8          8.14          5.37         0.93 o                         
  -2  18   8          0.09         -0.63         0.68 o                         
  -1  18   8        140.03        136.68         5.04 o                         
   0  18   8          0.09          2.26         0.93 o                         
   1  18   8         38.44         43.84         1.97 o                         
   2  18   8         86.86         82.26         3.20 o                         
   3  18   8         81.31         84.35         3.55 o                         
   4  18   8          7.28          6.44         1.08 o                         
   5  18   8         26.37         22.40         1.76 o                         
   6  18   8        128.10        140.81         6.64 o                         
   7  18   8         53.55         76.53         8.14 o                         
   8  18   8          3.66         14.15         5.04 o                         
  -9  19   8          5.83          7.91         3.68 o                         
  -8  19   8          9.18         11.22         3.10 o                         
  -7  19   8          1.17          1.69         1.89 o                         
  -6  19   8         47.37         44.17         3.75 o                         
  -5  19   8        109.43        116.74         4.06 o                         
  -4  19   8          0.01         -0.10         0.65 o                         
  -3  19   8          4.18          1.69         0.84 o                         
  -2  19   8          2.31          2.17         0.83 o                         
  -1  19   8          0.44         -0.40         0.82 o                         
   0  19   8         46.11         45.06         2.21 o                         
   1  19   8          6.60          7.68         1.03 o                         
   2  19   8         22.42         25.74         1.67 o                         
   3  19   8         11.08          9.01         1.65 o                         
   4  19   8         42.00         42.25         2.40 o                         
   5  19   8        140.62        151.91         4.94 o                         
   6  19   8         70.59         82.71         4.50 o                         
   7  19   8          0.56          3.16         2.25 o                         
   8  19   8          0.00          6.17         4.63 o                         
  -9  20   8          5.43          9.86         4.22 o                         
  -8  20   8         28.46         29.44         5.09 o                         
  -7  20   8         35.65         38.73         4.58 o                         
  -6  20   8         10.68         10.49         2.29 o                         
  -5  20   8        164.45        153.60         4.71 o                         
  -4  20   8          1.33          0.26         0.71 o                         
  -3  20   8         20.32         22.90         1.63 o                         
  -2  20   8          7.98          7.88         1.10 o                         
  -1  20   8         13.01         12.88         1.37 o                         
   0  20   8          2.93          2.18         1.02 o                         
   1  20   8         18.37         18.45         1.51 o                         
   2  20   8          0.22         -0.12         0.93 o                         
   3  20   8          0.77          0.11         0.98 o                         
   4  20   8         10.53         13.83         1.65 o                         
   5  20   8         11.20          6.93         1.59 o                         
   6  20   8          0.11          3.58         2.28 o                         
   7  20   8          3.30          3.57         2.17 o                         
   8  20   8         26.96         32.02         8.89 o                         
  -8  21   8         47.53         52.10         6.71 o                         
  -7  21   8         48.12         55.41         5.65 o                         
  -6  21   8          8.73         14.05         2.46 o                         
  -5  21   8         16.80         20.48         2.32 o                         
  -4  21   8         97.76         94.15         3.52 o                         
  -3  21   8          8.30          4.85         1.07 o                         
  -2  21   8          0.17         -0.18         0.63 o                         
  -1  21   8          2.86          4.46         1.10 o                         
   0  21   8         28.17         29.28         1.89 o                         
   1  21   8         50.68         45.49         2.20 o                         
   2  21   8          3.99          2.10         1.03 o                         
   3  21   8         46.73         56.30         3.25 o                         
   4  21   8        103.36        101.95         4.11 o                         
   5  21   8         18.29         21.72         2.87 o                         
   6  21   8         44.60         46.95         4.64 o                         
   7  21   8         89.17        107.68        11.40 o                         
  -8  22   8         32.89         30.30         5.00 o                         
  -7  22   8        151.30        147.40         9.08 o                         
  -6  22   8        388.73        409.97        11.78 o                         
  -5  22   8         14.29         10.20         2.02 o                         
  -4  22   8         75.04         75.36         3.01 o                         
  -3  22   8         40.89         40.72         2.49 o                         
  -2  22   8          6.01          4.16         0.80 o                         
  -1  22   8          1.06         -0.38         0.89 o                         
   0  22   8        110.43        111.13         3.59 o                         
   1  22   8         46.81         53.90         2.50 o                         
   2  22   8        140.57        142.67         4.43 o                         
   3  22   8         14.66         13.60         1.72 o                         
   4  22   8         78.59         86.53         4.06 o                         
   5  22   8          8.86         10.61         2.49 o                         
   6  22   8         42.79         41.82         5.05 o                         
   7  22   8         14.28         23.66         5.20 o                         
  -8  23   8          0.01         10.82         4.42 o                         
  -7  23   8        127.05        116.77         7.91 o                         
  -6  23   8         44.88         51.61         4.68 o                         
  -5  23   8         37.27         38.88         3.67 o                         
  -4  23   8          2.62          1.77         1.60 o                         
  -3  23   8         14.05         10.85         1.36 o                         
  -2  23   8         76.61         81.26         3.40 o                         
  -1  23   8         17.14         20.32         1.72 o                         
   0  23   8        120.89        117.76         3.88 o                         
   1  23   8         74.75         78.81         3.18 o                         
   2  23   8         82.03         79.09         3.37 o                         
   3  23   8         66.44         69.84         3.96 o                         
   4  23   8         11.66         11.49         2.02 o                         
   5  23   8          1.53          4.01         2.38 o
[truncated: 504,633 more chars]
