# Supplementary material for: Design of a series of cocrystals featuring isoniazid modified with diacetone alcohol
Source: Acta Crystallogr B Struct Sci Cryst Eng Mater. 2022 Nov 8;78(Pt 6):857–67. doi: 10.1107/S2052520622009532 (PMC9728018; doi:10.1107/S2052520622009532)
Supplement: Supplementary file 6 [file b-78-00857-iz4h4m2psasup6.hkl]

data_iz4h4m2psa                                                                 
_shelx_title ' shelxt_a.res in P2(1)/c'                                         
_shelx_refln_list_code          4                                               
_shelx_F_calc_maximum      176.92                                               
_exptl_crystal_F_000       628.00                                               
_reflns_d_resolution_high  0.7481                                               
                                                                                
loop_                                                                           
 _space_group_symop_operation_xyz                                               
 'x, y, z'                                                                      
 '-x, y+1/2, -z+1/2'                                                            
 '-x, -y, -z'                                                                   
 'x, -y-1/2, z-1/2'                                                             
                                                                                
_cell_length_a     6.9773                                                       
_cell_length_b    20.6482                                                       
_cell_length_c    10.5035                                                       
_cell_angle_alpha  90.000                                                       
_cell_angle_beta   98.764                                                       
_cell_angle_gamma  90.000                                                       
                                                                                
_shelx_F_squared_multiplier     1.000                                           
                                                                                
loop_                                                                           
 _refln_index_h                                                                 
 _refln_index_k                                                                 
 _refln_index_l                                                                 
 _refln_F_squared_calc                                                          
 _refln_F_squared_meas                                                          
 _refln_F_squared_sigma                                                         
 _refln_observed_status                                                         
   1   0   0         16.57         19.38         1.24 o                         
   2   0   0       2568.45       2487.11       215.87 o                         
   3   0   0       5334.39       5730.56       493.55 o                         
   4   0   0       2972.28       3366.11       131.18 o                         
   5   0   0         71.16         71.71         5.16 o                         
   6   0   0          3.43          9.52         3.38 o                         
   7   0   0         72.85         50.51         5.71 o                         
   8   0   0        194.42        197.67        13.94 o                         
   9   0   0         29.36         30.81         6.78 o                         
   1   1   0       2949.33       2558.34        92.06 o                         
   2   1   0       4772.33       4616.24       171.09 o                         
   3   1   0         32.78         36.50         2.08 o                         
   4   1   0        627.18        593.66        15.73 o                         
   5   1   0        154.15        182.06         6.88 o                         
   6   1   0        693.46        585.76        16.70 o                         
   7   1   0          0.08         -0.05         1.00 o                         
   8   1   0        175.03        205.69        10.85 o                         
   9   1   0         60.52         60.31         5.79 o                         
   1   2   0        659.19        604.81        15.29 o                         
   2   2   0        291.97        284.28         7.19 o                         
   3   2   0       1717.91       1864.83        43.47 o                         
   4   2   0        923.46        962.11        23.59 o                         
   5   2   0        991.84       1035.43        26.48 o                         
   6   2   0        392.06        364.63        12.55 o                         
   7   2   0         12.59          6.74         1.98 o                         
   8   2   0        166.28        171.72         9.96 o                         
   9   2   0         17.84         22.04         3.54 o                         
   1   3   0       1775.78       1682.34       161.70 o                         
   2   3   0       1231.04       1314.33        30.56 o                         
   3   3   0        784.44        857.24        18.75 o                         
   4   3   0        305.17        390.71         9.80 o                         
   5   3   0        126.77        117.72         4.94 o                         
   6   3   0        264.28        241.20         8.90 o                         
   7   3   0         40.99         44.11         3.61 o                         
   8   3   0         57.87         57.90         5.12 o                         
   9   3   0         11.54          9.56         3.20 o                         
   0   4   0          4.38          3.10         0.65 o                         
   1   4   0       3108.81       3085.82       117.44 o                         
   2   4   0       1883.67       1923.43        83.41 o                         
   3   4   0        815.23        886.61        20.53 o                         
   4   4   0         24.65         25.71         1.59 o                         
   5   4   0         57.57         87.04         3.82 o                         
   6   4   0         63.44         62.93         4.12 o                         
   7   4   0         38.63         39.87         3.76 o                         
   8   4   0         16.15         18.59         3.96 o                         
   9   4   0         68.46         89.76         7.85 o                         
   1   5   0         21.78         17.99         0.92 o                         
   2   5   0       4996.95       5054.79       185.73 o                         
   3   5   0        342.09        370.32         9.62 o                         
   4   5   0        135.77        129.63         4.51 o                         
   5   5   0        153.00        151.95         5.21 o                         
   6   5   0         64.13         71.53         4.64 o                         
   7   5   0         12.22          7.40         2.32 o                         
   8   5   0         93.79         87.70         7.08 o                         
   9   5   0          1.05          0.23         2.03 o                         
   0   6   0         22.72         16.99         1.49 o                         
   1   6   0         27.93         20.50         1.03 o                         
   2   6   0       1247.08       1351.14        30.59 o                         
   3   6   0        955.70        984.25        22.06 o                         
   4   6   0         85.94         92.01         3.73 o                         
   5   6   0         54.58         50.56         2.73 o                         
   6   6   0        326.84        316.29        11.09 o                         
   7   6   0        181.81        161.07         9.88 o                         
   8   6   0          6.29          6.21         2.21 o                         
   1   7   0        409.01        417.90         9.65 o                         
   2   7   0        810.29        793.24        17.70 o                         
   3   7   0          0.01         -0.47         0.47 o                         
   4   7   0        739.37        727.16        17.49 o                         
   5   7   0        296.91        303.92         8.50 o                         
   6   7   0          1.64          5.50         1.67 o                         
   7   7   0        190.77        230.44        12.06 o                         
   8   7   0          8.68          9.06         2.41 o                         
   0   8   0         24.49         23.67         2.00 o                         
   1   8   0        773.31        823.74        19.59 o                         
   2   8   0        763.95        758.34        17.68 o                         
   3   8   0       1049.54       1053.72        25.33 o                         
   4   8   0        157.07        159.83         6.49 o                         
   5   8   0        100.78         90.37         4.34 o                         
   6   8   0        118.49        112.19         5.42 o                         
   7   8   0          1.21          1.35         1.08 o                         
   8   8   0          5.67          5.25         2.06 o                         
   1   9   0        832.14        885.06        21.12 o                         
   2   9   0        228.27        249.10         6.61 o                         
   3   9   0          0.00          3.14         0.73 o                         
   4   9   0        102.80        118.41         4.81 o                         
   5   9   0         33.61         42.05         3.00 o                         
   6   9   0         72.46         84.73         4.90 o                         
   7   9   0          9.08         10.04         1.99 o                         
   8   9   0          0.01          0.99         1.48 o                         
   0  10   0        125.05        144.56         6.30 o                         
   1  10   0        101.72        121.20         4.47 o                         
   2  10   0        601.94        600.18        15.47 o                         
   3  10   0        125.80        124.55         5.03 o                         
   4  10   0         36.84         36.98         2.34 o                         
   5  10   0          3.67          5.46         1.23 o                         
   6  10   0        315.98        317.28        11.34 o                         
   7  10   0          0.43         -0.17         1.01 o                         
   8  10   0         79.01         85.78         6.41 o                         
   1  11   0        626.28        619.64        15.98 o                         
   2  11   0        116.57         96.86         3.92 o                         
   3  11   0          0.77         -0.54         0.59 o                         
   4  11   0          4.59          6.41         1.10 o                         
   5  11   0         12.81         13.09         1.83 o                         
   6  11   0          3.33          3.54         1.14 o                         
   7  11   0         42.61         36.99         3.20 o                         
   8  11   0         82.60         95.36         5.97 o                         
   0  12   0       1047.46       1075.40        40.06 o                         
   1  12   0        810.62        816.90        19.29 o                         
   2  12   0         87.21         72.89         3.09 o                         
   3  12   0         65.24         63.05         3.77 o                         
   4  12   0          7.75          8.83         1.36 o                         
   5  12   0          2.16          0.07         0.83 o                         
   6  12   0        104.47         93.97         4.93 o                         
   7  12   0          0.25         -0.58         0.78 o                         
   8  12   0         14.17         17.61         2.40 o                         
   1  13   0        247.30        239.88         7.00 o                         
   2  13   0         16.12         10.20         1.17 o                         
   3  13   0         77.52         72.43         4.04 o                         
   4  13   0         92.97        111.49         5.55 o                         
   5  13   0         92.05        109.01         6.36 o                         
   6  13   0          2.54          1.13         1.09 o                         
   7  13   0          1.94         -0.23         1.10 o                         
   8  13   0          3.62          6.66         1.95 o                         
   0  14   0         77.41         88.86         5.41 o                         
   1  14   0         48.53         55.22         2.82 o                         
   2  14   0         95.31         90.97         3.65 o                         
   3  14   0         18.88         20.72         2.12 o                         
   4  14   0          8.07          5.26         1.49 o                         
   5  14   0          0.55         -0.31         0.90 o                         
   6  14   0          5.69          4.72         1.41 o                         
   7  14   0         20.49         22.30         2.62 o                         
   1  15   0         21.69         25.15         1.89 o                         
   2  15   0        247.40        250.51         7.38 o                         
   3  15   0        121.48        138.53         5.93 o                         
   4  15   0          0.00          0.43         0.97 o                         
   5  15   0         38.28         31.07         3.28 o                         
   6  15   0         27.49         35.27         3.38 o                         
   7  15   0          0.00          0.67         1.26 o                         
   0  16   0         40.45         40.61         3.52 o                         
   1  16   0         17.55         15.55         1.56 o                         
   2  16   0          7.59          8.76         1.19 o                         
   3  16   0         13.76         14.97         2.00 o                         
   4  16   0         28.00         27.59         2.60 o                         
   5  16   0         10.48         13.48         2.31 o                         
   6  16   0          7.25          6.92         1.83 o                         
   7  16   0          7.36          6.35         1.74 o                         
   1  17   0          9.24          7.86         1.69 o                         
   2  17   0         54.31         55.10         2.96 o                         
   3  17   0        135.40        147.16         5.88 o                         
   4  17   0          5.65          1.97         1.24 o                         
   5  17   0          7.21          8.16         1.77 o                         
   6  17   0        216.92        201.01         9.32 o                         
   7  17   0         26.60         20.66         2.88 o                         
   0  18   0        130.16        133.48         8.71 o                         
   1  18   0         61.53         60.54         3.47 o                         
   2  18   0        132.19        123.73         5.40 o                         
   3  18   0          0.14         -0.72         0.72 o                         
   4  18   0          8.69          9.80         1.99 o                         
   5  18   0          1.66          0.76         1.17 o                         
   6  18   0         89.60         92.23         7.30 o                         
   1  19   0        243.45        241.82         8.40 o                         
   2  19   0         14.96         20.73         2.12 o                         
   3  19   0         16.32         18.83         2.37 o                         
   4  19   0         77.66         81.14         5.75 o                         
   5  19   0          9.85          8.34         2.12 o                         
   6  19   0          0.54         -0.44         1.40 o                         
   0  20   0        412.05        474.54        23.20 o                         
   1  20   0         85.04         95.34         5.10 o                         
   2  20   0         18.59         19.97         2.08 o                         
   3  20   0         21.10         21.20         2.32 o                         
   4  20   0        205.14        201.59        10.18 o                         
   5  20   0         38.68         32.21         3.42 o                         
   6  20   0          6.12          3.78         2.04 o                         
   1  21   0          9.37          3.63         1.11 o                         
   2  21   0          7.68          3.26         1.12 o                         
   3  21   0         10.91          7.30         1.61 o                         
   4  21   0          0.00         -0.68         1.11 o                         
   5  21   0          1.00          4.67         1.96 o                         
   0  22   0          4.33          4.63         2.21 o                         
   1  22   0          7.52          7.40         1.65 o                         
   2  22   0         68.35         73.68         4.67 o                         
   3  22   0          6.14          5.35         1.21 o                         
   4  22   0        128.32        127.50         6.41 o                         
   5  22   0         64.75         76.32         5.69 o                         
   1  23   0         31.23         25.31         2.43 o                         
   2  23   0          5.63          4.71         1.21 o                         
   3  23   0          0.15          0.21         0.91 o                         
   4  23   0        120.52        126.23         8.18 o                         
   5  23   0         48.63         38.22         4.38 o                         
   0  24   0          0.00          0.77         1.40 o                         
   1  24   0         21.71         30.13         2.61 o                         
   2  24   0        112.86        100.71         5.65 o                         
   3  24   0          2.34          1.87         1.57 o                         
   4  24   0          0.01          0.25         1.78 o                         
   1  25   0          1.22          3.16         1.19 o                         
   2  25   0         15.15         20.39         2.44 o                         
   3  25   0          0.71          0.36         1.46 o                         
   0  26   0         10.50         19.97         5.58 o                         
   1  26   0         80.45         68.12         4.32 o                         
   2  26   0         15.40         13.27         2.02 o                         
   3  26   0         10.83         11.86         2.52 o                         
   1  27   0          0.76          3.22         1.29 o                         
  -9   1   1          8.55         14.73         3.57 o                         
  -8   1   1         90.00         98.95         5.92 o                         
  -7   1   1        282.43        260.67         9.96 o                         
  -6   1   1          7.73          8.43         1.61 o                         
  -5   1   1         62.49         60.06         3.47 o                         
  -4   1   1        153.13        129.51         5.28 o                         
  -3   1   1        390.13        418.67        10.41 o                         
  -2   1   1        424.00        439.14         9.83 o                         
  -1   1   1       2809.02       2598.49        92.87 o                         
   0   1   1        182.82        173.56         4.75 o                         
   1   1   1        350.41        332.91        10.05 o                         
   2   1   1        123.96        101.11         3.46 o                         
   3   1   1         23.60         21.38         1.60 o                         
   4   1   1        180.12        203.16         6.48 o                         
   5   1   1          4.44          2.31         1.04 o                         
   6   1   1        310.13        279.46        10.62 o                         
   7   1   1         29.77         24.69         2.92 o                         
   8   1   1        133.66        112.46         8.44 o                         
   9   1   1         91.69        123.98         8.84 o                         
  -9   2   1          0.29          4.06         2.29 o                         
  -8   2   1        146.38        138.85         7.14 o                         
  -7   2   1         18.38         18.86         2.39 o                         
  -6   2   1         34.13         48.47         3.49 o                         
  -5   2   1         38.73         53.43         3.41 o                         
  -4   2   1       1943.19       2063.71        52.77 o                         
  -3   2   1         19.05         29.46         1.56 o                         
  -2   2   1        228.07        199.48         5.44 o                         
  -1   2   1       3764.79       3516.19       122.01 o                         
   0   2   1       4055.43       3649.27       139.09 o                         
   1   2   1         29.38         27.91         1.52 o                         
   2   2   1       3238.98       3180.05       275.15 o                         
   3   2   1        995.27       1123.73        28.77 o                         
   4   2   1        400.68        415.85        11.27 o                         
   5   2   1        605.33        623.13        18.30 o                         
   6   2   1         24.92         19.98         2.55 o                         
   7   2   1          5.28          4.31         1.66 o                         
   8   2   1         15.59         17.75         3.22 o                         
   9   2   1          0.22          1.48         1.92 o                         
  -9   3   1         78.08        101.37         8.62 o                         
  -8   3   1         13.84         14.40         2.48 o                         
  -7   3   1          2.62          0.13         1.08 o                         
  -6   3   1        376.74        333.63        11.08 o                         
  -5   3   1        519.91        550.82        14.23 o                         
  -4   3   1       1302.09       1337.67        32.14 o                         
  -3   3   1        889.74        913.55        20.51 o                         
  -2   3   1       4042.88       4202.71       214.11 o                         
  -1   3   1        530.57        480.82        11.50 o                         
   0   3   1       2357.74       2261.11        88.10 o                         
   1   3   1         31.28         19.10         1.06 o                         
   2   3   1        572.92        610.11        14.62 o                         
   3   3   1          1.58          1.34         0.53 o                         
   4   3   1         72.90         71.71         3.42 o                         
   5   3   1         19.92         14.36         1.74 o                         
   6   3   1          5.68          8.82         1.87 o                         
   7   3   1         15.94         14.11         2.52 o                         
   8   3   1        117.15        122.82         8.25 o                         
   9   3   1          4.29          0.58         1.80 o                         
  -9   4   1          2.70          3.64         2.01 o                         
  -8   4   1         28.54         33.89         3.55 o                         
  -7   4   1          6.12         11.50         1.96 o                         
  -6   4   1         42.97         38.48         3.12 o                         
  -5   4   1        572.46        629.75        17.00 o                         
  -4   4   1         69.36         60.78         3.32 o                         
  -3   4   1       3330.11       3678.22       183.86 o                         
  -2   4   1       2028.70       2024.56        78.90 o                         
  -1   4   1      13478.94      12682.92       404.62 o                         
   0   4   1       6188.55       6200.12       216.57 o                         
   1   4   1       1853.31       1723.80       149.62 o                         
   2   4   1       1371.08       1431.76        34.48 o                         
   3   4   1        361.95        353.26         9.16 o                         
   4   4   1         34.78         23.84         1.70 o                         
   5   4   1         15.79         22.10         1.82 o                         
   6   4   1        577.93        550.36        19.75 o                         
   7   4   1          3.14         -1.38         1.38 o                         
   8   4   1          0.71          1.74         1.33 o                         
  -9   5   1         28.62         23.16         3.59 o                         
  -8   5   1          1.34          0.58         1.44 o                         
  -7   5   1        362.14        316.45        12.49 o                         
  -6   5   1        140.95        143.78         6.81 o                         
  -5   5   1        189.49        192.78         6.98 o                         
  -4   5   1        319.58        352.16         9.58 o                         
  -3   5   1       1773.93       1998.10        42.37 o                         
  -2   5   1       1356.23       1399.91        31.72 o                         
  -1   5   1        787.22        795.52        18.72 o                         
   0   5   1      31300.37      29894.62       979.49 o                         
   1   5   1        212.37        216.30         5.35 o                         
   2   5   1       1150.07       1135.90        26.66 o                         
   3   5   1       1249.06       1427.48        31.42 o                         
   4   5   1        148.59        167.90         5.69 o                         
   5   5   1        154.42        149.56         6.24 o                         
   6   5   1          4.85         10.73         1.59 o                         
   7   5   1         85.96        109.65         8.65 o                         
   8   5   1          0.53          2.00         1.87 o                         
  -9   6   1         86.53         88.37         7.52 o                         
  -8   6   1         13.23         16.14         2.78 o                         
  -7   6   1          6.86          8.06         1.69 o                         
  -6   6   1          6.98         10.34         1.61 o                         
  -5   6   1         28.98         41.39         2.61 o                         
  -4   6   1        123.93        125.73         4.88 o                         
  -3   6   1        488.89        549.59        12.54 o                         
  -2   6   1        131.11        130.18         3.76 o                         
  -1   6   1       3591.14       3967.12       213.11 o                         
   0   6   1      14529.49      13936.23       444.33 o                         
   1   6   1       2902.24       3052.16       278.14 o                         
   2   6   1        172.84        178.69         4.77 o                         
   3   6   1        209.14        217.76         6.01 o                         
   4   6   1       1741.37       1847.74        42.09 o                         
   5   6   1        223.50        217.72         6.70 o                         
   6   6   1          0.32          1.95         0.93 o                         
   7   6   1         50.07         49.14         5.62 o                         
   8   6   1         93.57        112.37         9.75 o                         
  -8   7   1          0.32          1.37         1.38 o                         
  -7   7   1         52.58         44.51         3.75 o                         
  -6   7   1         31.80         27.79         2.57 o                         
  -5   7   1        253.59        231.28         7.32 o                         
  -4   7   1        818.33        867.51        20.79 o                         
  -3   7   1        372.49        395.85         9.50 o                         
  -2   7   1        463.09        430.17         9.92 o                         
  -1   7   1        576.43        561.33        13.22 o                         
   0   7   1      10123.03      10270.88       354.28 o                         
   1   7   1       2591.77       2412.93       210.48 o                         
   2   7   1          0.23          0.96         0.50 o                         
   3   7   1        629.46        660.05        17.57 o                         
   4   7   1         29.85         34.05         2.39 o                         
   5   7   1         46.07         41.43         2.55 o                         
   6   7   1        474.47        416.39        13.31 o                         
   7   7   1         82.35         71.31         6.59 o                         
   8   7   1          8.26         10.93         2.44 o                         
  -8   8   1         13.73         18.43         3.07 o                         
  -7   8   1         22.37         21.52         2.34 o                         
  -6   8   1         26.91         22.63         2.12 o                         
  -5   8   1         46.96         49.90         2.83 o                         
  -4   8   1         52.98         53.63         3.47 o                         
  -3   8   1          1.18          2.20         0.68 o                         
  -2   8   1        140.61        128.65         4.79 o                         
  -1   8   1          2.05          3.54         0.58 o                         
   0   8   1        453.01        499.67        13.33 o                         
   1   8   1         56.53         57.35         2.61 o                         
   2   8   1        854.76        903.82        20.28 o                         
   3   8   1        635.02        652.67        16.33 o                         
   4   8   1         92.81         82.07         4.27 o                         
   5   8   1          4.94          9.54         1.51 o                         
   6   8   1         64.53         55.59         3.86 o                         
   7   8   1         10.76         15.08         2.21 o                         
   8   8   1         50.10         37.06         4.73 o                         
  -8   9   1         46.45         53.18         4.83 o                         
  -7   9   1          0.97          2.59         1.14 o                         
  -6   9   1         99.07         73.20         4.03 o                         
  -5   9   1        167.36        182.56         6.39 o                         
  -4   9   1        110.11        120.24         4.41 o                         
  -3   9   1         17.04         15.20         1.27 o                         
  -2   9   1       2103.36       2081.47        48.68 o                         
  -1   9   1          4.51          3.42         0.66 o                         
   0   9   1         57.06         75.35         3.39 o                         
   1   9   1        837.36        849.77        19.00 o                         
   2   9   1       2221.36       2250.18        56.55 o                         
   3   9   1        101.74        108.40         4.51 o                         
   4   9   1        136.74        154.20         5.38 o                         
   5   9   1        103.48         79.96         4.04 o                         
   6   9   1        158.01        168.75         7.31 o                         
   7   9   1         20.05         23.87         2.83 o                         
   8   9   1         69.72         68.89         5.86 o                         
  -8  10   1         29.08         27.90         3.55 o                         
  -7  10   1         92.59         95.55         6.53 o                         
  -6  10   1         21.49         22.80         2.26 o                         
  -5  10   1         30.74         42.29         2.49 o                         
  -4  10   1         60.41         58.76         2.77 o                         
  -3  10   1        181.42        196.65         6.12 o                         
  -2  10   1        494.92        509.95        12.32 o                         
  -1  10   1         20.52         10.99         1.11 o                         
   0  10   1         13.33         14.57         1.57 o                         
   1  10   1       1395.40       1424.92        30.46 o                         
   2  10   1        137.17        139.48         4.49 o                         
   3  10   1        226.47        233.18         6.77 o                         
   4  10   1         55.01         65.65         3.79 o                         
   5  10   1         66.56         55.13         3.21 o                         
   6  10   1         40.54         57.45         3.66 o                         
   7  10   1          3.99          6.27         1.48 o                         
   8  10   1         15.61         16.83         3.87 o                         
  -8  11   1         22.84         29.83         3.01 o                         
  -7  11   1         29.92         26.80         2.61 o                         
  -6  11   1         55.61         62.50         4.36 o                         
  -5  11   1          8.25          1.42         0.89 o                         
  -4  11   1         73.04         74.30         3.23 o                         
  -3  11   1          2.44          1.20         0.95 o                         
  -2  11   1        507.42        490.79        11.75 o                         
  -1  11   1        289.67        258.08         7.24 o                         
   0  11   1         17.46         14.07         1.43 o                         
   1  11   1          1.02         -0.23         0.49 o                         
   2  11   1        742.32        796.22        17.61 o                         
   3  11   1          8.59          4.78         1.28 o                         
   4  11   1          0.05         -0.23         0.70 o                         
   5  11   1          5.70          7.47         1.60 o                         
   6  11   1        311.46        301.00         9.73 o                         
   7  11   1        259.57        241.54         9.21 o                         
   8  11   1          1.44          1.54         1.27 o                         
  -8  12   1          0.03          0.77         1.17 o                         
  -7  12   1          2.25          5.06         1.31 o                         
  -6  12   1         21.82         13.98         2.01 o                         
  -5  12   1          1.31          0.20         0.72 o                         
  -4  12   1          0.54          0.66         0.80 o                         
  -3  12   1         53.74         56.66         2.97 o                         
  -2  12   1         21.98         20.55         1.54 o                         
  -1  12   1          8.70          9.13         1.17 o                         
   0  12   1        394.63        420.46        10.99 o                         
   1  12   1        456.69        460.47        11.52 o                         
   2  12   1        261.34        231.55         6.24 o                         
   3  12   1         12.41         13.43         1.73 o                         
   4  12   1        303.23        281.96         9.61 o                         
   5  12   1          3.12          4.09         1.38 o                         
   6  12   1         71.07         65.13         4.40 o                         
   7  12   1          8.63          8.84         1.84 o                         
   8  12   1          9.71          9.93         2.25 o                         
  -8  13   1         12.31         12.52         2.37 o                         
  -7  13   1          4.47          3.65         1.23 o                         
  -6  13   1        182.71        178.90         7.48 o                         
  -5  13   1          0.65         -0.44         0.78 o                         
  -4  13   1          8.66          8.20         1.61 o                         
  -3  13   1        361.60        362.47        10.08 o                         
  -2  13   1          7.55         12.49         1.35 o                         
  -1  13   1        333.47        339.30         8.97 o                         
   0  13   1         15.51         18.51         1.45 o                         
   1  13   1        196.29        186.43         5.78 o                         
   2  13   1         73.22         75.52         3.27 o                         
   3  13   1         32.83         25.98         2.02 o                         
   4  13   1          9.73          8.79         1.59 o                         
   5  13   1          7.66          8.23         1.68 o                         
   6  13   1         73.54         78.42         4.72 o                         
   7  13   1         24.14         27.78         2.89 o                         
   8  13   1         18.34          9.83        12.36 o                         
  -8  14   1          3.70         11.59         4.42 o                         
  -7  14   1         11.16         15.55         2.60 o                         
  -6  14   1         27.14         25.00         3.24 o                         
  -5  14   1        113.18        124.57         6.92 o                         
  -4  14   1        624.21        611.76        20.25 o                         
  -3  14   1          4.30          4.08         0.97 o                         
  -2  14   1         60.14         56.64         2.86 o                         
  -1  14   1         16.30         15.68         1.44 o                         
   0  14   1        225.58        219.57         6.42 o                         
   1  14   1         71.68         91.13         3.74 o                         
   2  14   1         96.89         97.40         3.80 o                         
   3  14   1         53.02         55.56         3.18 o                         
   4  14   1         59.44         45.37         3.39 o                         
   5  14   1         21.45         19.43         2.33 o                         
   6  14   1         12.80          6.57         1.98 o                         
   7  14   1         19.21         21.49         2.69 o                         
  -7  15   1         17.10         13.60         2.83 o                         
  -6  15   1         30.07         27.56         2.94 o                         
  -5  15   1         36.56         24.26         3.22 o                         
  -4  15   1        252.03        266.29         9.67 o                         
  -3  15   1          6.40          6.19         1.14 o                         
  -2  15   1         31.43         33.22         2.23 o                         
  -1  15   1         19.37         21.88         1.79 o                         
   0  15   1        154.12        168.81         6.14 o                         
   1  15   1        225.39        237.81         7.51 o                         
   2  15   1         21.97         21.64         1.68 o                         
   3  15   1         62.62         64.30         3.65 o                         
   4  15   1         63.61         66.86         4.23 o                         
   5  15   1          8.21          3.55         1.24 o                         
   6  15   1         50.13         50.91         4.04 o                         
   7  15   1         66.52         60.49         4.51 o                         
  -7  16   1         16.11         18.60         2.63 o                         
  -6  16   1         34.19         37.81         3.37 o                         
  -5  16   1         64.40         62.20         4.57 o                         
  -4  16   1          2.09         -0.18         1.09 o                         
  -3  16   1         33.29         37.34         3.01 o                         
  -2  16   1        371.38        367.94        10.09 o                         
  -1  16   1          0.74          0.89         0.78 o                         
   0  16   1         40.19         40.89         2.45 o                         
   1  16   1         48.69         47.50         3.03 o                         
   2  16   1          0.04          0.26         0.66 o                         
   3  16   1         19.36         21.16         2.45 o                         
   4  16   1        212.58        212.58         7.76 o                         
   5  16   1         39.49         39.29         3.67 o                         
   6  16   1        185.06        184.68         8.49 o                         
   7  16   1         16.14         12.07         2.39 o                         
  -7  17   1         22.24         23.94         2.99 o                         
  -6  17   1         19.45         19.21         2.66 o                         
  -5  17   1         70.72         80.70         5.85 o                         
  -4  17   1         29.41         28.75         3.00 o                         
  -3  17   1          6.17          6.31         1.42 o                         
  -2  17   1         79.08         76.64         3.76 o                         
  -1  17   1        148.48        152.71         5.83 o                         
   0  17   1          0.39         -0.61         0.61 o                         
   1  17   1         47.48         40.87         2.75 o                         
   2  17   1          9.53          6.19         1.39 o                         
   3  17   1         12.68         13.18         1.83 o                         
   4  17   1        495.54        512.75        14.59 o                         
   5  17   1         13.49         10.15         1.79 o                         
   6  17   1         35.04         33.46         3.39 o                         
   7  17   1         14.61         14.20         2.38 o                         
  -7  18   1          0.25          1.04         1.59 o                         
  -6  18   1          0.01          1.39         1.31 o                         
  -5  18   1         66.17         73.75         5.70 o                         
  -4  18   1          0.23         -0.76         1.18 o                         
  -3  18   1         49.24         62.62         4.01 o                         
  -2  18   1        310.87        307.88         9.70 o                         
  -1  18   1         33.37         34.26         2.56 o                         
   0  18   1         71.32         78.45         4.20 o                         
   1  18   1         44.45         38.21         3.56 o                         
   2  18   1         32.91         33.09         2.65 o                         
   3  18   1          9.06          8.18         1.64 o                         
   4  18   1          9.26          8.56         2.14 o                         
   5  18   1        151.28        145.84         7.54 o                         
   6  18   1         36.76         26.35         3.56 o                         
  -6  19   1         19.56         20.26         2.98 o                         
  -5  19   1         15.02         15.24         2.39 o                         
  -4  19   1         17.78         14.42         2.47 o                         
  -3  19   1          0.85          1.25         0.89 o                         
  -2  19   1        267.42        267.83         9.21 o                         
  -1  19   1         30.01         27.47         2.50 o                         
   0  19   1        155.38        159.91         6.39 o                         
   1  19   1          5.49          3.74         1.25 o                         
   2  19   1        189.21        187.66         7.44 o                         
   3  19   1         25.40         20.76         2.20 o                         
   4  19   1         17.04         20.39         2.56 o                         
   5  19   1        187.84        188.46         8.90 o                         
   6  19   1         28.80         37.22         4.28 o                         
  -6  20   1         68.59         79.69         6.25 o                         
  -5  20   1         56.40         62.75         5.21 o                         
  -4  20   1         15.60         13.51         2.32 o                         
  -3  20   1          0.39          0.59         0.90 o                         
  -2  20   1          1.07          1.66         0.93 o                         
  -1  20   1        210.86        226.58         7.60 o                         
   0  20   1          0.05          0.40         1.19 o                         
   1  20   1          1.17          1.14         1.00 o                         
   2  20   1        173.36        160.77         6.90 o                         
   3  20   1         12.85          5.56         1.49 o                         
   4  20   1          4.88          4.65         1.38 o                         
   5  20   1        117.32        119.92         7.69 o                         
   6  20   1         14.67         11.50         2.37 o                         
  -6  21   1         20.49         18.67         3.63 o                         
  -5  21   1        194.72        189.62        12.14 o                         
  -4  21   1        134.92        137.24         6.80 o                         
  -3  21   1          0.15          1.28         0.99 o                         
  -2  21   1          0.43          1.42         1.08 o                         
  -1  21   1        239.11        255.18         9.09 o                         
   0  21   1          4.62          2.98         1.15 o                         
   1  21   1          0.38          0.43         1.18 o                         
   2  21   1         10.84          6.94         1.44 o                         
   3  21   1          1.95          1.48         1.24 o                         
   4  21   1         12.54         10.18         1.85 o                         
   5  21   1          3.52          0.93         1.50 o                         
  -5  22   1          0.15          2.44         1.71 o                         
  -4  22   1         99.53        113.03         6.00 o                         
  -3  22   1        112.72        111.39         5.36 o                         
  -2  22   1         15.10         11.23         1.81 o                         
  -1  22   1          0.90          1.72         0.93 o                         
   0  22   1          3.85          2.38         0.96 o                         
   1  22   1        125.58        129.17         5.68 o                         
   2  22   1          5.24          3.83         1.17 o                         
   3  22   1         11.20          7.67         2.18 o                         
   4  22   1         14.70         11.10         2.85 o                         
   5  22   1          1.69          0.78         1.73 o                         
  -5  23   1         24.05         22.39         3.00 o                         
  -4  23   1          0.26          1.02         1.42 o                         
  -3  23   1          0.90          1.30         1.03 o                         
  -2  23   1         25.05         17.04         2.00 o                         
  -1  23   1         45.08         45.50         3.55 o                         
   0  23   1         10.05          9.38         1.70 o                         
   1  23   1         14.76         14.54         2.02 o                         
   2  23   1         11.00         10.19         2.24 o                         
   3  23   1         23.81         18.92         2.51 o                         
   4  23   1         14.08         14.48         2.30 o                         
  -4  24   1         10.88         13.43         2.38 o                         
  -3  24   1          3.09          2.28         1.22 o                         
  -2  24   1          0.26          0.08         0.99 o                         
  -1  24   1         30.77         30.48         2.83 o                         
   0  24   1          4.55          4.82         1.28 o                         
   1  24   1        280.45        295.08         9.90 o                         
   2  24   1          2.05          2.96         1.23 o                         
   3  24   1         16.50         15.71         2.60 o                         
   4  24   1          0.97          0.09         1.15 o                         
  -3  25   1          9.28          9.36         1.88 o                         
  -2  25   1          8.54          2.81         1.30 o                         
  -1  25   1          1.55          0.36         1.06 o                         
   0  25   1         77.64         68.72         4.55 o                         
   1  25   1          3.85          4.85         1.22 o                         
   2  25   1         23.80         29.35         2.86 o                         
   3  25   1         71.68         70.97         5.29 o                         
  -3  26   1         23.33         25.99         2.91 o                         
  -2  26   1          2.53          5.93         1.54 o                         
  -1  26   1          9.79         11.03         1.94 o                         
   0  26   1         14.47         14.14         2.02 o                         
   1  26   1          1.47          1.01         1.17 o                         
   2  26   1          1.92          1.39         1.13 o                         
  -1  27   1          5.89          4.81         1.46 o                         
   0  27   1          3.13          2.87         1.56 o                         
   1  27   1         15.15         13.20         1.99 o                         
  -9   0   2          2.72          6.11         2.89 o                         
  -8   0   2         12.56          6.63         2.64 o                         
  -7   0   2        430.50        406.31        19.23 o                         
  -6   0   2         23.31         23.77         3.50 o                         
  -5   0   2        564.25        545.74        19.72 o                         
  -4   0   2        146.33        175.22         7.71 o                         
  -3   0   2        880.52        969.11        30.89 o                         
  -2   0   2        953.41        919.34        30.92 o                         
  -1   0   2        528.88        473.46        19.21 o                         
   0   0   2       2236.27       2006.13       105.37 o                         
   1   0   2       7941.11       7297.45       622.89 o                         
   2   0   2          2.11          3.71         1.25 o                         
   3   0   2        142.27        124.63         6.34 o                         
   4   0   2        580.93        556.00        21.92 o                         
   5   0   2         86.03         79.23         6.46 o                         
   6   0   2         10.17          7.41         3.34 o                         
   7   0   2          8.73          7.81         2.85 o                         
   8   0   2          8.50          7.98         3.19 o                         
  -9   1   2         15.07         21.55         3.37 o                         
  -8   1   2          2.83          2.17         1.53 o                         
  -7   1   2          9.43         12.40         2.20 o                         
  -6   1   2        387.84        393.93        12.23 o                         
  -5   1   2         71.86         58.52         3.60 o                         
  -4   1   2          4.61          4.99         0.85 o                         
  -3   1   2        449.50        421.38        10.26 o                         
  -2   1   2       1020.93       1040.39        22.44 o                         
  -1   1   2       6501.52       6051.46       204.23 o                         
   0   1   2       2729.37       2413.06        90.63 o                         
   1   1   2        489.29        461.12        18.59 o                         
   2   1   2        117.64        130.35         4.97 o                         
   3   1   2        316.51        311.01         9.84 o                         
   4   1   2          7.53          6.48         1.11 o                         
   5   1   2        303.41        257.56         8.89 o                         
   6   1   2         11.30         11.30         2.95 o                         
   7   1   2         25.89         28.28         3.81 o                         
   8   1   2         25.26         21.41         4.61 o                         
  -9   2   2         16.91         14.85         5.00 o                         
  -8   2   2          0.73          0.61         1.25 o                         
  -7   2   2         14.78          7.02         1.82 o                         
  -6   2   2         71.53         70.80         4.37 o                         
  -5   2   2         86.07         83.25         4.16 o                         
  -4   2   2        417.56        462.12        11.77 o                         
  -3   2   2        366.87        387.59         9.55 o                         
  -2   2   2          8.96         12.79         1.09 o                         
  -1   2   2       5586.52       5133.24       177.19 o                         
   0   2   2       1063.84       1017.18        36.19 o                         
   1   2   2       2226.42       2141.01        73.57 o                         
   2   2   2       1887.52       1849.35        60.60 o                         
   3   2   2        711.27        813.39        23.33 o                         
   4   2   2        892.12        880.59        24.44 o                         
   5   2   2        185.19        175.57         6.22 o                         
   6   2   2        354.06        311.57        14.82 o                         
   7   2   2         34.15         49.81         5.04 o                         
   8   2   2         43.30         50.41         4.99 o                         
  -9   3   2         27.02         28.45         3.45 o                         
  -8   3   2        134.07        117.00         7.34 o                         
  -7   3   2          6.05          4.97         2.07 o                         
  -6   3   2          2.11          1.52         1.01 o                         
  -5   3   2        125.94        122.23         5.52 o                         
  -4   3   2        134.98        148.46         6.15 o                         
  -3   3   2        564.20        574.82        13.59 o                         
  -2   3   2          0.03         -0.39         0.54 o                         
  -1   3   2         37.91         56.36         2.13 o                         
   0   3   2       1061.47        983.41        32.69 o                         
   1   3   2       1516.86       1437.95        55.51 o                         
   2   3   2       2346.64       2388.19       119.93 o                         
   3   3   2        329.86        328.89        10.29 o                         
   4   3   2          3.59          7.16         1.36 o                         
   5   3   2         22.07         18.31         1.61 o                         
   6   3   2        212.69        213.06        11.70 o                         
   7   3   2         67.55         63.64         6.40 o                         
   8   3   2         23.84         14.92         3.35 o                         
  -9   4   2          3.61          2.61         1.54 o                         
  -8   4   2         33.60         38.87         3.77 o                         
  -7   4   2         19.41         11.62         2.30 o                         
  -6   4   2        250.82        223.30         9.71 o                         
  -5   4   2        407.40        392.74        10.14 o                         
  -4   4   2       1576.56       1614.00        37.55 o                         
  -3   4   2         10.12         12.12         1.23 o                         
  -2   4   2       2111.28       2144.43        70.70 o                         
  -1   4   2       3744.96       3740.18       220.03 o                         
   0   4   2       2233.74       2062.50       126.87 o                         
   1   4   2         42.43         35.98         1.91 o                         
   2   4   2        554.67        557.28        14.04 o                         
   3   4   2          0.20          2.25         0.69 o                         
   4   4   2         72.65         74.57         4.05 o                         
   5   4   2        578.65        546.43        15.33 o                         
   6   4   2         41.47         41.42         3.48 o                         
   7   4   2         62.39         57.67         7.95 o                         
   8   4   2         18.72         24.94         3.49 o                         
  -9   5   2         12.04          9.85         2.25 o                         
  -8   5   2         12.94         15.98         2.81 o                         
  -7   5   2        185.67        176.07         8.55 o                         
  -6   5   2        115.86        125.77         6.68 o                         
  -5   5   2         24.10         26.88         2.08 o                         
  -4   5   2         41.66         35.91         2.16 o                         
  -3   5   2        532.41        569.77        13.97 o                         
  -2   5   2        783.92        808.74        19.52 o                         
  -1   5   2       5081.63       5451.07       188.74 o                         
   0   5   2        833.39        806.51        21.55 o                         
   1   5   2        111.54        123.32         3.29 o                         
   2   5   2        220.36        191.72         5.81 o                         
   3   5   2        208.50        200.26         5.51 o                         
   4   5   2        209.95        220.79         7.31 o                         
   5   5   2        131.42        111.21         4.87 o                         
   6   5   2          6.85          8.79         1.76 o                         
   7   5   2         27.67         30.23         3.59 o                         
   8   5   2         18.32         20.41         3.58 o                         
  -9   6   2          1.63          6.71         1.97 o                         
  -8   6   2        122.06        131.69         7.75 o                         
  -7   6   2          1.24          2.40         1.30 o                         
  -6   6   2          0.92          2.18         1.10 o                         
  -5   6   2         20.27         24.42         1.99 o                         
  -4   6   2        245.36        235.37         6.89 o                         
  -3   6   2          9.19          9.46         1.14 o                         
  -2   6   2          4.82          5.05         0.76 o                         
  -1   6   2       5322.79       5550.27       211.18 o                         
   0   6   2        909.45        855.82        22.98 o                         
   1   6   2        127.91        116.19         3.11 o                         
   2   6   2         73.48         64.21         3.10 o                         
   3   6   2        196.71        194.78         5.86 o                         
   4   6   2          6.18          3.94         0.82 o                         
   5   6   2         38.27         42.00         2.70 o                         
   6   6   2        521.59        489.02        15.03 o                         
   7   6   2         70.22         67.05         5.08 o                         
   8   6   2          0.00          2.04         1.70 o                         
  -9   7   2         99.83        107.76         9.96 o                         
  -8   7   2          9.28          5.26         1.60 o                         
  -7   7   2        177.50        172.53         9.34 o                         
  -6   7   2         28.76         35.58         2.67 o                         
  -5   7   2         18.49         17.02         1.80 o                         
  -4   7   2         12.72         17.23         1.53 o                         
  -3   7   2        131.61        119.81         4.52 o                         
  -2   7   2        113.66         92.98         3.30 o                         
  -1   7   2          0.29          1.07         0.47 o                         
   0   7   2        426.01        425.20        10.61 o                         
   1   7   2         74.77         86.92         2.72 o                         
   2   7   2       1109.82       1162.97        27.44 o                         
   3   7   2        258.34        258.87         7.32 o                         
   4   7   2        235.45        227.05         6.61 o                         
   5   7   2        137.22        116.39         4.74 o                         
   6   7   2         31.35         28.00         2.99 o                         
   7   7   2         56.76         64.87         4.12 o                         
   8   7   2         35.69         36.47         5.44 o                         
  -8   8   2          2.77          6.79         1.91 o                         
  -7   8   2          2.04          3.17         1.16 o                         
  -6   8   2          4.83          3.22         1.10 o                         
  -5   8   2        310.58        332.69         9.26 o                         
  -4   8   2          0.00          0.45         0.66 o                         
  -3   8   2        642.04        681.17        15.98 o                         
  -2   8   2        705.79        750.58        17.74 o                         
  -1   8   2        323.58        344.84         8.91 o                         
   0   8   2        106.27         97.36         3.19 o                         
   1   8   2        474.67        460.70        11.87 o                         
   2   8   2         19.07         15.43         1.39 o                         
   3   8   2         23.99         28.51         1.96 o                         
   4   8   2          2.40          2.14         0.86 o                         
   5   8   2         38.72         32.68         2.33 o                         
   6   8   2         35.39         45.83         4.70 o                         
   7   8   2         31.85         27.70         3.04 o                         
   8   8   2         16.72         12.88         2.73 o                         
  -8   9   2         29.48         24.62         3.04 o                         
  -7   9   2          0.08         -0.02         1.07 o                         
  -6   9   2          0.65          0.71         0.81 o                         
  -5   9   2          4.95          4.13         1.11 o                         
  -4   9   2        699.02        696.37        15.13 o                         
  -3   9   2       1379.42       1463.37        31.66 o                         
  -2   9   2          0.49         -0.56         0.56 o                         
  -1   9   2       1625.27       1666.09        44.29 o                         
   0   9   2        229.70        233.67         5.96 o                         
   1   9   2         43.76         57.72         2.52 o                         
   2   9   2        344.57        349.51         9.47 o                         
   3   9   2         22.57         15.34         1.53 o                         
   4   9   2         21.17         24.54         1.97 o                         
   5   9   2         16.75         16.55         2.00 o                         
   6   9   2         39.51         40.90         3.32 o                         
   7   9   2          1.06          0.85         1.41 o                         
   8   9   2         53.48         55.32         6.59 o                         
  -8  10   2         20.92         19.39         2.66 o                         
  -7  10   2         56.22         54.20         3.42 o                         
  -6  10   2          4.43          3.55         1.27 o                         
  -5  10   2        173.84        190.18         7.95 o                         
  -4  10   2        159.57        163.12         5.15 o                         
  -3  10   2       1509.03       1609.68        38.29 o                         
  -2  10   2       1112.50       1139.78        28.65 o                         
  -1  10   2        283.05        271.96         6.98 o                         
   0  10   2        522.16        545.22        12.76 o                         
   1  10   2       1448.58       1463.14        38.84 o                         
   2  10   2          5.17          6.26         0.80 o                         
   3  10   2        120.58        138.36         6.16 o                         
   4  10   2        165.59        157.99         5.67 o                         
   5  10   2        132.73        123.53         5.98 o                         
   6  10   2        406.53        370.29        13.50 o                         
   7  10   2        242.23        262.21        13.75 o                         
   8  10   2         32.27         36.32         5.31 o                         
  -8  11   2          0.01          3.18         1.65 o                         
  -7  11   2        214.62        211.09         7.67 o                         
  -6  11   2         54.11         51.92         3.43 o                         
  -5  11   2        285.02        276.50         9.40 o                         
  -4  11   2        349.59        375.14         9.82 o                         
  -3  11   2          4.24          8.57         1.22 o                         
  -2  11   2         33.49         31.08         1.96 o                         
  -1  11   2        797.69        863.15        19.72 o                         
   0  11   2       3670.48       3700.98       228.97 o                         
   1  11   2          0.05          0.20         0.67 o                         
   2  11   2        182.07        190.12         5.86 o                         
   3  11   2         18.86         14.51         1.66 o                         
   4  11   2        130.40        123.03         5.30 o                         
   5  11   2        285.28        275.06        10.99 o                         
   6  11   2          0.00          0.86         0.90 o                         
   7  11   2         37.57         34.62         4.04 o                         
   8  11   2        206.81        232.43        12.21 o                         
  -8  12   2         30.78         31.25         3.57 o                         
  -7  12   2         11.28          4.96         1.40 o                         
  -6  12   2         55.43         55.97         3.24 o                         
  -5  12   2        106.69         95.15         4.40 o                         
  -4  12   2         65.85         62.37         3.26 o                         
  -3  12   2        165.30        185.98         6.41 o                         
  -2  12   2          1.72          3.36         0.86 o                         
  -1  12   2        444.06        428.73        10.19 o                         
   0  12   2       1492.93       1513.77        35.97 o                         
   1  12   2        471.04        482.19        12.86 o                         
   2  12   2          5.62          3.17         0.69 o                         
   3  12   2        115.64        117.36         4.84 o                         
   4  12   2        648.17        657.38        17.13 o                         
   5  12   2        587.60        577.12        17.48 o                         
   6  12   2         26.04         19.68         2.51 o                         
   7  12   2         40.31         41.93         4.64 o                         
  -8  13   2          5.63          8.28         1.99 o                         
  -7  13   2         35.47         32.13         3.13 o                         
  -6  13   2          1.20         -0.63         0.87 o                         
  -5  13   2        164.74        148.91         5.54 o                         
  -4  13   2         21.74         16.27         1.66 o                         
  -3  13   2         23.65         26.55         2.02 o                         
  -2  13   2         37.38         46.02         2.48 o                         
  -1  13   2         62.18         48.01         2.49 o                         
   0  13   2        748.22        800.81        19.03 o                         
   1  13   2        665.45        644.35        16.23 o                         
   2  13   2         38.05         44.66         2.50 o                         
   3  13   2        633.21        639.41        16.53 o                         
   4  13   2         12.68         10.16         1.68 o                         
   5  13   2        302.78        306.35        10.39 o                         
   6  13   2          3.84          5.10         1.42 o                         
   7  13   2         17.58         16.20         2.78 o                         
  -8  14   2         17.88         16.48         3.22 o                         
  -7  14   2          6.38          8.72         1.87 o                         
  -6  14   2         23.84         24.20         2.89 o                         
  -5  14   2        171.53        172.27         7.79 o                         
  -4  14   2        122.33        126.61         5.98 o                         
  -3  14   2          2.27          1.88         0.82 o                         
  -2  14   2        499.21        501.89        12.87 o                         
  -1  14   2        368.34        421.88        10.84 o                         
   0  14   2        705.02        711.38        16.66 o                         
   1  14   2         66.86         77.66         3.57 o                         
   2  14   2        581.35        561.46        14.17 o                         
   3  14   2        327.76        321.70         9.75 o                         
   4  14   2         89.91         97.09         5.17 o                         
   5  14   2        378.31        371.45        11.75 o                         
   6  14   2        159.90        151.28         7.49 o                         
   7  14   2         45.96         52.96         5.85 o                         
  -7  15   2         28.56         32.19         3.42 o                         
  -6  15   2        143.88        147.86         8.24 o                         
  -5  15   2        437.90        477.29        16.45 o                         
  -4  15   2        246.74        269.74        10.36 o                         
  -3  15   2        114.70        124.25         6.05 o                         
  -2  15   2        317.88        317.57         8.72 o                         
  -1  15   2        563.41        572.13        13.94 o                         
   0  15   2          9.53          8.62         1.13 o                         
   1  15   2        100.83        107.95         4.33 o                         
   2  15   2        102.51        107.61         4.99 o                         
   3  15   2          7.04          4.86         1.64 o                         
   4  15   2        256.99        249.90        10.68 o                         
   5  15   2         33.74         30.15         3.35 o                         
   6  15   2        141.77        141.97         7.97 o                         
   7  15   2         45.57         55.88         4.29 o                         
  -7  16   2         23.39         26.73         3.43 o                         
  -6  16   2        121.10        132.61         7.07 o                         
  -5  16   2        172.97        184.10         8.31 o                         
  -4  16   2        321.00        302.99        12.46 o                         
  -3  16   2         24.59         24.64         2.66 o                         
  -2  16   2        496.49        453.21        11.99 o                         
  -1  16   2        309.63        321.43         8.86 o                         
   0  16   2         39.81         39.97         2.46 o                         
   1  16   2         21.99         21.31         1.86 o                         
   2  16   2         29.01         31.90         2.51 o                         
   3  16   2         60.69         54.55         3.16 o                         
   4  16   2        157.75        163.60         7.19 o                         
   5  16   2          0.05         -0.54         1.01 o                         
   6  16   2         26.69         26.70         3.02 o                         
   7  16   2         26.21         25.39         3.39 o                         
  -7  17   2          1.75          2.74         1.62 o                         
  -6  17   2        165.48        169.74         7.97 o                         
  -5  17   2         28.43         32.61         3.62 o                         
  -4  17   2          2.55          1.08         0.96 o                         
  -3  17   2         73.12         77.21         5.02 o                         
  -2  17   2         24.38         25.85         2.19 o                         
  -1  17   2          1.13          0.11         0.67 o                         
   0  17   2          2.32          1.09         0.78 o                         
   1  17   2         25.66         28.71         2.28 o                         
   2  17   2         85.01         94.17         4.79 o                         
   3  17   2          8.35         10.68         1.84 o                         
   4  17   2         27.64         19.43         2.40 o                         
   5  17   2         17.49         13.12         2.13 o                         
   6  17   2         13.26         12.72         2.35 o                         
  -7  18   2          4.62          1.49         1.84 o                         
  -6  18   2         45.15         37.61         4.04 o                         
  -5  18   2          0.07          1.49         1.33 o                         
  -4  18   2          5.49          3.18         1.10 o                         
  -3  18   2         44.06         43.26         3.32 o                         
  -2  18   2         98.83         95.49         5.21 o                         
  -1  18   2          5.85          4.84         1.47 o                         
   0  18   2        125.87        127.82         5.92 o                         
   1  18   2         85.31         94.10         4.66 o                         
   2  18   2         13.48         21.21         2.28 o                         
   3  18   2         95.38         95.14         5.04 o                         
   4  18   2         55.70         64.99         4.49 o                         
   5  18   2         10.49         12.18         2.29 o                         
   6  18   2         10.88          9.27         2.29 o                         
  -6  19   2        107.64         99.00         7.18 o                         
  -5  19   2          3.95          5.26         1.63 o                         
  -4  19   2          2.43          1.90         1.15 o                         
  -3  19   2          6.53          9.76         2.19 o                         
  -2  19   2         31.49         34.86         3.84 o                         
  -1  19   2          3.45          2.20         1.21 o                         
   0  19   2          5.25          3.17         1.23 o                         
   1  19   2        159.41        163.51         7.89 o                         
   2  19   2          0.18         -0.33         0.83 o                         
   3  19   2         32.54         24.72         2.97 o                         
   4  19   2         15.13         16.35         2.48 o                         
   5  19   2         33.73         43.36         3.76 o                         
   6  19   2          9.55         11.54         2.48 o                         
  -6  20   2          6.32          2.80         1.69 o                         
  -5  20   2          5.84          7.62         1.97 o                         
  -4  20   2          0.11         -0.82         0.82 o                         
  -3  20   2         47.27         53.81         3.56 o                         
  -2  20   2          0.26          0.54         0.77 o                         
  -1  20   2         24.72         17.15         2.02 o                         
   0  20   2         32.39         39.07         3.17 o                         
   1  20   2          0.73          0.93         0.98 o                         
   2  20   2         47.19         51.85         3.83 o                         
   3  20   2         86.93         84.03         5.11 o                         
   4  20   2          3.94          3.89         1.55 o                         
   5  20   2          0.00         -0.70         1.29 o                         
   6  20   2          3.67          3.62         4.23 o                         
  -6  21   2          4.40          2.53         2.19 o                         
  -5  21   2         16.51         14.48         2.58 o                         
  -4  21   2         64.56         67.97         4.39 o                         
  -3  21   2         11.79         11.83         1.99 o                         
  -2  21   2         26.61         22.69         2.51 o                         
  -1  21   2          0.39          1.56         0.93 o                         
   0  21   2          5.23          3.79         1.14 o                         
   1  21   2         12.21          8.93         1.53 o                         
   2  21   2         60.84         73.05         4.53 o                         
   3  21   2          2.97          0.16         1.02 o                         
   4  21   2          0.06         -0.43         1.48 o                         
   5  21   2          7.49         15.90         2.76 o                         
  -5  22   2          0.04          2.24         1.63 o                         
  -4  22   2         23.54         26.27         2.48 o                         
  -3  22   2         65.24         60.53         3.76 o                         
  -2  22   2         29.63         25.69         2.35 o                         
  -1  22   2         26.45         32.44         2.93 o                         
   0  22   2          1.27          2.23         0.97 o                         
   1  22   2        197.73        194.91         7.38 o                         
   2  22   2          5.94          6.35         1.54 o                         
   3  22   2         10.28          9.84         2.77 o                         
   4  22   2         80.48         75.82         7.80 o                         
   5  22   2          2.65          2.23         1.81 o                         
  -5  23   2          9.86          8.85         2.56 o                         
  -4  23   2         13.17          8.06         2.00 o                         
  -3  23   2         12.99          7.53         1.74 o                         
  -2  23   2          2.26          2.36         1.09 o                         
  -1  23   2          2.24          0.20         0.92 o                         
   0  23   2          4.59          3.01         1.09 o                         
   1  23   2         19.62         15.75         1.84 o                         
   2  23   2          0.36          0.07         0.93 o                         
   3  23   2         70.37         69.36         5.01 o                         
   4  23   2         30.53         34.94         3.79 o                         
  -4  24   2          3.59          1.61         1.44 o                         
  -3  24   2          9.89          8.29         1.79 o                         
  -2  24   2          0.00          1.75         1.08 o                         
  -1  24   2          6.06          4.98         1.40 o                         
   0  24   2         29.22         26.18         2.61 o                         
   1  24   2         16.73         16.85         2.08 o                         
   2  24   2         19.62         21.70         2.88 o                         
   3  24   2          9.21          8.93         1.95 o                         
   4  24   2         16.90         19.96         3.38 o                         
  -3  25   2          1.84          1.14         1.30 o                         
  -2  25   2         14.69         12.31         2.05 o                         
  -1  25   2          6.41          6.32         1.59 o                         
   0  25   2         20.52         19.98         2.77 o                         
   1  25   2          1.12          0.79         1.13 o                         
   2  25   2          8.52          3.83         1.56 o                         
   3  25   2          1.99          0.68         1.33 o                         
  -3  26   2         12.03          9.83        12.68 o                         
  -2  26   2          0.76          2.58         1.09 o                         
  -1  26   2          0.78          0.21         1.10 o                         
   0  26   2          4.37          2.50         1.12 o                         
   1  26   2          1.05          1.43         1.28 o                         
   2  26   2          0.02          0.29         1.10 o                         
  -1  27   2          1.21          2.66         1.26 o                         
   0  27   2          4.30          3.85         1.58 o                         
   1  27   2         18.56         16.96         2.49 o                         
  -9   1   3          1.76          6.74         2.42 o                         
  -8   1   3          1.56          1.31         1.47 o                         
  -7   1   3        232.08        218.67        12.56 o                         
  -6   1   3         14.63         20.58         2.84 o                         
  -5   1   3          6.30          8.85         1.22 o                         
  -4   1   3        141.11        140.21         6.77 o                         
  -3   1   3        608.65        641.73        15.70 o                         
  -2   1   3        901.16        970.35        23.37 o                         
  -1   1   3       1474.03       1450.48        45.29 o                         
   0   1   3        231.58        211.33         5.83 o                         
   1   1   3          5.32          3.65         0.75 o                         
   2   1   3        386.66        369.60        13.49 o                         
   3   1   3         25.65         33.49         2.62 o                         
   4   1   3        125.99        122.46         5.25 o                         
   5   1   3        170.84        167.88         7.36 o                         
   6   1   3         16.98         13.94         1.67 o                         
   7   1   3        100.50        126.21         8.49 o                         
   8   1   3         21.68         20.78         3.26 o                         
  -9   2   3         68.85         79.54         6.96 o                         
  -8   2   3         11.44          6.71         2.48 o                         
  -7   2   3         48.39         37.81         3.89 o                         
  -6   2   3          4.82          7.29         2.15 o                         
  -5   2   3        200.78        192.59         7.61 o                         
  -4   2   3         99.95        116.43         4.57 o                         
  -3   2   3        221.61        241.80         6.92 o                         
  -2   2   3         98.33        102.84         3.83 o                         
  -1   2   3         64.64         45.57         2.48 o                         
   0   2   3       1526.74       1342.18        44.29 o                         
   1   2   3         73.51         69.25         2.71 o                         
   2   2   3        768.39        756.31        20.45 o                         
   3   2   3         51.42         54.83         3.50 o                         
   4   2   3        115.19        101.33         5.09 o                         
   5   2   3        160.61        161.11         7.96 o                         
   6   2   3         85.76         91.34         6.66 o                         
   7   2   3          2.33          4.54         2.01 o                         
   8   2   3          8.18          6.19         2.06 o                         
  -9   3   3          1.51          1.71         1.65 o                         
  -8   3   3         17.56         14.92         2.59 o                         
  -7   3   3         63.00         52.77         4.69 o                         
  -6   3   3        175.74        174.25         8.48 o                         
  -5   3   3          0.97          0.31         0.76 o                         
  -4   3   3         12.45         17.96         1.90 o                         
  -3   3   3        216.72        207.45         5.78 o                         
  -2   3   3         35.01         32.29         1.83 o                         
  -1   3   3          1.16          3.01         0.56 o                         
   0   3   3         24.80         19.25         0.98 o                         
   1   3   3        854.32        802.33        18.78 o                         
   2   3   3        313.50        315.24         8.82 o                         
   3   3   3        343.81        316.82        10.67 o                         
   4   3   3          2.76          1.35         1.34 o                         
   5   3   3         81.33         86.36         5.38 o                         
   6   3   3         30.10         28.41         2.73 o                         
   7   3   3          0.01         -0.66         1.22 o                         
   8   3   3         16.51         17.80         3.03 o                         
  -9   4   3          0.03          0.78         1.67 o                         
  -8   4   3        122.19        130.49         8.33 o                         
  -7   4   3         69.53         58.35         5.06 o                         
  -6   4   3        126.35        123.62         6.56 o                         
  -5   4   3        573.35        520.08        13.58 o                         
  -4   4   3          1.48          1.74         0.81 o                         
  -3   4   3         78.72         84.52         3.63 o                         
  -2   4   3        297.12        299.61         7.54 o                         
  -1   4   3        863.79        788.60        18.14 o                         
   0   4   3         11.69         14.27         0.86 o                         
   1   4   3        446.94        413.12         9.33 o                         
   2   4   3        125.64        136.95         4.63 o                         
   3   4   3         28.64         32.29         1.94 o                         
   4   4   3        248.43        244.84         9.33 o                         
   5   4   3        135.21        114.19         5.91 o                         
   6   4   3        442.52        439.16        13.32 o                         
   7   4   3        124.88        135.96         8.14 o                         
   8   4   3          0.45          1.22         1.57 o                         
  -9   5   3          7.74          8.28         2.67 o                         
  -8   5   3         16.62         18.07         2.68 o                         
  -7   5   3         35.17         35.75         3.46 o                         
  -6   5   3         65.00         65.50         3.64 o                         
  -5   5   3          3.59          1.23         1.02 o                         
  -4   5   3        110.87        107.61         4.46 o                         
  -3   5   3        133.42        127.99         6.14 o                         
  -2   5   3       1308.67       1369.59        30.32 o                         
  -1   5   3        319.70        280.92         6.94 o                         
   0   5   3        486.29        454.74        11.13 o                         
   1   5   3        356.03        366.65         9.36 o                         
   2   5   3        175.02        169.41         6.13 o                         
   3   5   3          8.71         11.82         1.03 o                         
   4   5   3        113.75        108.18         5.94 o                         
   5   5   3        545.41        519.43        16.96 o                         
   6   5   3        134.92        120.61         5.74 o                         
   7   5   3          0.11          1.37         1.27 o                         
   8   5   3         53.93         64.60         6.53 o                         
  -9   6   3          6.58          5.69         2.38 o                         
  -8   6   3          1.77          5.48         1.73 o                         
  -7   6   3         85.32         83.07         5.94 o                         
  -6   6   3        120.50        119.10         5.51 o                         
  -5   6   3         67.68         67.68         3.58 o                         
  -4   6   3        280.67        304.85         8.53 o                         
  -3   6   3        662.39        682.55        18.55 o                         
  -2   6   3        122.25        103.30         3.50 o                         
  -1   6   3       1211.47       1257.52        30.87 o                         
   0   6   3        174.97        174.82         4.85 o                         
   1   6   3       3883.98       4017.67       149.65 o                         
   2   6   3        109.00        110.28         5.11 o                         
   3   6   3        389.56        390.92        11.07 o                         
   4   6   3       1317.96       1251.90        30.98 o                         
   5   6   3       1061.72        978.15        30.05 o                         
   6   6   3         13.84         10.34         1.95 o                         
   7   6   3         39.30         44.72         3.72 o                         
   8   6   3         76.65         90.17         6.22 o                         
  -9   7   3         44.98         98.27        32.33 o                         
  -8   7   3         78.41         77.67         5.47 o                         
  -7   7   3         32.18         27.81         3.09 o                         
  -6   7   3        105.32         98.65         5.35 o                         
  -5   7   3          2.36          0.80         0.81 o                         
  -4   7   3          3.27          2.84         0.84 o                         
  -3   7   3        745.46        728.41        16.60 o                         
  -2   7   3       1036.35       1121.23        24.42 o                         
  -1   7   3        854.74        890.60        20.06 o                         
   0   7   3        106.89        105.88         3.99 o                         
   1   7   3        682.79        749.91        16.84 o                         
   2   7   3        437.14        414.75        10.92 o                         
   3   7   3        238.72        225.74         6.60 o                         
   4   7   3         55.26         48.06         3.31 o                         
   5   7   3       2383.83       2335.38        67.56 o                         
   6   7   3         43.04         42.43         3.13 o                         
   7   7   3         38.72         44.91         3.14 o                         
   8   7   3         64.56         68.38         5.91 o                         
  -8   8   3         17.29         10.25         2.60 o                         
  -7   8   3          9.34          4.85         1.66 o                         
  -6   8   3        156.23        144.28         6.28 o                         
  -5   8   3        576.81        573.92        13.94 o                         
  -4   8   3        100.66         84.65         3.71 o                         
  -3   8   3          2.64          1.03         0.76 o                         
  -2   8   3        115.48        130.13         4.85 o                         
  -1   8   3       1144.07       1219.40        29.02 o                         
   0   8   3         85.66        111.68         3.24 o                         
   1   8   3       3471.17       3554.25       218.99 o                         
   2   8   3        287.19        288.89         8.02 o                         
   3   8   3        541.05        541.75        13.19 o                         
   4   8   3         74.66         80.93         4.67 o                         
   5   8   3        223.84        230.68        10.23 o                         
   6   8   3         45.74         28.04         3.49 o                         
   7   8   3         98.83         88.81         6.55 o                         
   8   8   3         34.51         28.63         5.07 o                         
  -8   9   3          4.88         10.91         2.18 o                         
  -7   9   3          7.44          8.47         1.57 o                         
  -6   9   3         49.53         49.48         3.34 o                         
  -5   9   3       2693.51       2744.49        62.54 o                         
  -4   9   3        142.57        149.30         5.44 o                         
  -3   9   3        650.45        653.05        16.06 o                         
  -2   9   3        182.79        214.67         6.79 o                         
  -1   9   3       4297.42       4747.90       237.61 o                         
   0   9   3         54.78         67.51         2.48 o                         
   1   9   3         70.38         68.98         2.76 o                         
   2   9   3         71.85         74.97         3.29 o                         
   3   9   3         29.75         26.23         2.03 o                         
   4   9   3        158.22        159.33         6.13 o                         
   5   9   3          3.66          3.78         1.59 o                         
   6   9   3         12.86         16.29         2.79 o                         
   7   9   3          8.35          4.53         1.73 o                         
   8   9   3         23.69         39.94         5.55 o                         
  -8  10   3          8.16         12.54         2.27 o                         
  -7  10   3         32.41         35.00         4.52 o                         
  -6  10   3         14.03          9.55         1.70 o                         
  -5  10   3        175.29        171.76         6.70 o                         
  -4  10   3          0.19          0.38         0.72 o                         
  -3  10   3        265.90        267.25         8.48 o                         
  -2  10   3        144.73        153.68         5.43 o                         
  -1  10   3        836.42        887.94        23.10 o                         
   0  10   3         15.25         20.67         1.57 o                         
   1  10   3        577.69        586.86        15.14 o                         
   2  10   3        355.87        352.42         9.65 o                         
   3  10   3        196.69        179.38         6.53 o                         
   4  10   3        471.46        423.19        12.56 o                         
   5  10   3          5.31          7.55         1.63 o                         
   6  10   3        107.95        101.02         9.14 o                         
   7  10   3          2.40          1.69         1.89 o                         
   8  10   3         22.30         25.46         2.91 o                         
  -8  11   3         96.35        106.67         5.94 o                         
  -7  11   3         43.90         39.12         2.86 o                         
  -6  11   3        257.51        273.34         9.01 o                         
  -5  11   3        121.12        131.51         5.79 o                         
  -4  11   3       1363.09       1338.90        28.76 o                         
  -3  11   3         13.04         12.31         1.96 o                         
  -2  11   3         56.64         42.64         2.63 o                         
  -1  11   3       2980.76       3212.62       106.02 o                         
   0  11   3        438.95        422.78        10.26 o                         
   1  11   3          7.83          6.62         0.93 o                         
   2  11   3        430.98        420.32        11.02 o                         
   3  11   3        739.50        745.38        19.48 o                         
   4  11   3        781.45        729.71        18.73 o                         
   5  11   3         15.20         14.91         1.85 o                         
   6  11   3         68.35         68.08         5.63 o                         
   7  11   3         49.89         43.73         4.34 o                         
  -8  12   3          2.14          3.12         1.24 o                         
  -7  12   3          9.93         10.25         1.62 o                         
  -6  12   3        617.07        624.04        16.30 o                         
  -5  12   3         30.23         30.55         2.64 o                         
  -4  12   3         48.81         47.71         3.04 o                         
  -3  12   3         63.27        101.63         4.35 o                         
  -2  12   3        415.98        421.59        10.99 o                         
  -1  12   3        310.24        316.41         8.35 o                         
   0  12   3          2.11         13.43         1.36 o                         
   1  12   3        203.83        197.08         6.52 o                         
   2  12   3          8.59          5.68         1.12 o                         
   3  12   3        116.41        113.61         5.18 o                         
   4  12   3        103.74        102.14         4.78 o                         
   5  12   3        266.77        251.78         8.83 o                         
   6  12   3         70.64         76.54         5.66 o                         
   7  12   3         62.27         64.70         5.90 o                         
  -8  13   3          1.22          1.70         1.39 o                         
  -7  13   3         26.69         24.78         2.72 o                         
  -6  13   3        132.16        137.77         5.78 o                         
  -5  13   3          3.33          4.39         1.32 o                         
  -4  13   3        414.64        419.80        12.09 o                         
  -3  13   3        167.21        181.68         6.46 o                         
  -2  13   3        287.13        275.08         9.10 o                         
  -1  13   3        145.35        144.37         4.99 o                         
   0  13   3        322.97        351.91         8.94 o                         
   1  13   3        228.44        234.11         8.39 o                         
   2  13   3         40.07         28.87         1.72 o                         
   3  13   3         21.20         15.92         1.66 o                         
   4  13   3         39.50         36.02         2.71 o                         
   5  13   3         37.13         38.71         3.03 o                         
   6  13   3         37.95         28.50         3.38 o                         
   7  13   3          5.96         11.51         2.68 o                         
  -8  14   3          0.77          0.95         7.92 o                         
  -7  14   3         46.27         38.40         3.56 o                         
  -6  14   3          3.91          5.82         1.45 o                         
  -5  14   3         16.30         12.48         2.42 o                         
  -4  14   3        208.76        222.32         8.68 o                         
  -3  14   3        438.66        476.53        12.47 o                         
  -2  14   3         48.80         55.76         2.88 o                         
  -1  14   3        444.95        473.61        11.36 o                         
   0  14   3         93.73        108.90         4.19 o                         
   1  14   3          1.33          1.34         1.07 o                         
   2  14   3          1.56          0.19         0.69 o                         
   3  14   3         20.75         22.35         1.95 o                         
   4  14   3          0.86          1.77         0.92 o                         
   5  14   3         97.66         97.93         5.53 o                         
   6  14   3         44.32         52.40         4.29 o                         
   7  14   3         14.67         12.72         2.80 o                         
  -7  15   3        119.32        109.12         6.05 o                         
  -6  15   3         30.56         32.01         2.48 o                         
  -5  15   3          1.80          1.33         0.80 o                         
  -4  15   3         45.55         42.16         3.21 o                         
  -3  15   3        212.75        217.27         9.21 o                         
  -2  15   3         10.83         11.42         1.39 o                         
  -1  15   3        162.82        161.03         5.33 o                         
   0  15   3         11.78         58.95         3.58 o                         
   1  15   3        627.18        665.35        16.91 o                         
   2  15   3         21.66         19.18         1.54 o                         
   3  15   3          0.93          1.71         1.00 o                         
   4  15   3         10.12          6.52         1.33 o                         
   5  15   3          4.02          3.60         1.32 o                         
   6  15   3          0.95          1.30         1.33 o                         
   7  15   3         75.33         90.33         7.32 o                         
  -7  16   3         21.02         24.41         2.97 o                         
  -6  16   3          6.63          8.14         1.93 o                         
  -5  16   3         21.50         23.89         2.09 o                         
  -4  16   3          3.72          1.67         1.07 o                         
  -3  16   3        186.52        199.40         8.57 o                         
  -2  16   3         95.34        102.21         4.40 o                         
  -1  16   3          4.67          5.45         1.06 o                         
   0  16   3          6.92          5.18         1.69 o                         
   1  16   3        162.41        148.52         5.62 o                         
   2  16   3        166.38        156.73         5.58 o                         
   3  16   3         57.33         60.59         3.75 o                         
   4  16   3         25.44         26.86         2.99 o                         
   5  16   3         51.20         49.37         3.96 o                         
   6  16   3         15.28         16.63         2.84 o                         
  -7  17   3          0.04          2.07         1.53 o                         
  -6  17   3        199.28        188.46         8.68 o                         
  -5  17   3         25.30         23.15         2.19 o                         
  -4  17   3         90.70         90.32         7.23 o                         
  -3  17   3         20.09         17.08         2.35 o                         
  -2  17   3        145.84        145.94         5.96 o                         
  -1  17   3        469.30        449.83        12.03 o                         
   0  17   3        268.70        259.92         8.02 o                         
   1  17   3        132.18        133.48         5.30 o                         
   2  17   3          4.39          4.53         1.33 o                         
   3  17   3          2.53          0.36         1.27 o                         
   4  17   3        105.57        108.06         5.46 o                         
   5  17   3          0.96         -0.74         1.01 o                         
   6  17   3         93.42        113.77         7.91 o                         
  -7  18   3         24.04         29.02         9.08 o                         
  -6  18   3          2.29          2.62         1.90 o                         
  -5  18   3         23.57         19.76         2.02 o                         
  -4  18   3          2.03          0.87         1.00 o                         
  -3  18   3         58.95         58.38         4.02 o                         
  -2  18   3         25.36         29.28         2.53 o                         
  -1  18   3          7.50          6.59         1.37 o                         
   0  18   3        587.31        620.41        16.83 o                         
   1  18   3        209.10        207.10         8.01 o                         
   2  18   3         57.05         52.10         3.57 o                         
   3  18   3        126.70        137.16         7.43 o                         
   4  18   3         32.51         32.38         3.27 o                         
   5  18   3          6.32          6.82         1.85 o                         
   6  18   3          0.44          1.26         1.49 o                         
  -6  19   3         17.62         14.85         2.56 o                         
  -5  19   3          0.00          0.18         0.86 o                         
  -4  19   3         16.40         11.04         2.10 o                         
  -3  19   3          3.77          2.05         1.37 o                         
  -2  19   3        268.55        261.81        11.01 o                         
  -1  19   3          2.59          2.63         1.17 o                         
   0  19   3        107.12        104.42         5.14 o                         
   1  19   3         20.73         18.35         2.07 o                         
   2  19   3         28.88         33.74         2.95 o                         
   3  19   3        113.36        115.33         9.43 o                         
   4  19   3          0.01         -0.95         0.95 o                         
   5  19   3         26.91         28.91         3.47 o                         
   6  19   3         24.05         30.34         3.59 o                         
  -6  20   3         37.50         34.62         3.60 o                         
  -5  20   3         33.17         34.79         4.23 o                         
  -4  20   3          5.43          6.87         1.77 o                         
  -3  20   3          0.92         -0.47         0.92 o                         
  -2  20   3          2.26          1.38         0.82 o                         
  -1  20   3         21.46         21.30         2.08 o                         
   0  20   3        109.09         97.94         5.68 o                         
   1  20   3          4.24          4.01         1.12 o                         
   2  20   3         24.17         26.09         2.46 o                         
   3  20   3          0.22          0.22         1.10 o                         
   4  20   3         11.60         10.85         2.39 o                         
   5  20   3          7.28          5.23         2.36 o                         
  -5  21   3         25.14         31.08         3.82 o                         
  -4  21   3         14.29         18.44         2.34 o                         
  -3  21   3         13.85         14.81         2.30 o                         
  -2  21   3         80.03         80.91         4.33 o                         
  -1  21   3         44.57         42.49         2.81 o                         
   0  21   3          1.46          7.68         1.41 o                         
   1  21   3         68.65         66.29         3.39 o                         
   2  21   3         25.44         24.33         2.56 o                         
   3  21   3         28.07         18.38         2.77 o                         
   4  21   3          4.15          4.99         2.00 o                         
   5  21   3         28.28         25.95         3.66 o                         
  -5  22   3          0.52          2.93         1.73 o                         
  -4  22   3          1.51          2.64         1.35 o                         
  -3  22   3          2.32          2.39         1.21 o                         
  -2  22   3         14.98         10.15         1.72 o                         
  -1  22   3         13.19         12.19         1.55 o                         
   0  22   3          0.12          1.44         0.94 o                         
   1  22   3         40.24         35.14         2.87 o                         
   2  22   3          3.08          3.66         1.55 o                         
   3  22   3          1.55          0.58         1.45 o                         
   4  22   3          0.62          1.39         1.72 o                         
  -5  23   3          0.27          0.00        11.73 o                         
  -4  23   3         18.18         21.75         2.60 o                         
  -3  23   3          1.67          2.84         1.27 o                         
  -2  23   3         19.21         17.82         2.18 o                         
  -1  23   3          1.39          2.50         1.07 o                         
   0  23   3         34.77         28.44         2.66 o                         
   1  23   3         57.88         66.55         3.98 o                         
   2  23   3          4.05          1.81         1.60 o                         
   3  23   3          2.88          2.53         1.59 o                         
   4  23   3        106.62        130.47         9.24 o                         
  -4  24   3          6.53          7.61         1.76 o                         
  -3  24   3         16.86         21.84         2.65 o                         
  -2  24   3         15.61         16.31         2.07 o                         
  -1  24   3          1.93          2.31         1.15 o                         
   0  24   3         18.55         13.95         2.03 o                         
   1  24   3          0.03          0.02         0.90 o                         
   2  24   3          0.38          0.08         1.07 o                         
   3  24   3          0.00          0.45         1.45 o                         
  -3  25   3         12.08         10.62         2.22 o                         
  -2  25   3         34.32         32.40         3.09 o                         
  -1  25   3          7.45         10.80         1.95 o                         
   0  25   3         42.66         43.94         3.64 o                         
   1  25   3          1.40          1.36         1.06 o                         
   2  25   3         20.28         19.03         2.75 o                         
   3  25   3         16.36         15.78         3.79 o                         
  -2  26   3          2.84          3.21         1.26 o                         
  -1  26   3         27.34         23.91         2.82 o                         
   0  26   3         24.33         32.51         3.19 o                         
   1  26   3          1.48          4.18         1.53 o                         
   2  26   3          7.43          6.83         2.27 o                         
  -9   0   4         11.91          5.59         4.04 o                         
  -8   0   4         64.60         63.79        11.08 o                         
  -7   0   4        492.79        487.05        25.35 o                         
  -6   0   4         54.14         47.07         5.80 o                         
  -5   0   4         44.13         34.65         3.79 o                         
  -4   0   4         16.47         18.08         2.47 o                         
  -3   0   4        519.59        564.76        19.35 o                         
  -2   0   4         17.62         10.99         1.76 o                         
  -1   0   4          0.06          1.40         0.76 o                         
   0   0   4          0.97          1.18         0.56 o                         
   1   0   4       6799.89       7129.50       355.78 o                         
   2   0   4        320.99        312.32        15.77 o                         
   3   0   4       1684.59       1680.88        74.84 o                         
   4   0   4       2117.70       2082.19        82.80 o                         
   5   0   4       4427.77       4334.46       187.53 o                         
   6   0   4        274.11        248.55        14.51 o                         
   7   0   4         31.99         37.59         7.36 o                         
   8   0   4        287.43        351.32        22.16 o                         
  -9   1   4          0.20          0.60         1.62 o                         
  -8   1   4         11.28          7.28         2.37 o                         
  -7   1   4        135.74        128.19         7.56 o                         
  -6   1   4         56.93         55.71         3.63 o                         
  -5   1   4        277.99        256.20         9.31 o                         
  -4   1   4          1.14         -0.27         0.61 o                         
  -3   1   4       1118.62       1115.12        26.42 o                         
  -2   1   4         29.33         35.09         2.40 o                         
  -1   1   4        996.98       1014.11        25.00 o                         
   0   1   4        528.77        577.23        13.83 o                         
   1   1   4        876.81        926.45        25.80 o                         
   2   1   4         11.23         17.62         1.84 o                         
   3   1   4          1.06          1.98         0.87 o                         
   4   1   4          3.80          6.56         1.27 o                         
   5   1   4       1403.29       1302.45        39.43 o                         
   6   1   4          6.58          4.58         1.55 o                         
   7   1   4         54.33         56.22         6.26 o                         
   8   1   4          0.03          2.92         1.66 o                         
  -9   2   4         23.19         22.72         3.71 o                         
  -8   2   4         55.89         59.93         6.54 o                         
  -7   2   4         10.86          9.15         2.13 o                         
  -6   2   4          0.00          0.37         1.07 o                         
  -5   2   4        529.14        513.34        13.19 o                         
  -4   2   4        156.46        165.01         7.20 o                         
  -3   2   4        157.56        164.82         6.66 o                         
  -2   2   4        520.89        577.89        15.22 o                         
  -1   2   4        138.83        137.18         6.38 o                         
   0   2   4         70.85         57.74         2.13 o                         
   1   2   4       7045.39       7043.74       245.85 o                         
   2   2   4        361.25        369.58        12.01 o                         
   3   2   4        393.99        373.52        10.68 o                         
   4   2   4        148.75        143.53         6.52 o                         
   5   2   4       1296.43       1269.56        38.44 o                         
   6   2   4         32.41         27.68         2.71 o                         
   7   2   4         45.86         56.44         5.09 o                         
   8   2   4         33.10         47.43         4.78 o                         
  -9   3   4          4.11          3.58         2.06 o                         
  -8   3   4         13.61         21.06         3.90 o                         
  -7   3   4          6.65          5.03         1.73 o                         
  -6   3   4        265.32        263.96        10.06 o                         
  -5   3   4       1374.59       1371.36        31.53 o                         
  -4   3   4         84.86         74.66         4.04 o                         
  -3   3   4        410.76        424.31        12.52 o                         
  -2   3   4       1131.36       1233.76        28.70 o                         
  -1   3   4       5092.18       5396.25       208.37 o                         
   0   3   4        364.02        403.29        10.13 o                         
   1   3   4         24.70         33.91         1.73 o                         
   2   3   4        757.29        778.96        22.22 o                         
   3   3   4        282.39        248.92         8.23 o                         
   4   3   4        484.66        446.97        13.58 o                         
   5   3   4          3.51          4.44         1.60 o                         
   6   3   4        102.99        107.55         5.60 o                         
   7   3   4         14.25         23.51         3.39 o                         
   8   3   4          0.50          2.93         1.68 o                         
  -9   4   4          9.88          8.87         2.31 o                         
  -8   4   4         64.65         80.28         6.03 o                         
  -7   4   4         10.12          5.96         1.72 o                         
  -6   4   4        130.80        124.50         7.08 o                         
  -5   4   4        909.71        893.71        21.31 o                         
  -4   4   4         49.72         41.75         2.64 o                         
  -3   4   4        659.50        672.37        18.08 o                         
  -2   4   4          0.00          0.32         0.56 o                         
  -1   4   4        564.19        626.43        14.35 o                         
   0   4   4       2918.81       3011.74       151.35 o                         
   1   4   4         97.64         88.01         2.84 o                         
   2   4   4        102.01        109.53         4.41 o                         
   3   4   4        204.05        208.73         7.06 o                         
   4   4   4        105.17         94.87         5.23 o                         
   5   4   4        224.91        196.61         9.10 o                         
   6   4   4         60.49         59.22         3.77 o                         
   7   4   4         18.13         14.86         1.93 o                         
   8   4   4         24.26         29.02         3.49 o                         
  -9   5   4         39.47         37.92         4.77 o                         
  -8   5   4         24.72         28.99         3.48 o                         
  -7   5   4        158.58        159.73         9.44 o                         
  -6   5   4       1107.39       1100.35        31.13 o                         
  -5   5   4        663.54        642.70        16.03 o                         
  -4   5   4         51.70         50.93         2.92 o                         
  -3   5   4       1206.45       1308.08        31.64 o                         
  -2   5   4          8.03          8.36         1.08 o                         
  -1   5   4        811.66        830.60        18.73 o                         
   0   5   4       1858.23       1849.31        54.01 o                         
   1   5   4       1795.05       1855.06        50.91 o                         
   2   5   4        156.28        160.62         5.33 o                         
   3   5   4        308.90        302.75         9.31 o                         
   4   5   4        485.89        444.05        14.55 o                         
   5   5   4         55.18         51.99         3.27 o                         
   6   5   4        172.07        174.20         6.54 o                         
   7   5   4         55.89         60.55         4.28 o                         
   8   5   4        204.08        221.77        10.17 o                         
  -9   6   4          0.41          1.92         3.48 o                         
  -8   6   4          7.05          4.05         1.65 o                         
  -7   6   4         53.20         46.30         4.06 o                         
  -6   6   4        553.40        591.98        17.22 o                         
  -5   6   4         37.41         33.78         2.66 o                         
  -4   6   4        176.21        173.44         6.07 o                         
  -3   6   4         40.20         29.73         1.97 o                         
  -2   6   4        670.73        714.31        16.13 o                         
  -1   6   4        170.65        197.52         6.46 o                         
   0   6   4          0.43          1.09         0.48 o                         
   1   6   4        891.17        888.15        20.43 o                         
   2   6   4         28.27         30.50         1.73 o                         
   3   6   4        947.17        907.09        26.46 o                         
   4   6   4         60.46         59.63         4.14 o                         
   5   6   4          2.05          1.42         1.09 o                         
   6   6   4        179.79        174.39         6.62 o                         
   7   6   4         48.63         53.75         3.34 o                         
   8   6   4          0.12          3.15         1.21 o                         
  -8   7   4         33.41         28.22         3.50 o                         
  -7   7   4         51.77         51.07         4.09 o                         
  -6   7   4        159.48        167.20         7.07 o                         
  -5   7   4        544.34        532.14        14.61 o                         
  -4   7   4         15.25         15.54         1.51 o                         
  -3   7   4         14.99         14.59         1.43 o                         
  -2   7   4       1052.03       1143.00        25.76 o                         
  -1   7   4        446.25        449.73        11.17 o                         
   0   7   4        540.97        548.43        13.64 o                         
   1   7   4        267.38        272.57         7.48 o                         
   2   7   4          0.13          0.62         0.63 o                         
   3   7   4        602.90        583.03        19.69 o                         
   4   7   4         41.85         37.80         3.20 o                         
   5   7   4         57.15         59.66         4.20 o                         
   6   7   4          0.02          0.73         1.29 o                         
   7   7   4         38.96         39.59         3.81 o                         
   8   7   4         17.61         17.29         4.44 o                         
  -8   8   4         27.64         25.32         3.28 o                         
  -7   8   4        110.00        106.64         5.68 o                         
  -6   8   4        190.44        196.33         7.63 o                         
  -5   8   4        146.20        154.00         6.18 o                         
  -4   8   4         72.70         78.81         3.57 o                         
  -3   8   4         13.12          8.14         1.15 o                         
  -2   8   4         10.31         14.00         1.47 o                         
  -1   8   4        439.47        457.04        12.24 o                         
   0   8   4          1.08          2.85         0.73 o                         
   1   8   4        526.27        572.01        14.36 o                         
   2   8   4         35.68         32.55         1.96 o                         
   3   8   4         66.44         70.27         3.96 o                         
   4   8   4        307.48        295.78        10.49 o                         
   5   8   4          9.90          8.41         1.62 o                         
   6   8   4        184.57        178.08         8.01 o                         
   7   8   4         20.84         20.30         2.82 o                         
   8   8   4          4.36          7.12         4.97 o                         
  -8   9   4         30.57         43.87         4.19 o                         
  -7   9   4         35.43         34.87         2.88 o                         
  -6   9   4        111.42        120.42         5.47 o                         
  -5   9   4          0.02         -0.93         0.93 o                         
  -4   9   4         59.52         52.62         2.91 o                         
  -3   9   4        806.74        861.56        20.85 o                         
  -2   9   4         49.01         42.74         2.45 o                         
  -1   9   4         35.17         26.17         1.88 o                         
   0   9   4        216.02        213.70         5.68 o                         
   1   9   4        103.12        116.52         3.89 o                         
   2   9   4        127.23        130.30         4.57 o                         
   3   9   4        109.59        106.58         4.59 o                         
   4   9   4         92.57         86.49         4.29 o                         
   5   9   4         97.04        102.59         6.38 o                         
   6   9   4         15.24         19.39         4.37 o                         
   7   9   4          0.00          1.40         1.87 o                         
  -8  10   4        185.14        190.48        10.34 o                         
  -7  10   4         11.34          9.70         1.65 o                         
  -6  10   4          0.03          0.02         0.85 o                         
  -5  10   4        752.01        731.93        21.77 o                         
  -4  10   4        353.82        354.66         9.54 o                         
  -3  10   4         38.77         39.19         2.52 o                         
  -2  10   4        130.93        138.96         5.42 o                         
  -1  10   4        618.91        578.46        14.35 o                         
   0  10   4         16.84         21.40         1.36 o                         
   1  10   4        348.16        343.44         8.75 o                         
   2  10   4        148.31        137.90         4.99 o                         
   3  10   4        124.34        125.92         4.40 o                         
   4  10   4        113.31        103.54         5.26 o                         
   5  10   4          1.25          1.68         1.27 o                         
   6  10   4         17.30         18.76         2.65 o                         
   7  10   4          5.51          9.67         2.64 o                         
  -8  11   4         13.05         16.94         2.56 o                         
  -7  11   4          8.03          5.13         1.32 o                         
  -6  11   4         50.49         49.01         3.22 o                         
  -5  11   4          8.80          9.21         1.70 o                         
  -4  11   4         81.99         87.73         3.87 o                         
  -3  11   4        157.46        143.66         6.25 o                         
  -2  11   4        291.53        312.80         8.93 o                         
  -1  11   4         71.74         79.13         4.35 o                         
   0  11   4        178.59        174.27         4.80 o                         
   1  11   4         33.02         33.37         1.97 o                         
   2  11   4          0.57          1.29         0.64 o                         
   3  11   4        341.65        320.07         8.60 o                         
   4  11   4        193.18        191.08         8.74 o                         
   5  11   4         57.34         71.18         4.69 o                         
   6  11   4          6.47          2.19         1.89 o                         
   7  11   4         20.13         22.85         3.55 o                         
  -8  12   4         37.48         34.01         2.77 o                         
  -7  12   4         13.29         12.32         2.01 o                         
  -6  12   4        365.98        352.51        10.86 o                         
  -5  12   4          0.41          2.14         0.93 o                         
  -4  12   4         20.94         19.88         2.02 o                         
  -3  12   4        180.38        203.57         7.01 o                         
  -2  12   4        180.43        212.29         7.34 o                         
  -1  12   4         67.57         65.06         3.40 o                         
   0  12   4         20.64         23.91         1.55 o                         
   1  12   4         29.62         28.18         1.78 o                         
   2  12   4         72.70         74.46         3.62 o                         
   3  12   4         83.93         85.89         3.99 o                         
   4  12   4         77.80         79.49         4.51 o                         
   5  12   4        252.76        254.71        11.39 o                         
   6  12   4        112.58        110.00         6.85 o                         
   7  12   4        101.79        105.91         7.39 o                         
  -8  13   4          0.90          1.03         0.99 o                         
  -7  13   4         20.63         17.72         2.18 o                         
  -6  13   4        135.16        145.91         6.81 o                         
  -5  13   4         20.58         17.68         2.83 o                         
  -4  13   4        134.70        135.81         6.41 o                         
  -3  13   4        507.46        520.42        14.28 o                         
  -2  13   4        143.96        126.96         5.35 o                         
  -1  13   4        113.45        101.38         4.31 o                         
   0  13   4        182.58        191.40         5.52 o                         
   1  13   4        552.34        552.52        13.65 o                         
   2  13   4        315.60        310.08         9.49 o                         
   3  13   4        121.09        116.28         4.89 o                         
   4  13   4         33.72         29.77         2.40 o                         
   5  13   4          1.28         -0.89         1.21 o                         
   6  13   4         82.72        102.55         7.23 o                         
   7  13   4          9.07          7.48         2.51 o                         
  -7  14   4         43.52         54.13         4.29 o                         
  -6  14   4         27.92         29.39         2.53 o                         
  -5  14   4        100.04        100.16         4.73 o                         
  -4  14   4         49.99         50.53         3.71 o                         
  -3  14   4          0.63          1.75         1.08 o                         
  -2  14   4         11.91          7.53         1.28 o                         
  -1  14   4         19.85         31.85         2.28 o                         
   0  14   4        116.77        140.67         5.03 o                         
   1  14   4         37.33         40.30         2.30 o                         
   2  14   4        254.05        251.62         8.31 o                         
   3  14   4         15.69         14.00         1.65 o                         
   4  14   4         12.92         11.42         1.62 o                         
   5  14   4          1.10         -0.29         1.23 o                         
   6  14   4          4.42          2.47         1.71 o                         
   7  14   4         10.11          7.28         3.55 o                         
  -7  15   4          0.66          1.13         1.12 o                         
  -6  15   4         38.43         45.00         3.21 o                         
  -5  15   4         11.64          7.60         1.47 o                         
  -4  15   4        315.20        339.85        11.89 o                         
  -3  15   4          0.97          1.31         1.15 o                         
  -2  15   4        132.85        127.17         5.28 o                         
  -1  15   4        564.06        578.36        14.66 o                         
   0  15   4         58.71         63.36         2.94 o                         
   1  15   4          0.44         -0.62         0.62 o                         
   2  15   4        198.30        214.48         7.45 o                         
   3  15   4          1.07          1.90         1.15 o                         
   4  15   4          4.70          5.48         1.28 o                         
   5  15   4         19.91         17.25         2.15 o                         
   6  15   4         24.45         22.79         3.54 o                         
  -7  16   4         15.46         15.65         2.29 o                         
  -6  16   4          0.91          2.05         0.97 o                         
  -5  16   4        137.06        149.49         6.78 o                         
  -4  16   4         30.65         33.09         3.38 o                         
  -3  16   4         28.77         21.06         2.73 o                         
  -2  16   4         11.94         15.04         1.89 o                         
  -1  16   4        316.59        296.75         8.02 o                         
   0  16   4          7.71          9.83         1.23 o                         
   1  16   4         21.22         25.72         2.22 o                         
   2  16   4          2.63          3.22         0.74 o                         
   3  16   4         18.50         20.26         2.34 o                         
   4  16   4         61.60         55.42         3.57 o                         
   5  16   4         37.01         36.93         3.08 o                         
   6  16   4          0.35          2.44         1.81 o                         
  -7  17   4          0.72          0.83         1.64 o                         
  -6  17   4         26.20         25.33         2.61 o                         
  -5  17   4          3.90          4.87         1.32 o                         
  -4  17   4         77.80         81.08         5.00 o                         
  -3  17   4         41.12         43.79         4.03 o                         
  -2  17   4         52.17         49.30         3.51 o                         
  -1  17   4        613.30        649.62        16.75 o                         
   0  17   4         57.19         43.08         2.82 o                         
   1  17   4         13.59         15.82         1.87 o                         
   2  17   4        127.66        128.44         4.62 o                         
   3  17   4          5.89          7.03         1.61 o                         
   4  17   4          5.10          5.05         1.64 o                         
   5  17   4          1.44          0.39         1.19 o                         
   6  17   4          1.97          1.12         1.57 o                         
  -6  18   4          5.74          9.94         1.49 o                         
  -5  18   4         16.16         15.36         1.92 o                         
  -4  18   4          1.09          0.23         1.33 o                         
  -3  18   4          6.57          5.65         1.77 o                         
  -2  18   4          1.13          0.86         0.91 o                         
  -1  18   4         35.71         39.25         2.46 o                         
   0  18   4          7.38          4.75         1.16 o                         
   1  18   4         45.64         38.45         2.70 o                         
   2  18   4         14.84         15.87         1.47 o                         
   3  18   4          0.49          1.09         1.06 o                         
   4  18   4         40.54         45.62         4.08 o                         
   5  18   4        132.57        146.52         7.24 o                         
   6  18   4         10.39          6.76         2.05 o                         
  -6  19   4          8.00          4.98         1.33 o                         
  -5  19   4         17.51         16.01         2.10 o                         
  -4  19   4         53.30         56.30         5.70 o                         
  -3  19   4          0.05         -0.52         0.96 o                         
  -2  19   4          4.92          2.48         1.25 o                         
  -1  19   4          7.75          4.80         1.01 o                         
   0  19   4         34.72         29.93         3.28 o                         
   1  19   4         30.61         31.47         2.34 o                         
   2  19   4          5.63          4.83         0.98 o                         
   3  19   4          6.71          5.58         1.47 o                         
   4  19   4          0.49         -0.97         1.11 o                         
   5  19   4         72.00         73.03         5.30 o                         
  -6  20   4         24.44         23.69         4.07 o                         
  -5  20   4         16.53         13.69         2.07 o                         
  -4  20   4         65.87         74.29         5.22 o                         
  -3  20   4        136.14        134.19         6.68 o                         
  -2  20   4         29.93         33.31         3.51 o                         
  -1  20   4          8.07          5.62         1.09 o                         
   0  20   4          6.78         11.55         1.52 o                         
   1  20   4        184.97        189.69         6.77 o                         
   2  20   4         49.81         50.05         3.30 o                         
   3  20   4          1.49          1.10         1.30 o                         
   4  20   4        129.51        134.15         7.48 o                         
   5  20   4          4.24          2.14         1.89 o                         
  -5  21   4          9.83          9.96         1.84 o                         
  -4  21   4         43.41         39.94         3.84 o                         
  -3  21   4         18.53         12.42         2.16 o                         
  -2  21   4         50.50         51.32         3.77 o                         
  -1  21   4          0.10         -0.36         0.82 o                         
   0  21   4         34.85         38.71         2.86 o                         
   1  21   4          2.91          2.14         1.04 o                         
   2  21   4         25.10         20.52         2.22 o                         
   3  21   4         56.96         65.88         4.58 o                         
   4  21   4         22.10         21.27         2.90 o                         
  -5  22   4          2.09          0.48         1.28 o                         
  -4  22   4          6.83          9.15         2.13 o                         
  -3  22   4         36.28         32.87         3.23 o                         
  -2  22   4          7.74          7.40         1.59 o                         
  -1  22   4          2.28          3.71         1.20 o                         
   0  22   4          3.61          4.00         1.15 o                         
   1  22   4        142.48        140.59         5.44 o                         
   2  22   4          0.13          0.73         0.94 o                         
   3  22   4         10.51          9.14         1.98 o                         
   4  22   4          0.15          1.09         1.52 o                         
  -4  23   4          4.02          2.60         1.61 o                         
  -3  23   4         55.14         56.88         4.27 o                         
  -2  23   4          9.34          8.14         1.72 o                         
  -1  23   4          1.70          0.08         0.97 o                         
   0  23   4        176.49        161.31         6.41 o                         
   1  23   4          0.51          0.96         0.85 o                         
   2  23   4          5.71          7.52         1.51 o                         
   3  23   4         14.94         15.85         2.74 o                         
  -4  24   4          0.12          1.88         1.66 o                         
  -3  24   4          0.24         -1.15         1.29 o                         
  -2  24   4          0.81          2.09         1.38 o                         
  -1  24   4         34.97         41.58         3.13 o                         
   0  24   4          2.14          1.21         1.01 o                         
   1  24   4          0.09          1.02         1.04 o                         
   2  24   4         32.55         38.62         3.23 o                         
   3  24   4          0.09          2.54         1.60 o                         
  -3  25   4          5.74          9.16         2.39 o                         
  -2  25   4         11.10         14.25         2.30 o                         
  -1  25   4         13.35         15.20         1.90 o                         
   0  25   4         76.17         67.95         3.93 o                         
   1  25   4          0.02          0.91         1.09 o                         
   2  25   4          5.40          6.32         1.43 o                         
  -2  26   4          0.08          3.15         2.83 o                         
  -1  26   4         74.94         73.74         5.02 o                         
   0  26   4         76.57         67.47         4.37 o                         
   1  26   4          0.34          2.95         1.41 o                         
  -9   1   5         14.05         13.85         3.26 o                         
  -8   1   5         49.75         55.66         5.41 o                         
  -7   1   5        364.65        343.80        16.27 o                         
  -6   1   5       1554.97       1578.99        42.05 o                         
  -5   1   5         16.34         14.73         2.47 o                         
  -4   1   5        111.44        110.14         5.07 o                         
  -3   1   5       1414.19       1475.42        33.35 o                         
  -2   1   5        524.53        611.79        15.71 o                         
  -1   1   5          3.06          8.98         0.94 o                         
   0   1   5        235.02        234.91         6.08 o                         
   1   1   5        528.28        540.92        15.60 o                         
   2   1   5        235.70        233.80         8.52 o                         
   3   1   5        709.19        643.08        19.50 o                         
   4   1   5          5.64          4.18         1.42 o                         
   5   1   5        395.09        391.65        13.09 o                         
   6   1   5         70.07         72.54         4.73 o                         
   7   1   5         26.36         29.20         2.87 o                         
   8   1   5         54.29         63.39         4.75 o                         
  -9   2   5         95.58        108.77         8.95 o                         
  -8   2   5         25.17         22.75         4.03 o                         
  -7   2   5          6.93          5.82         2.19 o                         
  -6   2   5          0.02          2.04         1.44 o                         
  -5   2   5       1389.78       1428.06        32.87 o                         
  -4   2   5          7.94         10.60         1.52 o                         
  -3   2   5        841.89        934.06        22.55 o                         
  -2   2   5        714.39        765.89        18.39 o                         
  -1   2   5        177.75        168.05         5.49 o                         
   0   2   5       1681.78       1796.77        55.89 o                         
   1   2   5       1015.68       1095.74        30.89 o                         
   2   2   5          0.05         -0.54         0.54 o                         
   3   2   5        299.17        293.09         8.91 o                         
   4   2   5       1379.45       1253.93        33.05 o                         
   5   2   5        218.20        195.72         7.87 o                         
   6   2   5         15.60         19.85         2.49 o                         
   7   2   5         30.61         26.39         2.82 o                         
   8   2   5         38.82         49.66         4.33 o                         
  -9   3   5          0.60          2.37         2.22 o                         
  -8   3   5          0.07         -0.04         1.47 o                         
  -7   3   5        227.99        226.83         9.43 o                         
  -6   3   5         62.18         72.20         4.90 o                         
  -5   3   5       1074.11       1116.08        26.35 o                         
  -4   3   5          5.59          3.71         1.00 o                         
  -3   3   5          0.19         -0.66         0.66 o                         
  -2   3   5        322.84        345.47         9.55 o                         
  -1   3   5        761.19        750.72        17.64 o                         
   0   3   5         29.42         34.49         1.75 o                         
   1   3   5       3884.60       3972.52       197.28 o                         
   2   3   5        105.01        116.57         4.96 o                         
   3   3   5        484.11        486.03        14.33 o                         
   4   3   5         51.40         50.69         3.24 o                         
   5   3   5         48.48         51.42         3.49 o                         
   6   3   5         30.07         33.63         2.79 o                         
   7   3   5         87.89        102.98         5.73 o                         
   8   3   5          4.51          6.89         1.74 o                         
  -9   4   5         29.26         18.79         4.40 o                         
  -8   4   5         94.26         82.17         6.57 o                         
  -7   4   5          7.22          3.73         1.40 o                         
  -6   4   5        105.07        119.10         6.53 o                         
  -5   4   5          4.15          3.26         1.19 o                         
  -4   4   5        224.19        237.78         7.88 o                         
  -3   4   5          0.02         -0.04         0.71 o                         
  -2   4   5          3.50          1.05         0.84 o                         
  -1   4   5        230.83        228.53         5.92 o                         
   0   4   5          5.25         10.29         0.90 o                         
   1   4   5        175.25        181.17         5.03 o                         
   2   4   5       1317.20       1343.13        39.87 o                         
   3   4   5        182.66        188.71         7.04 o                         
   4   4   5         71.72         69.93         4.11 o                         
   5   4   5       1375.60       1333.61        45.46 o                         
   6   4   5          2.03          1.93         0.99 o                         
   7   4   5         10.79         11.79         1.46 o                         
  -8   5   5         10.17         10.80         2.59 o                         
  -7   5   5        105.77        110.32         5.58 o                         
  -6   5   5        451.33        461.74        14.02 o                         
  -5   5   5        550.72        536.33        14.48 o                         
  -4   5   5          0.98         -0.62         0.62 o                         
  -3   5   5          7.55          5.99         1.41 o                         
  -2   5   5       1557.53       1662.38        42.82 o                         
  -1   5   5        353.73        383.33         9.37 o                         
   0   5   5        166.16        156.37         4.99 o                         
   1   5   5       1034.52       1061.40        24.25 o                         
   2   5   5        235.33        222.48         7.38 o                         
   3   5   5         84.45         81.96         3.82 o                         
   4   5   5       1159.99       1095.78        37.40 o                         
   5   5   5        310.94        298.51        11.58 o                         
   6   5   5         60.61         71.09         3.95 o                         
   7   5   5          0.89          1.70         0.90 o                         
  -8   6   5         17.72         18.61         3.13 o                         
  -7   6   5          0.82          0.66         1.09 o                         
  -6   6   5          9.33         15.35         2.15 o                         
  -5   6   5         53.71         51.03         3.34 o                         
  -4   6   5          0.80         -0.64         0.64 o                         
  -3   6   5         65.87         63.68         3.68 o                         
  -2   6   5         60.51         63.58         3.12 o                         
  -1   6   5          4.15          7.87         0.83 o                         
   0   6   5        159.61        179.30         5.35 o                         
   1   6   5        812.87        814.61        19.69 o                         
   2   6   5         64.05         66.06         2.98 o                         
   3   6   5          5.37          2.33         0.79 o                         
   4   6   5         93.50         96.43         4.53 o                         
   5   6   5        342.75        333.85        11.38 o                         
   6   6   5          9.85         12.40         1.41 o                         
   7   6   5         12.84         14.32         2.03 o                         
  -8   7   5         46.62         47.70         4.82 o                         
  -7   7   5         98.89        102.45         5.41 o                         
  -6   7   5        258.87        264.71        11.16 o                         
  -5   7   5          0.09         -1.00         1.00 o                         
  -4   7   5         55.81         60.16         3.21 o                         
  -3   7   5         11.14          7.41         1.21 o                         
  -2   7   5        823.71        942.79        23.02 o                         
  -1   7   5        656.03        654.46        15.86 o                         
   0   7   5          0.17          0.33         0.64 o                         
   1   7   5        502.41        495.84        13.07 o                         
   2   7   5         16.49         16.40         1.42 o                         
   3   7   5         40.30         47.39         3.04 o                         
   4   7   5         12.83         14.88         2.16 o                         
   5   7   5        441.49        415.35        15.07 o                         
   6   7   5        268.09        262.65        12.97 o                         
   7   7   5         24.02         25.26         2.67 o                         
  -8   8   5          2.24          4.53         1.85 o                         
  -7   8   5          2.14          2.93         1.22 o                         
  -6   8   5        187.07        197.48         8.61 o                         
  -5   8   5          4.02          0.68         0.88 o                         
  -4   8   5         82.11         80.02         5.05 o                         
  -3   8   5        503.72        473.65        11.55 o                         
  -2   8   5          4.50          0.99         0.70 o                         
  -1   8   5        272.70        313.11         8.40 o                         
   0   8   5        293.60        305.79         8.26 o                         
   1   8   5          7.19         12.12         1.22 o                         
   2   8   5         20.92         17.93         1.44 o                         
   3   8   5         50.46         55.57         3.43 o                         
   4   8   5        304.03        282.38         9.77 o                         
   5   8   5         11.39          8.25         2.29 o                         
   6   8   5          1.56          4.52         2.28 o                         
   7   8   5         61.11         70.82         5.24 o                         
  -8   9   5          9.52          8.93         2.28 o                         
  -7   9   5          9.87          7.98         1.55 o                         
  -6   9   5          2.03          1.01         0.94 o                         
  -5   9   5         73.65         79.58         4.56 o                         
  -4   9   5        138.24        141.69         5.43 o                         
  -3   9   5          2.89          1.36         0.72 o                         
  -2   9   5         77.55         68.79         3.81 o                         
  -1   9   5         51.73         50.68         2.87 o                         
   0   9   5       1121.79       1143.06        26.50 o                         
   1   9   5        781.67        802.04        20.57 o                         
   2   9   5        128.69        132.02         5.04 o                         
   3   9   5       1036.63       1016.87        29.40 o                         
   4   9   5        318.15        290.93         9.90 o                         
   5   9   5          1.18         -0.32         1.24 o                         
   6   9   5          0.84          2.51         1.54 o                         
   7   9   5        103.50        108.87         6.91 o                         
  -8  10   5         33.41         26.92         2.52 o                         
  -7  10   5          3.77          4.74         1.44 o                         
  -6  10   5         39.75         29.83         2.80 o                         
  -5  10   5        542.33        558.49        16.44 o                         
  -4  10   5        469.60        464.33        13.21 o                         
  -3  10   5        250.54        266.21         8.41 o                         
  -2  10   5         89.16        106.90         4.47 o                         
  -1  10   5         99.64        118.35         4.39 o                         
   0  10   5        161.63        170.65         5.06 o                         
   1  10   5          6.64          6.98         1.06 o                         
   2  10   5         78.09         78.99         3.28 o                         
   3  10   5          6.31          3.78         0.95 o                         
   4  10   5          0.34         -0.53         0.53 o                         
   5  10   5          4.73          5.25         1.84 o                         
   6  10   5         75.62         73.49         5.36 o                         
   7  10   5         23.39         26.64         3.44 o                         
  -8  11   5          6.25          8.66         1.71 o                         
  -7  11   5          0.26          1.81         1.09 o                         
  -6  11   5          7.22          7.99         1.34 o                         
  -5  11   5         13.80         10.77         2.12 o                         
  -4  11   5          0.13         -0.57         0.75 o                         
  -3  11   5         85.28         87.88         4.04 o                         
  -2  11   5        318.84        339.26         9.61 o                         
  -1  11   5        484.96        514.25        13.59 o                         
   0  11   5          7.25          9.07         1.06 o                         
   1  11   5         91.47         79.87         3.50 o                         
   2  11   5         65.59         75.61         3.66 o                         
   3  11   5         11.33         13.13         1.51 o                         
   4  11   5         23.12         29.87         2.64 o                         
   5  11   5         25.18         24.01         3.04 o                         
   6  11   5         22.93         20.84         2.87 o                         
   7  11   5          7.75         12.05         2.53 o                         
  -8  12   5         40.72         42.00         3.98 o                         
  -7  12   5         10.80         13.96         2.07 o                         
  -6  12   5          4.21          5.47         1.52 o                         
  -5  12   5          2.76          2.07         0.94 o                         
  -4  12   5          2.66          0.57         0.94 o                         
  -3  12   5        149.54        160.57         7.59 o                         
  -2  12   5          7.28         10.09         2.23 o                         
  -1  12   5        189.20        193.51         6.23 o                         
   0  12   5         79.08         70.83         3.07 o                         
   1  12   5        211.86        192.71         6.09 o                         
   2  12   5         96.30         82.91         4.13 o                         
   3  12   5         65.64         65.16         3.45 o                         
   4  12   5         61.42         67.66         4.18 o                         
   5  12   5         74.29         96.54         6.43 o                         
   6  12   5          1.99          0.96         1.28 o                         
   7  12   5         28.13         27.15         3.62 o                         
  -7  13   5          0.03          1.53         1.26 o                         
  -6  13   5          6.81          4.86         1.30 o                         
  -5  13   5        122.46        118.61         5.42 o                         
  -4  13   5         30.57         30.28         3.09 o                         
  -3  13   5          2.40          1.51         0.94 o                         
  -2  13   5          0.32          0.16         0.87 o                         
  -1  13   5         20.74         25.69         2.02 o                         
   0  13   5         41.36         38.58         1.99 o                         
   1  13   5          3.45          3.16         0.96 o                         
   2  13   5         27.69         21.52         2.02 o                         
   3  13   5         30.25         40.30         2.66 o                         
   4  13   5         42.45         42.23         3.36 o                         
   5  13   5         10.79         10.36         1.79 o                         
   6  13   5         17.72         15.45         3.13 o                         
  -7  14   5          2.79          4.12         1.40 o                         
  -6  14   5         96.71         97.60         4.83 o                         
  -5  14   5          0.01         -0.77         0.84 o                         
  -4  14   5         34.04         34.92         3.37 o                         
  -3  14   5         87.65         90.36         5.08 o                         
  -2  14   5        219.88        217.89         7.71 o                         
  -1  14   5          7.31          3.34         1.55 o                         
   0  14   5         16.30         12.08         1.21 o                         
   1  14   5         17.62         14.01         1.37 o                         
   2  14   5         57.08         50.42         2.97 o                         
   3  14   5          0.80          1.07         0.81 o                         
   4  14   5         11.30         14.00         1.99 o                         
   5  14   5          7.12          4.31         1.40 o                         
   6  14   5         98.59        113.88         6.62 o                         
  -7  15   5         16.99         19.77         2.30 o                         
  -6  15   5         16.13         10.75         2.14 o                         
  -5  15   5         83.48         89.95         5.15 o                         
  -4  15   5          0.58          0.84         0.92 o                         
  -3  15   5         70.82         69.77         4.68 o                         
  -2  15   5        133.40        140.76         6.17 o                         
  -1  15   5         70.34         65.25         3.13 o                         
   0  15   5         44.49         42.98         2.40 o                         
   1  15   5        513.05        501.98        13.43 o                         
   2  15   5        414.01        416.24        12.51 o                         
   3  15   5          2.47          1.99         1.37 o                         
   4  15   5        135.63        138.27         7.17 o                         
   5  15   5          2.47          2.41         1.43 o                         
   6  15   5         22.37         18.53         3.74 o                         
  -7  16   5         64.68         61.07         4.29 o                         
  -6  16   5         17.47         17.10         2.34 o                         
  -5  16   5         34.75         37.01         3.39 o                         
  -4  16   5        246.85        248.59         9.81 o                         
  -3  16   5         40.74         36.67         3.37 o                         
  -2  16   5         20.02         19.46         2.11 o                         
  -1  16   5        185.02        187.96         7.69 o                         
   0  16   5          0.21         -0.11         0.59 o                         
   1  16   5        170.44        179.95         6.53 o                         
   2  16   5         22.42         25.57         2.54 o                         
   3  16   5         16.22         17.36         2.15 o                         
   4  16   5         24.00         22.86         2.84 o                         
   5  16   5          7.75          6.87         1.53 o                         
   6  16   5          8.60         10.35         2.24 o                         
  -6  17   5         16.50         13.67         2.18 o                         
  -5  17   5         75.88         81.52         4.52 o                         
  -4  17   5        121.20        131.46         6.54 o                         
  -3  17   5         22.34         23.00         2.45 o                         
  -2  17   5          4.35          3.48         1.09 o                         
  -1  17   5         10.09          8.36         1.35 o                         
   0  17   5          3.62          2.52         0.85 o                         
   1  17   5         24.55         22.13         2.02 o                         
   2  17   5        147.23        144.47         6.01 o                         
   3  17   5         44.22         45.42         3.35 o                         
   4  17   5          1.24          1.86         1.46 o                         
   5  17   5         60.56         64.99         5.78 o                         
  -6  18   5         13.46         17.62         2.39 o                         
  -5  18   5          4.37          3.36         1.28 o                         
  -4  18   5          0.48          1.91         1.19 o                         
  -3  18   5         27.62         24.21         3.09 o                         
  -2  18   5        187.60        193.01         7.60 o                         
  -1  18   5         54.05         56.34         3.86 o                         
   0  18   5         56.36         56.37         3.71 o                         
   1  18   5          2.67          3.23         0.96 o                         
   2  18   5         17.77         13.36         1.73 o                         
   3  18   5         10.91         12.15         2.01 o                         
   4  18   5         19.50         19.61         3.01 o                         
   5  18   5         15.88         13.60         2.50 o                         
  -6  19   5         18.58         22.26         2.82 o                         
  -5  19   5         41.69         43.14         3.49 o                         
  -4  19   5         31.35         32.00         3.29 o                         
  -3  19   5          9.70          6.20         1.48 o                         
  -2  19   5          9.14          8.89         1.83 o                         
  -1  19   5         27.54         28.45         2.25 o                         
   0  19   5         22.20         26.03         2.08 o                         
   1  19   5         36.21         39.99         2.59 o                         
   2  19   5        113.54        111.57         5.10 o                         
   3  19   5         21.06         17.29         2.30 o                         
   4  19   5         14.68         16.94         2.83 o                         
   5  19   5          2.07          1.93         1.90 o                         
  -5  20   5          0.12         -0.23         1.27 o                         
  -4  20   5          0.59          1.68         1.18 o                         
  -3  20   5          1.40          1.11         1.14 o                         
  -2  20   5          5.34          2.45         1.51 o                         
  -1  20   5         42.28         58.03         3.43 o                         
   0  20   5          0.65          2.36         0.85 o                         
   1  20   5         66.58         62.01         3.94 o                         
   2  20   5         39.77         54.55         3.51 o                         
   3  20   5         43.63         52.83         3.82 o                         
   4  20   5          0.34          0.83         1.41 o                         
  -5  21   5         27.63         29.06         3.89 o                         
  -4  21   5         27.77         26.32         3.08 o                         
  -3  21   5         68.78         72.03         4.44 o                         
  -2  21   5         31.30         31.89         2.82 o                         
  -1  21   5        410.96        379.59        11.20 o                         
   0  21   5        320.42        328.63         8.95 o                         
   1  21   5          6.92          5.17         1.51 o                         
   2  21   5          8.79          6.95         1.50 o                         
   3  21   5         43.61         46.24         3.72 o                         
   4  21   5         52.30         51.56         4.61 o                         
  -4  22   5         17.57         17.72         3.08 o                         
  -3  22   5         14.57         14.37         2.19 o                         
  -2  22   5        127.15        125.05         5.77 o                         
  -1  22   5         18.36         10.86         1.68 o                         
   0  22   5        234.23        229.92         8.67 o                         
   1  22   5         68.84         71.35         4.13 o                         
   2  22   5         58.25         57.41         4.15 o                         
   3  22   5          1.25          2.37         1.71 o                         
  -4  23   5         25.30         27.65         3.05 o                         
  -3  23   5          2.69          3.89         1.48 o                         
  -2  23   5          4.68          8.33         1.63 o                         
  -1  23   5          0.61          2.04         1.10 o                         
   0  23   5         28.34         30.74         2.80 o                         
   1  23   5         55.00         60.81         3.94 o                         
   2  23   5         10.31         10.31         1.97 o                         
   3  23   5          2.68          2.68         1.57 o                         
  -3  24   5         19.48         22.93         2.68 o                         
  -2  24   5          0.58          1.44         1.17 o                         
  -1  24   5        143.31        138.48         6.28 o                         
   0  24   5         11.19         11.01         1.80 o                         
   1  24   5          1.19          3.44         1.20 o                         
   2  24   5          4.70          6.91         1.72 o                         
  -2  25   5          4.94          4.18         1.43 o                         
  -1  25   5          2.84          2.54         1.24 o                         
   0  25   5         13.54         11.27         1.89 o                         
   1  25   5         23.74         20.76         2.23 o                         
  -8   0   6         45.99         36.08         8.20 o                         
  -7   0   6        414.35        424.85        24.21 o                         
  -6   0   6       1101.64       1057.50        45.61 o                         
  -5   0   6        103.82        109.40         7.26 o                         
  -4   0   6          3.54         -0.54         1.06 o                         
  -3   0   6          0.85          0.23         1.10 o                         
  -2   0   6       2390.22       2538.64        99.97 o                         
  -1   0   6         87.85         99.33         5.52 o                         
   0   0   6         51.31         70.72         4.32 o                         
   1   0   6         36.29         25.61         2.69 o                         
   2   0   6       1544.80       1524.18        55.01 o                         
   3   0   6         12.27         27.49         3.46 o                         
   4   0   6        418.43        390.50        18.61 o                         
   5   0   6        560.66        544.84        22.45 o                         
   6   0   6         51.04         67.62         6.12 o                         
   7   0   6          3.46          5.07         1.68 o                         
  -8   1   6          9.48         10.09         2.69 o                         
  -7   1   6         14.32         14.46         3.04 o                         
  -6   1   6        222.73        218.34         9.52 o                         
  -5   1   6         20.00         26.01         2.47 o                         
  -4   1   6         99.19        119.48         5.43 o                         
  -3   1   6          8.54         14.46         1.95 o                         
  -2   1   6          8.99          9.54         1.24 o                         
  -1   1   6         93.83         86.47         3.92 o                         
   0   1   6        287.59        323.17         8.49 o                         
   1   1   6          0.01          0.76         0.45 o                         
   2   1   6         84.96         90.03         4.24 o                         
   3   1   6         24.44         27.84         2.57 o                         
   4   1   6         30.86         26.66         2.66 o                         
   5   1   6        157.23        145.95         6.91 o                         
   6   1   6          3.08          3.10         1.13 o                         
   7   1   6          0.03         -0.33         0.87 o                         
  -8   2   6         32.30         37.09         4.39 o                         
  -7   2   6         10.71         11.14         3.28 o                         
  -6   2   6        391.34        390.44        14.04 o                         
  -5   2   6        109.82        116.77         5.77 o                         
  -4   2   6         38.71         38.20         2.80 o                         
  -3   2   6        160.90        189.14         6.95 o                         
  -2   2   6        402.08        469.57        11.95 o                         
  -1   2   6        854.54        898.15        23.69 o                         
   0   2   6        586.48        630.80        15.98 o                         
   1   2   6        367.85        367.93        12.06 o                         
   2   2   6         62.54         64.42         3.56 o                         
   3   2   6        175.48        161.18         6.36 o                         
   4   2   6         32.17         21.90         2.35 o                         
   5   2   6         44.89         49.62         3.61 o                         
   6   2   6         71.06         69.12         4.23 o                         
   7   2   6         79.89         77.40         4.58 o                         
  -8   3   6         12.11         12.81         2.80 o                         
  -7   3   6        119.32        120.81         7.43 o                         
  -6   3   6         11.87          7.62         1.82 o                         
  -5   3   6         21.84         24.91         2.49 o                         
  -4   3   6         43.35         39.09         2.74 o                         
  -3   3   6         84.97        118.01         5.81 o                         
  -2   3   6          8.35          3.65         0.85 o                         
  -1   3   6         98.99         80.15         3.03 o                         
   0   3   6       1319.69       1341.29        34.26 o                         
   1   3   6        177.75        178.89         7.45 o                         
   2   3   6         39.91         37.17         2.96 o                         
   3   3   6         20.29         15.30         1.83 o                         
   4   3   6        496.72        481.43        14.60 o                         
   5   3   6         21.87         20.45         2.11 o                         
   6   3   6          0.01          0.26         0.81 o                         
   7   3   6        102.16         98.04         5.68 o                         
  -8   4   6         41.04         51.70         5.55 o                         
  -7   4   6         60.24         56.23         5.33 o                         
  -6   4   6         33.88         39.21         3.83 o                         
  -5   4   6          8.41          5.21         1.42 o                         
  -4   4   6         13.25          9.18         1.98 o                         
  -3   4   6        179.00        181.53         7.03 o                         
  -2   4   6          3.60          2.46         1.20 o                         
  -1   4   6         37.12         44.84         2.00 o                         
   0   4   6        238.81        223.66         6.39 o                         
   1   4   6       1021.31       1050.05        31.70 o                         
   2   4   6         41.10         36.79         2.59 o                         
   3   4   6          9.01          8.64         1.56 o                         
   4   4   6        823.74        777.54        24.75 o                         
   5   4   6         20.55         19.54         2.12 o                         
   6   4   6        170.34        167.19         7.14 o                         
   7   4   6         75.80         85.61         4.60 o                         
  -8   5   6         15.80         20.27         3.60 o                         
  -7   5   6         48.30         62.14         4.97 o                         
  -6   5   6        216.25        239.55         9.91 o                         
  -5   5   6        479.18        499.04        15.30 o                         
  -4   5   6         99.18         96.42         5.04 o                         
  -3   5   6          2.25         -0.12         0.70 o                         
  -2   5   6        370.86        394.64        10.03 o                         
  -1   5   6        588.61        629.73        14.23 o                         
   0   5   6        155.32        152.76         5.44 o                         
   1   5   6        127.33        122.24         3.58 o                         
   2   5   6        133.98        127.93         5.98 o                         
   3   5   6        861.00        852.82        24.10 o                         
   4   5   6        153.80        155.63         7.02 o                         
   5   5   6        106.85        102.46         6.33 o                         
   6   5   6         45.25         48.61         3.30 o                         
   7   5   6         37.07         45.58         3.14 o                         
  -8   6   6         98.11         86.94         6.60 o                         
  -7   6   6         85.42         88.69         6.43 o                         
  -6   6   6        338.56        335.77        11.28 o                         
  -5   6   6        156.27        156.17         7.45 o                         
  -4   6   6         51.23         56.71         3.42 o                         
  -3   6   6        296.15        299.71         9.34 o                         
  -2   6   6         49.13         51.61         2.77 o                         
  -1   6   6        637.29        631.35        14.45 o                         
   0   6   6        830.67        875.71        21.56 o                         
   1   6   6         84.24         95.48         3.44 o                         
   2   6   6        128.48        123.59         4.86 o                         
   3   6   6          1.93          5.96         1.11 o                         
   4   6   6         31.20         29.32         2.28 o                         
   5   6   6         57.55         57.51         4.33 o                         
   6   6   6          0.32          1.71         1.75 o                         
   7   6   6          7.46         11.79         2.22 o                         
  -8   7   6         25.49         24.66         2.87 o                         
  -7   7   6         29.92         35.57         3.43 o                         
  -6   7   6        350.24        346.03        11.78 o                         
  -5   7   6         45.10         58.28         4.06 o                         
  -4   7   6        225.24        212.93         7.54 o                         
  -3   7   6         10.98         20.54         1.78 o                         
  -2   7   6        254.93        271.06         7.47 o                         
  -1   7   6         15.51         15.87         1.31 o                         
   0   7   6        302.83        309.79         8.76 o                         
   1   7   6        154.91        133.94         4.41 o                         
   2   7   6         98.60         95.36         4.71 o                         
   3   7   6         38.07         42.80         2.75 o                         
   4   7   6         99.59        101.20         5.16 o                         
   5   7   6        167.85        176.58         8.27 o                         
   6   7   6          5.88          2.47         1.36 o                         
   7   7   6          5.21          5.45         1.46 o                         
  -8   8   6          2.14          4.71         1.49 o                         
  -7   8   6          3.57          5.01         1.55 o                         
  -6   8   6        107.74        109.61         5.59 o                         
  -5   8   6        199.15        205.38         8.66 o                         
  -4   8   6         43.96         33.40         2.55 o                         
  -3   8   6        208.42        192.14         6.24 o                         
  -2   8   6         43.55         45.61         2.79 o                         
  -1   8   6         24.75         18.11         1.26 o                         
   0   8   6        230.00        216.74         6.86 o                         
   1   8   6          9.53          9.92         1.13 o                         
   2   8   6        223.24        215.90         7.30 o                         
   3   8   6          5.58          7.84         1.57 o                         
   4   8   6        115.82        118.45         7.13 o                         
   5   8   6         49.59         54.10         4.97 o                         
   6   8   6          1.28          1.69         1.32 o                         
   7   8   6          7.31          9.89         1.55 o                         
  -8   9   6          0.30          2.90         1.32 o                         
  -7   9   6          0.00          0.95         1.02 o                         
  -6   9   6         10.73          8.69         1.60 o                         
  -5   9   6        263.73        265.80        10.19 o                         
  -4   9   6         13.45          8.89         1.41 o                         
  -3   9   6        197.34        205.45         7.08 o                         
  -2   9   6        121.68        123.33         4.91 o                         
  -1   9   6          2.99          2.48         0.82 o                         
   0   9   6         66.57         64.98         3.49 o                         
   1   9   6          1.90          3.05         0.77 o                         
   2   9   6       1000.38       1021.32        25.65 o                         
   3   9   6          0.23         -0.80         0.90 o                         
   4   9   6         83.96         86.19         6.60 o                         
   5   9   6         28.19         21.83         2.44 o                         
   6   9   6         52.59         57.13         4.19 o                         
   7   9   6          2.65          5.92         1.67 o                         
  -8  10   6         51.42         46.76         4.13 o                         
  -7  10   6         10.87         11.88         1.78 o                         
  -6  10   6          0.46          0.20         0.97 o                         
  -5  10   6        148.73        163.08         6.94 o                         
  -4  10   6         89.47         80.22         3.88 o                         
  -3  10   6         31.11         35.01         2.72 o                         
  -2  10   6         75.08         84.36         4.02 o                         
  -1  10   6          7.24          8.32         1.27 o                         
   0  10   6          0.31          0.45         0.61 o                         
   1  10   6        863.72        822.00        20.42 o                         
   2  10   6        135.21        131.40         5.45 o                         
   3  10   6         93.31         79.82         4.30 o                         
   4  10   6        293.22        280.03         9.05 o                         
   5  10   6        135.84        133.11         5.46 o                         
   6  10   6         13.96         13.69         2.78 o                         
   7  10   6         32.37         32.78         4.37 o                         
  -8  11   6          6.20          5.57         2.04 o                         
  -7  11   6         17.69         15.89         2.13 o                         
  -6  11   6         79.55         81.54         4.46 o                         
  -5  11   6         44.67         46.47         3.32 o                         
  -4  11   6         90.82         83.46         4.50 o                         
  -3  11   6        171.66        165.89         6.41 o                         
  -2  11   6        245.18        269.71         8.64 o                         
  -1  11   6         93.06        100.12         4.57 o                         
   0  11   6         26.17         16.48         1.52 o                         
   1  11   6          0.10         -0.44         0.77 o                         
   2  11   6          0.00         -0.39         0.72 o                         
   3  11   6        126.95        134.09         5.73 o                         
   4  11   6         15.99         13.32         1.55 o                         
   5  11   6        289.86        290.15        14.04 o                         
   6  11   6        123.88        131.42         7.24 o                         
  -7  12   6         30.65         30.69         3.21 o                         
  -6  12   6         61.71         62.48         3.99 o                         
  -5  12   6          4.11          3.05         1.48 o                         
  -4  12   6        207.82        216.43         9.06 o                         
  -3  12   6        227.02        209.92         8.13 o                         
  -2  12   6        120.83        146.42         5.83 o                         
  -1  12   6         74.70         79.35         4.53 o                         
   0  12   6          0.00         -0.81         0.81 o                         
   1  12   6         73.30         65.04         3.39 o                         
   2  12   6        158.12        164.70         6.20 o                         
   3  12   6         29.30         31.52         2.18 o                         
   4  12   6         20.11         20.90         1.76 o                         
   5  12   6        113.41        116.36         7.77 o                         
   6  12   6         13.91         16.87         2.96 o                         
  -7  13   6          2.29          4.62         1.33 o                         
  -6  13   6          2.27          0.58         1.02 o                         
  -5  13   6         12.02          7.74         1.58 o                         
  -4  13   6         58.53         66.48         4.49 o                         
  -3  13   6          8.60          6.12         1.53 o                         
  -2  13   6        235.66        225.65         9.92 o                         
  -1  13   6         53.16         47.11         2.33 o                         
   0  13   6         23.92         23.95         2.05 o                         
   1  13   6        115.67        114.15         4.62 o                         
   2  13   6          0.68          0.84         0.85 o                         
   3  13   6         11.34          8.04         1.48 o                         
   4  13   6        183.27        172.24         8.34 o                         
   5  13   6          7.46          5.28         1.64 o                         
   6  13   6         44.52         41.32         3.69 o                         
  -7  14   6         71.88         74.68         4.55 o                         
  -6  14   6          1.70          4.46         1.27 o                         
  -5  14   6         54.44         61.83         4.28 o                         
  -4  14   6        156.50        162.96         7.97 o                         
  -3  14   6         10.35         13.61         2.13 o                         
  -2  14   6         73.89         84.27         4.75 o                         
  -1  14   6         62.41         69.27         3.13 o                         
   0  14   6         75.23         82.00         4.30 o                         
   1  14   6        121.68        117.68         5.09 o                         
   2  14   6        183.58        193.95         7.66 o                         
   3  14   6          2.04          1.01         0.98 o                         
   4  14   6        131.35        135.31         6.99 o                         
   5  14   6         18.74         19.60         2.85 o                         
   6  14   6          1.58          4.42         1.81 o                         
  -7  15   6         39.77         46.53         3.74 o                         
  -6  15   6         17.50         12.06         2.75 o                         
  -5  15   6          3.66          1.79         1.13 o                         
  -4  15   6          7.00          3.19         1.15 o                         
  -3  15   6          6.59          7.81         1.78 o                         
  -2  15   6         13.55         23.89         2.52 o                         
  -1  15   6        637.30        641.37        16.01 o                         
   0  15   6        396.03        395.87        12.01 o                         
   1  15   6         62.21         55.81         3.39 o                         
   2  15   6         44.18         46.04         3.29 o                         
   3  15   6        211.23        220.13         8.98 o                         
   4  15   6         15.79         11.29         2.11 o                         
   5  15   6          3.81          6.79         1.61 o                         
   6  15   6         38.04         36.22         4.16 o                         
  -7  16   6         12.27          7.95         4.32 o                         
  -6  16   6          5.71          4.02         1.58 o                         
  -5  16   6          0.14         -0.26         1.05 o                         
  -4  16   6         34.07         25.23         2.82 o                         
  -3  16   6        180.45        183.80        14.11 o                         
  -2  16   6          0.01          0.02         1.01 o                         
  -1  16   6         20.31         18.85         1.67 o                         
   0  16   6        518.80        530.36        15.80 o                         
   1  16   6        214.87        208.68         7.65 o                         
   2  16   6          3.63          2.91         1.50 o                         
   3  16   6          2.93          0.80         0.94 o                         
   4  16   6        205.94        209.42         9.74 o                         
   5  16   6         39.19         46.84         4.08 o                         
  -6  17   6          7.77          8.20         1.71 o                         
  -5  17   6          0.05         -0.09         1.13 o                         
  -4  17   6          0.04         -1.04         1.04 o                         
  -3  17   6        125.64        121.11         6.65 o                         
  -2  17   6         37.50         35.54         3.09 o                         
  -1  17   6         33.66         32.74         2.93 o                         
   0  17   6        472.28        463.12        13.21 o                         
   1  17   6         46.29         50.91         4.50 o                         
   2  17   6         76.59         73.68         4.38 o                         
   3  17   6         18.57         17.63         2.69 o                         
   4  17   6         14.97         15.72         2.37 o                         
   5  17   6          0.10          2.68         1.80 o                         
  -6  18   6         22.28         21.12         2.50 o                         
  -5  18   6          8.03          6.37         1.79 o                         
  -4  18   6          7.96          6.49         1.75 o                         
  -3  18   6         12.75         11.71         2.23 o                         
  -2  18   6          6.14          4.24         1.48 o                         
  -1  18   6        243.81        243.09         7.82 o                         
   0  18   6         55.24         51.58         3.46 o                         
   1  18   6          6.22          3.90         1.16 o                         
   2  18   6         29.87         24.15         2.73 o                         
   3  18   6         68.21         77.34         5.31 o                         
   4  18   6          3.92          2.73         1.51 o                         
   5  18   6         13.35         14.45         2.78 o                         
  -6  19   6         49.32         55.27         8.14 o                         
  -5  19   6         25.94         20.11         2.66 o                         
  -4  19   6         10.82          8.48         1.96 o                         
  -3  19   6          0.23          1.03         1.07 o                         
  -2  19   6          0.06          1.47         1.12 o                         
  -1  19   6        291.54        298.28        11.16 o                         
   0  19   6         15.57         12.94         2.02 o                         
   1  19   6         71.73         77.58         4.29 o                         
   2  19   6          8.15          7.07         1.85 o                         
   3  19   6          0.84         -0.19         1.27 o                         
   4  19   6         39.24         38.05         3.65 o                         
  -5  20   6          0.39          1.52         1.36 o                         
  -4  20   6          6.78          6.59         1.73 o                         
  -3  20   6          0.05          0.35         1.05 o                         
  -2  20   6         98.21         94.53         4.81 o                         
  -1  20   6          0.00          1.07         1.12 o                         
   0  20   6          7.02          4.16         0.99 o                         
   1  20   6         54.18         60.21         3.71 o                         
   2  20   6         93.00         96.85         7.75 o                         
   3  20   6          1.53         -0.15         1.29 o                         
   4  20   6          7.48          6.06         1.96 o                         
  -5  21   6         22.11         23.81         2.91 o                         
  -4  21   6         38.11         31.67         3.10 o                         
  -3  21   6          0.68          1.29         1.13 o                         
  -2  21   6          2.65          2.21         1.15 o                         
  -1  21   6          0.01          1.81         0.88 o                         
   0  21   6          0.03          0.87         0.94 o                         
   1  21   6          1.53          1.15         1.19 o                         
   2  21   6         56.60         51.08         3.85 o                         
   3  21   6          0.63          0.86         1.43 o                         
  -4  22   6         14.77         20.86         2.66 o                         
  -3  22   6         67.70         71.67         4.72 o                         
  -2  22   6        172.42        164.64         6.65 o                         
  -1  22   6          3.94          6.19         1.37 o                         
   0  22   6         19.29         15.71         1.86 o                         
   1  22   6          2.78          3.09         1.45 o                         
   2  22   6          1.55          1.55         1.43 o                         
   3  22   6         22.12         21.99         3.30 o                         
  -3  23   6         20.40         19.49         2.49 o                         
  -2  23   6          6.68          6.93         1.50 o                         
  -1  23   6         13.88         11.38         2.37 o                         
   0  23   6         14.00         16.81         2.38 o                         
   1  23   6         12.80         15.87         1.85 o                         
   2  23   6         15.92         13.66         2.85 o                         
  -2  24   6          0.38         -0.82         1.17 o                         
  -1  24   6          9.92          9.53         1.54 o                         
   0  24   6          6.61          6.83         1.47 o                         
   1  24   6         25.66         31.39         2.71 o                         
  -8   1   7        107.77        116.39         6.53 o                         
  -7   1   7          1.00          2.12         1.27 o                         
  -6   1   7        207.68        225.73        11.08 o                         
  -5   1   7        116.72        118.49         6.13 o                         
  -4   1   7          1.01         -0.67         0.77 o                         
  -3   1   7          1.77          2.03         1.02 o                         
  -2   1   7        235.70        241.43         9.17 o                         
  -1   1   7        116.36        122.63         4.56 o                         
   0   1   7        113.01        115.47         4.46 o                         
   1   1   7         10.06          6.93         1.17 o                         
   2   1   7          5.34          7.05         1.22 o                         
   3   1   7         34.77         40.31         3.14 o                         
   4   1   7         26.25         19.78         2.29 o                         
   5   1   7          4.53          2.19         1.14 o                         
   6   1   7         69.75         78.02         4.79 o                         
   7   1   7          9.49          9.06         2.24 o                         
  -8   2   7          6.24          2.21         1.49 o                         
  -7   2   7         46.39         45.93         3.93 o                         
  -6   2   7         15.02          9.54         1.98 o                         
  -5   2   7          1.00          1.59         1.77 o                         
  -4   2   7        167.10        151.29         6.02 o                         
  -3   2   7         11.19         12.34         1.48 o                         
  -2   2   7         26.19         23.52         1.93 o                         
  -1   2   7         12.05         14.15         1.45 o                         
   0   2   7         64.52         53.54         2.64 o                         
   1   2   7         42.56         45.95         3.51 o                         
   2   2   7        220.30        212.57         7.82 o                         
   3   2   7         16.20         13.10         1.75 o                         
   4   2   7         38.05         37.66         2.79 o                         
   5   2   7        111.59        109.37         6.40 o                         
   6   2   7          9.96         11.37         1.83 o                         
   7   2   7        102.08        108.44         6.08 o                         
  -8   3   7          6.32          6.36         1.83 o                         
  -7   3   7          1.26          1.18         1.17 o                         
  -6   3   7         76.39         94.55         6.44 o                         
  -5   3   7         15.28         12.95         2.17 o                         
  -4   3   7        130.54        123.55         5.34 o                         
  -3   3   7         98.07         87.45         4.09 o                         
  -2   3   7         94.39         83.96         3.67 o                         
  -1   3   7        993.19        980.97        25.08 o                         
   0   3   7        275.67        278.85         7.44 o                         
   1   3   7         28.64         31.76         2.26 o                         
   2   3   7        100.50        104.07         6.16 o                         
   3   3   7          0.01         -0.70         0.70 o                         
   4   3   7          2.79          1.80         0.97 o                         
   5   3   7          6.36          4.76         1.51 o                         
   6   3   7         21.10         21.52         2.61 o                         
   7   3   7          4.37          5.26         1.57 o                         
  -8   4   7         30.40         26.07         3.02 o                         
  -7   4   7         17.28         18.84         2.93 o                         
  -6   4   7         25.43         20.15         2.56 o                         
  -5   4   7        226.89        232.43         9.37 o                         
  -4   4   7          4.61          2.20         0.98 o                         
  -3   4   7        146.45        148.27         6.93 o                         
  -2   4   7        198.39        217.79         6.55 o                         
  -1   4   7          8.15          8.91         1.31 o                         
   0   4   7        396.14        362.97         9.25 o                         
   1   4   7          7.76          4.26         0.96 o                         
   2   4   7          0.13         -0.49         0.49 o                         
   3   4   7          2.26         -0.33         0.79 o                         
   4   4   7         46.84         42.87         3.44 o                         
   5   4   7          3.22          2.03         1.27 o                         
   6   4   7          3.40          5.57         1.36 o                         
   7   4   7         10.95          8.91         2.23 o                         
  -8   5   7          1.00          3.67         1.73 o                         
  -7   5   7        112.51        115.73         7.56 o                         
  -6   5   7         84.81         79.93         5.04 o                         
  -5   5   7         39.06         43.26         3.79 o                         
  -4   5   7          4.94          3.21         1.57 o                         
  -3   5   7         41.76         39.47         2.78 o                         
  -2   5   7         10.70          8.95         1.50 o                         
  -1   5   7         71.07         70.46         3.66 o                         
   0   5   7         46.66         50.91         2.46 o                         
   1   5   7        214.36        213.56         6.50 o                         
   2   5   7        216.29        176.46         6.36 o                         
   3   5   7         35.25         40.55         2.92 o                         
   4   5   7         78.55         72.70         5.68 o                         
   5   5   7         33.68         29.59         2.96 o                         
   6   5   7         27.86         37.41         2.76 o                         
   7   5   7          1.31         -0.22         1.13 o                         
  -8   6   7         31.17         32.56         3.43 o                         
  -7   6   7         28.17         26.19         3.17 o                         
  -6   6   7        308.57        311.39        12.14 o                         
  -5   6   7          2.89          6.57         1.68 o                         
  -4   6   7        107.57        112.53         5.54 o                         
  -3   6   7        195.62        176.08         6.33 o                         
  -2   6   7        741.15        769.62        18.38 o                         
  -1   6   7          3.22          1.63         0.82 o                         
   0   6   7        118.82        121.44         4.70 o                         
   1   6   7        180.10        167.02         6.04 o                         
   2   6   7        296.60        299.65         9.50 o                         
   3   6   7        104.07        106.30         4.74 o                         
   4   6   7         51.48         52.29         3.59 o                         
   5   6   7         10.93         14.67         1.95 o                         
   6   6   7        213.47        240.47        11.14 o                         
   7   6   7         30.69         20.44         7.18 o                         
  -8   7   7          2.25          2.85         1.27 o                         
  -7   7   7          0.42          1.55         1.19 o                         
  -6   7   7        214.42        196.75         8.26 o                         
  -5   7   7          0.45          1.39         1.05 o                         
  -4   7   7          8.95          7.73         1.71 o                         
  -3   7   7          0.27          2.33         0.78 o                         
  -2   7   7          3.70          1.95         0.82 o                         
  -1   7   7        215.88        212.81         7.18 o                         
   0   7   7        188.63        180.51         6.03 o                         
   1   7   7          7.86          8.10         1.22 o                         
   2   7   7         21.29         27.37         1.96 o                         
   3   7   7          0.02          0.83         0.76 o                         
   4   7   7          5.43          5.17         1.94 o                         
   5   7   7          4.02          1.67         1.63 o                         
   6   7   7         46.91         59.24         5.80 o                         
  -8   8   7         14.80         13.32         2.32 o                         
  -7   8   7          3.51          1.94         1.21 o                         
  -6   8   7        132.44        143.41         6.98 o                         
  -5   8   7         55.52         51.98         4.15 o                         
  -4   8   7         33.89         31.00         2.85 o                         
  -3   8   7         80.04         78.04         3.58 o                         
  -2   8   7          6.30          9.51         1.46 o                         
  -1   8   7        137.03        141.63         5.66 o                         
   0   8   7          5.11          1.90         1.19 o                         
   1   8   7         53.75         56.18         2.97 o                         
   2   8   7         13.31          9.89         1.53 o                         
   3   8   7        308.34        261.19         9.47 o                         
   4   8   7         98.70         96.36         5.20 o                         
   5   8   7         34.68         33.43         2.88 o                         
   6   8   7        100.90        107.64         5.93 o                         
  -8   9   7         27.12         21.64         3.40 o                         
  -7   9   7         10.21          7.62         1.67 o                         
  -6   9   7        114.13        116.00         6.52 o                         
  -5   9   7        137.17        151.42         6.77 o                         
  -4   9   7        174.39        154.30         6.36 o                         
  -3   9   7          5.08          9.39         1.47 o                         
  -2   9   7          1.09          1.99         0.87 o                         
  -1   9   7        312.66        319.48         9.52 o                         
   0   9   7       2346.67       2343.80        57.29 o                         
   1   9   7        252.76        244.48         7.40 o                         
   2   9   7          4.58          6.15         1.24 o                         
   3   9   7        294.14        240.11        13.32 o                         
   4   9   7        720.87        726.58        23.03 o                         
   5   9   7         16.18         17.78         2.17 o                         
   6   9   7         52.73         60.62         4.09 o                         
  -7  10   7          4.58          5.49         1.70 o                         
  -6  10   7         55.67         52.13         4.32 o                         
  -5  10   7         23.52         22.93         2.30 o                         
  -4  10   7         27.43         24.96         2.11 o                         
  -3  10   7          0.49         -0.18         0.90 o                         
  -2  10   7        129.76        149.55         6.73 o                         
  -1  10   7        150.22        143.71         5.89 o                         
   0  10   7        262.97        243.76         8.00 o                         
   1  10   7          7.75          8.77         1.28 o                         
   2  10   7         43.83         38.12         2.58 o                         
   3  10   7         13.58         17.03         1.71 o                         
   4  10   7         12.97         17.12         1.97 o                         
   5  10   7          0.07          1.97         0.96 o                         
   6  10   7         17.72         15.74         3.19 o                         
  -7  11   7          4.89          5.11         1.78 o                         
  -6  11   7         23.49         19.14         2.56 o                         
  -5  11   7         38.17         34.59         3.31 o                         
  -4  11   7        158.75        147.47         7.30 o                         
  -3  11   7        117.90        105.94         5.20 o                         
  -2  11   7        138.22        127.31         5.29 o                         
  -1  11   7          0.25          0.53         0.80 o                         
   0  11   7       1488.35       1525.88        38.62 o                         
   1  11   7        107.19        101.87         4.34 o                         
   2  11   7         14.11         16.00         1.65 o                         
   3  11   7        116.78        114.63         5.32 o                         
   4  11   7        379.59        364.85        12.44 o                         
   5  11   7        163.67        175.42         7.12 o                         
   6  11   7          4.30          4.29         1.65 o                         
  -7  12   7        120.25        150.19         7.43 o                         
  -6  12   7        132.79        145.55         7.05 o                         
  -5  12   7         86.09         84.27         5.02 o                         
  -4  12   7          9.59         10.69         2.42 o                         
  -3  12   7        205.67        199.70         7.65 o                         
  -2  12   7         29.71         38.62         2.68 o                         
  -1  12   7        678.72        673.33        19.11 o                         
   0  12   7         95.93         94.71         4.72 o                         
   1  12   7        243.81        231.99         7.34 o                         
   2  12   7         96.66         83.54         4.08 o                         
   3  12   7         40.34         36.52         3.17 o                         
   4  12   7          1.15          1.32         0.88 o                         
   5  12   7          5.44          5.44         1.62 o                         
   6  12   7          2.32          5.04         1.87 o                         
  -7  13   7         29.57         36.27         3.62 o                         
  -6  13   7          0.00          2.50         1.35 o                         
  -5  13   7         22.90         15.60         2.13 o                         
  -4  13   7          9.70          7.24         1.65 o                         
  -3  13   7        107.34        103.52         5.51 o                         
  -2  13   7         37.48         39.05         2.94 o                         
  -1  13   7        988.39        972.39        26.63 o                         
   0  13   7          7.74          8.42         1.81 o                         
   1  13   7        357.90        336.83         9.83 o                         
   2  13   7         93.45         89.04         4.71 o                         
   3  13   7         31.48         30.38         2.70 o                         
   4  13   7         39.01         44.00         2.73 o                         
   5  13   7         73.91         63.52         5.05 o                         
  -7  14   7         56.67         62.61         5.84 o                         
  -6  14   7          9.07          7.06         1.96 o                         
  -5  14   7         86.82         90.83         5.64 o                         
  -4  14   7        120.25        112.54         5.77 o                         
  -3  14   7         60.73         57.91         4.09 o                         
  -2  14   7         11.60         10.65         1.64 o                         
  -1  14   7         40.47         43.52         3.03 o                         
   0  14   7          0.96          1.95         1.02 o                         
   1  14   7        356.34        360.29        10.43 o                         
   2  14   7        242.64        269.34        10.18 o                         
   3  14   7         11.91         11.16         1.77 o                         
   4  14   7         68.60         70.46         5.83 o                         
   5  14   7          8.21          7.66         2.23 o                         
  -6  15   7          2.92          1.66         1.25 o                         
  -5  15   7         64.99         65.42         4.50 o                         
  -4  15   7          0.28          0.42         1.09 o                         
  -3  15   7          2.71          2.47         1.86 o                         
  -2  15   7        267.43        275.10        13.22 o                         
  -1  15   7          5.28          2.29         1.61 o                         
   0  15   7         11.50         11.03         1.60 o                         
   1  15   7          2.31          2.12         0.99 o                         
   2  15   7          6.20          6.53         1.53 o                         
   3  15   7          9.23          9.49         1.84 o                         
   4  15   7          1.08          3.15         1.62 o                         
   5  15   7         25.92         29.06         3.20 o                         
  -6  16   7          3.77          5.61         1.74 o                         
  -5  16   7         98.87        111.16         6.21 o                         
  -4  16   7         70.84         73.74         5.06 o                         
  -3  16   7         62.56         58.51         4.31 o                         
  -2  16   7         89.37         91.79         6.84 o                         
  -1  16   7         37.10         37.85         2.93 o                         
   0  16   7          5.66          6.62         1.41 o                         
   1  16   7         33.74         36.13         2.74 o                         
   2  16   7        191.40        172.71         7.36 o                         
   3  16   7          0.24         -0.28         1.00 o                         
   4  16   7          4.61          9.19         2.32 o                         
   5  16   7          2.79         -1.49         1.49 o                         
  -6  17   7          6.76          6.44         1.91 o                         
  -5  17   7        137.84        138.75         7.62 o                         
  -4  17   7          0.88          1.80         1.37 o                         
  -3  17   7         85.41         81.94         5.77 o                         
  -2  17   7        255.21        255.53         8.89 o                         
  -1  17   7         99.60        113.26         8.19 o                         
   0  17   7         71.95         69.82         4.32 o                         
   1  17   7        108.28        100.90         4.82 o                         
   2  17   7          1.05          0.59         1.26 o                         
   3  17   7          0.08         -0.51         1.04 o                         
   4  17   7         38.74         33.98         3.99 o                         
  -5  18   7         67.64         78.73         5.67 o                         
  -4  18   7          7.21         -0.21         1.83 o                         
  -3  18   7         64.78         59.18         4.50 o                         
  -2  18   7         40.88         39.85         2.68 o                         
  -1  18   7         77.44         70.49         4.48 o                         
   0  18   7         79.83         83.06         4.79 o                         
   1  18   7         50.72         49.83         3.33 o                         
   2  18   7          1.18          1.92         1.36 o                         
   3  18   7         51.82         57.77         3.68 o                         
   4  18   7          4.25          2.51         2.11 o                         
  -5  19   7          0.30          1.35         1.52 o                         
  -4  19   7         38.06         32.15         3.36 o                         
  -3  19   7          2.02          2.25         1.43 o                         
  -2  19   7          3.62          1.82         1.00 o                         
  -1  19   7         32.15         37.26         3.19 o                         
   0  19   7          0.08          1.49         0.97 o                         
   1  19   7          8.46          3.91         1.23 o                         
   2  19   7          6.78          6.65         1.81 o                         
   3  19   7          0.21          1.56         1.70 o                         
   4  19   7          5.45          3.31         1.75 o                         
  -5  20   7          0.18          0.99         1.47 o                         
  -4  20   7         19.43         17.48         2.98 o                         
  -3  20   7          0.23          0.37         1.23 o                         
  -2  20   7          6.11          5.87         1.41 o                         
  -1  20   7         77.60         66.37         4.32 o                         
   0  20   7         20.11         20.20         2.37 o                         
   1  20   7          0.57          1.22         1.24 o                         
   2  20   7         22.79         17.18         2.64 o                         
   3  20   7          4.77          2.70         1.57 o                         
  -4  21   7         17.86         11.29         2.28 o                         
  -3  21   7          6.81          5.89         1.82 o                         
  -2  21   7          3.88          4.34         1.48 o                         
  -1  21   7          0.14         -0.43         1.04 o                         
   0  21   7          3.04          5.44         1.58 o                         
   1  21   7         14.13         12.20         2.26 o                         
   2  21   7          0.29         -0.39         1.28 o                         
   3  21   7          0.82          0.16         1.40 o                         
  -3  22   7          6.22          5.53         1.95 o                         
  -2  22   7         43.95         46.89         3.23 o                         
  -1  22   7         31.81         33.82         3.33 o                         
   0  22   7          9.42          7.21         1.71 o                         
   1  22   7         49.96         49.66         3.75 o                         
   2  22   7          2.13         -0.48         1.27 o                         
  -2  23   7         13.66         12.31         1.80 o                         
  -1  23   7          0.72          1.41         1.37 o                         
   0  23   7          0.07          1.08         1.30 o                         
   1  23   7          1.55          4.35         1.50 o                         
  -8   0   8          3.99          3.66         2.35 o                         
  -7   0   8         72.83         89.38         8.14 o                         
  -6   0   8        143.75        141.34         9.98 o                         
  -5   0   8        361.98        358.38        23.28 o                         
  -4   0   8        162.68        149.65        10.27 o                         
  -3   0   8        101.53        113.99         6.42 o                         
  -2   0   8       1585.66       1591.98        59.71 o                         
  -1   0   8       1037.79       1018.45        35.23 o                         
   0   0   8         14.40         19.64         2.41 o                         
   1   0   8        194.58        191.81        10.00 o                         
   2   0   8        249.84        268.93        13.80 o                         
   3   0   8         42.24         29.26         3.86 o                         
   4   0   8          1.89          1.57         1.75 o                         
   5   0   8          4.66          6.65         2.22 o                         
   6   0   8        250.20        285.21        15.17 o                         
  -8   1   8         28.14         27.54         3.36 o                         
  -7   1   8         23.97         19.62         2.80 o                         
  -6   1   8          9.71          7.06         1.59 o                         
  -5   1   8         15.69         13.21         2.32 o                         
  -4   1   8          4.55         -0.32         1.34 o                         
  -3   1   8         28.98         26.34         2.21 o                         
  -2   1   8         77.16         71.75         3.64 o                         
  -1   1   8        340.65        334.07         9.77 o                         
   0   1   8          4.33          5.90         1.49 o                         
   1   1   8        136.43        112.09         4.65 o                         
   2   1   8         23.12         24.43         2.13 o                         
   3   1   8          6.12          4.22         1.18 o                         
   4   1   8        164.59        144.55         6.95 o                         
   5   1   8         40.57         41.79         3.42 o                         
   6   1   8         34.65         29.46         3.42 o                         
  -8   2   8          3.47          4.09         1.82 o                         
  -7   2   8        117.83        109.93         6.65 o                         
  -6   2   8         33.98         36.40         3.24 o                         
  -5   2   8          3.93          3.53         1.59 o                         
  -4   2   8          0.50          0.29         0.85 o                         
  -3   2   8          0.77          0.08         1.13 o                         
  -2   2   8         66.61         68.25         3.23 o                         
  -1   2   8        174.42        181.60         6.35 o                         
   0   2   8        545.23        544.73        14.81 o                         
   1   2   8         35.20         31.47         2.19 o                         
   2   2   8          0.90          0.26         1.41 o                         
   3   2   8         22.44         15.09         1.83 o                         
   4   2   8          6.76          6.95         1.70 o                         
   5   2   8         20.68         23.15         2.62 o                         
   6   2   8        227.22        266.80        10.94 o                         
  -8   3   8          5.09          5.42         1.65 o                         
  -7   3   8         30.43         32.87         3.28 o                         
  -6   3   8          1.28          2.20         1.50 o                         
  -5   3   8         21.51         21.43         2.83 o                         
  -4   3   8        169.36        154.04         6.99 o                         
  -3   3   8         20.42         18.76         2.20 o                         
  -2   3   8          4.75          2.91         0.70 o                         
  -1   3   8         93.16         85.70         4.02 o                         
   0   3   8       1123.66       1116.61        28.21 o                         
   1   3   8          3.05          1.69         0.81 o                         
   2   3   8          4.93          5.86         0.95 o                         
   3   3   8        278.85        232.75         8.41 o                         
   4   3   8         16.93         12.34         1.85 o                         
   5   3   8         52.39         49.34         3.88 o                         
   6   3   8          3.48          4.66         1.71 o                         
  -8   4   8          0.94          1.61         1.47 o                         
  -7   4   8         29.13         27.47         3.20 o                         
  -6   4   8        195.29        182.86         8.96 o                         
  -5   4   8         36.04         36.26         4.81 o                         
  -4   4   8          2.35         -0.21         0.74 o                         
  -3   4   8         13.44         10.88         1.84 o                         
  -2   4   8          2.72          1.21         0.81 o                         
  -1   4   8        195.03        182.60         6.49 o                         
   0   4   8        819.01        759.04        18.17 o                         
   1   4   8          8.81          8.21         1.35 o                         
   2   4   8         43.00         32.57         2.83 o                         
   3   4   8        170.22        131.00         5.41 o                         
   4   4   8         66.16         60.73         5.15 o                         
   5   4   8        174.67        182.37         8.19 o                         
   6   4   8         34.11         36.18         3.33 o                         
  -8   5   8         54.65         58.51         4.69 o                         
  -7   5   8          1.03          1.50         1.32 o                         
  -6   5   8         29.15         29.01         3.37 o                         
  -5   5   8        159.26        149.13         7.11 o                         
  -4   5   8         93.06         85.51         5.00 o                         
  -3   5   8        220.22        198.10         6.93 o                         
  -2   5   8        210.03        214.96         6.80 o                         
  -1   5   8         12.90         10.04         1.41 o                         
   0   5   8        914.40        853.72        21.01 o                         
   1   5   8         16.25         20.75         1.75 o                         
   2   5   8        301.72        265.36        10.83 o                         
   3   5   8         62.99         54.87         3.16 o                         
   4   5   8         17.08         17.23         2.16 o                         
   5   5   8          9.21         11.44         2.25 o                         
   6   5   8         35.94         40.20         3.51 o                         
  -8   6   8         31.04         32.86         3.63 o                         
  -7   6   8         21.09         23.43         2.80 o                         
  -6   6   8         68.76         73.21         5.46 o                         
  -5   6   8         76.59         70.29         4.37 o                         
  -4   6   8        277.84        277.42        16.47 o                         
  -3   6   8         27.81         34.30         2.69 o                         
  -2   6   8        289.37        286.28         9.41 o                         
  -1   6   8        454.03        459.18        13.61 o                         
   0   6   8        451.88        428.56        11.65 o                         
   1   6   8         14.01         11.25         1.53 o                         
   2   6   8         28.23         23.89         2.24 o                         
   3   6   8          8.09          5.43         1.25 o                         
   4   6   8          2.56          1.91         1.42 o                         
   5   6   8          0.00          0.35         0.86 o                         
   6   6   8         63.12         76.79         5.96 o                         
  -8   7   8         10.19         16.17         3.86 o                         
  -7   7   8          6.37          4.27         1.51 o                         
  -6   7   8        123.85        116.22         6.24 o                         
  -5   7   8        134.59        107.47         7.93 o                         
  -4   7   8          0.87         -0.10         0.98 o                         
  -3   7   8         63.05         61.49         3.66 o                         
  -2   7   8        199.75        201.59         6.89 o                         
  -1   7   8        545.04        544.44        14.88 o                         
   0   7   8         97.63         92.31         4.30 o                         
   1   7   8         17.86         16.79         1.89 o                         
   2   7   8         66.70         80.73         4.00 o                         
   3   7   8        223.50        208.75         7.41 o                         
   4   7   8         34.65         38.95         2.85 o                         
   5   7   8         21.58         18.14         2.66 o                         
   6   7   8         36.93         54.98         4.60 o                         
  -7   8   8         28.70         35.37         3.44 o                         
  -6   8   8          5.30          5.75         2.24 o                         
  -5   8   8          2.97          0.53         0.99 o                         
  -4   8   8        164.21        141.57         6.29 o                         
  -3   8   8        359.58        339.28        10.41 o                         
  -2   8   8         58.66         47.43         4.09 o                         
  -1   8   8        666.94        642.21        18.25 o                         
   0   8   8         34.41         31.17         2.26 o                         
   1   8   8        161.18        144.29         5.72 o                         
   2   8   8        140.20        156.54         6.99 o                         
   3   8   8          3.80          5.45         1.17 o                         
   4   8   8         18.95         18.47         2.25 o                         
   5   8   8          2.15          4.64         1.64 o                         
   6   8   8         75.26         67.82         5.23 o                         
  -7   9   8         48.52         60.61         4.77 o                         
  -6   9   8         12.61          9.43         1.73 o                         
  -5   9   8         48.02         55.92         3.97 o                         
  -4   9   8         67.35         57.54         3.27 o                         
  -3   9   8         30.75         28.63         2.80 o                         
  -2   9   8        265.64        271.81         9.41 o                         
  -1   9   8          0.26         -1.07         1.09 o                         
   0   9   8        166.40        176.32         6.71 o                         
   1   9   8        378.46        338.75        10.55 o                         
   2   9   8         31.30         27.21         2.41 o                         
   3   9   8          0.90          0.74         1.05 o                         
   4   9   8          3.13          0.93         1.80 o                         
   5   9   8         22.08         36.42         3.17 o                         
   6   9   8          4.88          5.68         1.78 o                         
  -7  10   8        123.28        137.96         6.81 o                         
  -6  10   8          3.38          0.83         1.20 o                         
  -5  10   8         77.38         70.34         4.54 o                         
  -4  10   8        211.72        213.18         9.00 o                         
  -3  10   8          2.63          0.74         0.86 o                         
  -2  10   8        458.17        461.80        14.14 o                         
  -1  10   8        343.52        321.40        10.27 o                         
   0  10   8        396.40        385.33        11.97 o                         
   1  10   8          5.80          5.95         1.26 o                         
   2  10   8        232.52        205.03         9.50 o                         
   3  10   8          7.82          3.24         1.66 o                         
   4  10   8          2.99          2.97         1.48 o                         
   5  10   8         52.73         71.14         4.26 o                         
  -7  11   8          5.45          9.52         2.12 o                         
  -6  11   8         17.44         17.60         2.50 o                         
  -5  11   8         16.62          9.55         1.46 o                         
  -4  11   8        143.82        139.84         6.93 o                         
  -3  11   8         80.53         79.19         4.32 o                         
  -2  11   8         18.48         20.08         1.73 o                         
  -1  11   8        339.83        316.56        11.11 o                         
   0  11   8        252.07        260.43         9.57 o                         
   1  11   8         99.97         88.68         4.07 o                         
   2  11   8          1.09         -0.79         0.79 o                         
   3  11   8          4.22          4.87         2.16 o                         
   4  11   8          3.35          3.09         1.30 o                         
   5  11   8         19.80         21.89         2.44 o                         
  -7  12   8          6.04          4.86         1.75 o                         
  -6  12   8        133.53        145.88         7.42 o                         
  -5  12   8         44.95         35.54         3.15 o                         
  -4  12   8        104.01         99.97         5.78 o                         
  -3  12   8         24.83         19.34         2.34 o                         
  -2  12   8          6.64          5.61         1.35 o                         
  -1  12   8        206.03        199.77         8.03 o                         
   0  12   8          0.00         -0.80         0.80 o                         
   1  12   8          0.45          0.70         0.75 o                         
   2  12   8          0.51         -0.17         0.86 o                         
   3  12   8         15.68         15.81         2.27 o                         
   4  12   8         12.39         10.04         1.61 o                         
   5  12   8          0.56          0.60         0.94 o                         
  -7  13   8          1.22          4.92         2.21 o                         
  -6  13   8        103.68        103.61         6.14 o                         
  -5  13   8         31.95         26.80         2.90 o                         
  -4  13   8          4.89          2.71         1.22 o                         
  -3  13   8         82.02         79.48         4.96 o                         
  -2  13   8          0.02          0.35         0.89 o                         
  -1  13   8        363.18        356.78        11.68 o                         
   0  13   8          5.94          4.58         1.24 o                         
   1  13   8         26.52         26.27         2.13 o                         
   2  13   8         18.42         16.35         2.39 o                         
   3  13   8         10.88          9.10         2.21 o                         
   4  13   8          8.91          5.30         1.52 o                         
   5  13   8          0.05          1.79         1.19 o                         
  -6  14   8         62.36         71.63         5.06 o                         
  -5  14   8          3.95          4.85         1.63 o                         
  -4  14   8         45.49         39.30         3.50 o                         
  -3  14   8         70.99         85.08         4.96 o                         
  -2  14   8          4.18          1.35         1.21 o                         
  -1  14   8          3.61          3.82         1.66 o                         
   0  14   8         63.88         60.15         4.21 o                         
   1  14   8          0.05         -0.70         0.71 o                         
   2  14   8          1.45          0.63         1.15 o                         
   3  14   8          3.09         -0.09         1.70 o                         
   4  14   8         17.69         16.62         2.04 o                         
   5  14   8         11.15         14.57         3.57 o                         
  -6  15   8          4.89          3.95         1.64 o                         
  -5  15   8          0.77          2.62         1.31 o                         
  -4  15   8         28.40         25.59         3.41 o                         
  -3  15   8         20.00         14.72         2.61 o                         
  -2  15   8          0.05          0.56         1.02 o                         
  -1  15   8         28.28         26.27         2.50 o                         
   0  15   8        145.05        147.26         8.51 o                         
   1  15   8        202.62        202.64         9.52 o                         
   2  15   8          6.75          4.68         1.74 o                         
   3  15   8         13.22         15.20         2.61 o                         
   4  15   8        167.96        188.06         9.70 o                         
  -6  16   8          0.20          1.98         1.36 o                         
  -5  16   8         17.98          9.69         3.19 o                         
  -4  16   8         38.95         38.51         3.40 o                         
  -3  16   8          2.39          1.32         1.41 o                         
  -2  16   8          0.00          2.75         1.26 o                         
  -1  16   8         54.23         49.29         4.00 o                         
   0  16   8        112.13        114.41         7.51 o                         
   1  16   8          8.69          9.83         1.74 o                         
   2  16   8          0.38          0.51         1.03 o                         
   3  16   8         77.24         71.91         4.76 o                         
   4  16   8         54.96         55.42         4.96 o                         
  -5  17   8          1.63          5.01         1.89 o                         
  -4  17   8          5.26          5.10         1.57 o                         
  -3  17   8         16.68         22.52         2.86 o                         
  -2  17   8          1.62          2.47         1.47 o                         
  -1  17   8          6.26          7.98         1.71 o                         
   0  17   8          0.10          0.81         1.08 o                         
   1  17   8          7.81          9.24         1.54 o                         
   2  17   8        115.26        116.24         6.18 o                         
   3  17   8         16.72         22.70         2.49 o                         
   4  17   8         29.08         21.69         3.24 o                         
  -5  18   8         20.89         17.70         4.49 o                         
  -4  18   8         76.16         70.19         4.88 o                         
  -3  18   8          8.49          3.35         1.50 o                         
  -2  18   8         83.27         75.96         5.39 o                         
  -1  18   8          4.66          4.28         1.32 o                         
   0  18   8          9.10          7.60         1.58 o                         
   1  18   8         21.23         27.32         2.65 o                         
   2  18   8         28.76         27.01         2.80 o                         
   3  18   8          0.01          0.86         1.10 o                         
  -4  19   8          3.99          7.88         2.51 o                         
  -3  19   8          1.05          3.22         1.30 o                         
  -2  19   8         24.44         22.77         2.73 o                         
  -1  19   8          0.02          0.89         1.02 o                         
   0  19   8          8.86          8.90         1.74 o                         
   1  19   8         11.55         13.34         1.84 o                         
   2  19   8          0.00          2.93         1.36 o                         
   3  19   8         19.75         21.17         2.49 o                         
  -4  20   8         28.01         29.45         3.07 o                         
  -3  20   8         13.96         13.32         2.06 o                         
  -2  20   8          6.48          6.26         1.80 o                         
  -1  20   8          8.58          8.07         1.94 o                         
   0  20   8         22.33         21.05         3.12 o                         
   1  20   8          0.36          1.42         1.12 o                         
   2  20   8        105.80        107.29         6.22 o                         
  -3  21   8          0.04          0.89         0.88 o                         
  -2  21   8          0.04         -0.15         1.41 o                         
  -1  21   8          0.63         -1.07         1.07 o                         
   0  21   8          2.07          2.25         1.27 o                         
   1  21   8          8.34          7.49         1.91 o                         
   2  21   8          0.43          2.84         2.64 o                         
  -2  22   8         27.49         23.42         3.25 o                         
  -1  22   8          0.10          3.55         1.59 o                         
   0  22   8          1.25          2.42         1.42 o                         
   1  22   8          7.10         14.41         5.81 o                         
  -7   1   9          3.37          3.83         1.52 o                         
  -6   1   9         29.67         34.67         3.29 o                         
  -5   1   9        341.38        344.70        12.41 o                         
  -4   1   9        167.21        172.19         7.32 o                         
  -3   1   9        145.66        133.54         7.59 o                         
  -2   1   9        595.52        593.85        16.69 o                         
  -1   1   9        448.43        457.57        11.99 o                         
   0   1   9        533.67        508.86        14.29 o                         
   1   1   9          7.74          3.29         1.06 o                         
   2   1   9        278.19        259.72        10.89 o                         
   3   1   9          8.58          6.96         2.08 o                         
   4   1   9          0.84         -0.45         1.00 o                         
   5   1   9          0.20         -0.12         1.01 o                         
   6   1   9         97.09        113.64         6.68 o                         
  -7   2   9        112.89        114.26         6.74 o                         
  -6   2   9         62.76         64.13         4.72 o                         
  -5   2   9         11.91         10.69         1.57 o                         
  -4   2   9         32.32         21.86         2.14 o                         
  -3   2   9          2.94          5.03         1.16 o                         
  -2   2   9        111.57        104.15         5.07 o                         
  -1   2   9        157.30        142.74         5.67 o                         
   0   2   9       1268.34       1259.61        32.03 o                         
   1   2   9         25.20         28.42         2.23 o                         
   2   2   9        100.31         94.29         5.54 o                         
   3   2   9        217.36        190.95         7.73 o                         
   4   2   9         23.62         32.49         2.89 o                         
   5   2   9         41.38         51.72         4.47 o                         
   6   2   9          4.34          8.86         1.96 o                         
  -7   3   9         72.22         67.62         5.27 o                         
  -6   3   9         54.33         62.73         4.54 o                         
  -5   3   9          6.38          6.81         1.54 o                         
  -4   3   9         98.59         91.96         5.00 o                         
  -3   3   9          3.64         -0.80         1.12 o                         
  -2   3   9        105.54         97.46         4.32 o                         
  -1   3   9         10.44          9.48         1.45 o                         
   0   3   9        172.84        172.32         7.20 o                         
   1   3   9         46.34         33.25         2.42 o                         
   2   3   9         28.98         18.41         2.05 o                         
   3   3   9         12.27         10.07         1.63 o                         
   4   3   9        147.13        166.62         7.08 o                         
   5   3   9         47.73         57.21         4.04 o                         
   6   3   9        225.28        243.73        10.41 o                         
  -7   4   9         85.93         98.07         6.04 o                         
  -6   4   9          2.43          4.90         1.47 o                         
  -5   4   9        102.66        104.86         5.78 o                         
  -4   4   9         44.77         33.50         2.94 o                         
  -3   4   9         58.45         63.21         4.10 o                         
  -2   4   9       1410.87       1421.42        35.25 o                         
  -1   4   9          8.67         11.42         1.56 o                         
   0   4   9          8.36          7.37         1.57 o                         
   1   4   9        113.00        104.86         4.83 o                         
   2   4   9          1.02          0.16         0.74 o                         
   3   4   9          0.04          1.50         0.67 o                         
   4   4   9         62.05         66.42         4.21 o                         
   5   4   9         54.75         64.47         4.48 o                         
   6   4   9          1.23          3.35         1.69 o                         
  -7   5   9         10.77         15.49         2.50 o                         
  -6   5   9         76.08         68.08         6.93 o                         
  -5   5   9          4.61          1.76         1.13 o                         
  -4   5   9        597.17        602.79        18.44 o                         
  -3   5   9         18.69         15.26         1.92 o                         
  -2   5   9         16.28         16.48         1.93 o                         
  -1   5   9       1847.10       1837.15        44.03 o                         
   0   5   9        242.19        229.82         7.76 o                         
   1   5   9         10.60          8.14         1.05 o                         
   2   5   9          0.53         -0.38         0.89 o                         
   3   5   9        242.19        229.43         7.71 o                         
   4   5   9         53.18         56.55         3.53 o                         
   5   5   9         64.20         72.97         4.85 o                         
  -7   6   9          6.10          6.46         2.18 o                         
  -6   6   9          0.06          1.38         1.20 o                         
  -5   6   9        107.95        100.51         6.03 o                         
  -4   6   9        226.60        220.51        10.09 o                         
  -3   6   9         51.40         51.01         3.83 o                         
  -2   6   9          8.57          6.41         1.58 o                         
  -1   6   9        487.75        483.51        13.99 o                         
   0   6   9         10.11          8.95         1.50 o                         
   1   6   9         23.33         20.88         2.39 o                         
   2   6   9         96.47         93.38         4.74 o                         
   3   6   9          8.58          7.82         1.12 o                         
   4   6   9          2.07          1.16         0.77 o                         
   5   6   9         22.08         25.17         3.03 o                         
  -7   7   9          2.34          4.66         1.70 o                         
  -6   7   9         26.96         20.49         2.37 o                         
  -5   7   9         16.25         12.79         1.77 o                         
  -4   7   9         80.15         74.92         4.21 o                         
  -3   7   9          0.70         -0.71         0.71 o                         
  -2   7   9        350.94        359.26        12.18 o                         
  -1   7   9        348.82        349.05        11.57 o                         
   0   7   9          0.66          0.71         0.78 o                         
   1   7   9         18.83         20.87         2.80 o                         
   2   7   9          0.04         -1.33         1.33 o                         
   3   7   9         19.28         17.12         1.89 o                         
   4   7   9         22.18         18.87         1.95 o                         
   5   7   9          6.23          5.58         1.54 o                         
  -7   8   9         24.04         27.34         3.13 o                         
  -6   8   9         20.26         16.06         2.19 o                         
  -5   8   9          0.85         -0.29         0.89 o                         
  -4   8   9         24.02         26.89         2.38 o                         
  -3   8   9         14.23         13.57         1.45 o                         
  -2   8   9          4.55          2.85         1.20 o                         
  -1   8   9         90.99         97.18         5.12 o                         
   0   8   9         51.73         46.69         2.80 o                         
   1   8   9         14.22         14.32         1.86 o                         
   2   8   9         11.87          7.82         1.98 o                         
   3   8   9         18.61         18.12         1.79 o                         
   4   8   9         18.04         22.03         2.72 o                         
   5   8   9          0.09         -0.93         0.93 o                         
  -7   9   9         26.88         27.79         3.00 o                         
  -6   9   9          0.44          0.50         1.19 o                         
  -5   9   9          2.09          0.75         0.92 o                         
  -4   9   9          5.67          3.47         2.04 o                         
  -3   9   9          4.64          4.37         1.15 o                         
  -2   9   9          0.09         -0.72         0.72 o                         
  -1   9   9         79.18         72.09         5.42 o                         
   0   9   9         79.01         85.25         4.89 o                         
   1   9   9         17.17         15.04         1.79 o                         
   2   9   9          5.70          6.08         2.89 o                         
   3   9   9          0.00         -0.88         0.88 o                         
   4   9   9         35.76         39.08         3.67 o                         
   5   9   9         34.16         36.84         3.83 o                         
  -7  10   9          9.45          9.26         2.10 o                         
  -6  10   9          2.14          4.24         1.48 o                         
  -5  10   9          0.81          0.00         0.79 o                         
  -4  10   9         40.79         47.58         4.18 o                         
  -3  10   9          2.74          0.73         0.92 o                         
  -2  10   9          2.59          2.98         1.16 o                         
  -1  10   9          6.66          6.76         2.53 o                         
   0  10   9         42.18         36.55         3.31 o                         
   1  10   9        142.39        128.30         6.11 o                         
   2  10   9         61.94         58.80         5.09 o                         
   3  10   9          0.92          3.18         1.69 o                         
   4  10   9          0.03          0.47         0.78 o                         
   5  10   9          0.67          2.96         1.17 o                         
  -6  11   9         14.96         11.92         2.87 o                         
  -5  11   9          9.62         12.37         2.20 o                         
  -4  11   9         80.49         77.56         5.37 o                         
  -3  11   9         64.92         60.84         3.66 o                         
  -2  11   9         31.93         31.07         3.27 o                         
  -1  11   9         30.60         26.33         4.15 o                         
   0  11   9         66.13         62.92         3.96 o                         
   1  11   9        123.64        123.97         7.70 o                         
   2  11   9         50.34         48.44         4.66 o                         
   3  11   9          2.29          3.02         1.24 o                         
   4  11   9         23.15         25.14         4.09 o                         
   5  11   9          5.55          8.19         1.56 o                         
  -6  12   9          9.35         12.77         2.26 o                         
  -5  12   9         23.12         18.55         2.58 o                         
  -4  12   9        153.41        147.97         7.30 o                         
  -3  12   9         21.56         25.60         3.56 o                         
  -2  12   9          5.33          3.51         1.23 o                         
  -1  12   9          3.52          2.16         1.20 o                         
   0  12   9          0.36         -0.58         0.83 o                         
   1  12   9          9.26          5.87         1.22 o                         
   2  12   9         35.28         39.24         4.97 o                         
   3  12   9          0.55          0.41         1.04 o                         
   4  12   9          1.58          1.31         1.19 o                         
  -6  13   9          5.90          6.24         1.94 o                         
  -5  13   9         14.87          8.44         2.37 o                         
  -4  13   9         29.89         27.45         4.04 o                         
  -3  13   9          8.71          5.99         1.45 o                         
  -2  13   9          2.73          1.93         1.12 o                         
  -1  13   9          5.18          3.65         1.31 o                         
   0  13   9         28.79         26.83         2.86 o                         
   1  13   9         19.76         16.03         2.14 o                         
   2  13   9        130.14        125.16         7.22 o                         
   3  13   9         30.91         26.44         2.99 o                         
   4  13   9          4.18          6.67         1.74 o                         
  -6  14   9          0.04          1.30         1.72 o                         
  -5  14   9          4.20          4.09         1.96 o                         
  -4  14   9          6.58          4.93         1.82 o                         
  -3  14   9         54.96         44.89         6.53 o                         
  -2  14   9          1.56          1.06         1.31 o                         
  -1  14   9          0.29         -0.70         0.94 o                         
   0  14   9         40.48         35.44         3.41 o                         
   1  14   9         39.09         35.29         3.35 o                         
   2  14   9         10.34         12.74         1.93 o                         
   3  14   9         77.31         77.30         5.42 o                         
   4  14   9          2.35          2.50         1.63 o                         
  -5  15   9        118.39        123.36         7.13 o                         
  -4  15   9          1.38          1.38         1.15 o                         
  -3  15   9          0.39          0.21         0.88 o                         
  -2  15   9          5.74          6.22         1.91 o                         
  -1  15   9         22.34         26.57         3.41 o                         
   0  15   9        124.82        134.40         6.76 o                         
   1  15   9         11.73          9.09         1.54 o                         
   2  15   9          7.24          8.14         1.62 o                         
   3  15   9          1.88          1.79         1.42 o                         
   4  15   9          6.80          7.37         1.49 o                         
  -5  16   9         14.78         17.73         2.85 o                         
  -4  16   9          0.06          2.39         1.57 o                         
  -3  16   9          0.00          0.59         0.78 o                         
  -2  16   9          6.20          5.16         1.74 o                         
  -1  16   9         40.27         49.52         4.11 o                         
   0  16   9         14.35         17.00         2.38 o                         
   1  16   9          2.65          2.50         1.13 o                         
   2  16   9         21.77         28.41         2.72 o                         
   3  16   9          0.00         -1.22         1.24 o                         
  -5  17   9          0.22          2.23         1.61 o                         
  -4  17   9          0.62          2.50         1.68 o                         
  -3  17   9          5.60          5.93         1.80 o                         
  -2  17   9         34.80         29.79         3.12 o                         
  -1  17   9         14.37         14.98         2.55 o                         
   0  17   9         28.22         23.23         2.75 o                         
   1  17   9         23.00         24.65         2.39 o                         
   2  17   9          8.21          6.71         1.65 o                         
   3  17   9         44.64         53.39         4.96 o                         
  -4  18   9          1.20          1.39         1.60 o                         
  -3  18   9          4.05          2.17         3.09 o                         
  -2  18   9          0.24          1.34         1.34 o                         
  -1  18   9         17.77         13.75         2.35 o                         
   0  18   9         15.23         15.98         2.47 o                         
   1  18   9         51.50         60.31         4.86 o                         
   2  18   9         12.02         11.71         1.97 o                         
  -4  19   9         12.46         10.84         3.07 o                         
  -3  19   9         61.57         58.18         4.91 o                         
  -2  19   9         84.15         86.06         5.45 o                         
  -1  19   9          0.11          1.94         1.76 o                         
   0  19   9          3.72          5.90         1.72 o                         
   1  19   9         10.84          9.12         1.68 o                         
   2  19   9         17.86         19.25         2.59 o                         
  -3  20   9          0.32          1.34         1.35 o                         
  -2  20   9          2.00          3.04         1.62 o                         
  -1  20   9          5.51          6.59         2.19 o                         
   0  20   9         33.78         26.14         2.97 o                         
   1  20   9         10.87         14.51         2.01 o                         
  -1  21   9          7.44          6.51         2.07 o                         
  -7   0  10         16.06         17.81         3.93 o                         
  -6   0  10          8.16          5.82         2.51 o                         
  -5   0  10        302.57        263.49        12.87 o                         
  -4   0  10        841.22        809.80        26.78 o                         
  -3   0  10        114.37        120.10         9.62 o                         
  -2   0  10         51.25         58.91         5.02 o                         
  -1   0  10       2546.71       2622.26        94.47 o                         
   0   0  10        114.58        113.99         8.04 o                         
   1   0  10          0.40          3.52         1.71 o                         
   2   0  10         24.47         14.83         3.14 o                         
   3   0  10        191.04        172.97        10.83 o                         
   4   0  10        288.60        321.64        17.75 o                         
   5   0  10          0.01          3.04         1.89 o                         
  -7   1  10         32.00         26.57         3.55 o                         
  -6   1  10          0.00          1.60         1.21 o                         
  -5   1  10        113.70        116.99         6.10 o                         
  -4   1  10         48.81         41.03         2.78 o                         
  -3   1  10         36.85         35.16         2.98 o                         
  -2   1  10        921.74        977.87        30.08 o                         
  -1   1  10         40.29         44.24         3.19 o                         
   0   1  10        173.22        172.66         7.40 o                         
   1   1  10          3.05          1.04         1.02 o                         
   2   1  10         10.58          8.83         1.32 o                         
   3   1  10         15.42         16.83         1.89 o                         
   4   1  10          9.04          6.61         1.79 o                         
   5   1  10         81.67         95.25         5.51 o                         
  -7   2  10          7.98         10.89         2.21 o                         
  -6   2  10        112.55        106.17         5.55 o                         
  -5   2  10         34.73         30.13         2.73 o                         
  -4   2  10          3.21          2.41         1.04 o                         
  -3   2  10          3.00          2.73         0.98 o                         
  -2   2  10          2.57          3.17         1.58 o                         
  -1   2  10        640.95        635.48        17.85 o                         
   0   2  10         65.72         62.66         4.34 o                         
   1   2  10          0.44          2.44         1.28 o                         
   2   2  10        110.44         85.66         4.51 o                         
   3   2  10          1.81          0.19         0.70 o                         
   4   2  10          0.08          0.34         0.95 o                         
   5   2  10         83.20        109.89         6.48 o                         
  -7   3  10         81.37         92.35         6.06 o                         
  -6   3  10         53.56         48.66         3.98 o                         
  -5   3  10          0.03         -0.35         0.95 o                         
  -4   3  10         97.19         84.72         4.70 o                         
  -3   3  10         57.49         55.17         3.40 o                         
  -2   3  10         51.01         51.00         3.38 o                         
  -1   3  10          1.12          2.72         1.02 o                         
   0   3  10         36.61         40.91         3.02 o                         
   1   3  10         14.07         13.46         1.88 o                         
   2   3  10          2.84          3.11         1.07 o                         
   3   3  10          0.02          1.08         1.25 o                         
   4   3  10        101.47        106.42         5.79 o                         
   5   3  10         21.18         27.81         3.10 o                         
  -7   4  10          0.86          2.21         1.37 o                         
  -6   4  10         18.03         15.90         2.20 o                         
  -5   4  10         12.23          5.82         2.34 o                         
  -4   4  10          4.06          1.48         0.93 o                         
  -3   4  10          9.48          8.27         1.50 o                         
  -2   4  10         24.56         21.66         2.26 o                         
  -1   4  10          0.04         -0.81         0.81 o                         
   0   4  10         47.42         50.09         3.07 o                         
   1   4  10          4.14          3.11         0.96 o                         
   2   4  10         21.63         26.60         2.41 o                         
   3   4  10          0.11          1.05         1.27 o                         
   4   4  10          0.05         -0.51         0.73 o                         
   5   4  10         68.36         77.85         5.01 o                         
  -7   5  10          2.82          3.23         1.49 o                         
  -6   5  10         35.94         34.63         3.34 o                         
  -5   5  10         72.97         66.62         4.66 o                         
  -4   5  10          5.37          4.06         1.51 o                         
  -3   5  10         19.50         13.82         1.78 o                         
  -2   5  10        103.98        105.22         5.63 o                         
  -1   5  10        463.94        458.71        13.56 o                         
   0   5  10          0.11         -0.35         0.91 o                         
   1   5  10         97.87         94.06         5.37 o                         
   2   5  10         47.04         47.51         4.65 o                         
   3   5  10         13.49          9.14         1.50 o                         
   4   5  10          2.34          2.42         1.21 o                         
   5   5  10         13.28         18.84         2.23 o                         
  -7   6  10          3.02          4.00         1.68 o                         
  -6   6  10          6.03          4.99         1.59 o                         
  -5   6  10          0.06          0.00         0.97 o                         
  -4   6  10        248.85        252.94         9.82 o                         
  -3   6  10         84.35         94.03         4.24 o                         
  -2   6  10         72.82         77.98         5.02 o                         
  -1   6  10         13.61         10.51         1.74 o                         
   0   6  10        253.55        237.75         8.59 o                         
   1   6  10          2.77          2.34         1.40 o                         
   2   6  10        174.55        180.48        11.22 o                         
   3   6  10          1.99          0.47         1.34 o                         
   4   6  10         30.14         38.00         2.63 o                         
   5   6  10         33.33         33.13         3.14 o                         
  -7   7  10         17.76         16.45         3.44 o                         
  -6   7  10         26.12         25.09         3.28 o                         
  -5   7  10          7.06          8.11         1.76 o                         
  -4   7  10         93.89         96.84         6.19 o                         
  -3   7  10         84.01         77.08         4.15 o                         
  -2   7  10          0.55         -0.89         1.00 o                         
  -1   7  10          8.08          6.03         1.57 o                         
   0   7  10         52.30         47.67         3.21 o                         
   1   7  10          1.09         -0.37         0.96 o                         
   2   7  10         17.83          8.49         2.35 o                         
   3   7  10          0.02         -0.45         1.35 o                         
   4   7  10          2.09          3.76         1.37 o                         
  -6   8  10          0.20          1.23         1.18 o                         
  -5   8  10          0.91          1.33         1.06 o                         
  -4   8  10          2.44          1.80         1.14 o                         
  -3   8  10          1.49          2.05         0.87 o                         
  -2   8  10          5.59          7.12         1.54 o                         
  -1   8  10         29.94         28.04         3.12 o                         
   0   8  10         48.84         49.68         3.22 o                         
   1   8  10          5.02          7.63         1.58 o                         
   2   8  10         51.36         55.26         5.62 o                         
   3   8  10          5.74          5.99         1.87 o                         
   4   8  10          1.84          3.50         0.96 o                         
  -6   9  10          0.66          1.10         1.19 o                         
  -5   9  10         61.28         65.39         4.04 o                         
  -4   9  10        132.26        132.07         9.36 o                         
  -3   9  10          4.56          3.61         1.45 o                         
  -2   9  10         72.25         78.89         5.76 o                         
  -1   9  10         14.60         13.34         2.17 o                         
   0   9  10        205.30        204.64         8.86 o                         
   1   9  10         23.57         15.48         2.49 o                         
   2   9  10         48.99         51.44         5.29 o                         
   3   9  10         18.44         15.22         3.79 o                         
   4   9  10          3.72          5.76         1.30 o                         
  -6  10  10          0.42         -0.10         1.12 o                         
  -5  10  10         20.42         17.39         2.30 o                         
  -4  10  10          0.10          0.94         1.29 o                         
  -3  10  10         49.27         46.35         3.70 o                         
  -2  10  10          1.17          1.38         1.14 o                         
  -1  10  10         55.84         49.64         4.07 o                         
   0  10  10          7.72          9.48         2.02 o                         
   1  10  10         41.91         48.49         5.73 o                         
   2  10  10          2.64          5.29         1.94 o                         
   3  10  10         20.60         25.70         3.71 o                         
   4  10  10          1.65          2.79         1.37 o                         
  -6  11  10          4.77          3.20         1.50 o                         
  -5  11  10          0.70          2.95         1.38 o                         
  -4  11  10          0.92          0.34         0.95 o                         
  -3  11  10         13.15         11.21         1.77 o                         
  -2  11  10         11.13          8.99         2.10 o                         
  -1  11  10        168.26        177.84         8.70 o                         
   0  11  10         31.71         29.14         2.77 o                         
   1  11  10          1.85          2.26         1.24 o                         
   2  11  10          0.67          1.25         1.53 o                         
   3  11  10         26.85         20.68         3.35 o                         
   4  11  10          2.29          3.57         1.20 o                         
  -6  12  10          8.33          8.40         2.06 o                         
  -5  12  10          5.76          8.20         2.77 o                         
  -4  12  10          0.00          1.45         1.26 o                         
  -3  12  10         25.92         29.32         3.05 o                         
  -2  12  10         33.72         36.45         5.96 o                         
  -1  12  10         12.61         10.25         1.73 o                         
   0  12  10         15.44         10.29         1.86 o                         
   1  12  10          3.04          4.48         1.32 o                         
   2  12  10         26.79         29.01         3.68 o                         
   3  12  10         21.32         25.52         3.70 o                         
   4  12  10          0.01          1.14         1.17 o                         
  -5  13  10          0.78          1.88         1.50 o                         
  -4  13  10          4.21          5.02         1.61 o                         
  -3  13  10          5.68          2.06         1.11 o                         
  -2  13  10          9.32          9.69         2.34 o                         
  -1  13  10          4.51         11.64         2.13 o                         
   0  13  10          0.99          1.22         1.12 o                         
   1  13  10          0.48         -0.26         0.87 o                         
   2  13  10         79.85         75.97         5.79 o                         
   3  13  10          0.32          1.67         1.71 o                         
  -5  14  10          0.05          2.44         1.32 o                         
  -4  14  10         40.93         51.43         5.61 o                         
  -3  14  10          6.09          4.99         1.61 o                         
  -2  14  10         94.15         88.17         8.60 o                         
  -1  14  10         40.84         50.07         4.24 o                         
   0  14  10          2.65          1.49         1.39 o                         
   1  14  10         69.53         81.07         4.89 o                         
   2  14  10          8.46         12.34         2.89 o                         
   3  14  10          5.27          2.67         2.70 o                         
  -5  15  10          1.14          3.39         1.60 o                         
  -4  15  10         36.41         41.51         3.64 o                         
  -3  15  10          7.83          6.80         2.55 o                         
  -2  15  10         12.89         13.57         2.28 o                         
  -1  15  10          1.56         -0.08         1.15 o                         
   0  15  10          0.12          1.53         1.09 o                         
   1  15  10         91.49        108.79         5.54 o                         
   2  15  10          0.09         -1.67         1.67 o                         
   3  15  10         15.99         21.60         4.51 o                         
  -4  16  10          0.11          0.06         0.82 o                         
  -3  16  10          2.14          3.23         1.91 o                         
  -2  16  10          2.10          5.06         2.38 o                         
  -1  16  10          0.14          4.31         1.90 o                         
   0  16  10          0.01         -0.97         0.97 o                         
   1  16  10         70.25         80.15         4.96 o                         
   2  16  10          0.10          2.21         1.67 o                         
  -4  17  10          7.98          3.95         1.50 o                         
  -3  17  10          7.61          4.31         2.39 o                         
  -2  17  10         21.89         25.59         3.40 o                         
  -1  17  10          0.34          1.27         1.88 o                         
   0  17  10          4.19          5.22         2.02 o                         
   1  17  10         12.59         14.07         2.24 o                         
   2  17  10         41.34         49.35         6.02 o                         
  -3  18  10          6.85         12.47         2.42 o                         
  -2  18  10          0.08          2.67         1.43 o                         
  -1  18  10          5.89          9.13         2.51 o                         
   0  18  10          0.68          1.30         1.24 o                         
   1  18  10         16.97         19.71         2.42 o                         
  -2  19  10         13.13         13.14         2.54 o                         
  -1  19  10         20.02         21.41         3.34 o                         
   0  19  10         51.14         55.94         5.12 o                         
  -6   1  11          0.51          1.22         1.20 o                         
  -5   1  11        100.03        117.40         5.53 o                         
  -4   1  11        128.64        131.98         6.40 o                         
  -3   1  11         10.68         12.91         2.00 o                         
  -2   1  11         42.78         44.48         3.56 o                         
  -1   1  11        100.80         98.26         5.28 o                         
   0   1  11         15.10          9.65         2.34 o                         
   1   1  11          2.87          2.45         1.58 o                         
   2   1  11         31.22         33.61         4.32 o                         
   3   1  11          1.23         -0.36         0.76 o                         
   4   1  11          8.34         10.58         1.56 o                         
  -6   2  11          0.42          1.67         1.22 o                         
  -5   2  11          5.09          4.62         1.23 o                         
  -4   2  11          0.35          1.06         0.93 o                         
  -3   2  11          8.03          9.65         1.72 o                         
  -2   2  11         12.54          9.50         1.66 o                         
  -1   2  11          7.56          4.58         1.26 o                         
   0   2  11          0.47          0.20         1.03 o                         
   1   2  11          0.11         -0.35         1.44 o                         
   2   2  11          5.65          1.77         1.51 o                         
   3   2  11          1.97          3.69         1.20 o                         
   4   2  11          0.17          0.68         0.97 o                         
  -6   3  11         66.44         70.49         5.19 o                         
  -5   3  11          0.63          1.58         1.04 o                         
  -4   3  11          2.89          4.28         1.23 o                         
  -3   3  11         13.49         14.38         2.39 o                         
  -2   3  11         40.11         38.97         3.29 o                         
  -1   3  11         32.77         33.73         3.87 o                         
   0   3  11         42.96         39.88         3.92 o                         
   1   3  11          0.00         -0.22         0.88 o                         
   2   3  11          5.15          7.24         1.35 o                         
   3   3  11          0.20          1.56         1.66 o                         
   4   3  11          2.26          2.98         1.39 o                         
  -6   4  11         26.18         28.59         3.37 o                         
  -5   4  11         44.66         38.91         3.44 o                         
  -4   4  11        183.80        190.61         7.56 o                         
  -3   4  11         92.45         97.54         5.42 o                         
  -2   4  11        195.60        187.83         8.13 o                         
  -1   4  11        134.61        135.27         5.67 o                         
   0   4  11         24.00         25.52         2.79 o                         
   1   4  11         16.35         14.81         2.11 o                         
   2   4  11         23.38         28.17         2.53 o                         
   3   4  11         46.82         42.01         4.90 o                         
   4   4  11          1.87          2.73         1.32 o                         
  -6   5  11         16.16         19.45         2.56 o                         
  -5   5  11         77.75         74.82         5.24 o                         
  -4   5  11         46.24         40.73         3.20 o                         
  -3   5  11         37.82         37.48         3.13 o                         
  -2   5  11          1.22          1.71         1.28 o                         
  -1   5  11        114.18        106.49         4.78 o                         
   0   5  11         61.87         72.18         4.52 o                         
   1   5  11          1.12          1.33         1.43 o                         
   2   5  11          2.35          0.89         1.22 o                         
   3   5  11          8.99          6.65         1.41 o                         
   4   5  11         47.65         44.88         4.51 o                         
  -6   6  11          1.87          1.21         1.30 o                         
  -5   6  11         87.77        100.31         6.12 o                         
  -4   6  11         27.73         26.00         2.61 o                         
  -3   6  11         49.32         46.09         4.42 o                         
  -2   6  11         40.29         40.58         3.39 o                         
  -1   6  11        312.22        323.42        11.24 o                         
   0   6  11         49.40         49.70         3.95 o                         
   1   6  11          0.07         -1.03         1.03 o                         
   2   6  11         26.17         25.44         3.39 o                         
   3   6  11          2.10          0.20         1.26 o                         
   4   6  11         88.75        102.95         5.32 o                         
  -6   7  11          5.69          7.57         1.85 o                         
  -5   7  11         73.15         57.48         4.14 o                         
  -4   7  11          1.90          3.98         1.48 o                         
  -3   7  11         43.43         48.34         3.59 o                         
  -2   7  11         11.72         11.42         2.10 o                         
  -1   7  11        259.90        258.34        10.96 o                         
   0   7  11         14.92         14.74         2.88 o                         
   1   7  11         44.82         45.83         4.13 o                         
   2   7  11          2.07          0.63         1.23 o                         
   3   7  11         40.59         46.43         4.36 o                         
   4   7  11         23.58         32.20         3.36 o                         
  -6   8  11          0.90          0.54         1.31 o                         
  -5   8  11          0.74          2.11         1.20 o                         
  -4   8  11          7.88          9.82         1.45 o                         
  -3   8  11          0.19          1.76         1.20 o                         
  -2   8  11         52.31         56.03         4.36 o                         
  -1   8  11         97.32        113.06         5.75 o                         
   0   8  11         21.53         24.74         3.17 o                         
   1   8  11         24.59         26.91         2.96 o                         
   2   8  11         82.39         93.80         7.28 o                         
   3   8  11          5.35         12.92         2.93 o                         
  -5   9  11          0.38          2.51         1.36 o                         
  -4   9  11          0.34          0.52         1.16 o                         
  -3   9  11          6.99          3.66         1.56 o                         
  -2   9  11         33.03         39.73         4.01 o                         
  -1   9  11          3.56          5.78         1.61 o                         
   0   9  11         42.67         38.77         3.29 o                         
   1   9  11        143.39        160.50         9.01 o                         
   2   9  11          0.76          1.63         1.91 o                         
   3   9  11          2.23          2.00         1.84 o                         
  -5  10  11          2.97          2.59         1.48 o                         
  -4  10  11         42.00         41.23         3.70 o                         
  -3  10  11         42.90         46.85         4.72 o                         
  -2  10  11          0.33          0.32         1.09 o                         
  -1  10  11         74.86         81.33         7.70 o                         
   0  10  11          3.87          6.49         1.67 o                         
   1  10  11         91.55         97.88         6.35 o                         
   2  10  11          0.44         -1.03         1.21 o                         
   3  10  11          0.19          3.08         1.77 o                         
  -5  11  11         33.89         42.09         3.88 o                         
  -4  11  11          1.06          1.15         0.94 o                         
  -3  11  11         32.27         34.94         4.68 o                         
  -2  11  11          4.36          2.45         1.50 o                         
  -1  11  11          7.73          3.62         1.92 o                         
   0  11  11          0.62          0.47         1.07 o                         
   1  11  11         84.36        108.06         7.46 o                         
   2  11  11          0.18          2.48         1.72 o                         
   3  11  11         34.59         40.82         4.72 o                         
  -5  12  11         29.77         29.63         3.37 o                         
  -4  12  11          4.07          4.12         1.27 o                         
  -3  12  11         24.82         22.07         3.29 o                         
  -2  12  11         48.20         43.43         4.67 o                         
  -1  12  11         25.70         19.68         3.49 o                         
   0  12  11         10.57          9.21         1.74 o                         
   1  12  11          9.21          7.33         2.04 o                         
   2  12  11          1.90          4.78         1.96 o                         
  -4  13  11         19.33         21.06         2.67 o                         
  -3  13  11         50.00         48.23         3.73 o                         
  -2  13  11          1.28          4.72         2.05 o                         
  -1  13  11          2.19          2.53         1.80 o                         
   0  13  11          1.46          4.03         1.56 o                         
   1  13  11         67.26         74.99         4.86 o                         
   2  13  11         51.22         64.08         6.20 o                         
  -4  14  11          0.09          0.60         1.32 o                         
  -3  14  11         23.09         22.49         2.92 o                         
  -2  14  11          0.12          1.06         1.41 o                         
  -1  14  11          1.82          8.07         2.40 o                         
   0  14  11        148.51        152.30         7.53 o                         
   1  14  11          0.45          1.26         1.13 o                         
   2  14  11          0.00         -0.08         1.48 o                         
  -3  15  11         21.71         28.96         3.51 o                         
  -2  15  11         70.49         76.10         5.91 o                         
  -1  15  11         51.45         46.82         5.11 o                         
   0  15  11         18.28         12.95         2.10 o                         
   1  15  11         26.39         33.75         3.10 o                         
  -3  16  11         17.07         15.07         2.77 o                         
  -2  16  11         77.25         80.49         6.12 o                         
  -1  16  11          0.05          1.26         1.61 o                         
   0  16  11         14.30         12.53         2.27 o                         
  -1  17  11         37.69         32.16         4.21 o                         
  -6   0  12          3.57         26.94        15.85 o                         
  -5   0  12         58.30         49.58         4.76 o                         
  -4   0  12          8.40          6.61         2.10 o                         
  -3   0  12         28.04         27.20         2.43 o                         
  -2   0  12         15.60         18.65         3.58 o                         
  -1   0  12         33.94         39.03         4.63 o                         
   0   0  12         90.07         89.33         7.82 o                         
   1   0  12         24.37         21.87         5.45 o                         
   2   0  12          5.11          2.77         2.14 o                         
   3   0  12         36.96         43.17         5.75 o                         
  -5   1  12          0.42          0.77         0.91 o                         
  -4   1  12          0.76         -0.11         0.95 o                         
  -3   1  12         17.41         17.37         2.11 o                         
  -2   1  12          1.69          0.08         1.02 o                         
  -1   1  12         32.96         30.32         3.54 o                         
   0   1  12          0.39          0.61         1.60 o                         
   1   1  12         22.22         25.85         3.33 o                         
   2   1  12          0.35          1.15         1.20 o                         
   3   1  12          3.31          4.30         1.45 o                         
  -5   2  12          8.90          6.23         2.03 o                         
  -4   2  12         25.75         24.06         2.23 o                         
  -3   2  12          1.98          4.61         1.70 o                         
  -2   2  12          6.79          6.61         1.54 o                         
  -1   2  12          0.67          0.08         0.92 o                         
   0   2  12         34.94         33.71         3.63 o                         
   1   2  12         46.34         65.28         6.83 o                         
   2   2  12         25.22         23.61         3.43 o                         
   3   2  12         42.73         56.70         4.30 o                         
  -5   3  12          3.84          4.18         1.26 o                         
  -4   3  12         19.36         23.77         2.25 o                         
  -3   3  12         15.30         17.32         2.21 o                         
  -2   3  12          1.10          1.04         1.03 o                         
  -1   3  12          6.21          4.84         1.20 o                         
   0   3  12         10.88          6.67         2.41 o                         
   1   3  12         88.32        109.14         6.92 o                         
   2   3  12          1.11          0.56         1.25 o                         
   3   3  12         14.07         22.87         3.34 o                         
  -5   4  12         47.20         56.21         4.37 o                         
  -4   4  12         18.40         22.14         2.24 o                         
  -3   4  12          5.88          8.96         1.85 o                         
  -2   4  12        126.27        131.30         5.74 o                         
  -1   4  12         11.53         10.52         1.73 o                         
   0   4  12          1.52          0.97         1.04 o                         
   1   4  12         41.58         49.87         3.95 o                         
   2   4  12          2.39          2.32         1.36 o                         
   3   4  12          0.11         -0.44         1.54 o                         
  -5   5  12         25.97         26.79         2.76 o                         
  -4   5  12         15.58         14.99         3.14 o                         
  -3   5  12          8.21         11.51         1.84 o                         
  -2   5  12         15.74         15.03         1.79 o                         
  -1   5  12          5.94          3.90         1.21 o                         
   0   5  12         45.27         39.89         4.84 o                         
   1   5  12         64.69         69.04         6.38 o                         
   2   5  12          8.57          6.30         2.14 o                         
   3   5  12          2.33         -0.06         1.30 o                         
  -5   6  12        105.66        118.45         5.90 o                         
  -4   6  12          1.08          4.13         1.14 o                         
  -3   6  12          6.59          9.32         1.79 o                         
  -2   6  12         27.86         31.13         3.33 o                         
  -1   6  12         95.49        102.96         5.20 o                         
   0   6  12         29.77         39.57         4.30 o                         
   1   6  12         63.04         66.97         5.85 o                         
   2   6  12          6.70          6.24         1.66 o                         
   3   6  12         25.80         39.55         4.18 o                         
  -5   7  12         23.90         20.49         2.26 o                         
  -4   7  12          8.32          7.71         1.88 o                         
  -3   7  12         33.17         39.69         4.51 o                         
  -2   7  12          0.01          1.11         1.01 o                         
  -1   7  12         20.11         19.67         2.46 o                         
   0   7  12          8.61         13.12         2.83 o                         
   1   7  12         41.03         49.23         5.05 o                         
   2   7  12          9.47          5.95         1.99 o                         
  -5   8  12          2.20          6.49         1.54 o                         
  -4   8  12         11.73         12.15         1.98 o                         
  -3   8  12         38.13         45.88         4.48 o                         
  -2   8  12          6.57          6.01         1.53 o                         
  -1   8  12          2.83          3.47         1.04 o                         
   0   8  12          1.53          3.67         2.62 o                         
   1   8  12         26.66         22.98         3.11 o                         
   2   8  12         19.09         24.91         3.32 o                         
  -4   9  12         14.91          9.94         2.76 o                         
  -3   9  12         41.35         47.04         4.59 o                         
  -2   9  12          0.00          0.82         1.23 o                         
  -1   9  12          0.70          0.89         0.95 o                         
   0   9  12         32.40         40.28         4.29 o                         
   1   9  12         10.52         12.43         2.82 o                         
   2   9  12          1.13          0.91         1.68 o                         
  -4  10  12          8.29          6.87         2.38 o                         
  -3  10  12        201.08        192.88        11.51 o                         
  -2  10  12         80.39         81.91         8.84 o                         
  -1  10  12         67.36         58.86         4.32 o                         
   0  10  12          5.75          9.47         2.10 o                         
   1  10  12          9.93         13.41         2.47 o                         
   2  10  12         16.16         21.95         3.57 o                         
  -4  11  12         18.53         26.39         4.23 o                         
  -3  11  12         29.25         29.05         4.22 o                         
  -2  11  12         24.54         26.28         3.93 o                         
  -1  11  12          9.58          5.43         2.54 o                         
   0  11  12         57.00         63.82         7.18 o                         
   1  11  12         16.35         11.25         2.33 o                         
  -3  12  12          6.08         10.03         2.22 o                         
  -2  12  12          0.01         -1.06         1.31 o                         
  -1  12  12        208.87        219.90        17.09 o                         
   0  12  12         36.44         35.32         3.90 o                         
   1  12  12        180.32        195.34        11.68 o                         
  -3  13  12          3.48          3.56         1.81 o                         
  -2  13  12          0.00          1.61         1.71 o                         
  -1  13  12         57.08         64.04         6.41 o                         
   0  13  12        104.77        119.66         9.57 o                         
  -2  14  12         58.02         68.42         5.72 o                         
  -1  14  12          4.96          3.05         1.66 o                         
  -4   1  13          0.00          1.14         0.75 o                         
  -3   1  13         11.88          9.03         2.37 o                         
  -2   1  13         15.00         13.93         2.21 o                         
  -1   1  13          0.12          0.11         1.27 o                         
   0   1  13         29.35         34.82         3.66 o                         
   1   1  13        115.93        128.95         7.98 o                         
   2   1  13          8.93          9.13         2.23 o                         
  -4   2  13          1.04          2.44         1.56 o                         
  -3   2  13         79.05         88.28         5.34 o                         
  -2   2  13         38.89         39.16         3.27 o                         
  -1   2  13          0.23          0.68         1.28 o                         
   0   2  13          6.18          6.75         2.56 o                         
   1   2  13          0.03          1.07         1.33 o                         
   2   2  13          1.43          1.92         1.77 o                         
  -4   3  13          0.20          2.33         1.26 o                         
  -3   3  13         58.48         66.57         4.18 o                         
  -2   3  13          1.59          0.12         1.06 o                         
  -1   3  13         17.27         19.90         2.36 o                         
   0   3  13          1.34          1.98         1.39 o                         
   1   3  13         28.65         33.25         3.05 o                         
  -4   4  13          3.02          3.31         1.41 o                         
  -3   4  13         27.67         27.52         2.68 o                         
  -2   4  13         54.42         56.37         4.20 o                         
  -1   4  13          1.92          1.17         1.08 o                         
   0   4  13         15.45         17.71         3.18 o                         
   1   4  13         71.00         82.75         6.79 o                         
  -4   5  13          0.13          3.28         1.44 o                         
  -3   5  13          1.18          2.22         1.23 o                         
  -2   5  13          2.59          6.56         1.56 o                         
  -1   5  13          4.26          4.69         1.29 o                         
   0   5  13         35.91         35.00         4.23 o                         
   1   5  13          7.21          6.53         2.34 o                         
  -4   6  13          2.61          5.32         2.98 o                         
  -3   6  13          0.55          4.00         1.35 o                         
  -2   6  13          2.52          2.18         1.46 o                         
  -1   6  13         53.01         56.45         5.40 o                         
   0   6  13        154.94        155.15         8.72 o                         
   1   6  13         35.85         42.91         4.97 o                         
  -3   7  13         33.90         36.51         3.66 o                         
  -2   7  13          4.35          2.78         1.80 o                         
  -1   7  13          3.24          1.93         1.60 o                         
   0   7  13         43.66         57.38         5.00 o                         
   1   7  13        150.65        166.46        10.73 o                         
  -3   8  13          5.96         10.34         2.26 o                         
  -2   8  13          0.44          2.07         1.21 o                         
  -1   8  13          4.89          4.98         1.60 o                         
   0   8  13         33.39         44.89         4.45 o                         
  -3   9  13         31.26         40.22         5.66 o                         
  -2   9  13         89.50         84.68         5.70 o                         
  -1   9  13         95.36        108.30         6.47 o                         
   0   9  13          6.32          7.75         2.37 o                         
  -2  10  13          0.50          1.32         1.38 o                         
  -1  10  13         12.94         14.59         3.21 o                         
  -2   0  14          5.09          5.22         4.47 o                         
  -1   0  14          2.14          0.50         3.50 o                         
  -2   1  14          1.25          2.39         3.82 o                         
  -1   1  14          0.63         -0.94         2.85 o                         
                                                                                
