# Supplementary material for: Design of a series of cocrystals featuring isoniazid modified with diacetone alcohol
Source: Acta Crystallogr B Struct Sci Cryst Eng Mater. 2022 Nov 8;78(Pt 6):857–67. doi: 10.1107/S2052520622009532 (PMC9728018; doi:10.1107/S2052520622009532)
Supplement: Supplementary file 7 [file b-78-00857-iz4h4m2p4nbasup7.hkl]

data_iz4h4m2p4nba                                                               
_shelx_title ' shelxt_a.res in P-1'                                             
_shelx_refln_list_code          4                                               
_shelx_F_calc_maximum      155.01                                               
_exptl_crystal_F_000       424.00                                               
_reflns_d_resolution_high  0.6996                                               
                                                                                
loop_                                                                           
 _space_group_symop_operation_xyz                                               
 'x, y, z'                                                                      
 '-x, -y, -z'                                                                   
                                                                                
_cell_length_a     6.8701                                                       
_cell_length_b    12.1647                                                       
_cell_length_c    12.1779                                                       
_cell_angle_alpha 101.130                                                       
_cell_angle_beta   92.818                                                       
_cell_angle_gamma 105.005                                                       
                                                                                
_shelx_F_squared_multiplier     1.000                                           
                                                                                
loop_                                                                           
 _refln_index_h                                                                 
 _refln_index_k                                                                 
 _refln_index_l                                                                 
 _refln_F_squared_calc                                                          
 _refln_F_squared_meas                                                          
 _refln_F_squared_sigma                                                         
 _refln_observed_status                                                         
   1   0   0        152.47        143.76         2.64 o                         
   2   0   0        839.75        806.70        27.21 o                         
   3   0   0        448.22        426.54         7.34 o                         
   4   0   0         21.32         20.90         0.63 o                         
   5   0   0         66.64         53.78         1.23 o                         
   6   0   0        176.44        170.02         2.95 o                         
   7   0   0         61.44         55.05         1.42 o                         
   8   0   0          8.35         10.93         0.88 o                         
   9   0   0         17.73         16.47         2.54 o                         
  -9   1   0          1.52          1.64         0.66 o                         
  -8   1   0         23.19         23.11         1.04 o                         
  -7   1   0        173.08        154.81         3.03 o                         
  -6   1   0          4.02          8.32         0.60 o                         
  -5   1   0         94.50         85.58         1.73 o                         
  -4   1   0         13.17         19.53         0.70 o                         
  -3   1   0          8.32         10.34         0.46 o                         
  -2   1   0        764.94        756.90        20.84 o                         
  -1   1   0       2329.66       1967.82        53.66 o                         
   1   1   0       5329.50       5139.45       143.12 o                         
   2   1   0         52.80         48.04         0.81 o                         
   3   1   0        320.29        316.67         5.63 o                         
   4   1   0         13.00         15.37         0.55 o                         
   5   1   0         54.13         56.00         1.23 o                         
   6   1   0         25.91         27.46         1.02 o                         
   7   1   0          0.78          0.95         0.44 o                         
   8   1   0         20.90         21.88         1.70 o                         
   9   1   0         41.50         44.39         5.51 o                         
  -9   2   0         31.07         30.77         1.72 o                         
  -8   2   0          4.38          2.58         0.52 o                         
  -7   2   0         57.57         41.98         1.32 o                         
  -6   2   0        315.02        271.08         4.52 o                         
  -5   2   0          3.66          4.59         0.43 o                         
  -4   2   0         23.52         22.63         0.73 o                         
  -3   2   0        346.54        371.90         7.49 o                         
  -2   2   0       1998.46       1784.45        54.98 o                         
  -1   2   0        391.79        358.92         9.01 o                         
   0   2   0        938.68        911.35        37.88 o                         
   1   2   0         14.44         15.65         0.33 o                         
   2   2   0        928.49        889.88        21.21 o                         
   3   2   0          1.13          1.29         0.21 o                         
   4   2   0        122.17        117.64         2.28 o                         
   5   2   0          3.25          4.57         0.45 o                         
   6   2   0         85.36         85.58         2.21 o                         
   7   2   0         20.43         22.68         1.34 o                         
   8   2   0          0.28          1.21         0.86 o                         
   9   2   0         20.57         32.42         7.26 o                         
  -9   3   0         52.01         54.81         1.99 o                         
  -8   3   0          1.75          2.36         0.58 o                         
  -7   3   0          3.69          2.70         0.52 o                         
  -6   3   0          0.35          2.90         0.46 o                         
  -5   3   0        570.96        613.24         9.56 o                         
  -4   3   0        407.80        511.12         8.92 o                         
  -3   3   0         19.92         30.10         0.89 o                         
  -2   3   0         18.60         17.11         0.56 o                         
  -1   3   0         22.78         13.12         0.40 o                         
   0   3   0        569.29        521.88        24.97 o                         
   1   3   0        439.75        470.75        11.28 o                         
   2   3   0         26.71         29.57         0.91 o                         
   3   3   0          5.21         27.33         0.70 o                         
   4   3   0        741.03        733.42        12.51 o                         
   5   3   0        128.03        133.06         2.62 o                         
   6   3   0        111.41        114.27         3.05 o                         
   7   3   0          0.66          1.61         0.71 o                         
   8   3   0          1.03          0.95         1.01 o                         
  -9   4   0          7.75          9.52         1.47 o                         
  -8   4   0          3.09          3.45         0.58 o                         
  -7   4   0         26.58         31.02         1.15 o                         
  -6   4   0        257.47        234.05         4.04 o                         
  -5   4   0         90.78         91.74         1.82 o                         
  -4   4   0        293.04        322.12         6.20 o                         
  -3   4   0         68.89         92.41         1.90 o                         
  -2   4   0        180.83        158.74         2.74 o                         
  -1   4   0        352.24        330.81         5.37 o                         
   0   4   0       1519.74       1491.85        58.05 o                         
   1   4   0        427.20        427.59         6.47 o                         
   2   4   0          8.39         11.51         0.44 o                         
   3   4   0         66.60         66.24         1.46 o                         
   4   4   0        330.87        319.44         6.02 o                         
   5   4   0        130.47        124.97         2.87 o                         
   6   4   0         59.20         60.69         3.11 o                         
   7   4   0          9.15         11.60         1.47 o                         
   8   4   0          0.01         -0.80         0.90 o                         
  -9   5   0         27.74         33.27         2.11 o                         
  -8   5   0          0.36          0.13         0.49 o                         
  -7   5   0         11.11         10.00         0.73 o                         
  -6   5   0         16.00         17.88         0.93 o                         
  -5   5   0        175.85        177.18         3.74 o                         
  -4   5   0        102.55        100.28         2.13 o                         
  -3   5   0          1.91          2.41         0.37 o                         
  -2   5   0        500.26        509.70         7.84 o                         
  -1   5   0         99.31         87.29         1.61 o                         
   0   5   0        108.84        101.74         1.79 o                         
   1   5   0        233.63        248.89         4.07 o                         
   2   5   0          1.05          1.99         0.26 o                         
   3   5   0         15.96         18.04         0.64 o                         
   4   5   0          3.96          5.95         0.73 o                         
   5   5   0        235.56        238.03         6.29 o                         
   6   5   0         27.56         25.38         1.52 o                         
   7   5   0          4.42          3.15         1.01 o                         
   8   5   0          0.00         -0.98         0.98 o                         
  -9   6   0          0.78          1.45         0.57 o                         
  -8   6   0        203.88        199.40         4.37 o                         
  -7   6   0          0.11          0.01         0.43 o                         
  -6   6   0        173.87        166.68         3.29 o                         
  -5   6   0        249.18        245.88         4.42 o                         
  -4   6   0         54.03         53.60         1.38 o                         
  -3   6   0        216.51        218.87         4.08 o                         
  -2   6   0       2052.28       1857.06        63.54 o                         
  -1   6   0        127.53        114.54         2.07 o                         
   0   6   0        896.99        911.27        16.47 o                         
   1   6   0       1178.48       1198.02        25.46 o                         
   2   6   0         39.47         40.09         0.85 o                         
   3   6   0          0.35         -0.11         0.30 o                         
   4   6   0         30.28         27.64         1.25 o                         
   5   6   0          9.26         10.08         0.97 o                         
   6   6   0         14.34         14.63         1.19 o                         
   7   6   0         14.91         12.43         2.12 o                         
  -9   7   0          8.81         10.90         1.47 o                         
  -8   7   0          1.94          3.00         0.75 o                         
  -7   7   0         15.46         17.13         0.99 o                         
  -6   7   0         94.86        101.03         2.79 o                         
  -5   7   0        105.32        101.83         2.08 o                         
  -4   7   0          7.09          5.27         0.56 o                         
  -3   7   0          1.04          2.86         0.45 o                         
  -2   7   0        459.20        462.10         7.61 o                         
  -1   7   0       1184.40       1201.17        20.28 o                         
   0   7   0        778.75        743.92        11.91 o                         
   1   7   0        257.00        278.11         4.59 o                         
   2   7   0          3.93          4.15         0.41 o                         
   3   7   0         58.50         48.19         1.20 o                         
   4   7   0          8.53         11.24         1.03 o                         
   5   7   0         20.15         21.45         1.33 o                         
   6   7   0          0.56          0.38         0.68 o                         
   7   7   0          1.06          1.33         1.16 o                         
  -9   8   0         11.63         13.92         1.22 o                         
  -8   8   0         10.38          8.75         0.91 o                         
  -7   8   0         20.63         19.97         1.06 o                         
  -6   8   0        259.01        253.02         5.32 o                         
  -5   8   0        427.49        410.96         6.72 o                         
  -4   8   0         34.09         31.83         1.13 o                         
  -3   8   0         62.00         54.19         1.51 o                         
  -2   8   0         81.61         80.58         1.66 o                         
  -1   8   0        159.61        154.92         2.94 o                         
   0   8   0         42.75         40.63         0.93 o                         
   1   8   0        304.81        314.34         5.20 o                         
   2   8   0          4.29          3.99         0.43 o                         
   3   8   0          0.70          1.00         0.55 o                         
   4   8   0          0.85          0.24         0.63 o                         
   5   8   0          0.48          0.48         0.62 o                         
   6   8   0          1.10          1.03         0.92 o                         
   7   8   0          2.73          4.08         1.78 o                         
  -9   9   0         39.77         48.19         3.02 o                         
  -8   9   0         12.54         11.98         1.22 o                         
  -7   9   0          0.73         -0.56         0.61 o                         
  -6   9   0          1.13         -0.02         0.58 o                         
  -5   9   0          0.03         -0.28         0.49 o                         
  -4   9   0         77.09         80.43         2.12 o                         
  -3   9   0          3.86          3.52         0.49 o                         
  -2   9   0         40.70         34.04         1.00 o                         
  -1   9   0          9.54          9.34         0.59 o                         
   0   9   0         11.53         14.17         0.62 o                         
   1   9   0         49.11         40.66         1.00 o                         
   2   9   0         72.05         73.38         1.76 o                         
   3   9   0         55.22         51.48         1.86 o                         
   4   9   0          0.34          0.80         0.66 o                         
   5   9   0         45.13         50.90         3.74 o                         
   6   9   0          5.87          5.22         2.43 o                         
  -9  10   0          4.85          4.81         0.82 o                         
  -8  10   0          0.91          0.71         0.66 o                         
  -7  10   0         14.47         15.63         1.16 o                         
  -6  10   0          8.53          8.22         0.83 o                         
  -5  10   0        312.95        294.18         5.35 o                         
  -4  10   0        244.56        239.89         4.40 o                         
  -3  10   0        360.63        336.37         5.80 o                         
  -2  10   0        137.72        130.72         2.57 o                         
  -1  10   0         43.57         37.80         0.99 o                         
   0  10   0         13.83         14.35         0.66 o                         
   1  10   0          0.14          0.32         0.36 o                         
   2  10   0          0.32         -0.40         0.40 o                         
   3  10   0         23.94         24.61         1.41 o                         
   4  10   0          0.74          0.74         0.70 o                         
   5  10   0          4.61          2.57         1.08 o                         
   6  10   0          3.21          3.06         2.29 o                         
  -8  11   0          0.02          0.63         0.67 o                         
  -7  11   0          0.71          0.73         0.77 o                         
  -6  11   0          0.05         -0.50         0.55 o                         
  -5  11   0        109.51        107.34         2.58 o                         
  -4  11   0        269.07        255.31         4.69 o                         
  -3  11   0        329.90        326.59         5.72 o                         
  -2  11   0        117.95        117.27         2.38 o                         
  -1  11   0        157.13        157.29         2.78 o                         
   0  11   0          2.36          4.42         0.53 o                         
   1  11   0          5.08          4.40         0.48 o                         
   2  11   0         27.22         23.61         0.97 o                         
   3  11   0         58.15         51.24         1.99 o                         
   4  11   0          1.33          3.80         1.00 o                         
   5  11   0          0.78          1.94         1.27 o                         
  -8  12   0          3.06          3.55         0.89 o                         
  -7  12   0          0.00          0.09         0.80 o                         
  -6  12   0          1.87          1.19         0.61 o                         
  -5  12   0         73.41         72.75         1.93 o                         
  -4  12   0         24.17         23.12         1.43 o                         
  -3  12   0          0.06         -0.44         0.44 o                         
  -2  12   0         76.51         74.55         1.92 o                         
  -1  12   0         14.32         17.31         0.87 o                         
   0  12   0         20.28         25.25         1.10 o                         
   1  12   0         40.81         38.96         1.15 o                         
   2  12   0          8.75          8.97         0.86 o                         
   3  12   0          0.91          2.19         0.69 o                         
   4  12   0         12.73         11.90         1.23 o                         
  -8  13   0          0.52          0.78         1.03 o                         
  -7  13   0         11.65         15.99         2.15 o                         
  -6  13   0         14.61         18.18         1.70 o                         
  -5  13   0          4.89          5.98         0.77 o                         
  -4  13   0         23.45         24.97         1.29 o                         
  -3  13   0          0.01         -0.53         0.53 o                         
  -2  13   0          0.03         -0.45         0.45 o                         
  -1  13   0         69.47         68.42         1.66 o                         
   0  13   0         71.35         72.36         1.73 o                         
   1  13   0          2.57          1.04         0.58 o                         
   2  13   0          5.18          4.54         0.75 o                         
   3  13   0          0.07          0.67         0.80 o                         
   4  13   0          0.47          0.60         1.01 o                         
  -7  14   0          0.29          2.15         1.07 o                         
  -6  14   0          0.46          1.10         0.74 o                         
  -5  14   0          0.72         -0.01         0.64 o                         
  -4  14   0          3.44          3.51         0.70 o                         
  -3  14   0          9.45         10.00         0.84 o                         
  -2  14   0          4.13          2.80         0.60 o                         
  -1  14   0         14.29         12.28         1.05 o                         
   0  14   0          0.53          0.22         0.43 o                         
   1  14   0          0.90         -0.50         0.59 o                         
   2  14   0          5.69          4.75         0.98 o                         
   3  14   0          9.55          7.30         1.43 o                         
  -6  15   0         15.33         17.11         1.56 o                         
  -5  15   0          0.34          0.37         0.67 o                         
  -4  15   0          0.15          0.99         0.65 o                         
  -3  15   0          1.64          1.43         0.61 o                         
  -2  15   0          2.12          1.28         0.49 o                         
  -1  15   0         38.83         43.56         1.61 o                         
   0  15   0         21.22         22.46         1.10 o                         
   1  15   0         10.17          8.86         0.93 o                         
   2  15   0          2.93          1.72         1.07 o                         
  -5  16   0          8.59          9.27         1.15 o                         
  -4  16   0          0.22          0.50         0.60 o                         
  -3  16   0          0.36          1.05         0.52 o                         
  -2  16   0          1.40          1.19         0.57 o                         
  -1  16   0          0.36          0.24         0.65 o                         
   0  16   0          6.68          5.23         0.93 o                         
  -3  17   0          2.46          2.66         0.73 o                         
  -2  17   0          4.73          3.95         1.80 o                         
   2 -17   1          3.81          3.72         0.81 o                         
   3 -17   1         11.99         13.23         1.65 o                         
   4 -17   1          6.08          7.04         1.09 o                         
  -1 -16   1          0.05          0.84         1.11 o                         
   0 -16   1          5.10          3.98         0.81 o                         
   1 -16   1          7.15          7.62         0.83 o                         
   2 -16   1          3.43          3.34         0.59 o                         
   3 -16   1          0.00         -0.12         0.65 o                         
   4 -16   1          6.74          5.98         1.00 o                         
   5 -16   1          0.49          1.92         0.78 o                         
  -2 -15   1          0.32          0.19         1.11 o                         
  -1 -15   1          0.83          0.77         0.66 o                         
   0 -15   1          2.13          3.05         0.70 o                         
   1 -15   1         17.47         18.45         1.03 o                         
   2 -15   1          0.05          0.07         0.36 o                         
   3 -15   1          0.94          0.73         0.54 o                         
   4 -15   1          0.01         -0.20         0.54 o                         
   5 -15   1          0.27         -0.36         0.66 o                         
   6 -15   1         16.07         18.01         1.55 o                         
  -3 -14   1         13.19         17.61         2.87 o                         
  -2 -14   1          2.81          2.61         0.90 o                         
  -1 -14   1          3.26          2.71         0.90 o                         
   0 -14   1          0.33         -0.32         0.47 o                         
   1 -14   1         48.47         47.73         1.49 o                         
   2 -14   1          2.16          0.84         0.48 o                         
   3 -14   1          3.08          1.99         0.53 o                         
   4 -14   1         32.25         32.23         1.32 o                         
   5 -14   1          1.85          1.81         0.64 o                         
   6 -14   1          3.38          3.40         1.14 o                         
   7 -14   1          2.80          4.30         1.06 o                         
  -4 -13   1          2.90          3.74         1.41 o                         
  -3 -13   1         78.08         88.52         4.37 o                         
  -2 -13   1         67.78         65.19         2.08 o                         
  -1 -13   1          9.08         10.13         1.07 o                         
   0 -13   1          5.26          6.42         0.60 o                         
   1 -13   1         29.35         28.04         1.10 o                         
   2 -13   1          2.98          2.47         0.60 o                         
   3 -13   1          0.17         -0.38         0.46 o                         
   4 -13   1          8.17          7.18         0.70 o                         
   5 -13   1         26.19         25.82         1.85 o                         
   6 -13   1          5.76          5.86         0.98 o                         
   7 -13   1          0.24          0.53         0.76 o                         
   8 -13   1         22.79         28.83         1.76 o                         
  -4 -12   1          2.63          2.33         0.90 o                         
  -3 -12   1         75.14         69.57         2.36 o                         
  -2 -12   1         98.58        104.11         3.08 o                         
  -1 -12   1         15.14         16.31         0.85 o                         
   0 -12   1         47.72         49.75         1.42 o                         
   1 -12   1          2.01          2.00         0.51 o                         
   2 -12   1          0.07         -0.44         0.44 o                         
   3 -12   1         10.38         10.94         0.84 o                         
   4 -12   1          1.61          1.16         0.51 o                         
   5 -12   1          0.86          1.03         0.60 o                         
   6 -12   1         48.62         49.80         2.09 o                         
   7 -12   1         11.75         15.78         1.28 o                         
   8 -12   1         16.89         23.91         2.41 o                         
  -5 -11   1         18.56         18.60         3.57 o                         
  -4 -11   1         16.98         19.53         1.40 o                         
  -3 -11   1          1.49          1.06         0.63 o                         
  -2 -11   1        137.07        133.66         3.24 o                         
  -1 -11   1         88.29         79.35         1.77 o                         
   0 -11   1        124.04        116.52         3.20 o                         
   1 -11   1        197.96        181.37         3.23 o                         
   2 -11   1         51.91         50.01         1.40 o                         
   3 -11   1          3.59          3.93         0.59 o                         
   4 -11   1         18.08         21.04         1.01 o                         
   5 -11   1          1.22          0.90         0.62 o                         
   6 -11   1          2.88          2.32         0.75 o                         
   7 -11   1        107.09        111.36         2.90 o                         
   8 -11   1          0.40          1.39         0.74 o                         
  -6 -10   1          5.12          7.39         2.80 o                         
  -5 -10   1          3.73          3.31         2.04 o                         
  -4 -10   1          0.17          0.80         0.71 o                         
  -3 -10   1         81.59         77.76         2.61 o                         
  -2 -10   1         35.35         33.41         1.33 o                         
  -1 -10   1        227.23        220.53         4.20 o                         
   0 -10   1         60.66         63.84         1.41 o                         
   1 -10   1        512.04        474.03         7.44 o                         
   2 -10   1         72.93         68.21         1.55 o                         
   3 -10   1         23.17         25.74         1.12 o                         
   4 -10   1        197.86        187.39         3.63 o                         
   5 -10   1          1.93          0.70         0.53 o                         
   6 -10   1         43.54         40.06         1.60 o                         
   7 -10   1          0.87          0.08         0.58 o                         
   8 -10   1         24.84         25.43         1.82 o                         
   9 -10   1          1.99          2.10         0.71 o                         
  -6  -9   1         49.02         31.60         3.82 o                         
  -5  -9   1          0.05         -0.61         1.46 o                         
  -4  -9   1         19.20         19.41         1.24 o                         
  -3  -9   1         13.68         11.94         1.00 o                         
  -2  -9   1          0.36          0.29         0.44 o                         
  -1  -9   1          0.96          0.14         0.29 o                         
   0  -9   1         38.95         38.13         0.96 o                         
   1  -9   1          6.52          6.80         0.51 o                         
   2  -9   1         13.09         13.38         0.72 o                         
   3  -9   1        224.50        221.04         4.20 o                         
   4  -9   1        429.08        402.37         6.53 o                         
   5  -9   1         18.68         20.16         1.14 o                         
   6  -9   1          0.23         -0.52         0.52 o                         
   7  -9   1          3.17          3.02         0.64 o                         
   8  -9   1          0.41          0.87         0.67 o                         
   9  -9   1          1.15          0.69         0.68 o                         
  -6  -8   1          2.60          5.15         1.13 o                         
  -5  -8   1         29.61         30.69         2.20 o                         
  -4  -8   1         75.32         72.73         2.20 o                         
  -3  -8   1         33.13         31.89         1.24 o                         
  -2  -8   1          6.11          6.31         0.56 o                         
  -1  -8   1          0.44          0.27         0.26 o                         
   0  -8   1        212.41        201.77         3.52 o                         
   1  -8   1        330.12        334.86         6.34 o                         
   2  -8   1        259.12        243.57         4.23 o                         
   3  -8   1         77.02         71.42         1.47 o                         
   4  -8   1         41.88         42.00         1.22 o                         
   5  -8   1         39.72         37.69         1.47 o                         
   6  -8   1         11.69         12.36         0.89 o                         
   7  -8   1         10.11         10.88         0.82 o                         
   8  -8   1          7.04          9.02         0.86 o                         
   9  -8   1         31.92         37.79         3.03 o                         
  -7  -7   1         21.04         14.78         3.06 o                         
  -6  -7   1         21.38         20.81         1.83 o                         
  -5  -7   1         12.65         15.33         1.10 o                         
  -4  -7   1          1.54          1.93         0.58 o                         
  -3  -7   1         26.21         25.38         1.04 o                         
  -2  -7   1          0.83          1.46         0.34 o                         
  -1  -7   1         46.46         39.13         1.07 o                         
   0  -7   1          0.01         -0.26         0.26 o                         
   1  -7   1        208.68        208.30         3.58 o                         
   2  -7   1         88.90        106.52         2.04 o                         
   3  -7   1        186.55        182.69         3.10 o                         
   4  -7   1        150.79        138.56         2.70 o                         
   5  -7   1        505.98        471.83         9.80 o                         
   6  -7   1         32.51         36.43         1.32 o                         
   7  -7   1          4.83          6.12         0.69 o                         
   8  -7   1         63.29         66.54         2.65 o                         
   9  -7   1          8.44          9.51         1.14 o                         
  -7  -6   1          4.27          4.59         2.29 o                         
  -6  -6   1          0.05         -0.36         0.63 o                         
  -5  -6   1          9.44         11.30         0.97 o                         
  -4  -6   1         76.69         68.29         2.16 o                         
  -3  -6   1         28.69         28.37         1.82 o                         
  -2  -6   1        382.33        431.46        10.51 o                         
  -1  -6   1        990.81       1010.20        21.52 o                         
   0  -6   1          7.91          4.96         0.33 o                         
   1  -6   1         82.41         70.06         1.39 o                         
   2  -6   1        617.07        657.13        10.07 o                         
   3  -6   1         13.46         12.81         0.67 o                         
   4  -6   1        128.03        128.44         2.82 o                         
   5  -6   1         39.19         33.51         1.26 o                         
   6  -6   1         60.32         50.12         1.42 o                         
   7  -6   1         16.48         17.61         0.92 o                         
   8  -6   1         60.55         61.92         1.69 o                         
   9  -6   1          6.19          5.03         0.70 o                         
  -8  -5   1          1.54          1.50         1.46 o                         
  -7  -5   1          1.29          1.05         0.88 o                         
  -6  -5   1         40.91         42.54         1.88 o                         
  -5  -5   1         98.24         95.84         3.44 o                         
  -4  -5   1         99.84        105.92         3.04 o                         
  -3  -5   1         40.15         50.60         1.35 o                         
  -2  -5   1          2.21          2.50         0.41 o                         
  -1  -5   1        841.24        844.35        17.98 o                         
   0  -5   1         21.63         24.31         0.58 o                         
   1  -5   1        125.86        134.78         2.23 o                         
   2  -5   1        612.13        614.69        10.55 o                         
   3  -5   1         55.89         54.62         1.14 o                         
   4  -5   1         31.08         32.81         1.04 o                         
   5  -5   1         94.54         94.61         2.01 o                         
   6  -5   1         45.11         36.87         1.12 o                         
   7  -5   1         26.85         21.28         1.00 o                         
   8  -5   1         50.23         42.95         1.40 o                         
   9  -5   1          4.76          4.24         0.72 o                         
  -8  -4   1         16.63         16.54         2.05 o                         
  -7  -4   1          1.10         -0.32         0.66 o                         
  -6  -4   1         10.31         13.00         1.25 o                         
  -5  -4   1        300.01        319.46         7.31 o                         
  -4  -4   1        227.85        214.44         4.98 o                         
  -3  -4   1        370.61        393.13         7.87 o                         
  -2  -4   1          0.42          1.19         0.40 o                         
  -1  -4   1        349.82        365.13         7.16 o                         
   0  -4   1        660.24        625.98        11.30 o                         
   1  -4   1        122.41        121.52         2.00 o                         
   2  -4   1          1.67          6.43         0.39 o                         
   3  -4   1        265.56        310.27         5.48 o                         
   4  -4   1        513.02        545.07         9.52 o                         
   5  -4   1         22.58         27.83         0.91 o                         
   6  -4   1         42.26         32.97         1.06 o                         
   7  -4   1         51.00         41.39         1.21 o                         
   8  -4   1         70.88         69.37         1.72 o                         
   9  -4   1          8.24          8.87         0.91 o                         
  -8  -3   1          7.50         11.25         1.29 o                         
  -7  -3   1         68.61         66.54         2.73 o                         
  -6  -3   1        110.16        112.53         3.34 o                         
  -5  -3   1         54.36         60.47         2.03 o                         
  -4  -3   1          8.97         10.73         0.77 o                         
  -3  -3   1          0.73          4.90         0.38 o                         
  -2  -3   1        220.42        231.83         5.13 o                         
  -1  -3   1       1647.94       1667.16        44.68 o                         
   0  -3   1       1976.45       1729.50        48.31 o                         
   1  -3   1        803.21        755.55        29.61 o                         
   2  -3   1          5.34          5.64         0.34 o                         
   3  -3   1        856.13        942.86        16.01 o                         
   4  -3   1         27.97         18.59         0.78 o                         
   5  -3   1          0.34         -0.30         0.30 o                         
   6  -3   1        133.09         98.47         1.98 o                         
   7  -3   1         16.36         18.45         0.90 o                         
   8  -3   1         35.93         34.60         1.50 o                         
   9  -3   1          0.00          0.42         0.67 o                         
  -9  -2   1          2.53          3.31         2.04 o                         
  -8  -2   1         67.35         79.52         6.67 o                         
  -7  -2   1        123.53        121.79         3.54 o                         
  -6  -2   1        419.38        443.56        11.15 o                         
  -5  -2   1        690.48        692.41        16.85 o                         
  -4  -2   1         11.26         13.15         0.84 o                         
  -3  -2   1         28.75         24.35         0.81 o                         
  -2  -2   1        768.33        830.96        28.11 o                         
  -1  -2   1         19.59         23.54         1.40 o                         
   0  -2   1        244.10        229.10         3.66 o                         
   1  -2   1        225.94        229.14         4.24 o                         
   2  -2   1        187.21        232.41         4.09 o                         
   3  -2   1        490.41        560.35         9.63 o                         
   4  -2   1         16.72         21.39         0.73 o                         
   5  -2   1         94.62         92.98         1.80 o                         
   6  -2   1         62.03         54.95         1.31 o                         
   7  -2   1         55.63         49.49         1.31 o                         
   8  -2   1         22.17         26.55         1.18 o                         
   9  -2   1         13.44         13.82         1.09 o                         
  -9  -1   1          0.12         -0.94         1.05 o                         
  -8  -1   1          5.27          6.45         1.03 o                         
  -7  -1   1         15.40         17.05         1.03 o                         
  -6  -1   1        284.59        288.66         5.24 o                         
  -5  -1   1        255.56        241.27         4.12 o                         
  -4  -1   1         14.41         14.25         0.82 o                         
  -3  -1   1         10.90         11.54         0.53 o                         
  -2  -1   1        353.74        362.32         7.16 o                         
  -1  -1   1       6255.56       5353.90       149.04 o                         
   0  -1   1       1349.59       1152.49        29.29 o                         
   1  -1   1       1097.10        939.57        53.04 o                         
   2  -1   1        633.00        641.25        15.35 o                         
   3  -1   1       1533.21       1518.57        50.84 o                         
   4  -1   1        111.58        107.19         2.04 o                         
   5  -1   1        110.62        104.08         1.96 o                         
   6  -1   1         53.75         49.31         1.27 o                         
   7  -1   1        116.87        110.50         3.05 o                         
   8  -1   1         26.39         28.90         1.45 o                         
   9  -1   1         21.87         19.20         1.68 o                         
  -9   0   1         34.09         33.95         4.16 o                         
  -8   0   1          9.47         10.95         1.10 o                         
  -7   0   1         20.99         22.03         0.92 o                         
  -6   0   1         91.03         83.53         1.77 o                         
  -5   0   1          8.57         10.17         0.53 o                         
  -4   0   1          3.03          5.21         0.35 o                         
  -3   0   1        147.89        144.08         2.36 o                         
  -2   0   1        486.31        440.28         7.06 o                         
  -1   0   1        145.81        140.27         3.04 o                         
   0   0   1        304.25          0.00         0.25 o                         
   1   0   1          0.93          0.31         0.08 o                         
   2   0   1       1590.64       1396.72        70.20 o                         
   3   0   1       1213.35       1326.75        36.49 o                         
   4   0   1        303.65        330.27         5.82 o                         
   5   0   1          0.03         -0.04         0.31 o                         
   6   0   1         75.04         67.37         1.65 o                         
   7   0   1          3.03          3.67         0.54 o                         
   8   0   1         28.38         28.67         1.31 o                         
   9   0   1          4.08          5.76         1.20 o                         
  -9   1   1         19.03         17.94         1.21 o                         
  -8   1   1          6.99          5.43         0.62 o                         
  -7   1   1          1.39          0.69         0.45 o                         
  -6   1   1         71.24         65.57         1.41 o                         
  -5   1   1          0.88          0.34         0.29 o                         
  -4   1   1        271.85        309.01         5.47 o                         
  -3   1   1        334.80        372.02         7.69 o                         
  -2   1   1        234.83        203.66         3.56 o                         
  -1   1   1        208.54        191.76         3.29 o                         
   0   1   1         34.93         39.66         0.77 o                         
   1   1   1       6742.51       6409.79       181.12 o                         
   2   1   1        787.19        801.67        27.44 o                         
   3   1   1       1137.20       1153.07        24.62 o                         
   4   1   1          3.05          5.12         0.39 o                         
   5   1   1         37.99         35.16         0.93 o                         
   6   1   1        102.69         99.16         1.99 o                         
   7   1   1          0.62          0.58         0.43 o                         
   8   1   1          0.71          0.55         0.46 o                         
   9   1   1          1.43          0.03         1.34 o                         
  -9   2   1          1.12          0.75         0.57 o                         
  -8   2   1          6.51          5.68         0.65 o                         
  -7   2   1          9.15          7.96         0.67 o                         
  -6   2   1         74.09         70.21         1.58 o                         
  -5   2   1         24.19         27.62         0.84 o                         
  -4   2   1       2515.32       2471.80        99.31 o                         
  -3   2   1        390.30        397.77         6.80 o                         
  -2   2   1       2161.23       1941.38        64.49 o                         
  -1   2   1          0.01          0.08         0.17 o                         
   0   2   1       4550.28       4560.26       118.76 o                         
   1   2   1         13.03         16.89         0.45 o                         
   2   2   1        497.67        524.16         9.48 o                         
   3   2   1        115.32        106.55         1.80 o                         
   4   2   1          3.06          4.04         0.32 o                         
   5   2   1         22.18         20.62         0.73 o                         
   6   2   1        116.05        120.23         2.85 o                         
   7   2   1         17.79         16.92         0.91 o                         
   8   2   1          0.18          0.10         0.62 o                         
  -9   3   1          3.46          2.67         0.48 o                         
  -8   3   1          0.15         -0.15         0.44 o                         
  -7   3   1          4.36          3.59         0.61 o                         
  -6   3   1        130.56        120.50         2.31 o                         
  -5   3   1         15.94         16.10         0.77 o                         
  -4   3   1         29.58         31.92         0.93 o                         
  -3   3   1       2306.47       2305.46        86.69 o                         
  -2   3   1        222.69        244.51         4.07 o                         
  -1   3   1          0.00         -0.06         0.18 o                         
   0   3   1         70.94         62.88         1.18 o                         
   1   3   1        330.45        342.19         5.20 o                         
   2   3   1         57.72         55.93         1.11 o                         
   3   3   1        604.64        604.98         9.19 o                         
   4   3   1          4.26          5.44         0.37 o                         
   5   3   1         68.98         69.82         1.40 o                         
   6   3   1         23.67         25.02         1.37 o                         
   7   3   1        250.56        270.45         5.39 o                         
   8   3   1          5.33          4.10         0.89 o                         
  -9   4   1         14.56         16.32         1.35 o                         
  -8   4   1          0.02         -0.47         0.47 o                         
  -7   4   1         91.38         82.52         1.85 o                         
  -6   4   1         22.62         28.34         1.00 o                         
  -5   4   1        209.93        195.72         3.76 o                         
  -4   4   1        634.00        597.19         9.75 o                         
  -3   4   1        192.24        204.70         3.76 o                         
  -2   4   1       1534.54       1410.61        49.29 o                         
  -1   4   1         14.93         11.97         0.45 o                         
   0   4   1         82.79         72.60         1.37 o                         
   1   4   1        579.26        577.37         9.20 o                         
   2   4   1        584.26        627.59        10.03 o                         
   3   4   1          0.05          1.00         0.24 o                         
   4   4   1        371.62        366.16         5.73 o                         
   5   4   1        513.59        523.98         8.61 o                         
   6   4   1        108.62        111.75         2.52 o                         
   7   4   1          7.89          7.58         1.03 o                         
   8   4   1         38.44         35.93         4.20 o                         
  -9   5   1          0.95          1.77         0.56 o                         
  -8   5   1          2.34          1.34         0.56 o                         
  -7   5   1         30.32         28.11         1.12 o                         
  -6   5   1        344.80        310.27         5.78 o                         
  -5   5   1          6.79          3.64         0.51 o                         
  -4   5   1          6.72          6.18         0.55 o                         
  -3   5   1         36.04         38.75         0.99 o                         
  -2   5   1        479.22        509.56         8.30 o                         
  -1   5   1        641.41        608.85         9.77 o                         
   0   5   1        848.58        845.47        18.10 o                         
   1   5   1        391.65        447.49         7.18 o                         
   2   5   1        114.78        114.25         1.90 o                         
   3   5   1        277.32        293.84         4.86 o                         
   4   5   1          4.29          3.76         0.43 o                         
   5   5   1         90.63         95.85         2.22 o                         
   6   5   1          7.56          6.48         0.92 o                         
   7   5   1          0.90         -1.27         1.27 o                         
   8   5   1          4.77          4.59         2.04 o                         
  -9   6   1          2.75          2.98         0.64 o                         
  -8   6   1         11.63         11.13         0.88 o                         
  -7   6   1          4.79          2.15         0.49 o                         
  -6   6   1        490.42        441.45         9.19 o                         
  -5   6   1          3.35          5.29         0.58 o                         
  -4   6   1         41.73         44.65         1.16 o                         
  -3   6   1         39.87         36.96         0.99 o                         
  -2   6   1        747.83        794.58        12.78 o                         
  -1   6   1        415.42        386.87         6.33 o                         
   0   6   1         80.49         62.17         1.22 o                         
   1   6   1         87.73         86.12         1.61 o                         
   2   6   1         71.00         82.23         1.56 o                         
   3   6   1        242.04        236.08         3.79 o                         
   4   6   1         32.83         26.41         1.12 o                         
   5   6   1          7.72          8.42         0.79 o                         
   6   6   1         11.14         11.08         1.12 o                         
   7   6   1         12.72         11.84         4.11 o                         
  -9   7   1          1.07          2.68         0.78 o                         
  -8   7   1          4.84          4.03         0.85 o                         
  -7   7   1          2.19          0.03         0.54 o                         
  -6   7   1         82.86         86.45         2.07 o                         
  -5   7   1          0.08          1.18         0.45 o                         
  -4   7   1         80.92         74.20         1.69 o                         
  -3   7   1        181.11        179.27         3.26 o                         
  -2   7   1         13.25         15.57         0.65 o                         
  -1   7   1         54.52         54.68         1.18 o                         
   0   7   1        157.38        141.63         2.66 o                         
   1   7   1        222.76        235.77         3.98 o                         
   2   7   1        115.66        123.37         2.23 o                         
   3   7   1         39.58         42.19         1.10 o                         
   4   7   1          0.01         -0.36         0.36 o                         
   5   7   1         14.51         15.47         0.94 o                         
   6   7   1          0.34          0.39         0.76 o                         
   7   7   1          1.15          1.07         1.97 o                         
  -9   8   1         27.03         28.36         1.97 o                         
  -8   8   1         73.52         69.90         2.47 o                         
  -7   8   1          6.55          7.91         0.89 o                         
  -6   8   1        239.54        222.49         4.20 o                         
  -5   8   1        182.82        186.94         3.58 o                         
  -4   8   1        107.30        101.06         2.26 o                         
  -3   8   1         71.23         59.60         1.44 o                         
  -2   8   1         34.21         29.67         0.83 o                         
  -1   8   1          1.64          0.61         0.33 o                         
   0   8   1         52.14         46.28         1.07 o                         
   1   8   1          3.02          3.72         0.46 o                         
   2   8   1          0.47          0.74         0.35 o                         
   3   8   1         79.09         73.43         1.64 o                         
   4   8   1         49.61         46.63         1.44 o                         
   5   8   1          1.01          0.18         0.68 o                         
   6   8   1          0.24         -0.41         0.79 o                         
  -9   9   1         31.90         29.68         2.54 o                         
  -8   9   1          1.04          0.06         0.59 o                         
  -7   9   1          0.87         -0.55         0.64 o                         
  -6   9   1        146.62        140.00         2.96 o                         
  -5   9   1        450.85        435.63         7.50 o                         
  -4   9   1        141.17        127.55         2.59 o                         
  -3   9   1         15.26         16.20         0.78 o                         
  -2   9   1         51.87         43.12         1.07 o                         
  -1   9   1        381.58        360.52         6.06 o                         
   0   9   1        180.64        173.90         3.31 o                         
   1   9   1          5.28          2.99         0.46 o                         
   2   9   1          0.00          0.44         0.38 o                         
   3   9   1         30.59         36.50         1.06 o                         
   4   9   1         32.34         34.86         1.40 o                         
   5   9   1          2.93          4.13         1.11 o                         
   6   9   1          1.53          1.23         0.97 o                         
  -9  10   1         36.32         41.46         2.06 o                         
  -8  10   1          1.20          1.28         0.71 o                         
  -7  10   1         16.40         15.71         1.13 o                         
  -6  10   1         11.29         12.22         1.03 o                         
  -5  10   1         12.05         14.20         0.99 o                         
  -4  10   1         68.37         70.71         1.76 o                         
  -3  10   1        259.58        251.25         4.24 o                         
  -2  10   1        100.27         94.24         1.99 o                         
  -1  10   1         71.16         65.64         1.40 o                         
   0  10   1         19.80         19.48         0.78 o                         
   1  10   1          4.52          4.20         0.60 o                         
   2  10   1          2.12          1.53         0.43 o                         
   3  10   1         79.92         76.45         1.76 o                         
   4  10   1         12.77         12.34         1.10 o                         
   5  10   1         25.30         28.25         1.93 o                         
  -8  11   1          7.71          7.98         1.25 o                         
  -7  11   1         12.34         11.63         1.05 o                         
  -6  11   1         26.71         27.66         1.44 o                         
  -5  11   1          7.04          5.85         0.76 o                         
  -4  11   1          0.42          1.56         0.58 o                         
  -3  11   1         29.68         31.54         1.18 o                         
  -2  11   1         15.58         16.25         0.90 o                         
  -1  11   1          3.84          4.19         0.55 o                         
   0  11   1         64.17         61.58         1.42 o                         
   1  11   1         28.63         26.25         1.09 o                         
   2  11   1         10.54          8.12         0.66 o                         
   3  11   1         20.22         21.12         1.17 o                         
   4  11   1          9.24         10.18         0.97 o                         
   5  11   1          0.94          1.25         1.08 o                         
  -8  12   1          0.00          0.37         0.76 o                         
  -7  12   1          1.45          2.55         0.79 o                         
  -6  12   1          0.99          0.15         0.58 o                         
  -5  12   1         46.53         44.48         1.61 o                         
  -4  12   1         11.35         12.55         1.02 o                         
  -3  12   1         15.82         17.91         0.98 o                         
  -2  12   1          8.17         10.53         0.78 o                         
  -1  12   1        460.54        465.41         7.43 o                         
   0  12   1          9.31         10.06         0.66 o                         
   1  12   1         27.12         23.96         0.93 o                         
   2  12   1         17.27         18.97         1.18 o                         
   3  12   1         17.34         14.12         1.09 o                         
   4  12   1          8.54          8.00         1.07 o                         
  -8  13   1         18.19         21.88         2.78 o                         
  -7  13   1         10.92         13.97         1.17 o                         
  -6  13   1          7.75          7.32         0.93 o                         
  -5  13   1          0.03         -0.17         0.63 o                         
  -4  13   1          0.79         -0.57         0.57 o                         
  -3  13   1          0.53         -0.33         0.53 o                         
  -2  13   1          0.26         -0.44         0.44 o                         
  -1  13   1        101.41         99.59         2.17 o                         
   0  13   1         10.58         10.37         0.71 o                         
   1  13   1         12.65         11.01         0.84 o                         
   2  13   1         37.60         33.71         2.68 o                         
   3  13   1          7.23          7.80         0.93 o                         
  -7  14   1         21.89         28.52         2.59 o                         
  -6  14   1          0.03          1.47         0.79 o                         
  -5  14   1          0.70          0.83         0.72 o                         
  -4  14   1         53.41         57.14         1.77 o                         
  -3  14   1          4.55          3.75         0.73 o                         
  -2  14   1          0.03         -0.56         0.56 o                         
  -1  14   1          3.08          2.37         0.68 o                         
   0  14   1         10.25          8.39         0.85 o                         
   1  14   1          6.20          6.05         0.80 o                         
   2  14   1          1.12          2.03         0.72 o                         
  -6  15   1          0.09          1.55         0.83 o                         
  -5  15   1          4.57          3.36         0.89 o                         
  -4  15   1          0.02          0.59         0.67 o                         
  -3  15   1          1.08          1.06         0.65 o                         
  -2  15   1         12.89         10.19         0.98 o                         
  -1  15   1          0.39          0.01         0.49 o                         
   0  15   1         18.22         17.39         1.09 o                         
   1  15   1          0.91          0.88         0.88 o                         
  -5  16   1          0.56          1.42         0.84 o                         
  -4  16   1          0.02          0.13         0.81 o                         
  -3  16   1          1.64          2.13         0.53 o                         
  -2  16   1          2.60          3.79         0.82 o                         
  -1  16   1          7.06          5.65         0.83 o                         
   0  16   1          5.20          3.80         1.00 o                         
   1 -17   2          8.99          9.26         1.06 o                         
   2 -17   2          3.46          3.26         0.76 o                         
   3 -17   2          0.35          3.01         0.74 o                         
   4 -17   2         29.08         35.16         4.08 o                         
  -1 -16   2          0.01         -0.34         1.04 o                         
   0 -16   2          5.25          4.18         0.80 o                         
   1 -16   2         12.69         10.37         0.89 o                         
   2 -16   2          3.98          4.16         0.73 o                         
   3 -16   2         15.57         16.26         1.03 o                         
   4 -16   2         10.86         14.06         1.20 o                         
   5 -16   2         14.33         17.20         1.58 o                         
   6 -16   2          0.43          3.62         1.08 o                         
  -2 -15   2          2.43          4.18         1.11 o                         
  -1 -15   2          2.12          2.79         0.84 o                         
   0 -15   2         21.26         21.76         1.50 o                         
   1 -15   2          1.30          0.72         0.37 o                         
   2 -15   2          1.87          1.80         0.39 o                         
   3 -15   2          1.60          1.37         0.53 o                         
   4 -15   2          0.47         -0.47         0.55 o                         
   5 -15   2         36.11         45.63         1.97 o                         
   6 -15   2          3.17          3.22         1.08 o                         
  -3 -14   2          2.96          4.20         1.23 o                         
  -2 -14   2         14.15         15.91         1.78 o                         
  -1 -14   2          3.75          2.59         0.63 o                         
   0 -14   2         20.58         19.15         0.96 o                         
   1 -14   2          0.62          0.93         0.51 o                         
   2 -14   2         25.88         26.98         1.04 o                         
   3 -14   2          0.53         -0.05         0.46 o                         
   4 -14   2          0.34         -0.52         0.55 o                         
   5 -14   2          0.92          0.91         0.80 o                         
   6 -14   2          0.00          0.35         0.86 o                         
   7 -14   2         38.20         47.87         3.36 o                         
  -4 -13   2          0.18         -0.05         1.27 o                         
  -3 -13   2          0.14          0.24         0.84 o                         
  -2 -13   2          3.92          4.94         1.18 o                         
  -1 -13   2          5.18          4.08         0.65 o                         
   0 -13   2          8.27          5.80         0.61 o                         
   1 -13   2          3.64          3.82         0.55 o                         
   2 -13   2        103.96         95.83         1.91 o                         
   3 -13   2          6.09          7.65         0.67 o                         
   4 -13   2          4.31          3.43         0.59 o                         
   5 -13   2         43.10         42.54         2.00 o                         
   6 -13   2         11.04         16.67         1.26 o                         
   7 -13   2         13.85         16.62         1.27 o                         
   8 -13   2          2.26          2.98         0.91 o                         
  -5 -12   2          4.18          4.24         1.70 o                         
  -4 -12   2          1.05          2.17         1.34 o                         
  -3 -12   2          1.49          2.38         0.83 o                         
  -2 -12   2         16.87         16.23         1.72 o                         
  -1 -12   2          0.13         -0.49         0.49 o                         
   0 -12   2        219.74        208.41         3.43 o                         
   1 -12   2        111.29        104.19         2.14 o                         
   2 -12   2          4.75          3.87         0.56 o                         
   3 -12   2          9.01          9.05         0.80 o                         
   4 -12   2         68.31         63.08         1.97 o                         
   5 -12   2          8.08          9.57         1.19 o                         
   6 -12   2          3.85          4.30         0.81 o                         
   7 -12   2          3.15          4.06         0.81 o                         
   8 -12   2         29.24         30.38         2.68 o                         
  -5 -11   2         17.98         20.41         2.70 o                         
  -4 -11   2          0.03          0.51         1.66 o                         
  -3 -11   2         31.46         37.42         1.75 o                         
  -2 -11   2         82.77         74.25         2.77 o                         
  -1 -11   2         11.61         14.13         0.79 o                         
   0 -11   2        219.02        212.39         3.73 o                         
   1 -11   2        150.89        153.02         2.63 o                         
   2 -11   2         77.29         71.67         1.48 o                         
   3 -11   2          0.14         -0.37         0.37 o                         
   4 -11   2         42.10         37.83         1.28 o                         
   5 -11   2          9.45         13.04         0.99 o                         
   6 -11   2         40.70         44.93         1.67 o                         
   7 -11   2          0.36         -0.16         0.59 o                         
   8 -11   2         34.19         33.78         2.63 o                         
  -6 -10   2         21.01         17.07         3.31 o                         
  -5 -10   2          5.96          8.20         1.78 o                         
  -4 -10   2         16.99         16.04         1.40 o                         
  -3 -10   2         13.39         13.98         1.09 o                         
  -2 -10   2         16.31         22.53         2.05 o                         
  -1 -10   2          7.89          9.47         0.59 o                         
   0 -10   2         39.83         36.75         0.91 o                         
   1 -10   2        269.98        269.08         4.22 o                         
   2 -10   2         79.54         74.96         1.61 o                         
   3 -10   2          3.21          3.14         0.48 o                         
   4 -10   2        179.80        169.66         3.13 o                         
   5 -10   2         74.19         73.89         3.13 o                         
   6 -10   2         12.51         15.24         1.08 o                         
   7 -10   2          0.32          0.71         0.53 o                         
   8 -10   2         10.93         13.11         1.78 o                         
   9 -10   2          6.29          5.57         0.85 o                         
  -6  -9   2          7.01          3.82         2.29 o                         
  -5  -9   2          6.58          5.17         2.68 o                         
  -4  -9   2         13.06         12.30         1.80 o                         
  -3  -9   2         94.29         80.38         2.59 o                         
  -2  -9   2          2.97          4.96         0.65 o                         
  -1  -9   2          1.29          0.69         0.35 o                         
   0  -9   2         12.93         14.21         0.59 o                         
   1  -9   2         10.68         10.62         0.52 o                         
   2  -9   2        101.35         93.17         1.82 o                         
   3  -9   2       1083.18       1061.12        15.50 o                         
   4  -9   2        600.92        556.58         9.31 o                         
   5  -9   2        204.09        199.38         4.26 o                         
   6  -9   2          0.39         -0.04         0.52 o                         
   7  -9   2         26.31         30.88         1.43 o                         
   8  -9   2          2.01          2.43         0.72 o                         
   9  -9   2          9.96         10.15         1.16 o                         
  -7  -8   2          6.94         -0.51         2.55 o                         
  -6  -8   2          0.93          0.00         1.53 o                         
  -5  -8   2          0.15         -0.07         0.98 o                         
  -4  -8   2          2.31          2.95         0.71 o                         
  -3  -8   2         50.36         48.04         1.98 o                         
  -2  -8   2         70.10         75.92         1.92 o                         
  -1  -8   2         34.43         35.23         0.93 o                         
   0  -8   2          6.98          6.03         0.39 o                         
   1  -8   2         45.87         42.46         1.00 o                         
   2  -8   2         25.03         23.86         0.79 o                         
   3  -8   2          0.10          0.33         0.29 o                         
   4  -8   2          4.14          6.11         0.67 o                         
   5  -8   2        324.11        309.31         5.83 o                         
   6  -8   2          0.67          0.26         0.48 o                         
   7  -8   2         68.78         66.78         1.97 o                         
   8  -8   2          0.82          0.06         0.59 o                         
   9  -8   2         13.91         17.91         1.91 o                         
  -7  -7   2          0.08         -1.78         1.78 o                         
  -6  -7   2          1.02          2.29         1.78 o                         
  -5  -7   2         11.75         14.41         2.68 o                         
  -4  -7   2        147.25        147.74         6.31 o                         
  -3  -7   2        350.43        346.81        10.00 o                         
  -2  -7   2         92.29         88.47         2.29 o                         
  -1  -7   2        101.94         95.05         2.17 o                         
   0  -7   2        383.48        398.63         5.90 o                         
   1  -7   2       1000.53       1013.89        17.23 o                         
   2  -7   2          0.55          2.17         0.30 o                         
   3  -7   2        470.78        496.11         7.82 o                         
   4  -7   2        168.88        156.15         3.33 o                         
   5  -7   2        629.95        612.78        10.20 o                         
   6  -7   2        294.74        284.86         5.19 o                         
   7  -7   2         12.28         13.25         0.96 o                         
   8  -7   2         64.29         62.12         2.02 o                         
   9  -7   2         39.85         46.79         2.11 o                         
  -7  -6   2          2.96          2.04         2.04 o                         
  -6  -6   2          5.53          3.82         2.04 o                         
  -5  -6   2          1.17          1.91         1.04 o                         
  -4  -6   2         23.91         25.61         1.43 o                         
  -3  -6   2         21.26         18.14         1.27 o                         
  -2  -6   2        211.69        242.79         6.20 o                         
  -1  -6   2        342.01        330.51         6.65 o                         
   0  -6   2        266.82        300.67         4.46 o                         
   1  -6   2        823.88        859.10        12.45 o                         
   2  -6   2          3.37          3.75         0.34 o                         
   3  -6   2          0.12          0.21         0.30 o                         
   4  -6   2          2.62          2.85         0.45 o                         
   5  -6   2        621.69        587.07         9.24 o                         
   6  -6   2        383.78        362.95         6.46 o                         
   7  -6   2          0.53         -0.04         0.46 o                         
   8  -6   2         16.33         15.72         1.05 o                         
   9  -6   2         49.30         53.52         2.27 o                         
  -8  -5   2          6.99          2.04         2.55 o                         
  -7  -5   2          7.45         12.23         2.80 o                         
  -6  -5   2          2.94          1.53         1.53 o                         
  -5  -5   2          2.82          5.18         1.78 o                         
  -4  -5   2         19.92         21.14         1.49 o                         
  -3  -5   2        283.19        302.51         8.82 o                         
  -2  -5   2        213.43        239.38         6.08 o                         
  -1  -5   2        658.87        743.48        19.50 o                         
   0  -5   2        200.26        165.53         2.66 o                         
   1  -5   2       1031.01       1106.50        23.66 o                         
   2  -5   2          0.26          0.45         0.26 o                         
   3  -5   2         46.43         38.56         1.11 o                         
   4  -5   2          2.01          2.22         0.36 o                         
   5  -5   2         31.48         28.51         1.07 o                         
   6  -5   2          2.69          3.44         0.56 o                         
   7  -5   2          0.15          0.57         0.44 o                         
   8  -5   2          5.61          6.04         0.73 o                         
   9  -5   2         13.58         14.16         1.20 o                         
  -8  -4   2          0.18          0.74         1.05 o                         
  -7  -4   2         24.67         29.25         1.52 o                         
  -6  -4   2         11.62         12.01         1.37 o                         
  -5  -4   2         74.78         74.93         3.51 o                         
  -4  -4   2          1.42          0.98         0.53 o                         
  -3  -4   2        355.36        396.54         9.74 o                         
  -2  -4   2        864.42        977.34        33.15 o                         
  -1  -4   2       1940.71       1862.00        60.45 o                         
   0  -4   2         18.54         12.69         0.34 o                         
   1  -4   2        714.87        741.17        13.43 o                         
   2  -4   2       2086.95       2095.20        68.14 o                         
   3  -4   2         21.46         22.21         0.75 o                         
   4  -4   2          1.18          0.45         0.30 o                         
   5  -4   2        285.72        275.22         4.83 o                         
   6  -4   2         32.97         30.84         1.11 o                         
   7  -4   2         21.26         25.42         1.09 o                         
   8  -4   2         60.43         60.76         1.84 o                         
   9  -4   2          7.62         10.66         1.18 o                         
  -8  -3   2         12.85         16.77         2.93 o                         
  -7  -3   2          2.06          2.46         0.75 o                         
  -6  -3   2         55.31         51.14         1.96 o                         
  -5  -3   2        592.35        621.70        17.67 o                         
  -4  -3   2          0.11          2.51         0.63 o                         
  -3  -3   2        638.14        681.57        16.46 o                         
  -2  -3   2        393.35        422.18        11.87 o                         
  -1  -3   2        155.44        145.75         4.27 o                         
   0  -3   2          1.11         -0.05         0.15 o                         
   1  -3   2       4988.25       4447.80       118.33 o                         
   2  -3   2       1009.93        928.40        36.71 o                         
   3  -3   2        494.26        482.21         7.89 o                         
   4  -3   2        302.99        306.72         5.22 o                         
   5  -3   2          3.28          6.51         0.55 o                         
   6  -3   2        117.79        106.22         2.11 o                         
   7  -3   2         25.22         24.84         1.06 o                         
   8  -3   2         13.85         17.05         1.03 o                         
   9  -3   2         89.15         99.47         3.37 o                         
  -9  -2   2         41.32         48.56         3.48 o                         
  -8  -2   2          2.70          5.67         1.61 o                         
  -7  -2   2         36.23         41.12         1.83 o                         
  -6  -2   2         40.50         37.26         1.95 o                         
  -5  -2   2         90.92         94.04         2.86 o                         
  -4  -2   2         40.28         30.99         1.11 o                         
  -3  -2   2         12.00         13.16         1.04 o                         
  -2  -2   2          0.05          1.58         0.30 o                         
  -1  -2   2         26.87         23.44         0.90 o                         
   0  -2   2        802.17        687.81        28.06 o                         
   1  -2   2        716.24        624.07        22.89 o                         
   2  -2   2        139.97        125.30         2.19 o                         
   3  -2   2        561.98        633.64        11.58 o                         
   4  -2   2         41.56         32.88         0.95 o                         
   5  -2   2        128.78        141.94         2.68 o                         
   6  -2   2          6.69          9.26         0.63 o                         
   7  -2   2         13.79         11.30         0.72 o                         
   8  -2   2          6.92          7.72         0.76 o                         
   9  -2   2          2.40          4.31         0.75 o                         
  -9  -1   2         41.27         42.91         3.13 o                         
  -8  -1   2          0.48          1.03         0.79 o                         
  -7  -1   2        168.30        175.91         5.00 o                         
  -6  -1   2          4.01          2.86         0.79 o                         
  -5  -1   2         78.79         73.55         2.38 o                         
  -4  -1   2         69.20         70.42         1.91 o                         
  -3  -1   2       1289.31       1298.36        48.80 o                         
  -2  -1   2        121.90        125.70         2.85 o                         
  -1  -1   2        883.99        940.30        28.22 o                         
   0  -1   2        566.52        529.40        16.61 o                         
   1  -1   2        109.90         88.45         1.50 o                         
   2  -1   2       4520.63       4070.20       124.88 o                         
   3  -1   2       1986.99       1965.81        88.33 o                         
   4  -1   2        591.90        628.46        10.83 o                         
   5  -1   2         47.90         49.22         1.20 o                         
   6  -1   2         25.00         23.50         0.92 o                         
   7  -1   2          6.80          7.00         0.63 o                         
   8  -1   2         43.56         45.03         1.46 o                         
   9  -1   2         31.84         27.42         1.47 o                         
  -9   0   2         37.37         45.30         2.59 o                         
  -8   0   2          1.92          2.08         0.85 o                         
  -7   0   2        204.72        206.04         4.27 o                         
  -6   0   2         17.84         16.91         0.82 o                         
  -5   0   2         10.86          9.24         0.56 o                         
  -4   0   2        268.90        257.57         5.83 o                         
  -3   0   2         96.11         85.78         1.67 o                         
  -2   0   2        588.97        583.08        11.37 o                         
  -1   0   2        141.60        133.31         2.30 o                         
   0   0   2         32.19         30.15         0.50 o                         
   1   0   2        979.14        996.66        31.12 o                         
   2   0   2         90.18        103.23         1.81 o                         
   3   0   2         23.23         23.86         0.62 o                         
   4   0   2        502.03        531.58         8.22 o                         
   5   0   2         98.75         97.38         2.05 o                         
   6   0   2         54.23         45.47         1.27 o                         
   7   0   2          9.35          6.52         0.63 o                         
   8   0   2          5.07          4.17         0.69 o                         
   9   0   2         31.38         29.29         2.50 o                         
  -9   1   2         31.86         37.33         2.38 o                         
  -8   1   2          0.41          0.65         0.59 o                         
  -7   1   2         18.27         17.65         0.85 o                         
  -6   1   2          0.02         -0.22         0.37 o                         
  -5   1   2         43.06         42.04         1.04 o                         
  -4   1   2        102.76        118.55         2.15 o                         
  -3   1   2          9.56         12.63         0.52 o                         
  -2   1   2         23.12         21.52         0.50 o                         
  -1   1   2       6481.50       6521.67       189.37 o                         
   0   1   2        985.55       1020.82        31.82 o                         
   1   1   2       9772.68       9979.11       245.13 o                         
   2   1   2       1096.19       1157.46        38.23 o                         
   3   1   2          0.20          0.43         0.24 o                         
   4   1   2        231.69        250.47         4.05 o                         
   5   1   2         33.97         32.01         0.89 o                         
   6   1   2          8.20          9.36         0.68 o                         
   7   1   2         12.72         13.45         0.86 o                         
   8   1   2         16.05         20.12         1.39 o                         
   9   1   2          0.00          0.60         1.04 o                         
  -9   2   2          5.16          3.82         0.92 o                         
  -8   2   2         11.85          9.47         0.68 o                         
  -7   2   2         66.81         62.05         1.69 o                         
  -6   2   2          0.56          0.56         0.34 o                         
  -5   2   2          1.38          1.03         0.34 o                         
  -4   2   2        189.65        203.85         3.49 o                         
  -3   2   2        501.82        543.68         8.32 o                         
  -2   2   2         46.31         52.02         0.97 o                         
  -1   2   2         39.66         47.71         0.89 o                         
   0   2   2      22586.27      22703.71       631.35 o                         
   1   2   2       1409.45       1479.79        48.85 o                         
   2   2   2        125.92        135.68         2.31 o                         
   3   2   2        504.87        517.78         7.94 o                         
   4   2   2        145.23        147.84         2.41 o                         
   5   2   2         27.14         29.97         0.83 o                         
   6   2   2          1.21          2.47         0.45 o                         
   7   2   2          6.56          4.99         0.59 o                         
   8   2   2         12.70         14.33         1.35 o                         
  -9   3   2          7.67          7.06         0.97 o                         
  -8   3   2         20.37         17.71         1.22 o                         
  -7   3   2        230.42        215.24         4.13 o                         
  -6   3   2          2.28          1.04         0.42 o                         
  -5   3   2        230.89        219.22         3.87 o                         
  -4   3   2        106.99        109.48         1.98 o                         
  -3   3   2         67.87         65.19         1.32 o                         
  -2   3   2        665.39        674.90        10.79 o                         
  -1   3   2        809.76        729.75        15.57 o                         
   0   3   2         21.73         16.74         0.54 o                         
   1   3   2         14.26         14.57         0.46 o                         
   2   3   2        331.92        340.58         5.25 o                         
   3   3   2        564.26        564.35         8.63 o                         
   4   3   2        220.04        206.91         3.38 o                         
   5   3   2         18.27         22.69         0.79 o                         
   6   3   2        153.40        160.79         3.04 o                         
   7   3   2         18.83         19.87         0.91 o                         
   8   3   2         17.38         19.25         1.40 o                         
  -9   4   2          0.11         -0.27         0.62 o                         
  -8   4   2         23.16         27.27         1.86 o                         
  -7   4   2         48.35         41.55         1.21 o                         
  -6   4   2         27.51         27.51         1.00 o                         
  -5   4   2        188.79        182.06         3.29 o                         
  -4   4   2        798.11        833.43        13.47 o                         
  -3   4   2        248.43        283.75         4.78 o                         
  -2   4   2        780.52        817.09        13.07 o                         
  -1   4   2        155.66        153.54         2.61 o                         
   0   4   2        387.20        335.23         5.77 o                         
   1   4   2         18.55         15.42         0.53 o                         
   2   4   2          9.40          9.26         0.43 o                         
   3   4   2         32.38         28.51         0.76 o                         
   4   4   2         95.85         95.57         1.77 o                         
   5   4   2          9.31         14.07         0.75 o                         
   6   4   2        144.00        158.29         3.43 o                         
   7   4   2         18.77         16.01         1.02 o                         
   8   4   2         35.55         39.76        10.19 o                         
  -9   5   2          2.51          3.54         0.71 o                         
  -8   5   2          8.20          7.24         0.68 o                         
  -7   5   2         32.97         34.53         1.14 o                         
  -6   5   2          1.63          1.98         0.46 o                         
  -5   5   2         56.75         59.86         1.45 o                         
  -4   5   2          0.30          4.00         0.45 o                         
  -3   5   2        709.97        780.96        12.60 o                         
  -2   5   2         25.69         26.71         0.75 o                         
  -1   5   2        554.04        539.66         9.23 o                         
   0   5   2         10.11         13.38         0.54 o                         
   1   5   2          1.57          2.32         0.31 o                         
   2   5   2        234.05        225.68         3.99 o                         
   3   5   2        270.60        254.39         4.28 o                         
   4   5   2        366.87        369.28         5.83 o                         
   5   5   2         35.97         39.98         1.13 o                         
   6   5   2         43.57         43.46         1.38 o                         
   7   5   2         43.43         45.58         2.40 o                         
  -9   6   2          0.26          0.39         0.49 o                         
  -8   6   2          9.80         11.33         0.85 o                         
  -7   6   2         75.34         71.61         1.74 o                         
  -6   6   2         65.92         71.52         1.79 o                         
  -5   6   2        192.45        173.72         3.26 o                         
  -4   6   2          8.28         11.47         0.74 o                         
  -3   6   2        526.47        541.19         8.89 o                         
  -2   6   2          7.10          7.71         0.51 o                         
  -1   6   2         40.65         41.23         1.07 o                         
   0   6   2        139.40        139.49         2.59 o                         
   1   6   2        172.28        179.35         3.08 o                         
   2   6   2         95.90        112.60         2.06 o                         
   3   6   2          8.73         11.73         0.61 o                         
   4   6   2         45.38         43.00         1.14 o                         
   5   6   2         23.43         22.64         0.97 o                         
   6   6   2          4.50          3.12         0.62 o                         
   7   6   2          2.30          0.40         1.40 o                         
  -9   7   2          1.18          1.57         0.61 o                         
  -8   7   2         25.86         25.34         1.34 o                         
  -7   7   2         73.71         62.98         1.76 o                         
  -6   7   2         64.83         55.10         1.53 o                         
  -5   7   2         21.82         16.53         0.89 o                         
  -4   7   2         18.89         19.23         0.91 o                         
  -3   7   2        129.85        132.17         2.57 o                         
  -2   7   2        102.54        102.61         1.88 o                         
  -1   7   2        117.58        108.71         2.16 o                         
   0   7   2         81.02         76.76         1.54 o                         
   1   7   2        208.47        205.39         3.51 o                         
   2   7   2          3.02          4.80         0.46 o                         
   3   7   2         29.25         28.53         0.98 o                         
   4   7   2          6.49          5.64         0.58 o                         
   5   7   2         73.93         71.43         1.64 o                         
   6   7   2          5.93          5.93         0.97 o                         
   7   7   2          0.27          1.31         1.65 o                         
  -9   8   2          3.50          3.01         0.71 o                         
  -8   8   2         28.59         26.94         1.58 o                         
  -7   8   2          0.22         -0.07         0.58 o                         
  -6   8   2        253.07        243.50         4.54 o                         
  -5   8   2         39.51         36.54         1.20 o                         
  -4   8   2        125.73        125.81         2.74 o                         
  -3   8   2          6.38          7.24         0.61 o                         
  -2   8   2        373.28        370.59         5.89 o                         
  -1   8   2         75.46         67.57         1.53 o                         
   0   8   2        170.32        155.48         2.77 o                         
   1   8   2         70.74         66.30         1.66 o                         
   2   8   2          3.30          5.50         0.59 o                         
   3   8   2          5.48          5.34         0.53 o                         
   4   8   2          0.10         -0.20         0.46 o                         
   5   8   2         26.24         28.07         1.52 o                         
   6   8   2         13.24         11.59         1.54 o                         
  -9   9   2          2.15          2.40         0.67 o                         
  -8   9   2         40.16         41.19         2.21 o                         
  -7   9   2         32.53         29.47         1.49 o                         
  -6   9   2          7.97          8.47         0.89 o                         
  -5   9   2          2.98          5.68         0.67 o                         
  -4   9   2         50.90         41.57         1.26 o                         
  -3   9   2         39.46         37.97         1.14 o                         
  -2   9   2        139.17        129.94         2.37 o                         
  -1   9   2        325.97        309.38         5.27 o                         
   0   9   2         94.93         94.53         1.89 o                         
   1   9   2         89.50         81.98         1.69 o                         
   2   9   2         30.76         31.22         1.19 o                         
   3   9   2          0.04         -0.25         0.40 o                         
   4   9   2          5.49          5.68         0.62 o                         
   5   9   2         55.83         61.59         2.51 o                         
   6   9   2          6.63          6.59         1.89 o                         
  -9  10   2          8.34         12.44         1.23 o                         
  -8  10   2          0.08         -0.44         0.77 o                         
  -7  10   2          3.20          2.35         0.72 o                         
  -6  10   2         19.41         21.25         1.30 o                         
  -5  10   2          1.83          2.20         0.67 o                         
  -4  10   2        160.71        162.20         3.17 o                         
  -3  10   2          0.72         -0.30         0.46 o                         
  -2  10   2         20.59         21.19         0.95 o                         
  -1  10   2         41.99         37.12         1.09 o                         
   0  10   2         11.80         12.26         0.70 o                         
   1  10   2         15.97         15.77         0.74 o                         
   2  10   2          3.17          3.03         0.51 o                         
   3  10   2          2.36          3.36         0.58 o                         
   4  10   2          0.05          0.11         0.47 o                         
   5  10   2          1.83          2.12         1.07 o                         
  -8  11   2          0.67          1.15         0.95 o                         
  -7  11   2          1.62          1.03         0.67 o                         
  -6  11   2         29.25         35.68         1.54 o                         
  -5  11   2         24.63         25.00         1.24 o                         
  -4  11   2         81.82         79.41         2.07 o                         
  -3  11   2        146.01        141.37         2.82 o                         
  -2  11   2          0.21          0.11         0.44 o                         
  -1  11   2         89.37         84.12         1.74 o                         
   0  11   2         99.66        101.26         2.18 o                         
   1  11   2          1.32          0.72         0.48 o                         
   2  11   2         48.02         46.14         1.42 o                         
   3  11   2          3.07          3.32         0.55 o                         
   4  11   2          0.24          0.62         0.50 o                         
   5  11   2          8.52         11.76         2.02 o                         
  -8  12   2          0.00          0.66         0.99 o                         
  -7  12   2          0.01         -0.44         0.72 o                         
  -6  12   2          0.25          0.54         0.67 o                         
  -5  12   2         26.60         29.47         1.52 o                         
  -4  12   2        133.65        134.01         3.10 o                         
  -3  12   2        207.09        207.47         4.37 o                         
  -2  12   2         68.61         71.36         1.73 o                         
  -1  12   2         18.63         20.91         0.91 o                         
   0  12   2          2.53          3.58         0.63 o                         
   1  12   2          7.54          7.94         0.68 o                         
   2  12   2         41.47         40.50         1.33 o                         
   3  12   2         26.25         17.83         3.30 o                         
   4  12   2          2.74          1.37         1.31 o                         
  -7  13   2         38.19         42.65         2.49 o                         
  -6  13   2          8.17          9.63         1.47 o                         
  -5  13   2          3.94          3.03         0.71 o                         
  -4  13   2          0.09         -0.58         0.58 o                         
  -3  13   2         16.46         15.90         1.04 o                         
  -2  13   2          0.00          0.68         0.61 o                         
  -1  13   2         10.63         13.31         0.82 o                         
   0  13   2        113.88        113.35         2.28 o                         
   1  13   2          2.92          3.58         0.67 o                         
   2  13   2         24.05         18.63         1.11 o                         
   3  13   2          3.38          4.36         0.92 o                         
  -7  14   2          2.93          5.08         0.92 o                         
  -6  14   2          8.32         11.03         1.61 o                         
  -5  14   2         25.01         26.89         1.65 o                         
  -4  14   2          2.34          2.45         0.79 o                         
  -3  14   2          0.56         -0.23         0.65 o                         
  -2  14   2         10.38          8.38         0.83 o                         
  -1  14   2          0.06         -0.11         0.53 o                         
   0  14   2          0.84          1.11         0.62 o                         
   1  14   2         10.44          8.69         0.87 o                         
   2  14   2         56.98         56.67         3.76 o                         
  -6  15   2          8.13          9.63         1.23 o                         
  -5  15   2          2.15          1.29         0.84 o                         
  -4  15   2          5.85          6.10         1.29 o                         
  -3  15   2          0.10         -0.59         0.59 o                         
  -2  15   2          1.54          1.04         0.52 o                         
  -1  15   2         14.51         11.00         0.94 o                         
   0  15   2          6.23          5.29         0.86 o                         
   1  15   2          0.57         -0.88         0.88 o                         
  -5  16   2          0.01          1.67         1.33 o                         
  -4  16   2          8.52          8.55         1.05 o                         
  -3  16   2          0.04          0.59         0.58 o                         
  -2  16   2          1.97          0.71         0.64 o                         
  -1  16   2          1.43          0.38         0.76 o                         
   1 -17   3         22.30         21.16         1.92 o                         
   2 -17   3         13.01         13.78         1.66 o                         
   3 -17   3         58.03         64.13         2.67 o                         
   4 -17   3          0.02          0.78         1.03 o                         
  -1 -16   3          0.40         -0.15         1.01 o                         
   0 -16   3          0.05         -0.24         0.76 o                         
   1 -16   3          5.20          4.26         0.81 o                         
   2 -16   3          0.34          0.77         0.78 o                         
   3 -16   3         23.20         30.84         2.26 o                         
   4 -16   3          9.70         11.74         1.23 o                         
   5 -16   3          7.20          7.31         1.10 o                         
   6 -16   3         16.94         18.17         4.21 o                         
  -2 -15   3          5.26          5.85         1.14 o                         
  -1 -15   3          7.72          9.86         1.19 o                         
   0 -15   3         26.61         31.60         1.79 o                         
   1 -15   3         10.07         12.35         1.04 o                         
   2 -15   3          2.71          2.38         0.53 o                         
   3 -15   3         29.92         35.49         1.69 o                         
   4 -15   3         16.14         21.28         1.43 o                         
   5 -15   3          7.28          9.83         1.10 o                         
   6 -15   3         17.34         19.19         1.42 o                         
  -3 -14   3          2.58          2.01         1.52 o                         
  -2 -14   3          0.22         -0.57         0.85 o                         
  -1 -14   3         25.59         26.36         1.80 o                         
   0 -14   3          5.15          5.50         0.58 o                         
   1 -14   3         35.03         35.09         1.09 o                         
   2 -14   3         40.06         37.83         1.21 o                         
   3 -14   3          0.10         -0.31         0.57 o                         
   4 -14   3         13.07         14.46         1.19 o                         
   5 -14   3         23.95         29.23         1.73 o                         
   6 -14   3         11.48         14.42         1.32 o                         
   7 -14   3          4.25          3.16         0.90 o                         
  -4 -13   3          0.09         -0.76         1.26 o                         
  -3 -13   3         22.25         28.11         3.44 o                         
  -2 -13   3          7.98          7.21         1.08 o                         
  -1 -13   3          0.49          0.20         0.63 o                         
   0 -13   3          6.72          6.83         0.57 o                         
   1 -13   3         37.47         37.46         1.06 o                         
   2 -13   3         24.95         27.84         1.11 o                         
   3 -13   3          2.94          1.94         0.57 o                         
   4 -13   3         13.75         16.22         1.29 o                         
   5 -13   3         25.60         29.43         1.48 o                         
   6 -13   3          2.35          2.14         0.77 o                         
   7 -13   3         51.34         63.94         3.27 o                         
   8 -13   3          4.18          3.52         0.94 o                         
  -5 -12   3          0.73         -0.25         1.78 o                         
  -4 -12   3          1.06         -0.24         1.16 o                         
  -3 -12   3          6.48          7.77         1.91 o                         
  -2 -12   3          7.34          5.64         0.90 o                         
  -1 -12   3         41.45         40.56         1.46 o                         
   0 -12   3          3.77          4.11         0.55 o                         
   1 -12   3          8.83          8.69         0.68 o                         
   2 -12   3         18.38         20.76         1.04 o                         
   3 -12   3         36.95         31.19         1.20 o                         
   4 -12   3         86.26         78.57         2.56 o                         
   5 -12   3          2.71          3.44         0.68 o                         
   6 -12   3          0.38         -0.16         0.61 o                         
   7 -12   3          2.71          4.19         0.87 o                         
   8 -12   3         22.67         23.71         1.62 o                         
  -5 -11   3         54.40         60.36        10.32 o                         
  -4 -11   3          0.07         -1.02         1.02 o                         
  -3 -11   3         83.89         84.03         5.35 o                         
  -2 -11   3        151.61        140.96         4.78 o                         
  -1 -11   3         49.97         53.03         1.83 o                         
   0 -11   3        223.80        220.47         4.60 o                         
   1 -11   3        576.66        555.21         9.20 o                         
   2 -11   3         63.58         60.09         1.43 o                         
   3 -11   3          2.96          4.16         0.63 o                         
   4 -11   3          8.61         14.34         1.02 o                         
   5 -11   3          5.53          8.92         0.85 o                         
   6 -11   3          0.03         -0.04         0.56 o                         
   7 -11   3          4.54          6.12         0.83 o                         
   8 -11   3         30.02         33.14         2.45 o                         
  -6 -10   3          3.06         -0.25         2.04 o                         
  -5 -10   3          0.23         -0.19         1.04 o                         
  -4 -10   3         81.27         77.27         3.21 o                         
  -3 -10   3         47.78         35.26         3.31 o                         
  -2 -10   3         49.29         53.44         2.52 o                         
  -1 -10   3        135.47        139.02         3.58 o                         
   0 -10   3          2.98          6.09         0.45 o                         
   1 -10   3         46.28         38.53         1.11 o                         
   2 -10   3          0.10         -0.34         0.34 o                         
   3 -10   3          9.36          7.99         0.71 o                         
   4 -10   3          4.61          3.00         0.64 o                         
   5 -10   3         99.89         97.88         2.24 o                         
   6 -10   3         73.13         72.59         1.87 o                         
   7 -10   3         24.53         28.99         1.41 o                         
   8 -10   3         20.78         25.60         2.60 o                         
   9 -10   3          3.45          4.05         0.89 o                         
  -6  -9   3          0.32         -0.29         1.16 o                         
  -5  -9   3         91.02         83.41         4.05 o                         
  -4  -9   3          1.35          1.69         1.00 o                         
  -3  -9   3         93.59         83.37         3.19 o                         
  -2  -9   3        120.75        117.13         3.91 o                         
  -1  -9   3         60.11         52.10         1.71 o                         
   0  -9   3         13.52         19.16         0.63 o                         
   1  -9   3         15.52         21.01         0.82 o                         
   2  -9   3        161.73        153.55         2.60 o                         
   3  -9   3         97.93         93.26         2.24 o                         
   4  -9   3        101.71         94.03         2.07 o                         
   5  -9   3        110.33        103.74         2.30 o                         
   6  -9   3          0.00         -0.09         0.45 o                         
   7  -9   3          3.92          3.62         0.65 o                         
   8  -9   3          0.77          0.28         0.64 o                         
   9  -9   3          7.74          6.53         0.89 o                         
  -7  -8   3         16.59          9.37         1.89 o                         
  -6  -8   3         27.43         23.01         3.31 o                         
  -5  -8   3         69.11         63.01         7.26 o                         
  -4  -8   3         39.03         41.16         1.99 o                         
  -3  -8   3         28.25         23.20         1.57 o                         
  -2  -8   3          0.37          1.81         0.51 o                         
  -1  -8   3          7.39         10.68         0.75 o                         
   0  -8   3         15.88         16.44         0.62 o                         
   1  -8   3         43.16         39.07         0.99 o                         
   2  -8   3         66.62         72.31         1.54 o                         
   3  -8   3        221.42        205.22         4.19 o                         
   4  -8   3        617.35        596.33         9.90 o                         
   5  -8   3       1256.60       1209.61        19.03 o                         
   6  -8   3         57.65         56.41         1.48 o                         
   7  -8   3         13.86         15.77         1.01 o                         
   8  -8   3          2.51          3.08         0.73 o                         
   9  -8   3          1.67          1.64         0.71 o                         
  -7  -7   3          0.55         -0.22         1.16 o                         
  -6  -7   3          9.33          6.88         2.04 o                         
  -5  -7   3         59.41         50.96         4.08 o                         
  -4  -7   3          2.54          2.22         0.71 o                         
  -3  -7   3         17.90         18.36         1.17 o                         
  -2  -7   3          5.63         11.25         0.84 o                         
  -1  -7   3        125.45        121.05         2.91 o                         
   0  -7   3         66.84         69.66         1.39 o                         
   1  -7   3        168.73        178.24         2.98 o                         
   2  -7   3          4.82         10.19         0.60 o                         
   3  -7   3        557.50        556.21         9.18 o                         
   4  -7   3        613.05        582.03         9.64 o                         
   5  -7   3          0.09          2.21         0.54 o                         
   6  -7   3          0.28         -0.02         0.42 o                         
   7  -7   3         23.91         25.68         1.42 o                         
   8  -7   3          3.93          4.14         0.69 o                         
   9  -7   3          2.88          2.05         0.77 o                         
  -8  -6   3          0.40          2.04         1.78 o                         
  -7  -6   3          2.42          4.33         2.80 o                         
  -5  -6   3          6.10          4.84         1.78 o                         
  -4  -6   3         79.86         74.05         2.40 o                         
  -3  -6   3          2.04          2.38         0.63 o                         
  -2  -6   3          2.34          6.21         0.64 o                         
  -1  -6   3         11.32          5.08         0.52 o                         
   0  -6   3          0.11          1.69         0.29 o                         
   1  -6   3        259.12        274.05         4.86 o                         
   2  -6   3        105.87        112.29         2.11 o                         
   3  -6   3         40.13         34.30         0.94 o                         
   4  -6   3         11.29         15.59         0.74 o                         
   5  -6   3         77.97         74.73         1.68 o                         
   6  -6   3         66.49         67.22         1.62 o                         
   7  -6   3         32.14         33.37         1.33 o                         
   8  -6   3          0.51          0.82         0.59 o                         
   9  -6   3          2.59          2.03         0.67 o                         
  -8  -5   3         26.66         23.44         4.33 o                         
  -7  -5   3         24.63         17.84         3.31 o                         
  -6  -5   3          2.01          2.04         1.53 o                         
  -5  -5   3         54.88         49.44         4.08 o                         
  -4  -5   3         82.88         80.91         3.69 o                         
  -3  -5   3          3.20          3.17         0.56 o                         
  -2  -5   3        210.64        217.37         5.54 o                         
  -1  -5   3        446.97        489.99        13.68 o                         
   0  -5   3        794.49        824.37        19.68 o                         
   1  -5   3       6565.10       6328.28       189.73 o                         
   2  -5   3       1327.58       1344.45        64.22 o                         
   3  -5   3        198.63        189.49         3.38 o                         
   4  -5   3         76.11         77.80         1.61 o                         
   5  -5   3          1.28         -0.42         0.44 o                         
   6  -5   3         61.13         52.04         1.46 o                         
   7  -5   3         67.44         68.81         1.79 o                         
   8  -5   3         31.34         30.58         1.51 o                         
   9  -5   3         15.88         16.03         1.30 o                         
  -8  -4   3         10.90         13.51         3.06 o                         
  -7  -4   3          1.92          1.63         1.34 o                         
  -6  -4   3         16.83         20.20         2.55 o                         
  -5  -4   3         85.49         86.09         3.95 o                         
  -4  -4   3          4.20          3.83         0.90 o                         
  -3  -4   3         27.28         30.35         1.31 o                         
  -2  -4   3        185.11        205.84         5.25 o                         
  -1  -4   3        241.63        255.57         7.31 o                         
   0  -4   3         22.89         36.73         0.92 o                         
   1  -4   3        156.65        152.26         2.38 o                         
   2  -4   3        927.78        958.40        18.78 o                         
   3  -4   3         43.65         42.50         1.02 o                         
   4  -4   3        131.37        137.64         2.58 o                         
   5  -4   3          3.08          3.29         0.48 o                         
   6  -4   3         21.44         19.18         0.96 o                         
   7  -4   3         20.64         23.79         1.07 o                         
   8  -4   3          6.93          5.10         0.81 o                         
   9  -4   3         32.04         35.24         1.86 o                         
  -8  -3   3          3.07          2.52         1.52 o                         
  -7  -3   3          1.17          0.51         1.08 o                         
  -6  -3   3        178.04        179.18         7.20 o                         
  -5  -3   3        348.52        330.43         9.90 o                         
  -4  -3   3        256.52        258.24         7.70 o                         
  -3  -3   3         32.14         57.76         1.78 o                         
  -2  -3   3         10.21         12.05         0.81 o                         
  -1  -3   3        637.26        663.26        22.43 o                         
   0  -3   3          0.26          8.97         0.46 o                         
   1  -3   3        277.08        258.83         4.26 o                         
   2  -3   3        215.61        234.70         4.19 o                         
   3  -3   3          0.72          3.93         0.37 o                         
   4  -3   3         22.87         28.02         0.89 o                         
   5  -3   3        269.07        268.69         4.70 o                         
   6  -3   3         45.81         48.84         1.32 o                         
   7  -3   3          1.82          0.99         0.45 o                         
   8  -3   3         20.82         19.98         1.24 o                         
   9  -3   3          3.71          2.23         0.66 o                         
  -9  -2   3         27.35         35.17         4.59 o                         
  -8  -2   3         22.89         27.18         2.14 o                         
  -7  -2   3          3.25          4.17         0.81 o                         
  -6  -2   3         86.37         83.24         3.17 o                         
  -5  -2   3        316.96        299.71        13.51 o                         
  -4  -2   3        333.92        321.94         9.46 o                         
  -3  -2   3         87.06         93.30         2.57 o                         
  -2  -2   3        197.97        188.43         4.75 o                         
  -1  -2   3         59.22         55.72         1.88 o                         
   0  -2   3        917.50        830.67        32.65 o                         
   1  -2   3        826.31        770.08        36.69 o                         
   2  -2   3         38.64         28.48         0.60 o                         
   3  -2   3          3.76          1.56         0.27 o                         
   4  -2   3       1277.13       1323.80        22.41 o                         
   5  -2   3          0.22          1.86         0.40 o                         
   6  -2   3         82.57         69.63         1.90 o                         
   7  -2   3          7.48          4.87         0.59 o                         
   8  -2   3         43.92         43.10         1.43 o                         
   9  -2   3          7.74          6.72         0.97 o                         
  -9  -1   3          0.05          0.57         0.92 o                         
  -8  -1   3          0.56          0.17         0.76 o                         
  -7  -1   3        115.39        119.02         4.30 o                         
  -6  -1   3        455.50        470.15        11.78 o                         
  -5  -1   3        722.29        745.43        18.12 o                         
  -4  -1   3         35.93         35.19         1.55 o                         
  -3  -1   3        108.48        121.24         2.89 o                         
  -2  -1   3          0.25          1.33         0.26 o                         
  -1  -1   3        212.99        181.58         4.46 o                         
   0  -1   3         51.42         50.26         0.84 o                         
   1  -1   3         68.76         58.13         1.00 o                         
   2  -1   3        811.97        820.99        19.62 o                         
   3  -1   3         58.49         56.93         1.12 o                         
   4  -1   3        121.10        145.00         2.81 o                         
   5  -1   3        187.23        221.66         4.14 o                         
   6  -1   3        101.73         79.94         1.90 o                         
   7  -1   3          6.86          6.15         0.59 o                         
   8  -1   3         44.22         45.05         1.79 o                         
   9  -1   3          2.47          2.15         0.81 o                         
  -9   0   3          3.63          4.48         1.21 o                         
  -8   0   3         20.61         24.66         2.41 o                         
  -7   0   3         59.94         56.87         2.25 o                         
  -6   0   3        115.83        109.88         2.80 o                         
  -5   0   3        499.58        472.57        11.72 o                         
  -4   0   3         24.99         20.83         0.82 o                         
  -3   0   3         44.79         42.49         1.10 o                         
  -2   0   3       1043.90       1038.25        39.37 o                         
  -1   0   3       1031.52       1044.89        31.90 o                         
   0   0   3       3443.36       3510.24        90.78 o                         
   1   0   3        198.48        193.20         2.86 o                         
   2   0   3        372.55        362.02         5.30 o                         
   3   0   3       1627.49       1685.49        82.07 o                         
   4   0   3          9.81         14.88         0.62 o                         
   5   0   3        144.20        143.07         2.54 o                         
   6   0   3         81.97         78.01         1.89 o                         
   7   0   3         21.56         21.61         0.96 o                         
   8   0   3          5.75          3.93         0.66 o                         
   9   0   3          0.87         -0.67         0.70 o                         
  -9   1   3         16.99         15.83         1.66 o                         
  -8   1   3         25.46         29.43         1.56 o                         
  -7   1   3        109.36        108.82         2.35 o                         
  -6   1   3         33.44         31.55         1.03 o                         
  -5   1   3        203.51        201.53         4.02 o                         
  -4   1   3         51.25         47.28         0.99 o                         
  -3   1   3          3.29          5.74         0.34 o                         
  -2   1   3       1219.46       1226.93        72.37 o                         
  -1   1   3      15641.64      16496.91       468.79 o                         
   0   1   3       2904.60       2903.41        77.83 o                         
   1   1   3        346.04        350.43         5.33 o                         
   2   1   3        405.83        393.25         6.36 o                         
   3   1   3        328.81        352.68         5.51 o                         
   4   1   3         10.92         10.95         0.53 o                         
   5   1   3         48.68         44.19         1.03 o                         
   6   1   3        143.12        152.04         3.81 o                         
   7   1   3         43.64         37.47         1.32 o                         
   8   1   3         61.61         64.39         2.65 o                         
  -9   2   3         28.64         26.67         1.90 o                         
  -8   2   3          7.67          9.74         0.76 o                         
  -7   2   3         19.04         18.65         0.88 o                         
  -6   2   3          0.11         -0.31         0.35 o                         
  -5   2   3         48.42         39.83         1.09 o                         
  -4   2   3         42.80         39.90         0.90 o                         
  -3   2   3        315.72        307.47         4.82 o                         
  -2   2   3        615.32        587.65         8.51 o                         
  -1   2   3        828.43        812.53        22.22 o                         
   0   2   3      24027.13      25263.19       607.71 o                         
   1   2   3        652.07        624.07         9.43 o                         
   2   2   3        184.92        185.68         2.81 o                         
   3   2   3        175.11        190.80         3.11 o                         
   4   2   3         91.64         86.28         1.55 o                         
   5   2   3         16.24         17.30         0.70 o                         
   6   2   3         11.50         13.92         0.77 o                         
   7   2   3          2.83          1.97         0.50 o                         
   8   2   3          0.09         -0.36         0.52 o                         
  -9   3   3          3.64          3.32         0.67 o                         
  -8   3   3         59.91         54.21         1.47 o                         
  -7   3   3        134.75        125.29         2.92 o                         
  -6   3   3         33.23         36.00         1.39 o                         
  -5   3   3          6.52          5.79         0.47 o                         
  -4   3   3         35.42         45.99         1.03 o                         
  -3   3   3        243.32        252.86         3.86 o                         
  -2   3   3        937.26        960.06        15.28 o                         
  -1   3   3          0.33          0.92         0.23 o                         
   0   3   3        925.55        910.64        21.66 o                         
   1   3   3       2821.94       3134.38        88.41 o                         
   2   3   3        368.68        376.28         5.79 o                         
   3   3   3        186.83        199.51         3.24 o                         
   4   3   3        254.26        255.76         4.14 o                         
   5   3   3         86.66         87.10         1.67 o                         
   6   3   3         41.37         45.35         1.15 o                         
   7   3   3          5.22          6.62         0.82 o                         
   8   3   3         27.54         27.98         1.55 o                         
  -9   4   3          3.70          3.17         0.64 o                         
  -8   4   3          1.42          1.39         0.50 o                         
  -7   4   3         40.49         35.60         1.22 o                         
  -6   4   3         69.99         63.60         1.65 o                         
  -5   4   3         92.96         96.02         1.85 o                         
  -4   4   3        374.89        381.99         6.79 o                         
  -3   4   3        108.36        124.39         2.29 o                         
  -2   4   3        593.87        621.32         9.48 o                         
  -1   4   3         30.57         24.72         0.62 o                         
   0   4   3          1.41          0.85         0.31 o                         
   1   4   3         76.20         77.47         1.46 o                         
   2   4   3        282.82        286.13         4.74 o                         
   3   4   3        136.71        135.59         2.32 o                         
   4   4   3          5.08          4.74         0.42 o                         
   5   4   3         24.12         22.97         0.97 o                         
   6   4   3          1.31          2.11         0.53 o                         
   7   4   3          2.52          3.33         0.77 o                         
   8   4   3          8.91          9.12         1.32 o                         
  -9   5   3          2.15          1.82         0.55 o                         
  -8   5   3          1.47          0.95         0.59 o                         
  -7   5   3         33.79         32.89         1.32 o                         
  -6   5   3         35.72         30.60         1.01 o                         
  -5   5   3         48.15         50.95         1.23 o                         
  -4   5   3         45.42         44.65         1.15 o                         
  -3   5   3         16.56         22.83         0.79 o                         
  -2   5   3          2.99          7.06         0.45 o                         
  -1   5   3        396.04        374.60         6.51 o                         
   0   5   3         14.91         15.33         0.62 o                         
   1   5   3         90.58         89.84         1.66 o                         
   2   5   3         74.97         74.75         1.45 o                         
   3   5   3         13.47         12.30         0.61 o                         
   4   5   3        136.31        135.57         2.60 o                         
   5   5   3         31.30         32.47         1.03 o                         
   6   5   3          4.69          5.23         0.71 o                         
   7   5   3         40.76         38.27         1.93 o                         
  -9   6   3          2.00          2.29         0.72 o                         
  -8   6   3          1.56          1.95         0.62 o                         
  -7   6   3          1.82          1.74         0.53 o                         
  -6   6   3         20.44         23.41         0.97 o                         
  -5   6   3        196.26        173.88         3.26 o                         
  -4   6   3        233.84        248.01         4.37 o                         
  -3   6   3          2.00          0.65         0.41 o                         
  -2   6   3        396.12        396.69         6.97 o                         
  -1   6   3        210.42        195.59         3.58 o                         
   0   6   3         93.35         91.62         1.82 o                         
   1   6   3         14.32         15.71         0.69 o                         
   2   6   3         46.74         51.40         1.15 o                         
   3   6   3          4.89          5.91         0.50 o                         
   4   6   3        513.71        529.47        14.27 o                         
   5   6   3        143.41        146.29         3.66 o                         
   6   6   3          0.10         -0.14         0.44 o                         
   7   6   3          2.64          1.39         0.73 o                         
  -9   7   3          0.05          0.33         0.54 o                         
  -8   7   3         39.53         39.71         1.87 o                         
  -7   7   3          5.42          7.90         0.73 o                         
  -6   7   3        102.99         90.82         2.25 o                         
  -5   7   3        247.22        217.97         4.00 o                         
  -4   7   3          0.62          0.96         0.47 o                         
  -3   7   3        248.81        239.31         4.23 o                         
  -2   7   3        571.21        536.59         9.29 o                         
  -1   7   3        256.89        251.92         4.56 o                         
   0   7   3        187.96        199.92         3.45 o                         
   1   7   3         21.16         22.21         0.76 o                         
   2   7   3         15.23         11.85         0.61 o                         
   3   7   3         68.32         62.38         1.46 o                         
   4   7   3         24.97         25.87         0.96 o                         
   5   7   3          5.54          5.93         0.71 o                         
   6   7   3          5.07          6.23         0.85 o                         
   7   7   3          1.30          1.57         1.52 o                         
  -9   8   3          0.21          0.62         0.59 o                         
  -8   8   3          3.80          4.80         0.80 o                         
  -7   8   3         19.81         22.09         1.43 o                         
  -6   8   3         17.10         20.45         1.22 o                         
  -5   8   3          0.30          0.11         0.47 o                         
  -4   8   3          0.15         -0.03         0.43 o                         
  -3   8   3        134.55        123.60         2.43 o                         
  -2   8   3        376.87        369.44         7.48 o                         
  -1   8   3         23.60         22.92         0.90 o                         
   0   8   3         77.13         74.96         1.57 o                         
   1   8   3         91.16         86.17         1.74 o                         
   2   8   3          4.50          4.97         0.50 o                         
   3   8   3          2.78          2.16         0.56 o                         
   4   8   3          0.20          0.03         0.46 o                         
   5   8   3          1.57          1.85         0.46 o                         
   6   8   3          0.63          0.77         0.74 o                         
  -9   9   3         31.81         35.82         2.78 o                         
  -8   9   3         58.84         60.54         3.46 o                         
  -7   9   3         12.64         10.83         1.01 o                         
  -6   9   3        172.52        177.82         3.56 o                         
  -5   9   3          0.01          0.03         0.50 o                         
  -4   9   3         36.67         33.42         1.24 o                         
  -3   9   3         32.39         32.44         1.15 o                         
  -2   9   3         17.77         22.42         0.98 o                         
  -1   9   3          7.86          9.37         0.68 o                         
   0   9   3        264.84        251.84         4.86 o                         
   1   9   3         16.71         16.35         0.75 o                         
   2   9   3          6.97          5.68         0.55 o                         
   3   9   3         12.73         13.42         0.79 o                         
   4   9   3          0.43          0.34         0.53 o                         
   5   9   3         17.90         20.28         1.88 o                         
   6   9   3          0.05          0.47         1.01 o                         
  -8  10   3         44.44         50.20         2.54 o                         
  -7  10   3         11.62         13.28         1.03 o                         
  -6  10   3        166.05        158.97         4.63 o                         
  -5  10   3        123.95        123.95         2.86 o                         
  -4  10   3         23.84         25.96         1.14 o                         
  -3  10   3          8.33          8.10         0.72 o                         
  -2  10   3          8.97          8.86         0.73 o                         
  -1  10   3         15.35         15.55         0.79 o                         
   0  10   3         85.71         78.32         1.72 o                         
   1  10   3        106.85        108.31         2.20 o                         
   2  10   3         18.09         16.76         0.82 o                         
   3  10   3          3.81          2.88         0.54 o                         
   4  10   3          3.78          3.89         0.75 o                         
   5  10   3          3.07          3.74         0.73 o                         
  -8  11   3          2.60          1.44         0.91 o                         
  -7  11   3         14.78         12.99         1.17 o                         
  -6  11   3         15.73         14.00         1.04 o                         
  -5  11   3         17.56         15.76         1.04 o                         
  -4  11   3         65.00         61.38         1.75 o                         
  -3  11   3          0.05         -0.53         0.53 o                         
  -2  11   3          0.02         -0.27         0.48 o                         
  -1  11   3         60.62         57.44         1.50 o                         
   0  11   3         58.24         55.43         1.40 o                         
   1  11   3         11.95          9.80         0.71 o                         
   2  11   3         17.28         15.62         0.90 o                         
   3  11   3         28.01         30.66         1.62 o                         
   4  11   3          0.50          0.00         0.92 o                         
  -8  12   3          0.27          0.30         0.73 o                         
  -7  12   3          0.84          0.83         0.84 o                         
  -6  12   3          0.68         -0.51         0.67 o                         
  -5  12   3          1.45          0.75         0.66 o                         
  -4  12   3         88.04         88.08         3.52 o                         
  -3  12   3         18.33         18.27         1.23 o                         
  -2  12   3          0.19          0.89         0.54 o                         
  -1  12   3          3.94          3.59         0.62 o                         
   0  12   3          8.00          7.78         0.69 o                         
   1  12   3         16.83         17.48         0.92 o                         
   2  12   3          3.82          3.60         0.67 o                         
   3  12   3         10.82         10.20         0.97 o                         
   4  12   3          0.50          0.89         1.18 o                         
  -7  13   3          5.26          6.17         1.01 o                         
  -6  13   3         44.08         46.12         2.66 o                         
  -5  13   3         27.03         26.43         2.29 o                         
  -4  13   3         25.39         26.69         1.33 o                         
  -3  13   3         64.68         59.67         1.66 o                         
  -2  13   3        166.76        180.41         4.19 o                         
  -1  13   3         30.70         33.96         1.30 o                         
   0  13   3         71.02         74.55         1.88 o                         
   1  13   3          0.04         -0.24         0.46 o                         
   2  13   3          2.58          2.82         0.76 o                         
   3  13   3         45.32         45.36         2.57 o                         
  -7  14   3          0.38          5.86         3.06 o                         
  -6  14   3          0.21          1.26         0.99 o                         
  -5  14   3          1.46          2.43         0.87 o                         
  -4  14   3         33.16         35.56         2.10 o                         
  -3  14   3          2.98          2.62         0.86 o                         
  -2  14   3         15.91         13.64         0.90 o                         
  -1  14   3         42.52         35.95         2.70 o                         
   0  14   3          7.21          6.31         0.88 o                         
   1  14   3          0.19          0.08         0.67 o                         
   2  14   3         12.16          9.47         1.06 o                         
  -6  15   3          6.68          8.93         1.31 o                         
  -5  15   3          0.37          1.13         0.89 o                         
  -4  15   3          7.87          8.68         1.15 o                         
  -3  15   3          1.47          0.94         0.75 o                         
  -2  15   3          1.40          1.64         0.64 o                         
  -1  15   3          2.17         -0.35         0.84 o                         
   0  15   3          0.50          1.03         0.73 o                         
  -4  16   3          3.38          2.81         1.11 o                         
  -3  16   3          1.97          1.42         0.68 o                         
  -2  16   3          1.91          1.13         0.83 o                         
   1 -17   4         35.32         32.71         2.78 o                         
   2 -17   4          0.56          1.76         1.01 o                         
   3 -17   4          7.82          7.15         0.98 o                         
   4 -17   4          0.74          1.54         0.92 o                         
  -1 -16   4          3.36          2.80         1.34 o                         
   0 -16   4         17.10         18.95         2.00 o                         
   1 -16   4          3.64          3.10         0.83 o                         
   2 -16   4         22.16         27.32         1.78 o                         
   3 -16   4          1.97          2.96         0.57 o                         
   4 -16   4         33.32         39.10         3.04 o                         
   5 -16   4         11.95         12.78         1.94 o                         
  -2 -15   4          1.30          2.02         0.94 o                         
  -1 -15   4          0.75          0.13         0.82 o                         
   0 -15   4          6.16          6.49         0.98 o                         
   1 -15   4         57.24         63.57         2.97 o                         
   2 -15   4          9.05          9.48         1.01 o                         
   3 -15   4          5.70          5.39         0.81 o                         
   4 -15   4          0.40          1.66         0.74 o                         
   5 -15   4          9.79         11.00         1.06 o                         
   6 -15   4          7.83          8.47         1.13 o                         
  -3 -14   4          0.00          0.48         1.34 o                         
  -2 -14   4          3.77          5.31         1.52 o                         
  -1 -14   4          1.36          1.85         0.79 o                         
   0 -14   4          1.41          0.91         0.67 o                         
   1 -14   4          5.67          5.17         0.73 o                         
   2 -14   4         10.41         11.24         0.90 o                         
   3 -14   4          7.56          7.86         0.76 o                         
   4 -14   4         44.06         46.96         1.81 o                         
   5 -14   4         30.49         36.43         1.79 o                         
   6 -14   4          0.03          1.29         0.82 o                         
   7 -14   4          4.09          3.11         0.92 o                         
  -4 -13   4         61.14         65.39         5.73 o                         
  -3 -13   4          0.73          0.89         1.26 o                         
  -2 -13   4          2.18          4.20         1.34 o                         
  -1 -13   4          6.95          8.89         1.21 o                         
   0 -13   4         24.25         23.99         1.13 o                         
   1 -13   4         14.75         12.05         0.82 o                         
   2 -13   4          2.03          3.80         0.71 o                         
   3 -13   4          0.54          0.16         0.55 o                         
   4 -13   4          1.25          0.71         0.59 o                         
   5 -13   4         40.12         44.36         1.69 o                         
   6 -13   4          7.83          9.28         0.96 o                         
   7 -13   4         11.17         11.43         1.11 o                         
   8 -13   4          0.16          0.15         0.89 o                         
  -5 -12   4          9.91          8.04         1.89 o                         
  -4 -12   4          6.63          7.32         1.82 o                         
  -3 -12   4          6.38          9.43         2.55 o                         
  -2 -12   4          3.48          2.92         2.55 o                         
  -1 -12   4         18.74         19.30         1.93 o                         
   0 -12   4         48.57         38.98         1.51 o                         
   1 -12   4         11.60          8.46         0.75 o                         
   2 -12   4         55.55         49.58         1.50 o                         
   3 -12   4         26.39         24.58         1.18 o                         
   4 -12   4         10.27          8.44         0.81 o                         
   5 -12   4         38.12         39.36         1.79 o                         
   6 -12   4          0.61          0.85         0.60 o                         
   7 -12   4         28.77         32.64         2.14 o                         
   8 -12   4          1.68          3.23         0.98 o                         
  -5 -11   4         57.31         60.14         5.35 o                         
  -4 -11   4          0.42          0.50         0.97 o                         
  -3 -11   4          4.42          4.62         1.40 o                         
  -2 -11   4        103.14        115.88         4.64 o                         
  -1 -11   4         52.66         51.13         1.93 o                         
   0 -11   4         27.40         27.71         1.24 o                         
   1 -11   4         17.36         17.19         1.13 o                         
   2 -11   4         70.45         57.91         1.62 o                         
   3 -11   4          4.03          2.94         0.53 o                         
   4 -11   4        101.15         82.44         2.07 o                         
   5 -11   4        163.65        156.73         3.22 o                         
   6 -11   4         20.55         20.83         1.42 o                         
   7 -11   4          4.84          5.92         1.09 o                         
   8 -11   4         11.15         12.21         1.26 o                         
  -6 -10   4          5.64          0.51         2.29 o                         
  -5 -10   4          2.02          1.29         0.82 o                         
  -4 -10   4          0.69          1.04         0.75 o                         
  -3 -10   4        108.51        107.37         4.95 o                         
  -2 -10   4        399.10        396.28        28.41 o                         
  -1 -10   4         17.85         19.08         1.21 o                         
   0 -10   4        800.06        799.04        14.61 o                         
   1 -10   4         91.95         82.71         1.98 o                         
   2 -10   4          1.44          0.33         0.46 o                         
   3 -10   4          4.30          5.66         0.55 o                         
   4 -10   4         27.11         25.34         1.14 o                         
   5 -10   4        118.47        126.08         2.84 o                         
   6 -10   4         30.04         31.00         1.34 o                         
   7 -10   4         15.53         16.01         1.27 o                         
   8 -10   4         10.62         13.62         1.15 o                         
  -6  -9   4          7.73          5.81         1.53 o                         
  -5  -9   4         38.12         39.34         2.22 o                         
  -4  -9   4         44.44         42.86         2.57 o                         
  -3  -9   4         14.52         11.95         1.45 o                         
  -2  -9   4        425.16        411.24        11.91 o                         
  -1  -9   4         52.29         50.87         1.78 o                         
   0  -9   4         65.83         54.84         1.48 o                         
   1  -9   4         16.88         14.82         0.95 o                         
   2  -9   4         34.76         27.35         0.92 o                         
   3  -9   4         36.26         31.90         1.02 o                         
   4  -9   4         23.44         23.41         1.06 o                         
   5  -9   4          0.23          0.25         0.46 o                         
   6  -9   4         10.70         14.06         0.94 o                         
   7  -9   4         60.68         61.97         1.72 o                         
   8  -9   4         31.97         29.23         1.55 o                         
   9  -9   4         25.01         26.11         2.60 o                         
  -7  -8   4          2.72          0.89         1.50 o                         
  -6  -8   4          6.22          7.87         1.62 o                         
  -5  -8   4          0.14          0.37         0.71 o                         
  -4  -8   4         55.75         59.81         4.27 o                         
  -3  -8   4         56.65         47.04         1.81 o                         
  -2  -8   4         63.77         51.40         1.81 o                         
  -1  -8   4        939.88        953.87        22.90 o                         
   0  -8   4         59.57         62.04         1.51 o                         
   1  -8   4        274.85        277.65         5.36 o                         
   2  -8   4         86.35         82.64         1.63 o                         
   3  -8   4          6.38          9.51         0.68 o                         
   4  -8   4         11.34         15.63         0.89 o                         
   5  -8   4        534.47        503.79         8.58 o                         
   6  -8   4          2.55          1.43         0.50 o                         
   7  -8   4         12.39         12.88         0.92 o                         
   8  -8   4         53.06         54.24         1.92 o                         
   9  -8   4          9.45         11.60         1.15 o                         
  -7  -7   4          2.76          0.89         1.26 o                         
  -6  -7   4         85.44         83.55         4.23 o                         
  -5  -7   4         23.32         22.02         2.07 o                         
  -4  -7   4         97.11         95.98         3.16 o                         
  -3  -7   4         49.99         44.36         1.48 o                         
  -2  -7   4         62.17         68.10         2.49 o                         
  -1  -7   4        125.44        126.79         3.87 o                         
   0  -7   4          0.50          1.14         0.35 o                         
   1  -7   4         73.62         74.06         1.50 o                         
   2  -7   4        157.40        164.33         2.82 o                         
   3  -7   4        240.41        231.29         4.12 o                         
   4  -7   4          4.67          3.59         0.50 o                         
   5  -7   4         18.46         21.16         1.25 o                         
   6  -7   4         16.36         16.98         0.89 o                         
   7  -7   4         54.70         60.21         1.65 o                         
   8  -7   4          0.32          0.23         0.60 o                         
   9  -7   4         15.29         14.28         1.22 o                         
  -7  -6   4          0.60          0.51         1.53 o                         
  -6  -6   4         13.43         21.15         3.06 o                         
  -5  -6   4         29.96         28.78         1.71 o                         
  -4  -6   4         16.19         17.75         1.11 o                         
  -3  -6   4         30.73         30.00         1.25 o                         
  -2  -6   4         88.47         86.95         2.89 o                         
  -1  -6   4        568.10        573.85        16.04 o                         
   0  -6   4         14.86         14.18         0.62 o                         
   1  -6   4        715.27        783.15        12.58 o                         
   2  -6   4        270.41        267.38         4.56 o                         
   3  -6   4         11.41         18.47         0.79 o                         
   4  -6   4        530.67        528.59         8.80 o                         
   5  -6   4         19.96         22.91         0.99 o                         
   6  -6   4          0.74          1.10         0.49 o                         
   7  -6   4          7.06          7.99         0.76 o                         
   8  -6   4          4.00          4.02         0.74 o                         
   9  -6   4          8.10          9.56         1.20 o                         
  -8  -5   4          7.54          2.29         2.55 o                         
  -7  -5   4         32.69         35.82         3.44 o                         
  -6  -5   4          0.75          0.76         0.90 o                         
  -5  -5   4          1.78          1.19         0.74 o                         
  -4  -5   4         82.35         81.56         2.83 o                         
  -3  -5   4          0.15          0.66         0.44 o                         
  -2  -5   4         62.39         60.15         1.81 o                         
  -1  -5   4         65.58         67.23         2.38 o                         
   0  -5   4        495.86        557.84         9.53 o                         
   1  -5   4        251.52        276.56         4.18 o                         
   2  -5   4        639.28        731.66        11.22 o                         
   3  -5   4          0.83          1.37         0.29 o                         
   4  -5   4        135.46        118.59         2.34 o                         
   5  -5   4        415.01        381.72         6.56 o                         
   6  -5   4         79.22         70.89         1.88 o                         
   7  -5   4         12.36         14.46         0.98 o                         
   8  -5   4          0.45          0.13         0.58 o                         
   9  -5   4          5.18          3.52         0.71 o                         
  -8  -4   4          0.71          2.05         1.41 o                         
  -7  -4   4         25.88         20.39         3.31 o                         
  -6  -4   4         12.21          7.90         2.29 o                         
  -5  -4   4          3.15          2.42         1.08 o                         
  -4  -4   4         49.90         47.36         1.71 o                         
  -3  -4   4          6.44         10.02         0.75 o                         
  -2  -4   4       1682.38       1887.92        51.84 o                         
  -1  -4   4        340.41        340.10         8.38 o                         
   0  -4   4        347.44        363.58         7.89 o                         
   1  -4   4        460.02        424.52         6.90 o                         
   2  -4   4        342.01        364.21         6.81 o                         
   3  -4   4          1.22          1.92         0.39 o                         
   4  -4   4        290.10        272.00         4.73 o                         
   5  -4   4          5.02          5.48         0.58 o                         
   6  -4   4         23.74         23.30         1.11 o                         
   7  -4   4         64.82         57.75         1.64 o                         
   8  -4   4          0.14         -0.53         0.53 o                         
   9  -4   4          1.02          0.36         0.65 o                         
  -8  -3   4          0.33         -0.98         1.22 o                         
  -7  -3   4          1.95          1.53         1.26 o                         
  -6  -3   4         39.46         40.22         2.61 o                         
  -5  -3   4        196.91        216.92         8.21 o                         
  -4  -3   4          9.93         12.05         1.05 o                         
  -3  -3   4          0.01          4.15         0.52 o                         
  -2  -3   4        299.99        301.53         7.45 o                         
  -1  -3   4        818.99        900.28        21.50 o                         
   0  -3   4         32.46         29.44         0.68 o                         
   1  -3   4         58.55         66.08         1.18 o                         
   2  -3   4        503.74        498.04         8.10 o                         
   3  -3   4        406.77        412.19         6.44 o                         
   4  -3   4         21.60         23.84         1.34 o                         
   5  -3   4          5.40          4.35         0.50 o                         
   6  -3   4         25.70         22.90         1.03 o                         
   7  -3   4         53.61         52.53         1.54 o                         
   8  -3   4          3.75          2.04         0.60 o                         
   9  -3   4         11.32          8.98         0.98 o                         
  -9  -2   4          1.57          1.27         2.55 o                         
  -8  -2   4          1.35          1.90         1.70 o                         
  -7  -2   4         13.39         14.78         2.80 o                         
  -6  -2   4         54.48         46.05         2.79 o                         
  -5  -2   4         97.43        102.77         3.72 o                         
  -4  -2   4         26.07         19.19         0.88 o                         
  -3  -2   4        826.20        956.87        20.49 o                         
  -2  -2   4        763.27        869.99        20.77 o                         
  -1  -2   4        641.57        697.79        16.69 o                         
   0  -2   4       1393.78       1423.21        48.95 o                         
   1  -2   4        198.00        212.78         3.74 o                         
   2  -2   4          7.70         14.44         0.48 o                         
   3  -2   4        252.03        276.03         4.38 o                         
   4  -2   4        119.24        118.68         2.15 o                         
   5  -2   4         32.03         30.47         1.04 o                         
   6  -2   4          9.80          9.02         0.70 o                         
   7  -2   4         49.81         51.75         1.38 o                         
   8  -2   4         16.78         17.38         1.03 o                         
   9  -2   4         18.67         20.17         1.65 o                         
  -9  -1   4         19.58         31.09         4.59 o                         
  -8  -1   4        103.23        112.94         3.64 o                         
  -7  -1   4          6.71          6.96         0.96 o                         
  -6  -1   4         58.39         59.29         3.53 o                         
  -5  -1   4         40.49         40.55         1.47 o                         
  -4  -1   4          1.61          2.34         0.36 o                         
  -3  -1   4        639.32        669.33        14.40 o                         
  -2  -1   4          0.72          0.29         0.33 o                         
  -1  -1   4        720.94        695.62        13.51 o                         
   0  -1   4       1025.63       1003.29        33.70 o                         
   1  -1   4       1295.07       1311.03        46.06 o                         
   2  -1   4         26.06         28.88         0.58 o                         
   3  -1   4         25.40         24.37         0.66 o                         
   4  -1   4         34.35         34.75         0.94 o                         
   5  -1   4         57.04         60.50         1.35 o                         
   6  -1   4         90.47         78.91         2.06 o                         
   7  -1   4          3.60          4.37         0.62 o                         
   8  -1   4          2.73          4.09         0.72 o                         
   9  -1   4         61.21         68.10         5.09 o                         
  -9   0   4         50.95         55.60         4.56 o                         
  -8   0   4          1.64          1.56         0.81 o                         
  -7   0   4          2.26          2.07         0.82 o                         
  -6   0   4        589.62        605.48        15.71 o                         
  -5   0   4        552.39        556.74        15.04 o                         
  -4   0   4        175.63        173.48         5.29 o                         
  -3   0   4         68.97         69.15         1.61 o                         
  -2   0   4        156.32        156.84         2.77 o                         
  -1   0   4        135.37        133.53         2.12 o                         
   0   0   4        495.88        495.56         7.49 o                         
   1   0   4        613.48        588.81         8.49 o                         
   2   0   4          0.00          0.55         0.18 o                         
   3   0   4        675.48        726.11        11.10 o                         
   4   0   4         31.68         29.89         0.81 o                         
   5   0   4         27.17         28.36         0.87 o                         
   6   0   4         37.10         34.79         1.16 o                         
   7   0   4          2.81          1.21         0.51 o                         
   8   0   4         34.31         33.24         1.68 o                         
  -9   1   4          4.56          5.88         1.25 o                         
  -8   1   4          0.57         -0.40         0.69 o                         
  -7   1   4         73.75         75.98         2.39 o                         
  -6   1   4        482.85        493.04        14.05 o                         
  -5   1   4        408.11        392.19         6.90 o                         
  -4   1   4         16.33         15.43         0.61 o                         
  -3   1   4          0.05          0.05         0.19 o                         
  -2   1   4        244.12        233.45         3.64 o                         
  -1   1   4        762.42        785.45        12.43 o                         
   0   1   4        205.91        220.03         3.40 o                         
   1   1   4        484.01        458.64         6.66 o                         
   2   1   4        693.54        736.03        11.15 o                         
   3   1   4        527.99        576.70         9.34 o                         
   4   1   4         89.84         89.16         1.69 o                         
   5   1   4         31.80         35.26         0.97 o                         
   6   1   4         17.94         21.06         0.86 o                         
   7   1   4         36.39         38.67         1.78 o                         
   8   1   4          8.91         11.02         0.86 o                         
  -9   2   4          1.98          3.51         1.10 o                         
  -8   2   4          6.60          5.77         0.73 o                         
  -7   2   4          1.51          0.97         0.44 o                         
  -6   2   4          6.34          5.95         0.58 o                         
  -5   2   4          3.50          4.14         0.42 o                         
  -4   2   4          0.05          0.46         0.25 o                         
  -3   2   4          5.40          8.59         0.42 o                         
  -2   2   4         83.46         85.76         1.58 o                         
  -1   2   4          1.19          1.44         0.23 o                         
   0   2   4        245.68        272.30         4.43 o                         
   1   2   4        416.35        430.83         6.94 o                         
   2   2   4        428.51        451.14         6.95 o                         
   3   2   4        121.42        120.04         2.08 o                         
   4   2   4         88.65         90.20         1.71 o                         
   5   2   4         73.29         73.57         1.48 o                         
   6   2   4          5.39          6.69         0.57 o                         
   7   2   4          0.04         -0.51         0.51 o                         
   8   2   4          6.42          3.56         0.65 o                         
  -9   3   4          8.86          8.51         1.13 o                         
  -8   3   4          5.06          4.72         0.65 o                         
  -7   3   4         32.75         31.95         1.27 o                         
  -6   3   4         28.00         27.22         0.96 o                         
  -5   3   4        210.83        214.21         3.77 o                         
  -4   3   4        331.85        345.56         5.52 o                         
  -3   3   4        396.74        398.03         5.91 o                         
  -2   3   4       1331.21       1277.40        19.22 o                         
  -1   3   4         32.74         34.90         0.78 o                         
   0   3   4       1105.02       1057.81        16.77 o                         
   1   3   4        259.23        280.85         4.62 o                         
   2   3   4         40.72         50.62         1.06 o                         
   3   3   4          6.96          6.35         0.42 o                         
   4   3   4        362.70        363.72         5.78 o                         
   5   3   4          0.00          0.11         0.38 o                         
   6   3   4          4.18          5.34         0.54 o                         
   7   3   4         26.42         24.82         1.34 o                         
   8   3   4          1.71          1.78         0.97 o                         
  -9   4   4          0.26          1.12         0.54 o                         
  -8   4   4          5.21          4.04         0.67 o                         
  -7   4   4         19.81         20.06         1.06 o                         
  -6   4   4         92.46         85.25         1.97 o                         
  -5   4   4          0.01         -0.08         0.38 o                         
  -4   4   4        501.58        517.37         8.05 o                         
  -3   4   4         47.15         44.53         0.95 o                         
  -2   4   4         13.80         17.06         0.62 o                         
  -1   4   4          5.71          9.87         0.47 o                         
   0   4   4         17.61         18.34         0.71 o                         
   1   4   4          1.55          2.18         0.34 o                         
   2   4   4        104.41        103.76         1.84 o                         
   3   4   4         12.95         17.33         0.69 o                         
   4   4   4        161.12        163.33         2.82 o                         
   5   4   4          0.42          0.03         0.41 o                         
   6   4   4         93.21        101.72         2.93 o                         
   7   4   4         24.44         21.16         1.08 o                         
  -9   5   4          8.09          9.76         1.10 o                         
  -8   5   4          4.58          2.89         0.52 o                         
  -7   5   4         10.49         10.82         0.76 o                         
  -6   5   4          0.52         -0.04         0.42 o                         
  -5   5   4        173.44        176.52         3.08 o                         
  -4   5   4         37.71         36.00         1.01 o                         
  -3   5   4         72.82         85.67         1.82 o                         
  -2   5   4        639.68        640.94         9.81 o                         
  -1   5   4        217.19        210.24         3.82 o                         
   0   5   4         35.01         23.50         0.79 o                         
   1   5   4        129.39        119.58         2.20 o                         
   2   5   4         22.49         22.52         0.73 o                         
   3   5   4         57.74         56.28         1.27 o                         
   4   5   4        255.50        256.61         4.74 o                         
   5   5   4          6.94          8.49         0.67 o                         
   6   5   4         36.67         37.17         1.64 o                         
   7   5   4         91.84         95.51         4.46 o                         
  -9   6   4          1.79          1.59         0.53 o                         
  -8   6   4          0.69          0.13         0.48 o                         
  -7   6   4         63.05         54.27         1.48 o                         
  -6   6   4         17.88         18.87         0.90 o                         
  -5   6   4         10.13         10.42         0.68 o                         
  -4   6   4          0.68         -0.36         0.36 o                         
  -3   6   4         44.04         48.51         1.18 o                         
  -2   6   4         35.17         38.55         1.02 o                         
  -1   6   4          9.90         10.18         0.61 o                         
   0   6   4         47.29         39.17         1.11 o                         
   1   6   4        100.25         97.87         1.88 o                         
   2   6   4         67.14         65.19         1.40 o                         
   3   6   4         19.44         22.23         0.81 o                         
   4   6   4          8.35         11.00         0.71 o                         
   5   6   4         42.68         46.59         1.38 o                         
   6   6   4         51.39         57.89         2.03 o                         
   7   6   4          0.88          1.17         0.83 o                         
  -9   7   4          0.91          0.99         0.70 o                         
  -8   7   4          7.19          7.47         0.92 o                         
  -7   7   4         76.42         73.97         1.98 o                         
  -6   7   4         11.97         11.02         0.76 o                         
  -5   7   4         14.89         18.26         0.91 o                         
  -4   7   4          2.78          0.08         0.44 o                         
  -3   7   4         63.56         64.15         1.48 o                         
  -2   7   4        361.35        350.07         5.88 o                         
  -1   7   4        355.54        322.69         6.50 o                         
   0   7   4         16.34         23.36         0.86 o                         
   1   7   4          2.34          7.83         0.54 o                         
   2   7   4        121.33        111.68         2.15 o                         
   3   7   4          0.49         -0.44         0.44 o                         
   4   7   4         18.39         17.16         0.87 o                         
   5   7   4         29.16         32.61         1.30 o                         
   6   7   4          6.54          5.96         0.92 o                         
  -9   8   4          0.03          0.86         0.62 o                         
  -8   8   4          0.30          1.40         0.59 o                         
  -7   8   4          6.57          6.16         0.68 o                         
  -6   8   4        167.30        153.60         3.12 o                         
  -5   8   4         88.87         82.07         1.92 o                         
  -4   8   4          6.83          3.87         0.57 o                         
  -3   8   4         24.73         22.49         0.96 o                         
  -2   8   4         32.41         33.89         1.10 o                         
  -1   8   4         48.46         46.65         1.25 o                         
   0   8   4         19.20         23.63         0.89 o                         
   1   8   4         40.86         46.28         1.26 o                         
   2   8   4         30.99         37.02         1.23 o                         
   3   8   4         22.14         19.89         1.10 o                         
   4   8   4          1.66          2.48         0.62 o                         
   5   8   4          0.45          0.45         0.60 o                         
   6   8   4          0.24          1.96         0.96 o                         
  -9   9   4          1.93          3.10         0.81 o                         
  -8   9   4         73.52         76.52         3.49 o                         
  -7   9   4         43.86         39.66         1.75 o                         
  -6   9   4         21.75         28.04         1.28 o                         
  -5   9   4        135.72        129.60         2.73 o                         
  -4   9   4          5.93          4.10         0.63 o                         
  -3   9   4         33.60         33.95         1.12 o                         
  -2   9   4        178.25        173.59         3.59 o                         
  -1   9   4        137.53        136.27         2.77 o                         
   0   9   4          0.64          0.32         0.41 o                         
   1   9   4         56.84         56.42         1.57 o                         
   2   9   4         19.97         16.91         0.82 o                         
   3   9   4          1.81          1.33         0.51 o                         
   4   9   4          5.32          5.53         0.70 o                         
   5   9   4          3.74          5.29         0.83 o                         
  -8  10   4          2.08          3.06         0.74 o                         
  -7  10   4         75.16         75.75         2.06 o                         
  -6  10   4        113.23        116.19         2.62 o                         
  -5  10   4        112.37        114.71         2.93 o                         
  -4  10   4          0.06         -0.52         0.52 o                         
  -3  10   4          1.65          0.38         0.50 o                         
  -2  10   4         23.73         23.35         1.16 o                         
  -1  10   4         15.65         15.21         0.86 o                         
   0  10   4         21.22         23.34         1.38 o                         
   1  10   4          6.33          4.07         0.54 o                         
   2  10   4         38.75         39.55         1.22 o                         
   3  10   4         18.99         21.92         1.12 o                         
   4  10   4          2.65          3.40         0.67 o                         
   5  10   4          0.41         -0.48         0.85 o                         
  -8  11   4         27.09         31.22         2.33 o                         
  -7  11   4         25.86         26.40         1.96 o                         
  -6  11   4          7.29          7.30         0.95 o                         
  -5  11   4          8.31         11.29         0.96 o                         
  -4  11   4         24.59         26.28         1.19 o                         
  -3  11   4          0.01         -0.16         0.58 o                         
  -2  11   4          7.36          7.32         0.69 o                         
  -1  11   4          1.26          1.60         0.53 o                         
   0  11   4          2.82          3.67         0.58 o                         
   1  11   4          0.04         -0.48         0.48 o                         
   2  11   4          2.76          1.81         0.62 o                         
   3  11   4          6.04          6.55         0.83 o                         
   4  11   4          0.00          0.62         0.78 o                         
  -7  12   4         24.55         27.64         1.83 o                         
  -6  12   4          2.53          2.60         0.80 o                         
  -5  12   4          0.54          0.62         0.61 o                         
  -4  12   4          2.07          3.09         0.71 o                         
  -3  12   4         33.44         33.72         1.44 o                         
  -2  12   4        101.33         99.32         3.44 o                         
  -1  12   4          4.29          3.97         0.59 o                         
   0  12   4         29.45         27.12         1.42 o                         
   1  12   4         14.44         11.78         0.91 o                         
   2  12   4         48.19         49.80         2.62 o                         
   3  12   4         10.88         12.59         1.03 o                         
  -7  13   4         24.04         24.73         2.29 o                         
  -6  13   4         15.86         17.63         1.86 o                         
  -5  13   4          3.88          2.84         0.79 o                         
  -4  13   4          3.76          3.22         0.78 o                         
  -3  13   4         43.19         48.27         1.81 o                         
  -2  13   4          0.22          1.18         0.68 o                         
  -1  13   4         21.90         18.38         0.99 o                         
   0  13   4         11.75         10.01         0.87 o                         
   1  13   4         11.18         12.86         1.04 o                         
   2  13   4         15.38         12.39         1.09 o                         
  -6  14   4          0.86          3.19         0.90 o                         
  -5  14   4          0.01          0.57         0.80 o                         
  -4  14   4          6.69          5.30         1.10 o                         
  -3  14   4          2.46          3.04         0.88 o                         
  -2  14   4         21.05         20.92         1.38 o                         
  -1  14   4         68.29         68.63         2.70 o                         
   0  14   4          0.15          1.21         0.81 o                         
   1  14   4          0.46         -0.09         0.94 o                         
  -5  15   4          0.00         -0.47         0.85 o                         
  -4  15   4          0.92          1.41         0.88 o                         
  -3  15   4          1.59          0.33         0.80 o                         
  -2  15   4          7.82          5.52         0.99 o                         
  -1  15   4         20.25         17.44         1.16 o                         
   0  15   4         14.20         11.57         1.10 o                         
   1 -17   5          0.01          2.07         1.12 o                         
   2 -17   5          3.40          3.91         0.73 o                         
   3 -17   5          8.55          9.16         1.22 o                         
   4 -17   5          1.63          1.81         1.02 o                         
  -1 -16   5          2.28          2.06         1.34 o                         
   0 -16   5          5.40          7.14         1.91 o                         
   1 -16   5         17.55         16.21         1.34 o                         
   2 -16   5         49.60         54.10         2.79 o                         
   3 -16   5          0.14         -0.14         0.70 o                         
   4 -16   5         12.05          9.69         1.29 o                         
   5 -16   5          1.50          2.05         0.96 o                         
  -2 -15   5          0.16         -0.25         1.78 o                         
  -1 -15   5          1.94          2.95         1.01 o                         
   0 -15   5         21.97         25.71         2.05 o                         
   1 -15   5          2.14          1.32         0.40 o                         
   2 -15   5          2.14          1.84         0.40 o                         
   3 -15   5         54.65         62.74         1.84 o                         
   4 -15   5         29.67         34.60         1.83 o                         
   5 -15   5          9.38         12.60         1.61 o                         
   6 -15   5          8.81          9.88         1.36 o                         
  -3 -14   5         23.15         25.99         4.08 o                         
  -2 -14   5         10.31         10.82         2.17 o                         
  -1 -14   5          0.69          1.57         0.97 o                         
   0 -14   5          0.04          0.42         0.88 o                         
   1 -14   5          8.70          8.89         0.76 o                         
   2 -14   5         33.45         30.99         1.37 o                         
   3 -14   5          4.74          6.78         0.70 o                         
   4 -14   5        259.12        281.86         9.35 o                         
   5 -14   5          7.78         10.28         1.39 o                         
   6 -14   5         38.18         44.58         4.22 o                         
   7 -14   5          4.15          6.14         1.12 o                         
  -4 -13   5         28.47         32.67         5.10 o                         
  -3 -13   5          7.11          8.10         1.70 o                         
  -2 -13   5         12.95         16.30         2.80 o                         
  -1 -13   5          1.96          2.46         0.75 o                         
   0 -13   5          8.93          9.76         1.22 o                         
   1 -13   5          2.12          3.50         0.52 o                         
   2 -13   5          6.53          7.86         0.74 o                         
   3 -13   5          0.01          0.03         0.46 o                         
   4 -13   5          1.97          2.07         0.60 o                         
   5 -13   5          2.91          4.58         0.76 o                         
   6 -13   5         68.01         71.07         2.12 o                         
   7 -13   5          4.62          5.21         1.08 o                         
  -5 -12   5          8.66          5.61         2.55 o                         
  -4 -12   5          0.87          1.00         1.16 o                         
  -3 -12   5          6.29          8.92         3.57 o                         
  -2 -12   5         36.33         40.23         2.70 o                         
  -1 -12   5         64.12         63.77         3.13 o                         
   0 -12   5          6.47          5.84         0.64 o                         
   1 -12   5         32.38         28.29         1.14 o                         
   2 -12   5          0.21          0.58         0.46 o                         
   3 -12   5         54.26         46.99         1.42 o                         
   4 -12   5        153.96        146.94         3.21 o                         
   5 -12   5         24.51         29.11         1.53 o                         
   6 -12   5          9.98         12.26         1.08 o                         
   7 -12   5         82.19         91.28         2.89 o                         
   8 -12   5          0.16         -0.46         0.77 o                         
  -5 -11   5         15.89         13.77         2.58 o                         
  -4 -11   5          7.66          7.58         1.20 o                         
  -3 -11   5         25.39         32.50         3.57 o                         
  -2 -11   5          1.07          0.79         1.15 o                         
  -1 -11   5         45.47         46.72         2.68 o                         
   0 -11   5        112.53        104.51         3.14 o                         
   1 -11   5         63.44         48.69         1.29 o                         
   2 -11   5         18.39         16.65         0.82 o                         
   3 -11   5         22.65         22.49         1.00 o                         
   4 -11   5         14.49         16.24         1.06 o                         
   5 -11   5         11.39         11.47         0.88 o                         
   6 -11   5          0.00          0.19         0.53 o                         
   7 -11   5         19.16         24.27         1.94 o                         
   8 -11   5          0.01         -0.80         0.80 o                         
  -6 -10   5          1.60         -0.51         2.29 o                         
  -5 -10   5         14.23         13.99         1.61 o                         
  -4 -10   5         50.26         50.13         2.29 o                         
  -3 -10   5         13.34         15.16         2.55 o                         
  -2 -10   5         39.99         42.93         2.01 o                         
  -1 -10   5        141.26        136.50         3.85 o                         
   0 -10   5        181.95        168.55         4.12 o                         
   1 -10   5         15.32         16.57         0.77 o                         
   2 -10   5          4.37          4.74         0.50 o                         
   3 -10   5          2.48          1.35         0.42 o                         
   4 -10   5          0.72          0.07         0.42 o                         
   5 -10   5          0.03         -0.20         0.50 o                         
   6 -10   5          8.17         10.64         0.96 o                         
   7 -10   5          9.00          7.74         0.89 o                         
   8 -10   5         50.54         53.37         2.92 o                         
  -6  -9   5          0.21         -0.87         1.27 o                         
  -5  -9   5         35.71         36.12         1.98 o                         
  -4  -9   5         20.32         20.32         1.40 o                         
  -3  -9   5          0.26          0.18         0.58 o                         
  -2  -9   5         21.69         27.76         1.31 o                         
  -1  -9   5          0.02         -0.25         0.59 o                         
   0  -9   5        701.86        692.51        16.85 o                         
   1  -9   5        812.00        794.54        12.18 o                         
   2  -9   5         37.06         43.49         1.09 o                         
   3  -9   5          1.06          0.24         0.37 o                         
   4  -9   5         56.33         53.21         1.41 o                         
   5  -9   5         40.43         41.01         1.44 o                         
   6  -9   5        119.18        125.07         2.76 o                         
   7  -9   5         38.04         36.80         1.40 o                         
   8  -9   5          0.21          0.51         0.66 o                         
  -7  -8   5          5.65          7.64         2.29 o                         
  -6  -8   5         12.15         12.46         1.89 o                         
  -5  -8   5          0.31          0.06         0.62 o                         
  -4  -8   5        403.16        390.23        11.47 o                         
  -3  -8   5          4.30          1.77         0.66 o                         
  -2  -8   5        126.39        127.43         4.11 o                         
  -1  -8   5        132.30        121.55         7.14 o                         
   0  -8   5         34.96         34.25         1.29 o                         
   1  -8   5        218.17        194.86         3.25 o                         
   2  -8   5         18.65         21.19         0.82 o                         
   3  -8   5         89.23         93.78         1.99 o                         
   4  -8   5        149.05        140.91         2.80 o                         
   5  -8   5         30.84         32.97         1.24 o                         
   6  -8   5          8.73          8.82         0.82 o                         
   7  -8   5         43.12         45.45         1.51 o                         
   8  -8   5          4.79          4.33         0.90 o                         
   9  -8   5          4.55          1.72         0.79 o                         
  -7  -7   5          7.35          6.90         1.70 o                         
  -6  -7   5          1.20         -0.79         0.80 o                         
  -5  -7   5         29.69         27.83         1.72 o                         
  -4  -7   5         25.26         27.12         1.37 o                         
  -3  -7   5          0.04          1.49         0.82 o                         
  -2  -7   5          2.26          3.28         0.68 o                         
  -1  -7   5        116.70        104.73         6.12 o                         
   0  -7   5         87.77         91.93         2.13 o                         
   1  -7   5         16.84         17.67         0.72 o                         
   2  -7   5        101.30         91.94         1.86 o                         
   3  -7   5        259.01        248.30         4.37 o                         
   4  -7   5        949.12        913.90        14.89 o                         
   5  -7   5        368.33        347.34         6.11 o                         
   6  -7   5        205.83        199.56         3.83 o                         
   7  -7   5          6.51          7.72         0.71 o                         
   8  -7   5          2.19          1.74         0.64 o                         
   9  -7   5          1.10          0.53         0.69 o                         
  -7  -6   5          0.20          1.02         1.53 o                         
  -6  -6   5          1.77          1.78         1.27 o                         
  -5  -6   5        128.01        120.17         3.58 o                         
  -4  -6   5        173.41        182.29         5.00 o                         
  -3  -6   5          0.11          0.62         0.43 o                         
  -2  -6   5        264.70        267.57         7.85 o                         
  -1  -6   5        181.59        172.23         6.30 o                         
   0  -6   5         22.41         24.89         0.77 o                         
   1  -6   5         89.57         92.46         1.68 o                         
   2  -6   5          6.73          8.71         0.50 o                         
   3  -6   5        486.81        499.62         7.87 o                         
   4  -6   5          1.17          0.58         0.42 o                         
   5  -6   5       2372.32       2325.37        37.02 o                         
   6  -6   5         68.35         68.74         1.85 o                         
   7  -6   5         66.13         66.66         1.81 o                         
   8  -6   5         22.40         22.32         1.34 o                         
   9  -6   5          0.01         -0.63         0.63 o                         
  -8  -5   5          2.87          3.14         1.50 o                         
  -7  -5   5          0.34          0.38         1.15 o                         
  -6  -5   5          0.06          0.60         0.78 o                         
  -5  -5   5        103.41         99.45         3.67 o                         
  -4  -5   5         59.69         48.25         1.76 o                         
  -3  -5   5         10.26         14.24         0.92 o                         
  -2  -5   5        172.30        179.72         4.24 o                         
  -1  -5   5         77.99         66.02         1.91 o                         
   0  -5   5         21.99         37.70         1.02 o                         
   1  -5   5        101.73         97.94         2.06 o                         
   2  -5   5         19.40         17.76         0.72 o                         
   3  -5   5         38.03         37.58         1.13 o                         
   4  -5   5        263.34        245.77         4.65 o                         
   5  -5   5        456.27        450.51         7.27 o                         
   6  -5   5         52.68         60.33         1.61 o                         
   7  -5   5          6.93          8.52         0.86 o                         
   8  -5   5         30.28         28.00         1.29 o                         
   9  -5   5         12.53         11.19         1.14 o                         
  -8  -4   5         17.98         19.37         3.82 o                         
  -7  -4   5          6.72          7.90         2.29 o                         
  -6  -4   5         19.81         23.46         1.84 o                         
  -5  -4   5         37.47         41.99         2.12 o                         
  -4  -4   5         89.84         77.32         2.43 o                         
  -3  -4   5          4.18          5.21         0.51 o                         
  -2  -4   5        378.87        455.30        11.12 o                         
  -1  -4   5          6.41          5.95         0.53 o                         
   0  -4   5         42.90         47.27         0.94 o                         
   1  -4   5        920.92        984.32        14.88 o                         
   2  -4   5        443.10        453.20         7.04 o                         
   3  -4   5         97.83         98.20         1.92 o                         
   4  -4   5          1.79          2.58         0.40 o                         
   5  -4   5        120.15        115.09         2.49 o                         
   6  -4   5        113.60        113.10         2.45 o                         
   7  -4   5          0.71          0.74         0.55 o                         
   8  -4   5          1.16          0.46         0.58 o                         
   9  -4   5         10.40          8.81         1.09 o                         
  -8  -3   5         61.69         59.12         5.61 o                         
  -7  -3   5         14.78         19.24         5.35 o                         
  -6  -3   5          4.29          3.07         1.10 o                         
  -5  -3   5         58.25         59.79         2.49 o                         
  -4  -3   5          1.05          0.41         0.45 o                         
  -3  -3   5        165.77        175.61         5.29 o                         
  -2  -3   5        569.59        585.57        14.14 o                         
  -1  -3   5        209.47        212.20         6.56 o                         
   0  -3   5        308.42        312.16         4.82 o                         
   1  -3   5       3055.88       3127.01       111.04 o                         
   2  -3   5          2.92          3.83         0.33 o                         
   3  -3   5         24.63         21.21         0.64 o                         
   4  -3   5         28.58         29.96         0.87 o                         
   5  -3   5          3.57          3.97         0.60 o                         
   6  -3   5          8.41         13.55         0.90 o                         
   7  -3   5         56.69         60.40         1.68 o                         
   8  -3   5          3.59          3.60         0.70 o                         
   9  -3   5          7.72          6.07         0.99 o                         
  -8  -2   5          1.31         -0.13         1.26 o                         
  -7  -2   5         25.77         34.42         4.46 o                         
  -6  -2   5         57.89         58.91         2.88 o                         
  -5  -2   5        277.78        294.35         7.60 o                         
  -4  -2   5          5.16          7.52         0.68 o                         
  -3  -2   5          1.72          2.56         0.41 o                         
  -2  -2   5        172.45        203.93         4.60 o                         
  -1  -2   5       1355.79       1389.55        66.00 o                         
   0  -2   5        168.53        146.32         2.33 o                         
   1  -2   5        350.45        324.42         5.30 o                         
   2  -2   5        241.84        263.52         4.17 o                         
   3  -2   5          2.35          1.49         0.26 o                         
   4  -2   5          0.25          0.79         0.35 o                         
   5  -2   5        130.48        125.10         2.35 o                         
   6  -2   5          6.68          8.50         0.72 o                         
   7  -2   5          0.15         -0.17         0.46 o                         
   8  -2   5          1.40          0.06         0.52 o                         
   9  -2   5         46.31         52.84         4.20 o                         
  -9  -1   5          0.30          0.00         2.29 o                         
  -8  -1   5          0.39          1.48         0.82 o                         
  -7  -1   5         21.57         22.96         1.72 o                         
  -6  -1   5        182.64        178.32         8.12 o                         
  -5  -1   5        411.70        405.34        10.67 o                         
  -4  -1   5         22.63         20.47         0.96 o                         
  -3  -1   5          5.34         10.89         0.75 o                         
  -2  -1   5        880.91        948.91        18.43 o                         
  -1  -1   5        294.47        319.25         5.42 o                         
   0  -1   5        113.64        119.19         1.93 o                         
   1  -1   5       1883.44       1842.76        57.38 o                         
   2  -1   5         11.14          7.47         0.34 o                         
   3  -1   5         16.99         14.22         0.54 o                         
   4  -1   5          4.61          5.19         0.43 o                         
   5  -1   5          5.36          7.43         0.56 o                         
   6  -1   5          8.86          7.95         0.83 o                         
   7  -1   5         20.20         21.60         1.06 o                         
   8  -1   5          4.03          2.86         0.72 o                         
  -9   0   5          0.79          0.83         1.04 o                         
  -8   0   5         18.64         24.27         2.02 o                         
  -7   0   5         17.11         20.44         1.41 o                         
  -6   0   5         29.18         32.05         2.25 o                         
  -5   0   5         64.87         64.71         1.79 o                         
  -4   0   5         87.47         80.02         1.90 o                         
  -3   0   5        212.17        212.50         4.06 o                         
  -2   0   5        135.31        131.27         2.24 o                         
  -1   0   5         21.64         23.84         0.51 o                         
   0   0   5        126.09        107.12         1.84 o                         
   1   0   5        705.77        705.92        10.68 o                         
   2   0   5         93.60         96.78         1.60 o                         
   3   0   5        153.18        159.40         2.69 o                         
   4   0   5         58.80         57.21         1.24 o                         
   5   0   5         88.21         84.26         1.72 o                         
   6   0   5          9.86         14.40         0.76 o                         
   7   0   5         13.08         12.55         0.86 o                         
   8   0   5         10.63          9.93         1.09 o                         
  -9   1   5         15.12         17.99         2.24 o                         
  -8   1   5          5.86          7.98         1.64 o                         
  -7   1   5         29.89         30.57         1.66 o                         
  -6   1   5        149.86        157.50         6.20 o                         
  -5   1   5         97.82         98.89         2.05 o                         
  -4   1   5          0.62          0.43         0.28 o                         
  -3   1   5        677.19        711.24        10.29 o                         
  -2   1   5         54.44         52.76         0.95 o                         
  -1   1   5          3.43          3.41         0.26 o                         
   0   1   5          6.07          4.02         0.31 o                         
   1   1   5         36.25         35.62         0.72 o                         
   2   1   5        130.53        128.11         2.14 o                         
   3   1   5        223.43        223.71         3.63 o                         
   4   1   5        451.81        468.92         7.35 o                         
   5   1   5         56.98         66.15         1.50 o                         
   6   1   5        152.24        149.29         2.75 o                         
   7   1   5         18.82         19.15         1.09 o                         
   8   1   5          3.87          4.05         0.92 o                         
  -9   2   5          2.06          3.14         1.13 o                         
  -8   2   5          5.26          4.11         0.94 o                         
  -7   2   5         59.75         58.80         2.74 o                         
  -6   2   5          0.69          0.50         0.47 o                         
  -5   2   5          4.86          3.84         0.42 o                         
  -4   2   5         79.43         73.35         1.41 o                         
  -3   2   5          1.73          1.91         0.29 o                         
  -2   2   5         11.61         21.80         0.81 o                         
  -1   2   5       1004.66        990.35        15.70 o                         
   0   2   5        678.77        762.77        12.15 o                         
   1   2   5        331.96        378.04         5.83 o                         
   2   2   5        120.62        108.13         1.88 o                         
   3   2   5        384.54        414.85         6.85 o                         
   4   2   5          0.02          0.52         0.34 o                         
   5   2   5          2.34          3.24         0.48 o                         
   6   2   5         66.95         70.66         1.81 o                         
   7   2   5          0.00         -0.51         0.51 o                         
   8   2   5         19.93         13.99         1.88 o                         
  -9   3   5         68.54         75.78         3.50 o                         
  -8   3   5         11.57         12.37         0.93 o                         
  -7   3   5         35.33         35.03         1.38 o                         
  -6   3   5          8.21          8.59         0.61 o                         
  -5   3   5          1.40          1.82         0.39 o                         
  -4   3   5        205.15        215.52         3.40 o                         
  -3   3   5        180.79        163.57         2.60 o                         
  -2   3   5        830.54        864.79        12.48 o                         
  -1   3   5       3039.07       3501.44       151.72 o                         
   0   3   5         77.12         71.92         1.37 o                         
   1   3   5       2272.06       2312.47        48.89 o                         
   2   3   5        136.67        148.97         2.49 o                         
   3   3   5         30.49         28.91         0.85 o                         
   4   3   5         49.68         48.10         1.22 o                         
   5   3   5          0.18          0.35         0.41 o                         
   6   3   5        122.53        131.69         3.65 o                         
   7   3   5          0.66          0.25         0.63 o                         
  -9   4   5         11.01          9.89         1.34 o                         
  -8   4   5          2.69          1.79         0.50 o                         
  -7   4   5          0.25         -0.02         0.48 o                         
  -6   4   5         22.50         23.96         1.10 o                         
  -5   4   5         40.25         33.36         0.96 o                         
  -4   4   5         66.25         66.67         1.32 o                         
  -3   4   5         16.75         18.67         0.67 o                         
  -2   4   5        342.06        343.39         5.13 o                         
  -1   4   5          0.02         -0.31         0.31 o                         
   0   4   5       2551.79       2752.35       130.21 o                         
   1   4   5       1771.97       1831.07        27.47 o                         
   2   4   5        260.40        281.44         4.48 o                         
   3   4   5         55.37         59.34         1.26 o                         
   4   4   5          0.24          0.13         0.43 o                         
   5   4   5          0.20          0.23         0.46 o                         
   6   4   5          0.15         -0.13         0.55 o                         
   7   4   5          7.31          7.57         0.85 o                         
  -9   5   5          1.46          1.41         0.55 o                         
  -8   5   5         65.26         59.06         2.46 o                         
  -7   5   5         61.92         57.56         1.58 o                         
  -6   5   5         24.62         25.34         1.03 o                         
  -5   5   5         14.64         11.81         0.67 o                         
  -4   5   5         11.27         13.11         0.66 o                         
  -3   5   5        169.33        177.94         2.87 o                         
  -2   5   5         34.86         29.54         0.85 o                         
  -1   5   5         54.98         41.77         1.08 o                         
   0   5   5        216.38        225.95         4.09 o                         
   1   5   5         47.91         50.22         1.15 o                         
   2   5   5         42.32         45.93         1.05 o                         
   3   5   5          8.38         10.48         0.61 o                         
   4   5   5         45.27         52.52         1.55 o                         
   5   5   5          0.95          1.49         0.53 o                         
   6   5   5          0.22          0.69         0.51 o                         
   7   5   5         25.30         28.92         1.71 o                         
  -9   6   5          0.07          2.14         0.67 o                         
  -8   6   5         22.93         29.63         3.04 o                         
  -7   6   5         19.59         18.68         0.94 o                         
  -6   6   5         12.82         13.49         0.78 o                         
  -5   6   5         40.26         44.65         1.26 o                         
  -4   6   5         87.47         89.99         1.80 o                         
  -3   6   5         95.87         89.58         1.83 o                         
  -2   6   5         37.55         30.80         0.90 o                         
  -1   6   5         23.79         24.64         0.92 o                         
   0   6   5         72.48         74.58         1.79 o                         
   1   6   5         76.52         73.49         1.54 o                         
   2   6   5         12.46         15.14         0.87 o                         
   3   6   5        150.68        161.47         2.90 o                         
   4   6   5         11.15         12.05         0.73 o                         
   5   6   5          5.15          5.85         0.66 o                         
   6   6   5         16.98         17.27         1.04 o                         
  -9   7   5          5.59          5.16         0.86 o                         
  -8   7   5         26.40         29.03         2.24 o                         
  -7   7   5          9.37         10.26         0.79 o                         
  -6   7   5         27.21         29.88         1.13 o                         
  -5   7   5          0.83          0.65         0.46 o                         
  -4   7   5          4.46          8.56         0.70 o                         
  -3   7   5         72.43         73.26         1.63 o                         
  -2   7   5          0.08         -0.31         0.38 o                         
  -1   7   5         83.86         82.32         1.84 o                         
   0   7   5        100.43        101.30         2.16 o                         
   1   7   5        147.38        142.35         2.65 o                         
   2   7   5          5.91          4.92         0.55 o                         
   3   7   5         35.83         40.43         1.12 o                         
   4   7   5         75.20         77.92         1.92 o                         
   5   7   5         37.46         38.27         1.33 o                         
   6   7   5          2.92          0.99         0.60 o                         
  -9   8   5          0.03          2.10         1.01 o                         
  -8   8   5          5.09          4.21         0.81 o                         
  -7   8   5          0.09         -0.10         0.54 o                         
  -6   8   5          3.41          2.63         0.60 o                         
  -5   8   5          3.28          1.60         0.56 o                         
  -4   8   5         79.63         76.04         2.08 o                         
  -3   8   5         58.43         59.44         1.91 o                         
  -2   8   5         26.50         24.04         1.01 o                         
  -1   8   5          4.78          5.38         0.62 o                         
   0   8   5         31.95         32.67         1.01 o                         
   1   8   5         49.13         52.95         1.36 o                         
   2   8   5         14.98         16.21         0.84 o                         
   3   8   5          4.74          4.07         0.56 o                         
   4   8   5         76.82         79.65         2.07 o                         
   5   8   5          2.92          2.84         0.66 o                         
   6   8   5          2.40          5.36         2.93 o                         
  -8   9   5         31.75         37.17         1.75 o                         
  -7   9   5         52.35         51.28         1.86 o                         
  -6   9   5          7.98         10.32         0.80 o                         
  -5   9   5          0.26          1.44         0.66 o                         
  -4   9   5         11.38          9.65         0.77 o                         
  -3   9   5        164.06        162.73         3.27 o                         
  -2   9   5        344.52        328.42         6.24 o                         
  -1   9   5         76.61         76.48         2.16 o                         
   0   9   5          6.90          7.39         0.63 o                         
   1   9   5          5.35          4.36         0.62 o                         
   2   9   5         32.74         29.32         1.08 o                         
   3   9   5          1.21          0.58         0.53 o                         
   4   9   5          8.65         11.11         0.87 o                         
   5   9   5          0.02          0.71         0.73 o                         
  -8  10   5          6.82          7.27         1.13 o                         
  -7  10   5         59.91         67.87         2.19 o                         
  -6  10   5         43.56         47.13         1.61 o                         
  -5  10   5         11.92         13.53         0.95 o                         
  -4  10   5          6.55          8.51         0.80 o                         
  -3  10   5         30.84         27.36         1.36 o                         
  -2  10   5         82.26         75.44         2.00 o                         
  -1  10   5         19.07         20.72         1.01 o                         
   0  10   5         16.43         12.50         0.77 o                         
   1  10   5         15.85         15.79         0.85 o                         
   2  10   5          9.04          9.61         0.74 o                         
   3  10   5          4.72          3.78         0.67 o                         
   4  10   5          5.61          9.56         0.98 o                         
  -8  11   5         18.44         24.10         2.22 o                         
  -7  11   5          0.66          0.72         0.76 o                         
  -6  11   5          5.65          7.45         0.91 o                         
  -5  11   5          5.09          4.22         0.78 o                         
  -4  11   5          1.77          0.55         0.57 o                         
  -3  11   5          1.76          1.62         0.60 o                         
  -2  11   5          6.12          5.98         0.78 o                         
  -1  11   5          6.08          5.15         0.62 o                         
   0  11   5         10.54          8.94         0.87 o                         
   1  11   5         31.82         30.93         1.53 o                         
   2  11   5         17.91         15.61         1.06 o                         
   3  11   5         19.40         20.83         1.30 o                         
   4  11   5          0.24          0.47         0.75 o                         
  -7  12   5         32.57         33.67         2.54 o                         
  -6  12   5         21.26         19.30         1.43 o                         
  -5  12   5          4.55          6.37         0.92 o                         
  -4  12   5         43.14         45.72         1.73 o                         
  -3  12   5          0.76          1.37         0.67 o                         
  -2  12   5          7.58          6.24         0.73 o                         
  -1  12   5          0.03          0.15         0.51 o                         
   0  12   5         28.97         32.53         1.40 o                         
   1  12   5          0.59          1.17         0.72 o                         
   2  12   5         42.24         49.06         1.82 o                         
   3  12   5          7.07         10.74         0.94 o                         
  -7  13   5         19.34         21.76         2.65 o                         
  -6  13   5          7.71          9.63         1.16 o                         
  -5  13   5          0.13          1.19         0.73 o                         
  -4  13   5         48.52         52.61         3.12 o                         
  -3  13   5         18.88         16.08         1.37 o                         
  -2  13   5          0.56          1.70         0.71 o                         
  -1  13   5         23.97         22.49         1.09 o                         
   0  13   5          2.63          1.36         0.64 o                         
   1  13   5          0.08          1.34         0.81 o                         
   2  13   5         15.18         12.77         1.06 o                         
  -6  14   5          0.50          2.51         0.93 o                         
  -5  14   5          0.62          1.93         1.04 o                         
  -4  14   5         22.51         21.02         1.78 o                         
  -3  14   5         48.27         51.88         2.76 o                         
  -2  14   5         49.59         54.92         2.12 o                         
  -1  14   5          1.49          2.91         0.89 o                         
   0  14   5          5.92          4.12         0.93 o                         
   1  14   5          6.03          5.79         0.98 o                         
  -4  15   5          0.12          0.66         1.12 o                         
  -3  15   5         16.28         12.33         1.30 o                         
  -2  15   5         31.34         28.86         1.94 o                         
  -1  15   5          0.02          1.92         0.94 o                         
   2 -17   6          1.76          1.87         1.05 o                         
   3 -17   6         20.77         24.10         2.11 o                         
  -1 -16   6         32.95         23.95         3.82 o                         
   0 -16   6          0.04         -0.43         0.90 o                         
   1 -16   6          0.71          1.02         0.44 o                         
   2 -16   6         36.86         45.46         2.06 o                         
   3 -16   6          6.56          7.12         0.89 o                         
   4 -16   6          5.06          3.75         0.67 o                         
   5 -16   6          7.28          7.93         1.37 o                         
  -2 -15   6          0.68          0.00         1.78 o                         
  -1 -15   6         21.72         27.56         7.01 o                         
   0 -15   6          2.70          2.89         1.30 o                         
   1 -15   6          3.69          3.66         0.80 o                         
   2 -15   6         45.67         50.58         2.01 o                         
   3 -15   6          0.04          0.62         0.50 o                         
   4 -15   6          1.30          1.18         0.57 o                         
   5 -15   6          7.18          5.98         1.13 o                         
   6 -15   6         64.83         68.87         4.55 o                         
  -3 -14   6          0.45          0.76         1.27 o                         
  -2 -14   6         11.02          9.94         2.55 o                         
  -1 -14   6         18.41         15.54         2.80 o                         
   0 -14   6         19.55         23.68         1.91 o                         
   1 -14   6          5.28          5.38         0.72 o                         
   2 -14   6          0.05          0.46         0.46 o                         
   3 -14   6          5.51          4.38         0.69 o                         
   4 -14   6         45.10         45.19         1.61 o                         
   5 -14   6         13.79         15.08         1.28 o                         
   6 -14   6         35.56         43.72         2.36 o                         
   7 -14   6          4.54          5.83         1.13 o                         
  -4 -13   6         43.13         46.58         3.42 o                         
  -3 -13   6          1.10          0.78         1.40 o                         
  -2 -13   6          1.10         -0.51         1.27 o                         
  -1 -13   6          0.00         -0.89         0.90 o                         
   0 -13   6          1.17          0.83         0.90 o                         
   1 -13   6         17.27         18.63         1.01 o                         
   2 -13   6          4.83          5.69         0.61 o                         
   3 -13   6          0.64          0.69         0.47 o                         
   4 -13   6          6.29          7.94         0.79 o                         
   5 -13   6         34.78         39.15         1.62 o                         
   6 -13   6          8.52         11.25         1.28 o                         
   7 -13   6          1.16          0.01         0.76 o                         
  -4 -12   6          0.04          0.43         1.16 o                         
  -3 -12   6          7.49          8.75         3.69 o                         
  -2 -12   6          4.36          4.08         1.78 o                         
  -1 -12   6         13.27         18.61         2.07 o                         
   0 -12   6         28.32         28.70         1.70 o                         
   1 -12   6          2.71          1.43         0.41 o                         
   2 -12   6          7.51          5.57         0.71 o                         
   3 -12   6         72.76         64.13         1.65 o                         
   4 -12   6         56.51         59.99         1.63 o                         
   5 -12   6          3.51          2.70         0.69 o                         
   6 -12   6         16.04         24.96         1.76 o                         
   7 -12   6          3.13          2.52         0.78 o                         
   8 -12   6          0.39          0.66         0.88 o                         
  -5 -11   6         18.29         17.73         3.04 o                         
  -4 -11   6         19.99         21.75         3.20 o                         
  -3 -11   6          2.30          0.71         0.89 o                         
  -2 -11   6         44.58         47.45         2.68 o                         
  -1 -11   6          0.53          1.27         1.27 o                         
   0 -11   6        104.05         96.97         3.48 o                         
   1 -11   6          0.57          3.00         0.50 o                         
   2 -11   6         88.61         70.07         1.74 o                         
   3 -11   6          1.50          1.42         0.56 o                         
   4 -11   6          1.84          1.76         0.52 o                         
   5 -11   6          6.84          7.46         0.78 o                         
   6 -11   6         30.62         32.75         1.48 o                         
   7 -11   6        113.65        119.99         3.29 o                         
   8 -11   6          8.63          7.56         0.92 o                         
  -6 -10   6         25.81         18.60         3.57 o                         
  -5 -10   6         12.10         11.26         1.55 o                         
  -4 -10   6         16.01         17.08         1.69 o                         
  -3 -10   6          0.74          0.94         0.61 o                         
  -2 -10   6          0.65          1.27         1.27 o                         
  -1 -10   6        176.79        182.91        10.96 o                         
   0 -10   6        447.08        432.30        24.17 o                         
   1 -10   6         28.10         26.56         0.88 o                         
   2 -10   6          9.76         11.66         0.68 o                         
   3 -10   6          0.32          3.74         0.54 o                         
   4 -10   6         14.69         13.35         0.98 o                         
   5 -10   6          0.54          0.08         0.51 o                         
   6 -10   6         51.22         54.15         1.66 o                         
   7 -10   6          1.23          0.61         0.72 o                         
   8 -10   6          0.09         -0.40         0.94 o                         
  -6  -9   6          0.95         -1.02         1.53 o                         
  -5  -9   6         27.77         27.28         1.88 o                         
  -4  -9   6          0.02          1.21         0.62 o                         
  -3  -9   6         42.18         44.68         1.80 o                         
  -2  -9   6        570.94        587.20        20.54 o                         
  -1  -9   6        448.43        435.48        17.71 o                         
   0  -9   6        485.80        475.33        21.53 o                         
   1  -9   6        105.96         92.42         1.77 o                         
   2  -9   6          0.77          1.46         0.37 o                         
   3  -9   6          2.38         12.40         0.72 o                         
   4  -9   6         29.44         24.78         1.09 o                         
   5  -9   6         36.96         37.00         1.39 o                         
   6  -9   6         33.38         40.25         1.54 o                         
   7  -9   6         13.26         13.47         0.94 o                         
   8  -9   6         27.69         28.35         1.44 o                         
  -7  -8   6         31.20         35.17         4.59 o                         
  -6  -8   6          1.19          0.42         0.96 o                         
  -5  -8   6         13.11         14.93         1.23 o                         
  -4  -8   6          5.51          4.60         1.01 o                         
  -3  -8   6        197.67        173.67         4.78 o                         
  -2  -8   6        659.47        667.74        16.31 o                         
  -1  -8   6         55.54         48.93         3.57 o                         
   0  -8   6        560.04        559.16        13.76 o                         
   1  -8   6         62.77         55.93         1.19 o                         
   2  -8   6          4.44          4.72         0.48 o                         
   3  -8   6          1.75          0.88         0.39 o                         
   4  -8   6         28.47         26.47         1.12 o                         
   5  -8   6         88.58         86.74         2.14 o                         
   6  -8   6        110.29        106.18         2.42 o                         
   7  -8   6          0.00         -0.49         0.49 o                         
   8  -8   6        121.63        130.49         3.70 o                         
  -7  -7   6         30.75         27.52         3.19 o                         
  -6  -7   6          0.16         -0.19         0.88 o                         
  -5  -7   6          1.17          1.18         0.65 o                         
  -4  -7   6         26.35         24.77         1.39 o                         
  -3  -7   6        278.77        241.30         6.34 o                         
  -2  -7   6        114.18        100.71         2.98 o                         
  -1  -7   6          0.93         -0.25         0.54 o                         
   0  -7   6        183.47        178.70         4.30 o                         
   1  -7   6        100.85        115.94         2.07 o                         
   2  -7   6         55.38         52.81         1.27 o                         
   3  -7   6         23.86         20.45         0.87 o                         
   4  -7   6        214.15        191.16         3.58 o                         
   5  -7   6         15.81         17.02         0.95 o                         
   6  -7   6        169.14        173.29         3.29 o                         
   7  -7   6         30.79         29.39         1.34 o                         
   8  -7   6         20.90         21.80         1.71 o                         
  -7  -6   6         11.34          7.93         2.80 o                         
  -6  -6   6         55.29         50.96         4.08 o                         
  -5  -6   6         57.71         49.37         1.91 o                         
  -4  -6   6         52.63         43.54         1.72 o                         
  -3  -6   6          3.39          2.16         0.53 o                         
  -2  -6   6          9.61          8.94         0.72 o                         
  -1  -6   6        206.48        207.11         5.51 o                         
   0  -6   6         12.40         15.15         0.61 o                         
   1  -6   6         68.00         70.64         1.50 o                         
   2  -6   6        214.30        212.52         4.25 o                         
   3  -6   6         96.59        105.05         2.14 o                         
   4  -6   6         29.88         31.47         1.06 o                         
   5  -6   6        103.71        102.56         2.11 o                         
   6  -6   6         53.90         52.24         1.73 o                         
   7  -6   6          8.48         11.19         0.87 o                         
   8  -6   6         74.31         79.28         2.88 o                         
   9  -6   6          6.98          4.63         0.97 o                         
  -8  -5   6          0.03         -0.25         2.80 o                         
  -7  -5   6          4.22          3.47         1.34 o                         
  -6  -5   6         10.26          8.25         1.23 o                         
  -5  -5   6         93.73         85.28         4.46 o                         
  -4  -5   6         87.21         77.81         2.47 o                         
  -3  -5   6         10.80         11.10         0.86 o                         
  -2  -5   6        182.12        199.99         5.22 o                         
  -1  -5   6        468.19        478.94        13.58 o                         
   0  -5   6        180.25        184.73         3.59 o                         
   1  -5   6          6.82          8.36         0.47 o                         
   2  -5   6         53.83         49.08         1.08 o                         
   3  -5   6        220.57        220.73         3.70 o                         
   4  -5   6        230.07        224.22         4.54 o                         
   5  -5   6          1.11          1.71         0.59 o                         
   6  -5   6        101.82         90.54         2.08 o                         
   7  -5   6          7.51          9.38         0.83 o                         
   8  -5   6          0.18         -0.24         0.59 o                         
   9  -5   6          3.69          4.96         1.16 o                         
  -8  -4   6         14.76         11.21         3.57 o                         
  -7  -4   6         15.18         18.24         2.42 o                         
  -6  -4   6        136.96        145.85         5.09 o                         
  -5  -4   6         84.33         76.82         2.83 o                         
  -4  -4   6         23.32         21.50         1.19 o                         
  -3  -4   6          1.63         -0.17         0.44 o                         
  -2  -4   6        191.05        211.57         5.48 o                         
  -1  -4   6         64.51         52.31         1.91 o                         
   0  -4   6        880.07        925.20        14.72 o                         
   1  -4   6       3190.61       2961.53       255.84 o                         
   2  -4   6          0.12          0.25         0.23 o                         
   3  -4   6        152.70        165.35         3.01 o                         
   4  -4   6          7.17          6.59         0.56 o                         
   5  -4   6         35.72         31.44         1.23 o                         
   6  -4   6          3.40          3.10         0.56 o                         
   7  -4   6         76.79         73.15         1.89 o                         
   8  -4   6         10.04          9.56         0.92 o                         
  -8  -3   6          9.02          4.08         2.29 o                         
  -7  -3   6         13.57          8.41         2.29 o                         
  -6  -3   6         33.25         36.14         1.91 o                         
  -5  -3   6          0.25          1.18         0.56 o                         
  -4  -3   6          5.74          3.98         0.88 o                         
  -3  -3   6         17.42         24.39         1.10 o                         
  -2  -3   6        166.43        185.04         4.78 o                         
  -1  -3   6        149.40        170.56         5.10 o                         
   0  -3   6          1.93          7.85         0.34 o                         
   1  -3   6       1493.80       1552.68        30.13 o                         
   2  -3   6       1070.35       1084.33        17.33 o                         
   3  -3   6        149.93        137.63         2.56 o                         
   4  -3   6         64.07         56.30         1.18 o                         
   5  -3   6          0.40          0.06         0.41 o                         
   6  -3   6         20.44         30.59         1.22 o                         
   7  -3   6         16.92         16.70         1.24 o                         
   8  -3   6          0.41          0.18         0.58 o                         
  -8  -2   6         20.89         17.84         3.57 o                         
  -7  -2   6         45.53         45.34         2.97 o                         
  -6  -2   6        298.56        302.98        10.57 o                         
  -5  -2   6        306.95        290.46         9.74 o                         
  -4  -2   6          8.33         10.06         0.76 o                         
  -3  -2   6         25.05         27.20         1.47 o                         
  -2  -2   6        715.48        812.94        17.44 o                         
  -1  -2   6          1.68          2.71         0.30 o                         
   0  -2   6        978.90       1048.97        15.77 o                         
   1  -2   6         14.66         15.81         0.54 o                         
   2  -2   6         55.43         55.32         1.11 o                         
   3  -2   6          6.91          7.48         0.46 o                         
   4  -2   6         42.09         43.96         1.07 o                         
   5  -2   6         22.01         23.98         0.92 o                         
   6  -2   6          0.87          0.89         0.56 o                         
   7  -2   6         58.01         53.01         1.74 o                         
   8  -2   6         10.56          8.40         0.90 o                         
  -9  -1   6         11.13         13.25         3.31 o                         
  -8  -1   6          3.22          4.24         1.53 o                         
  -7  -1   6          0.61          0.18         1.22 o                         
  -6  -1   6         49.48         48.77         1.97 o                         
  -5  -1   6        209.29        222.59         5.33 o                         
  -4  -1   6        154.26        169.35         4.71 o                         
  -3  -1   6         15.14         27.81         1.14 o                         
  -2  -1   6        281.35        310.51         6.22 o                         
  -1  -1   6        727.84        812.51        13.68 o                         
   0  -1   6        295.35        321.70         4.97 o                         
   1  -1   6         14.50         12.32         0.49 o                         
   2  -1   6          0.12          0.53         0.21 o                         
   3  -1   6        203.80        203.69         3.60 o                         
   4  -1   6         18.58         19.96         0.76 o                         
   5  -1   6         37.40         33.58         1.02 o                         
   6  -1   6          9.82          9.03         0.68 o                         
   7  -1   6         13.73         12.50         1.13 o                         
   8  -1   6         19.70         20.16         1.76 o                         
  -9   0   6          3.92          2.55         2.29 o                         
  -8   0   6          7.84          6.53         1.41 o                         
  -7   0   6          9.27          7.88         1.08 o                         
  -6   0   6          5.12          6.55         1.11 o                         
  -5   0   6        276.68        295.41         6.79 o                         
  -4   0   6          1.64          1.91         0.40 o                         
  -3   0   6         14.58         17.02         0.71 o                         
  -2   0   6         86.50         91.38         1.55 o                         
  -1   0   6        115.20        129.58         2.01 o                         
   0   0   6          0.69          0.25         0.20 o                         
   1   0   6        670.69        659.06         9.55 o                         
   2   0   6         11.80         13.83         0.51 o                         
   3   0   6         21.54         27.20         0.75 o                         
   4   0   6        348.68        356.93         6.00 o                         
   5   0   6         21.04         18.46         0.86 o                         
   6   0   6         63.64         62.46         1.61 o                         
   7   0   6         21.16         21.24         1.30 o                         
   8   0   6         10.57          9.11         1.23 o                         
  -9   1   6          4.05          6.16         1.31 o                         
  -8   1   6         78.40         80.54         4.19 o                         
  -7   1   6          2.43          1.66         0.90 o                         
  -6   1   6        131.29        137.03         3.59 o                         
  -5   1   6        537.26        535.59        10.76 o                         
  -4   1   6        137.70        134.55         2.43 o                         
  -3   1   6         35.92         35.50         0.74 o                         
  -2   1   6          0.30          2.09         0.27 o                         
  -1   1   6        132.57        145.41         2.35 o                         
   0   1   6        117.26        122.39         2.03 o                         
   1   1   6          3.97          5.60         0.34 o                         
   2   1   6         61.58         54.93         1.12 o                         
   3   1   6         23.49         25.49         0.77 o                         
   4   1   6          0.00          0.56         0.37 o                         
   5   1   6          3.64          3.28         0.54 o                         
   6   1   6         27.43         26.15         1.04 o                         
   7   1   6          0.00         -0.28         0.52 o                         
   8   1   6          0.48         -0.44         0.63 o                         
  -9   2   6          0.02         -0.35         0.82 o                         
  -8   2   6          9.37          8.87         1.31 o                         
  -7   2   6         68.87         64.74         2.91 o                         
  -6   2   6        232.81        229.03         4.05 o                         
  -5   2   6       1499.72       1502.99        22.69 o                         
  -4   2   6        285.52        273.05         4.15 o                         
  -3   2   6         40.68         39.15         0.88 o                         
  -2   2   6         43.00         43.25         0.92 o                         
  -1   2   6       1459.24       1499.62        22.50 o                         
   0   2   6        708.28        728.82        11.65 o                         
   1   2   6          0.50          0.62         0.27 o                         
   2   2   6         20.34         21.39         0.67 o                         
   3   2   6          4.11          5.45         0.48 o                         
   4   2   6          3.50          4.10         0.49 o                         
   5   2   6         13.43         14.51         0.75 o                         
   6   2   6          5.52          6.09         0.64 o                         
   7   2   6          0.02         -0.38         0.50 o                         
   8   2   6          2.88          0.24         1.52 o                         
  -9   3   6          1.51          1.80         0.80 o                         
  -8   3   6          2.97          2.44         0.70 o                         
  -7   3   6          1.83          1.91         0.53 o                         
  -6   3   6         97.26         94.86         2.15 o                         
  -5   3   6        173.72        176.97         2.90 o                         
  -4   3   6         13.93         17.28         0.70 o                         
  -3   3   6        123.24        143.36         2.59 o                         
  -2   3   6        147.33        147.78         2.46 o                         
  -1   3   6       2251.85       2427.90        43.41 o                         
   0   3   6        255.06        259.23         4.34 o                         
   1   3   6          0.43          2.80         0.34 o                         
   2   3   6          7.96          5.97         0.46 o                         
   3   3   6        110.79        134.54         2.37 o                         
   4   3   6        146.23        154.12         3.08 o                         
   5   3   6         54.61         57.04         1.73 o                         
   6   3   6          3.98          4.01         0.68 o                         
   7   3   6         32.81         34.13         2.02 o                         
  -9   4   6         21.74         23.21         3.42 o                         
  -8   4   6          0.99          0.84         0.48 o                         
  -7   4   6         62.05         63.00         1.70 o                         
  -6   4   6          4.05          3.95         0.56 o                         
  -5   4   6         48.94         40.95         1.06 o                         
  -4   4   6         44.40         41.42         1.03 o                         
  -3   4   6          0.55          0.49         0.31 o                         
  -2   4   6         58.20         51.62         1.10 o                         
  -1   4   6        184.43        175.21         2.91 o                         
   0   4   6        969.05       1069.63        17.04 o                         
   1   4   6          7.52          9.22         0.50 o                         
   2   4   6          0.47          2.58         0.40 o                         
   3   4   6         58.37         57.30         1.27 o                         
   4   4   6          7.94          9.45         0.71 o                         
   5   4   6          0.00         -0.50         0.50 o                         
   6   4   6         10.57         10.90         0.87 o                         
   7   4   6          1.62          1.33         0.65 o                         
  -9   5   6         18.15         19.50         2.08 o                         
  -8   5   6         44.54         47.84         2.15 o                         
  -7   5   6         19.27         24.39         1.21 o                         
  -6   5   6          9.41         10.17         0.69 o                         
  -5   5   6          9.86         11.72         0.69 o                         
  -4   5   6         35.35         44.29         1.04 o                         
  -3   5   6        102.76        106.35         1.87 o                         
  -2   5   6          5.38          5.61         0.50 o                         
  -1   5   6         89.13         85.03         1.71 o                         
   0   5   6          0.66          1.59         0.42 o                         
   1   5   6         79.25         82.98         1.60 o                         
   2   5   6         91.72         94.01         1.79 o                         
   3   5   6         26.25         28.88         0.96 o                         
   4   5   6          6.14          6.63         0.62 o                         
   5   5   6         29.13         27.43         1.39 o                         
   6   5   6          1.01          1.29         0.54 o                         
   7   5   6          8.60          7.19         1.24 o                         
  -9   6   6          0.80          2.36         0.65 o                         
  -8   6   6          0.11          0.73         0.59 o                         
  -7   6   6         29.37         29.37         1.13 o                         
  -6   6   6          0.57          0.86         0.46 o                         
  -5   6   6         23.35         25.83         1.15 o                         
  -4   6   6         63.32         59.86         1.40 o                         
  -3   6   6          0.22         -0.33         0.37 o                         
  -2   6   6          7.05          9.12         0.57 o                         
  -1   6   6         39.25         40.04         1.09 o                         
   1   6   6        169.63        170.01         2.92 o                         
   2   6   6         26.76         28.42         0.89 o                         
   3   6   6         21.23         27.55         1.01 o                         
   4   6   6         24.90         28.33         1.07 o                         
   5   6   6          0.01         -0.04         0.46 o                         
   6   6   6         21.90         19.06         1.33 o                         
  -9   7   6          0.11          1.55         0.88 o                         
  -8   7   6          4.58          4.45         0.60 o                         
  -7   7   6          2.95          4.59         0.66 o                         
  -6   7   6          7.08          5.45         0.64 o                         
  -5   7   6         35.99         45.69         1.42 o                         
  -4   7   6          0.08          0.30         0.48 o                         
  -3   7   6          0.23         -0.40         0.40 o                         
  -2   7   6         20.98         21.17         0.94 o                         
  -1   7   6         47.34         47.23         1.37 o                         
   0   7   6         22.85         20.58         0.88 o                         
   1   7   6         11.45         10.61         0.66 o                         
   2   7   6         21.54         25.10         1.03 o                         
   3   7   6         73.68         84.86         2.59 o                         
   4   7   6        111.45        120.60         2.57 o                         
   5   7   6          0.55          1.40         0.51 o                         
   6   7   6          1.16          2.26         1.16 o                         
  -8   8   6          6.90          8.76         0.92 o                         
  -7   8   6          3.31          2.57         0.62 o                         
  -6   8   6         24.21         22.60         1.55 o                         
  -5   8   6         33.47         33.54         1.24 o                         
  -4   8   6          1.71          0.80         0.49 o                         
  -3   8   6         29.42         29.85         1.09 o                         
  -2   8   6         14.03         13.52         0.82 o                         
  -1   8   6          2.99          0.48         0.51 o                         
   0   8   6          6.56          6.86         0.63 o                         
   1   8   6         67.07         73.91         1.74 o                         
   2   8   6         14.16         16.09         0.80 o                         
   3   8   6         15.16         13.90         0.79 o                         
   4   8   6         66.56         68.80         2.28 o                         
   5   8   6          3.49          3.52         0.78 o                         
  -8   9   6          5.12          5.61         0.71 o                         
  -7   9   6         21.91         19.36         1.65 o                         
  -6   9   6         15.11         13.28         0.92 o                         
  -5   9   6        117.62        123.92         2.48 o                         
  -4   9   6          7.47          7.30         1.05 o                         
  -3   9   6         93.16         85.02         1.92 o                         
  -2   9   6          2.35          0.80         0.55 o                         
  -1   9   6          0.27         -0.50         0.50 o                         
   0   9   6          7.97          9.44         0.76 o                         
   1   9   6          3.00          2.16         0.55 o                         
   2   9   6         10.77         10.11         0.72 o                         
   3   9   6          7.25          5.53         0.69 o                         
   4   9   6         12.20         12.55         0.97 o                         
   5   9   6          3.98          3.56         1.17 o                         
  -8  10   6          0.61          1.40         0.81 o                         
  -7  10   6          1.03          1.76         0.73 o                         
  -6  10   6         52.76         54.05         1.60 o                         
  -5  10   6         33.97         36.54         1.58 o                         
  -4  10   6          0.03         -0.16         0.58 o                         
  -3  10   6          0.06          0.63         0.59 o                         
  -2  10   6          1.91          1.87         0.66 o                         
  -1  10   6          0.06          0.43         0.57 o                         
   0  10   6         14.61         12.54         0.79 o                         
   1  10   6          3.95          3.18         0.61 o                         
   2  10   6         18.16         19.91         1.39 o                         
   3  10   6          6.72          7.97         0.87 o                         
   4  10   6          5.53          5.57         0.99 o                         
  -7  11   6         31.76         25.50         1.90 o                         
  -6  11   6        130.16        145.62         4.82 o                         
  -5  11   6          8.91         10.85         1.02 o                         
  -4  11   6          8.42          8.63         0.84 o                         
  -3  11   6          1.56          1.68         0.66 o                         
  -2  11   6         32.07         28.06         1.69 o                         
  -1  11   6          0.67         -0.02         0.52 o                         
   0  11   6         36.52         39.52         1.69 o                         
   1  11   6          6.30          3.55         0.73 o                         
   2  11   6          0.03          0.06         0.50 o                         
   3  11   6          3.51          3.66         0.83 o                         
  -7  12   6         54.69         55.93         2.52 o                         
  -6  12   6         30.47         28.57         1.78 o                         
  -5  12   6         59.13         63.11         2.95 o                         
  -4  12   6         16.69         19.26         1.34 o                         
  -3  12   6          3.76          4.10         0.96 o                         
  -2  12   6          2.42          1.85         0.79 o                         
  -1  12   6          1.64          1.11         0.59 o                         
   0  12   6          1.75          0.76         0.59 o                         
   1  12   6          7.56          7.52         0.86 o                         
   2  12   6          8.79          9.35         0.83 o                         
  -6  13   6         14.96         19.46         1.57 o                         
  -5  13   6          0.83          1.12         0.85 o                         
  -4  13   6          4.90          5.63         0.95 o                         
  -3  13   6          1.17          2.65         0.89 o                         
  -2  13   6          0.95          1.28         0.86 o                         
  -1  13   6         19.11         17.72         1.08 o                         
   0  13   6          0.41          1.79         1.01 o                         
   1  13   6         16.70         17.25         1.28 o                         
  -5  14   6          0.94          2.80         0.90 o                         
  -4  14   6         16.23         14.78         1.67 o                         
  -3  14   6         11.01         11.01         1.10 o                         
  -2  14   6         42.77         40.96         2.76 o                         
  -1  14   6          0.41          2.66         0.85 o                         
   0  14   6          6.09          5.54         0.94 o                         
   0 -16   7          1.07          2.19         1.07 o                         
   1 -16   7          0.06          0.79         0.90 o                         
   2 -16   7          0.00         -0.69         0.69 o                         
   3 -16   7         10.94         10.35         1.12 o                         
   4 -16   7          4.03          4.25         0.63 o                         
   5 -16   7         18.22         27.25         2.87 o                         
  -2 -15   7          0.03          1.15         1.26 o                         
  -1 -15   7         27.66         37.81         2.61 o                         
   0 -15   7          0.03          1.68         0.97 o                         
   1 -15   7         34.70         38.21         2.01 o                         
   2 -15   7         15.07         16.53         1.45 o                         
   3 -15   7          6.69          6.06         0.88 o                         
   4 -15   7          1.85          1.39         0.55 o                         
   5 -15   7          6.22          5.95         0.92 o                         
   6 -15   7          3.46          2.41         0.82 o                         
  -3 -14   7          2.28          2.70         1.34 o                         
  -2 -14   7          7.49          7.13         2.42 o                         
  -1 -14   7          0.03          1.61         1.04 o                         
   0 -14   7         10.12         10.92         1.37 o                         
   1 -14   7          1.69          1.15         0.76 o                         
   2 -14   7         33.59         39.00         1.55 o                         
   3 -14   7          3.76          3.52         0.82 o                         
   4 -14   7         18.11         18.18         1.31 o                         
   5 -14   7         23.01         28.00         1.49 o                         
   6 -14   7          3.30          3.07         1.02 o                         
  -4 -13   7         18.19         16.79         2.25 o                         
  -3 -13   7         13.34         14.55         2.14 o                         
  -2 -13   7          0.96          2.88         0.97 o                         
  -1 -13   7          7.67          8.15         2.29 o                         
   0 -13   7          0.99          1.43         0.82 o                         
   1 -13   7         74.89         75.77         2.38 o                         
   2 -13   7          0.00         -0.36         0.43 o                         
   3 -13   7          6.52          9.84         0.78 o                         
   4 -13   7         16.28         21.63         1.54 o                         
   5 -13   7         91.70        107.31         2.97 o                         
   6 -13   7         60.94         64.63         2.27 o                         
   7 -13   7          0.34          0.66         0.83 o                         
  -4 -12   7          1.04          0.94         1.16 o                         
  -3 -12   7         20.40         25.16         3.29 o                         
  -2 -12   7          8.69          8.33         1.18 o                         
  -1 -12   7          0.53          0.76         1.27 o                         
   0 -12   7          7.51          8.06         1.12 o                         
   1 -12   7          4.64          4.44         0.54 o                         
   2 -12   7         69.73         69.56         1.60 o                         
   3 -12   7          0.86          1.58         0.51 o                         
   4 -12   7         82.48         88.64         2.11 o                         
   5 -12   7          3.99          5.64         0.76 o                         
   6 -12   7         35.14         39.73         2.06 o                         
   7 -12   7          1.42          1.38         0.76 o                         
  -5 -11   7          0.33         -0.41         1.07 o                         
  -4 -11   7         26.78         34.10         1.80 o                         
  -3 -11   7         16.11         15.99         1.60 o                         
  -2 -11   7         24.51         22.93         1.75 o                         
  -1 -11   7          2.28          1.78         1.53 o                         
   0 -11   7         10.18          9.26         1.66 o                         
   1 -11   7          0.83          0.49         0.40 o                         
   2 -11   7          2.02         -0.29         0.38 o                         
   3 -11   7          0.00          0.21         0.43 o                         
   4 -11   7          8.76          8.55         0.74 o                         
   5 -11   7          6.65          5.03         0.72 o                         
   6 -11   7         73.71         79.53         2.15 o                         
   7 -11   7          0.01         -0.69         0.69 o                         
   8 -11   7         37.53         40.74         2.69 o                         
  -6 -10   7          1.62         -1.27         2.29 o                         
  -5 -10   7          1.18          0.49         0.77 o                         
  -4 -10   7         12.44         14.21         1.46 o                         
  -3 -10   7         11.55         13.15         1.33 o                         
  -2 -10   7          1.90          1.50         1.15 o                         
  -1 -10   7         55.90         60.14         4.33 o                         
   0 -10   7         31.33         32.95         1.75 o                         
   1 -10   7        177.16        137.80         2.94 o                         
   2 -10   7         14.64          8.27         0.70 o                         
   3 -10   7        432.79        359.54         7.43 o                         
   4 -10   7        106.91         96.67         2.32 o                         
   5 -10   7         28.22         28.19         1.28 o                         
   6 -10   7          2.10          2.47         0.65 o                         
   7 -10   7         38.73         42.06         1.59 o                         
   8 -10   7         16.08         14.61         1.45 o                         
  -6  -9   7          9.23         11.96         1.86 o                         
  -5  -9   7          0.30         -0.73         0.73 o                         
  -4  -9   7          6.85         10.07         1.47 o                         
  -3  -9   7          0.38          1.08         0.64 o                         
  -2  -9   7         29.69         30.98         1.95 o                         
  -1  -9   7        254.77        245.83         9.28 o                         
   0  -9   7        416.69        412.45        10.41 o                         
   1  -9   7          0.03         -0.20         0.30 o                         
   2  -9   7         65.27         56.28         1.39 o                         
   3  -9   7         15.49         18.73         0.92 o                         
   4  -9   7          0.18          0.84         0.49 o                         
   5  -9   7          0.03         -0.35         0.46 o                         
   6  -9   7        100.62         99.49         2.27 o                         
   7  -9   7          2.51          1.65         0.63 o                         
   8  -9   7          3.76          2.88         0.96 o                         
  -6  -8   7          4.55          4.93         1.25 o                         
  -5  -8   7         16.38         18.39         1.47 o                         
  -4  -8   7        241.53        252.55         9.46 o                         
  -3  -8   7         11.96         11.77         1.01 o                         
  -2  -8   7          0.05          1.42         0.58 o                         
  -1  -8   7        128.63        137.86         5.59 o                         
   0  -8   7        373.61        353.08         9.10 o                         
   1  -8   7         27.08         24.88         0.81 o                         
   2  -8   7          0.64          0.00         0.31 o                         
   3  -8   7         77.70         77.66         1.89 o                         
   4  -8   7          0.45          0.05         0.39 o                         
   5  -8   7          2.12          1.37         0.48 o                         
   6  -8   7          5.75          4.25         0.62 o                         
   7  -8   7          7.98         11.33         1.02 o                         
   8  -8   7         40.00         38.84         1.98 o                         
  -7  -7   7          0.72          2.10         1.52 o                         
  -6  -7   7          3.51          3.13         1.12 o                         
  -5  -7   7          0.49          0.57         0.64 o                         
  -4  -7   7         20.64         22.66         1.37 o                         
  -3  -7   7          7.49          6.27         0.82 o                         
  -2  -7   7        821.52        810.49        19.65 o                         
  -1  -7   7        131.15        129.50         3.81 o                         
   0  -7   7         91.19         93.63         2.34 o                         
   1  -7   7         40.79         42.25         0.90 o                         
   2  -7   7          5.69          6.69         0.47 o                         
   3  -7   7         60.92         65.03         1.39 o                         
   4  -7   7         59.83         56.31         1.31 o                         
   5  -7   7         33.20         33.39         1.16 o                         
   6  -7   7          7.99          7.44         0.68 o                         
   7  -7   7         29.09         29.60         1.50 o                         
   8  -7   7          5.70          4.68         0.82 o                         
  -7  -6   7          3.43          6.03         1.52 o                         
  -6  -6   7         45.76         52.12         2.94 o                         
  -5  -6   7          3.05          1.87         0.68 o                         
  -4  -6   7        168.75        161.17         4.49 o                         
  -3  -6   7          0.00         -0.07         0.51 o                         
  -2  -6   7         60.76         65.28         1.90 o                         
  -1  -6   7         14.72         15.47         1.22 o                         
   0  -6   7         15.35         14.41         0.67 o                         
   1  -6   7         94.77         92.13         2.03 o                         
   2  -6   7         94.73         97.20         2.07 o                         
   3  -6   7         25.14         25.53         0.96 o                         
   4  -6   7         86.47         87.51         2.07 o                         
   5  -6   7         91.79         93.13         2.04 o                         
   6  -6   7         52.84         53.41         1.66 o                         
   7  -6   7         17.88         19.44         1.14 o                         
   8  -6   7          0.08         -0.25         0.69 o                         
  -8  -5   7          2.60          0.76         1.78 o                         
  -7  -5   7         31.08         32.21         3.52 o                         
  -6  -5   7         52.10         60.58         2.87 o                         
  -5  -5   7          4.95          4.34         0.73 o                         
  -4  -5   7          2.04          2.68         0.66 o                         
  -3  -5   7          8.17         11.85         0.82 o                         
  -2  -5   7        131.92        126.84         3.53 o                         
  -1  -5   7         35.41         41.65         1.75 o                         
   0  -5   7        567.87        604.93        10.33 o                         
   1  -5   7         16.93         21.33         0.69 o                         
   2  -5   7          3.23          5.04         0.41 o                         
   3  -5   7        242.24        252.25         4.18 o                         
   4  -5   7        430.07        434.70         7.34 o                         
   5  -5   7        220.38        222.08         4.26 o                         
   6  -5   7        196.91        187.04         3.84 o                         
   7  -5   7          3.41          2.64         0.66 o                         
   8  -5   7          0.14         -0.68         0.74 o                         
  -8  -4   7          2.16         -0.76         3.57 o                         
  -7  -4   7          3.45          4.71         1.52 o                         
  -6  -4   7         16.69         17.25         1.57 o                         
  -5  -4   7         43.84         47.06         1.88 o                         
  -4  -4   7         69.99         69.72         2.32 o                         
  -3  -4   7          6.81          3.36         0.73 o                         
  -2  -4   7        113.74        114.30         3.19 o                         
  -1  -4   7        219.87        222.98         5.67 o                         
   0  -4   7        123.37        133.08         2.21 o                         
   1  -4   7         57.01         58.29         1.28 o                         
   2  -4   7        120.75        125.35         2.21 o                         
   3  -4   7        504.61        495.52         8.21 o                         
   4  -4   7        510.15        518.36         8.61 o                         
   5  -4   7        337.43        332.80         6.12 o                         
   6  -4   7          5.27          5.10         0.69 o                         
   7  -4   7          6.17          5.17         0.75 o                         
   8  -4   7          5.37          4.62         0.87 o                         
  -8  -3   7         15.26         14.02         3.31 o                         
  -7  -3   7          6.57         10.63         4.59 o                         
  -6  -3   7         10.25         10.97         1.31 o                         
  -5  -3   7         45.98         44.83         2.30 o                         
  -4  -3   7          2.47          1.14         0.58 o                         
  -3  -3   7        260.98        280.59         7.16 o                         
  -2  -3   7        261.44        279.83         6.31 o                         
  -1  -3   7         17.26         24.51         0.79 o                         
   0  -3   7         26.88         30.81         0.69 o                         
   1  -3   7         37.56         42.22         0.92 o                         
   2  -3   7        403.64        421.42         6.98 o                         
   3  -3   7         60.56         63.09         1.40 o                         
   4  -3   7          0.12          0.48         0.33 o                         
   5  -3   7        147.57        149.59         2.75 o                         
   6  -3   7          0.00         -0.22         0.50 o                         
   7  -3   7          1.35          0.96         0.64 o                         
   8  -3   7          6.37          3.68         0.80 o                         
  -8  -2   7         13.57         14.78         3.31 o                         
  -7  -2   7          3.61          3.31         2.04 o                         
  -6  -2   7         14.75         14.02         1.98 o                         
  -5  -2   7          4.02          5.32         0.90 o                         
  -4  -2   7          3.55          3.84         0.64 o                         
  -3  -2   7          6.24          6.53         0.86 o                         
  -2  -2   7        791.02        924.48        16.70 o                         
  -1  -2   7          5.52          7.38         0.34 o                         
   0  -2   7         52.14         58.16         1.06 o                         
   1  -2   7        846.06        883.48        13.39 o                         
   2  -2   7         34.09         35.21         0.89 o                         
   3  -2   7        145.97        159.10         2.74 o                         
   4  -2   7        147.15        143.14         2.59 o                         
   5  -2   7          0.32         -0.12         0.43 o                         
   6  -2   7          5.54          4.89         0.69 o                         
   7  -2   7          9.47          9.43         0.90 o                         
   8  -2   7          0.30         -0.60         0.60 o                         
  -8  -1   7          4.46          2.55         2.04 o                         
  -7  -1   7         24.89         25.65         2.15 o                         
  -6  -1   7         72.66         83.70         3.70 o                         
  -5  -1   7        284.34        299.96         7.80 o                         
  -4  -1   7          3.96          3.85         0.82 o                         
  -3  -1   7         37.64         28.40         1.00 o                         
  -2  -1   7         97.59         95.96         1.85 o                         
  -1  -1   7         15.40         15.21         0.45 o                         
   0  -1   7          6.96          8.86         0.39 o                         
   1  -1   7        142.80        153.28         2.56 o                         
   2  -1   7        262.06        255.76         4.10 o                         
   3  -1   7        256.14        268.95         4.37 o                         
   4  -1   7         31.05         28.13         0.96 o                         
   5  -1   7          2.48          2.96         0.52 o                         
   6  -1   7         28.14         30.08         1.13 o                         
   7  -1   7         21.53         22.62         1.30 o                         
   8  -1   7          6.75          6.83         1.23 o                         
  -8   0   7          2.33          2.28         1.41 o                         
  -7   0   7          0.31          1.10         1.04 o                         
  -6   0   7         25.88         27.48         1.29 o                         
  -5   0   7         44.41         48.38         1.61 o                         
  -4   0   7          1.15          0.99         0.54 o                         
  -3   0   7          0.75          2.64         0.33 o                         
  -2   0   7        481.67        546.46         7.95 o                         
  -1   0   7         40.14         44.52         0.82 o                         
   0   0   7         30.51         26.69         0.65 o                         
   1   0   7        110.84        107.97         1.88 o                         
   2   0   7          4.17          3.95         0.36 o                         
   3   0   7         45.43         43.28         1.02 o                         
   4   0   7          3.57          3.87         0.48 o                         
   5   0   7         80.28         80.32         2.04 o                         
   6   0   7          4.39          5.13         0.62 o                         
   7   0   7          4.43          2.90         0.75 o                         
   8   0   7         31.49         25.68         2.37 o                         
  -9   1   7          8.67         12.66         2.14 o                         
  -8   1   7         26.39         26.49         3.12 o                         
  -7   1   7         11.68         14.85         1.54 o                         
  -6   1   7        158.40        157.97         4.04 o                         
  -5   1   7        128.97        124.30         3.24 o                         
  -4   1   7         22.20         22.73         0.72 o                         
  -3   1   7        449.70        467.17         6.86 o                         
  -2   1   7         75.29         89.41         1.60 o                         
  -1   1   7        532.93        554.48         8.48 o                         
   0   1   7          2.57          2.40         0.34 o                         
   1   1   7        177.55        179.94         2.81 o                         
   2   1   7        221.99        237.66         3.84 o                         
   3   1   7         26.97         27.21         0.83 o                         
   4   1   7         27.91         27.25         0.95 o                         
   5   1   7         15.88         15.42         0.88 o                         
   6   1   7         28.95         31.17         1.43 o                         
   7   1   7          0.44         -0.01         0.54 o                         
  -9   2   7          3.66          2.55         1.27 o                         
  -8   2   7          3.63          3.33         1.20 o                         
  -7   2   7         21.50         20.70         1.76 o                         
  -6   2   7         64.17         67.64         1.93 o                         
  -5   2   7         56.08         56.47         1.19 o                         
  -4   2   7         35.50         35.92         0.86 o                         
  -3   2   7         12.73         13.73         0.59 o                         
  -2   2   7        248.31        259.70         4.36 o                         
  -1   2   7         62.47         68.17         1.30 o                         
   0   2   7        114.99        107.06         1.97 o                         
   1   2   7        487.84        522.56         8.06 o                         
   2   2   7         92.99        104.31         2.00 o                         
   3   2   7        195.17        199.72         3.35 o                         
   4   2   7          6.90          7.51         0.61 o                         
   5   2   7         50.00         50.18         1.47 o                         
   6   2   7         78.29         89.29         3.03 o                         
   7   2   7          0.23          0.25         0.70 o                         
  -9   3   7          3.51          5.26         1.59 o                         
  -8   3   7          6.23          4.59         2.29 o                         
  -7   3   7          3.97          5.12         0.72 o                         
  -6   3   7         33.56         36.11         1.05 o                         
  -5   3   7        151.45        147.00         2.64 o                         
  -4   3   7         52.07         45.70         1.09 o                         
  -3   3   7         91.90         81.00         1.57 o                         
  -2   3   7        132.74        122.43         2.14 o                         
  -1   3   7        240.56        236.29         3.80 o                         
   0   3   7         87.99         99.20         1.76 o                         
   1   3   7        108.09        114.86         2.03 o                         
   2   3   7         35.28         32.40         0.88 o                         
   3   3   7         40.27         43.61         1.10 o                         
   4   3   7         19.47         18.83         0.87 o                         
   5   3   7          6.89          5.45         0.70 o                         
   6   3   7          5.17          4.47         0.75 o                         
   7   3   7          2.00          0.56         0.69 o                         
  -9   4   7         11.54         14.04         1.48 o                         
  -8   4   7         13.74         15.68         1.17 o                         
  -7   4   7         28.86         28.20         1.09 o                         
  -6   4   7          2.15          1.22         0.51 o                         
  -5   4   7          8.21          3.76         0.62 o                         
  -4   4   7         60.32         62.60         1.31 o                         
  -3   4   7         47.53         43.65         1.00 o                         
  -2   4   7        142.16        147.65         2.54 o                         
  -1   4   7         14.68         12.85         0.62 o                         
   0   4   7          4.30          4.37         0.48 o                         
   1   4   7        116.80        125.60         2.34 o                         
   2   4   7        136.94        139.97         2.46 o                         
   3   4   7          1.18          1.09         0.45 o                         
   4   4   7          2.37          2.66         0.55 o                         
   5   4   7         16.16         14.83         0.90 o                         
   6   4   7         37.86         41.33         1.73 o                         
   7   4   7         12.86         11.29         1.71 o                         
  -9   5   7          2.98          2.92         1.07 o                         
  -8   5   7         10.58         11.09         1.03 o                         
  -7   5   7          6.25          4.93         0.62 o                         
  -6   5   7          9.53          8.77         0.76 o                         
  -5   5   7         42.86         37.71         1.05 o                         
  -4   5   7        199.48        193.25         3.24 o                         
  -3   5   7         22.35         25.16         0.84 o                         
  -2   5   7         26.95         24.47         0.90 o                         
  -1   5   7          4.56          6.17         0.50 o                         
   0   5   7        107.93        107.93         2.10 o                         
   1   5   7        370.23        381.78         6.05 o                         
   2   5   7        226.62        232.59         3.88 o                         
   3   5   7          2.42          2.92         0.49 o                         
   4   5   7          0.07         -0.38         0.50 o                         
   5   5   7          8.26          8.04         0.75 o                         
   6   5   7          2.27          1.33         0.70 o                         
  -8   6   7          5.59          6.56         0.77 o                         
  -7   6   7          0.12         -0.51         0.51 o                         
  -6   6   7         68.99         68.05         1.59 o                         
  -5   6   7          0.00         -0.45         0.45 o                         
  -4   6   7         11.49         12.92         0.70 o                         
  -3   6   7         31.29         30.75         0.92 o                         
  -2   6   7         30.64         28.81         0.95 o                         
  -1   6   7          5.46          3.51         0.54 o                         
   0   6   7          4.87          5.31         0.58 o                         
   1   6   7        329.88        333.90         5.37 o                         
   2   6   7         16.77         19.02         0.89 o                         
   3   6   7         64.96         67.55         1.53 o                         
   4   6   7         61.32         64.29         1.72 o                         
   5   6   7          0.51          0.02         0.52 o                         
   6   6   7         10.60         11.93         1.08 o                         
  -8   7   7          2.86          1.77         0.60 o                         
  -7   7   7          6.00          7.97         0.81 o                         
  -6   7   7          5.02          4.10         0.61 o                         
  -5   7   7         37.49         33.21         1.15 o                         
  -4   7   7          0.65         -0.22         0.50 o                         
  -3   7   7         27.26         31.18         1.05 o                         
  -2   7   7        167.58        172.92         3.04 o                         
  -1   7   7          0.96         -0.30         0.47 o                         
   0   7   7          9.62         35.33         1.52 o                         
   1   7   7          3.41          3.17         0.56 o                         
   2   7   7         23.85         25.97         0.99 o                         
   3   7   7          0.75          1.30         0.52 o                         
   4   7   7         11.72         14.17         0.92 o                         
   5   7   7          0.00         -0.22         0.71 o                         
  -8   8   7          0.04         -0.02         0.54 o                         
  -7   8   7         16.62         16.43         1.26 o                         
  -6   8   7         11.68         11.46         0.82 o                         
  -5   8   7         18.36         20.06         0.97 o                         
  -4   8   7          2.28          1.61         0.53 o                         
  -3   8   7         25.61         22.46         1.00 o                         
  -2   8   7          0.04          0.04         0.49 o                         
  -1   8   7          1.28          1.39         0.54 o                         
   0   8   7         19.54         19.83         0.93 o                         
   1   8   7          6.07          4.31         0.65 o                         
   2   8   7          0.68          0.03         0.50 o                         
   3   8   7         19.13         19.53         1.07 o                         
   4   8   7          0.33          3.53         0.82 o                         
   5   8   7         10.44         11.29         1.00 o                         
  -8   9   7          1.10          2.88         0.69 o                         
  -7   9   7          4.78          3.14         0.66 o                         
  -6   9   7          2.25          2.10         0.72 o                         
  -5   9   7          0.14         -0.26         0.58 o                         
  -4   9   7          1.29          2.29         0.60 o                         
  -3   9   7          3.40          1.67         0.56 o                         
  -2   9   7          8.13          6.89         0.75 o                         
  -1   9   7          5.77          6.36         0.72 o                         
   0   9   7         15.59         17.21         0.92 o                         
   1   9   7         40.77         47.07         1.31 o                         
   2   9   7          0.06         -0.33         0.55 o                         
   3   9   7          0.66          0.78         0.64 o                         
   4   9   7          5.38          6.53         0.81 o                         
  -7  10   7         35.37         45.45         2.89 o                         
  -6  10   7         75.79         79.45         3.95 o                         
  -5  10   7          0.37         -0.20         0.65 o                         
  -4  10   7          1.90          2.75         0.63 o                         
  -3  10   7          0.52          1.07         0.58 o                         
  -2  10   7         36.25         35.66         1.37 o                         
  -1  10   7         18.19         16.66         0.93 o                         
   0  10   7         10.66          8.68         0.72 o                         
   1  10   7          7.98          7.47         0.78 o                         
   2  10   7          2.19          2.90         0.67 o                         
   3  10   7         25.52         25.18         1.42 o                         
  -7  11   7         29.89         24.01         2.57 o                         
  -6  11   7          0.07          1.77         0.79 o                         
  -5  11   7         58.55         64.76         2.82 o                         
  -4  11   7         22.12         20.69         1.64 o                         
  -3  11   7         22.35         17.96         1.05 o                         
  -2  11   7          0.02          1.13         0.67 o                         
  -1  11   7          0.40          0.35         0.56 o                         
   0  11   7          3.19          2.50         0.58 o                         
   1  11   7          1.02          2.25         0.64 o                         
   2  11   7          0.08         -0.66         0.95 o                         
   3  11   7          4.96          6.17         0.89 o                         
  -6  12   7         20.42         19.18         1.43 o                         
  -5  12   7          0.24         -0.03         0.73 o                         
  -4  12   7         17.68         18.19         1.11 o                         
  -3  12   7          5.12          3.98         0.79 o                         
  -2  12   7         11.75         10.08         0.95 o                         
  -1  12   7          4.75          5.06         0.74 o                         
   0  12   7          3.44          2.97         0.67 o                         
   1  12   7         13.86         13.40         1.31 o                         
   2  12   7          1.50          1.89         0.81 o                         
  -5  13   7          0.04          0.55         0.85 o                         
  -4  13   7          2.11          3.50         0.90 o                         
  -3  13   7         23.00         21.84         1.44 o                         
  -2  13   7          1.48          2.13         0.81 o                         
  -1  13   7          0.47          2.15         0.71 o                         
   0  13   7          0.16          0.55         0.70 o                         
  -4  14   7          5.25          5.68         0.98 o                         
  -3  14   7          8.90          9.01         1.15 o                         
  -2  14   7         26.73         22.05         1.29 o                         
   0 -16   8          7.79          7.46         2.68 o                         
   1 -16   8         26.71         26.85         2.70 o                         
   2 -16   8          0.34          0.29         0.88 o                         
   3 -16   8          1.67          1.99         0.65 o                         
   4 -16   8         17.38         20.68         1.89 o                         
  -1 -15   8         21.27         22.92         2.05 o                         
   0 -15   8         29.09         31.47         3.57 o                         
   1 -15   8          8.35          9.73         1.87 o                         
   2 -15   8          0.02          0.19         0.74 o                         
   3 -15   8         12.51         16.05         1.18 o                         
   4 -15   8          1.50          3.06         0.60 o                         
   5 -15   8          5.00          7.90         1.02 o                         
  -3 -14   8          6.83          5.41         1.66 o                         
  -2 -14   8          0.02          0.00         1.27 o                         
  -1 -14   8         49.20         51.20         2.64 o                         
   0 -14   8          2.04          4.38         1.07 o                         
   1 -14   8         22.80         23.53         1.65 o                         
   2 -14   8        116.17        128.56         6.88 o                         
   3 -14   8         16.61         17.36         1.43 o                         
   4 -14   8         15.95         18.61         1.22 o                         
   5 -14   8          3.16          2.06         0.68 o                         
   6 -14   8          0.22          0.26         0.67 o                         
  -3 -13   8          2.58          3.34         1.63 o                         
  -2 -13   8          1.85          2.90         1.28 o                         
  -1 -13   8         17.91         17.33         2.26 o                         
   0 -13   8         16.58         21.95         2.21 o                         
   1 -13   8         26.47         29.92         1.32 o                         
   2 -13   8         14.07         17.09         0.95 o                         
   3 -13   8          1.72          0.37         0.50 o                         
   4 -13   8          0.02         -0.02         0.54 o                         
   5 -13   8          3.63          0.90         0.68 o                         
   6 -13   8         14.14         15.16         1.67 o                         
   7 -13   8          5.48          3.77         0.99 o                         
  -4 -12   8          3.72          3.82         1.62 o                         
  -3 -12   8          8.47         11.38         2.98 o                         
  -2 -12   8         12.92         17.09         1.62 o                         
  -1 -12   8          6.11          4.04         2.17 o                         
   0 -12   8          0.54          0.68         0.74 o                         
   1 -12   8          2.07          2.33         0.59 o                         
   2 -12   8         17.54         16.55         0.83 o                         
   3 -12   8          0.53          0.07         0.44 o                         
   4 -12   8         20.82         24.02         1.18 o                         
   5 -12   8         54.31         59.71         1.86 o                         
   6 -12   8          1.19          1.09         0.69 o                         
   7 -12   8         20.71         21.21         1.68 o                         
  -5 -11   8          0.11         -1.13         1.36 o                         
  -4 -11   8         33.11         41.29         2.65 o                         
  -3 -11   8         63.25         66.08         2.40 o                         
  -2 -11   8          6.72          6.11         1.13 o                         
  -1 -11   8         16.59         16.82         1.98 o                         
   0 -11   8          0.33          1.19         0.74 o                         
   1 -11   8         11.07         11.16         0.72 o                         
   2 -11   8         36.57         35.62         1.19 o                         
   3 -11   8         67.21         58.09         1.67 o                         
   4 -11   8          3.93          3.94         0.62 o                         
   5 -11   8         19.83         20.62         1.20 o                         
   6 -11   8        101.37        117.47         2.63 o                         
   7 -11   8          0.05          0.24         0.73 o                         
  -5 -10   8          0.24         -0.14         0.84 o                         
  -4 -10   8          0.07          0.18         0.83 o                         
  -3 -10   8          0.02          0.25         0.74 o                         
  -2 -10   8         17.65         17.18         1.78 o                         
  -1 -10   8         77.48         75.68         5.35 o                         
   0 -10   8          0.76          0.52         0.51 o                         
   1 -10   8         36.14         28.61         0.85 o                         
   2 -10   8          8.04         10.71         0.82 o                         
   3 -10   8         36.65         33.50         1.18 o                         
   4 -10   8         15.03         14.10         0.88 o                         
   5 -10   8          2.05          2.00         0.58 o                         
   6 -10   8         22.97         28.74         1.52 o                         
   7 -10   8         30.84         36.04         2.43 o                         
   8 -10   8          9.64          8.92         1.10 o                         
  -6  -9   8          0.03          0.63         1.41 o                         
  -5  -9   8          0.46          0.79         0.81 o                         
  -4  -9   8          0.94          0.76         0.66 o                         
  -3  -9   8         40.84         42.10         1.75 o                         
  -2  -9   8         22.11         24.25         1.65 o                         
  -1  -9   8        155.84        153.29         6.31 o                         
   0  -9   8         26.28         27.54         1.34 o                         
   1  -9   8          3.05          3.74         0.45 o                         
   2  -9   8         29.11         27.34         0.96 o                         
   3  -9   8         55.66         46.97         1.27 o                         
   4  -9   8         13.04         12.17         0.89 o                         
   5  -9   8          0.23         -0.25         0.46 o                         
   6  -9   8         15.09         15.76         0.95 o                         
   7  -9   8         72.07         72.08         2.77 o                         
   8  -9   8         16.81         14.51         1.47 o                         
  -6  -8   8          5.32          3.12         1.79 o                         
  -5  -8   8          0.52          1.37         0.79 o                         
  -4  -8   8          2.14          2.80         0.88 o                         
  -3  -8   8          1.74          2.63         0.66 o                         
  -2  -8   8          5.47          5.32         0.92 o                         
  -1  -8   8       1425.36       1480.04        41.60 o                         
   0  -8   8        448.02        455.80         9.39 o                         
   1  -8   8        316.81        298.03         4.62 o                         
   2  -8   8         25.78         26.26         0.83 o                         
   3  -8   8         80.84         83.41         1.79 o                         
   4  -8   8          0.11         -0.22         0.35 o                         
   5  -8   8          6.51          7.31         0.68 o                         
   6  -8   8         15.03         14.00         0.90 o                         
   7  -8   8          0.18         -0.55         0.55 o                         
   8  -8   8          4.63          2.95         0.89 o                         
  -7  -7   8         14.49         18.90         3.61 o                         
  -6  -7   8          4.31          5.14         0.95 o                         
  -5  -7   8         19.99         18.58         1.39 o                         
  -4  -7   8         98.36         93.94         3.12 o                         
  -3  -7   8         15.41         17.54         1.23 o                         
  -2  -7   8        381.04        377.20         8.59 o                         
  -1  -7   8        485.86        506.89        12.77 o                         
   0  -7   8        964.12        948.42        22.90 o                         
   1  -7   8         94.47         77.80         1.70 o                         
   2  -7   8        336.04        323.86         5.84 o                         
   3  -7   8         32.01         30.68         1.09 o                         
   4  -7   8         13.18         13.00         0.78 o                         
   5  -7   8         29.11         31.51         1.08 o                         
   6  -7   8         21.77         25.73         1.16 o                         
   7  -7   8          0.51          1.07         0.83 o                         
   8  -7   8          9.48          9.12         1.07 o                         
  -7  -6   8         56.76         64.83         4.17 o                         
  -6  -6   8          1.06          0.57         0.75 o                         
  -5  -6   8          0.72          0.32         0.63 o                         
  -4  -6   8         57.90         49.11         1.90 o                         
  -3  -6   8         23.28         20.63         1.20 o                         
  -2  -6   8         40.68         41.94         1.62 o                         
  -1  -6   8         10.06         12.82         0.95 o                         
   0  -6   8         83.21         75.08         1.82 o                         
   1  -6   8          0.25          0.52         0.29 o                         
   2  -6   8         56.90         53.31         1.21 o                         
   3  -6   8         15.75         18.85         0.89 o                         
   4  -6   8         25.52         23.87         1.03 o                         
   5  -6   8         86.49         85.06         2.06 o                         
   6  -6   8          4.33          4.10         0.57 o                         
   7  -6   8         41.52         39.66         2.15 o                         
   8  -6   8         91.58         91.58         4.61 o                         
  -7  -5   8         31.85         35.82         3.21 o                         
  -6  -5   8         31.46         26.05         1.75 o                         
  -5  -5   8          0.19         -0.16         0.61 o                         
  -4  -5   8        233.26        228.31         5.49 o                         
  -3  -5   8          3.62          0.42         0.53 o                         
  -2  -5   8         43.32         38.11         1.30 o                         
  -1  -5   8          1.45          4.08         0.49 o                         
   0  -5   8        179.34        183.94         3.34 o                         
   1  -5   8         78.44         88.22         1.66 o                         
   2  -5   8         25.37         23.45         0.75 o                         
   3  -5   8        266.14        271.87         4.51 o                         
   4  -5   8        959.22        960.78        15.61 o                         
   5  -5   8         22.99         24.96         1.29 o                         
   6  -5   8         22.21         25.48         1.21 o                         
   7  -5   8          0.09         -0.55         0.57 o                         
   8  -5   8          7.12          5.48         1.05 o                         
  -7  -4   8          2.18          3.40         1.82 o                         
  -6  -4   8        139.54        141.18         6.18 o                         
  -5  -4   8         57.75         48.24         1.95 o                         
  -4  -4   8         19.29         14.38         1.58 o                         
  -3  -4   8          9.20         11.37         0.92 o                         
  -2  -4   8         48.50         46.17         1.62 o                         
  -1  -4   8          3.99          4.99         0.70 o                         
   0  -4   8         44.76         47.48         0.97 o                         
   1  -4   8         22.62         26.95         0.76 o                         
   2  -4   8         39.92         34.33         0.89 o                         
   3  -4   8          4.01          4.14         0.49 o                         
   4  -4   8          2.13          1.73         0.51 o                         
   5  -4   8        941.59        970.66        18.02 o                         
   6  -4   8        173.58        181.17         4.24 o                         
   7  -4   8          0.16         -0.33         0.67 o                         
   8  -4   8          5.92          3.75         1.33 o                         
  -7  -3   8          7.32          6.24         1.62 o                         
  -6  -3   8         11.87         12.62         1.31 o                         
  -5  -3   8         58.03         56.42         2.43 o                         
  -4  -3   8         40.54         36.30         1.51 o                         
  -3  -3   8        105.54        107.89         3.52 o                         
  -2  -3   8          5.32          5.13         0.59 o                         
  -1  -3   8        156.43        170.30         3.14 o                         
   0  -3   8         78.83         80.12         1.46 o                         
   1  -3   8         36.58         40.70         0.96 o                         
   2  -3   8          3.92          7.48         0.51 o                         
   3  -3   8        126.79        126.28         2.43 o                         
   4  -3   8        263.06        270.58         4.51 o                         
   5  -3   8         48.12         51.99         1.49 o                         
   6  -3   8         66.83         63.93         1.70 o                         
   7  -3   8          0.32         -0.19         0.71 o                         
   8  -3   8          0.52         -0.69         0.69 o                         
  -8  -2   8          0.07          0.00         1.78 o                         
  -7  -2   8         60.95         65.98         7.01 o                         
  -6  -2   8         54.58         53.74         3.33 o                         
  -5  -2   8          4.33          1.44         0.92 o                         
  -4  -2   8         18.02         18.17         1.42 o                         
  -3  -2   8         15.40         11.67         0.72 o                         
  -2  -2   8        308.25        330.22         6.69 o                         
  -1  -2   8         41.90         46.43         0.90 o                         
   0  -2   8        622.77        705.14        10.73 o                         
   1  -2   8         80.69         86.44         1.69 o                         
   2  -2   8        171.70        180.92         2.89 o                         
   3  -2   8         81.84         79.44         1.59 o                         
   4  -2   8          2.34          0.72         0.44 o                         
   5  -2   8          1.80          1.64         0.53 o                         
   6  -2   8          7.38          7.28         0.81 o                         
   7  -2   8          1.52         -0.14         0.71 o                         
   8  -2   8          6.11          1.69         0.95 o                         
  -8  -1   8         48.36         43.32         5.35 o                         
  -7  -1   8         41.87         29.05         3.82 o                         
  -6  -1   8        110.69        109.80         9.18 o                         
  -5  -1   8         11.73         13.11         1.31 o                         
  -4  -1   8         42.02         48.67         1.68 o                         
  -3  -1   8        128.11        130.76         3.18 o                         
  -2  -1   8        512.82        551.64         9.44 o                         
  -1  -1   8         38.33         46.59         0.97 o                         
   0  -1   8         23.77         20.94         0.70 o                         
   1  -1   8        314.34        318.54         5.30 o                         
   2  -1   8          3.11          2.17         0.36 o                         
   3  -1   8          8.18          8.62         0.52 o                         
   4  -1   8        110.36        110.83         2.13 o                         
   5  -1   8         11.37         11.24         0.77 o                         
   6  -1   8          5.74          5.71         0.74 o                         
   7  -1   8         41.94         43.84         2.62 o                         
   8  -1   8         12.22          9.95         1.36 o                         
  -8   0   8          0.48          0.76         1.78 o                         
  -7   0   8         14.73         12.25         1.93 o                         
  -6   0   8        275.36        285.09         7.98 o                         
  -5   0   8        126.00        138.38         4.69 o                         
  -4   0   8         23.15         22.98         1.04 o                         
  -3   0   8          0.05          0.76         0.32 o                         
  -2   0   8         53.30         53.28         1.08 o                         
  -1   0   8        107.32        118.62         2.03 o                         
   0   0   8        853.98        931.49        15.79 o                         
   1   0   8         33.33         30.22         0.84 o                         
   2   0   8          2.81          4.13         0.42 o                         
   3   0   8         40.28         37.88         0.94 o                         
   4   0   8          3.37          5.32         0.57 o                         
   5   0   8          0.05         -0.50         0.50 o                         
   6   0   8          0.41          0.38         0.55 o                         
   7   0   8          1.69          1.01         0.77 o                         
  -8   1   8          0.15          0.62         0.88 o                         
  -7   1   8         16.41         18.75         1.28 o                         
  -6   1   8          0.26          1.03         0.69 o                         
  -5   1   8         25.61         30.23         1.52 o                         
  -4   1   8          2.19          3.21         0.45 o                         
  -3   1   8        289.69        297.70         4.49 o                         
  -2   1   8         93.55         90.94         1.68 o                         
  -1   1   8          0.67          1.73         0.30 o                         
   0   1   8         57.30         57.65         1.21 o                         
   1   1   8         25.67         23.42         0.70 o                         
   2   1   8          0.01         -0.25         0.33 o                         
   3   1   8         29.81         30.54         0.91 o                         
   4   1   8         68.76         67.40         1.51 o                         
   5   1   8          3.85          3.57         0.58 o                         
   6   1   8          0.45         -0.07         0.59 o                         
   7   1   8         12.54         12.83         1.60 o                         
  -8   2   8          9.12          8.23         1.16 o                         
  -7   2   8          0.85          0.34         0.73 o                         
  -6   2   8         23.11         23.67         1.24 o                         
  -5   2   8          3.66          3.83         0.49 o                         
  -4   2   8         74.12         68.38         1.38 o                         
  -3   2   8         13.38         13.66         0.64 o                         
  -2   2   8        171.95        167.55         2.93 o                         
  -1   2   8          0.04          0.21         0.31 o                         
   0   2   8        100.21        106.33         1.99 o                         
   1   2   8          0.01          0.00         0.33 o                         
   2   2   8         73.59         76.86         1.62 o                         
   3   2   8         48.30         51.97         1.23 o                         
   4   2   8         53.22         55.82         1.44 o                         
   5   2   8         36.71         36.45         1.24 o                         
   6   2   8          7.71          7.14         0.78 o                         
   7   2   8          0.23         -0.67         0.67 o                         
  -8   3   8         11.77         12.10         1.54 o                         
  -7   3   8         18.16         17.95         1.15 o                         
  -6   3   8         52.18         53.25         1.28 o                         
  -5   3   8        370.42        357.89         5.76 o                         
  -4   3   8        406.20        402.42         7.45 o                         
  -3   3   8         36.53         33.37         1.31 o                         
  -2   3   8        112.84        125.39         2.33 o                         
  -1   3   8         21.41         24.36         0.75 o                         
   0   3   8          1.68          1.98         0.39 o                         
   1   3   8          2.33          2.17         0.40 o                         
   2   3   8          8.55         11.52         0.63 o                         
   3   3   8         10.75         12.27         0.72 o                         
   4   3   8         15.40         15.35         0.85 o                         
   5   3   8          2.71          1.28         0.66 o                         
   6   3   8         33.62         31.06         2.11 o                         
   7   3   8          0.68         -0.50         0.81 o                         
  -8   4   8          1.26          0.63         0.74 o                         
  -7   4   8          2.87          2.45         0.67 o                         
  -6   4   8         10.91         10.56         0.71 o                         
  -5   4   8        295.41        299.32         5.84 o                         
  -4   4   8         87.88        100.22         1.85 o                         
  -3   4   8          0.00         -0.47         0.47 o                         
  -2   4   8          4.22          6.36         0.54 o                         
  -1   4   8        735.91        747.47        11.45 o                         
   0   4   8        268.27        284.62         4.58 o                         
   1   4   8         72.18         68.75         1.45 o                         
   2   4   8         14.19         15.56         0.75 o                         
   3   4   8         29.01         31.67         1.01 o                         
   4   4   8         17.07         18.70         0.87 o                         
   5   4   8          0.94          0.60         0.65 o                         
   6   4   8          6.89          5.96         1.02 o                         
  -8   5   8          3.31          2.43         0.55 o                         
  -7   5   8         30.85         32.78         1.22 o                         
  -6   5   8          4.42          4.79         0.68 o                         
  -5   5   8          0.13         -0.38         0.47 o                         
  -4   5   8         14.66         20.83         0.89 o                         
  -3   5   8          0.10         -0.42         0.42 o                         
  -2   5   8        228.89        219.08         3.67 o                         
  -1   5   8        616.93        639.69         9.88 o                         
   0   5   8          2.21          4.53         0.57 o                         
   1   5   8        208.39        216.06         3.64 o                         
   2   5   8          6.96          8.72         0.63 o                         
   3   5   8         14.20         14.17         0.77 o                         
   4   5   8          4.74          3.04         0.63 o                         
   5   5   8         10.55          7.50         0.82 o                         
   6   5   8          4.69          4.68         0.91 o                         
  -8   6   8          0.20          1.55         0.51 o                         
  -7   6   8         29.84         37.76         1.63 o                         
  -6   6   8          1.89          0.89         0.55 o                         
  -5   6   8          0.84          0.51         0.51 o                         
  -4   6   8         19.06         20.80         0.94 o                         
  -3   6   8         23.33         23.45         1.05 o                         
  -2   6   8         18.15         20.01         0.89 o                         
  -1   6   8          0.16          0.08         0.45 o                         
   0   6   8         93.52         98.30         2.04 o                         
   1   6   8        107.63        112.70         2.28 o                         
   2   6   8        143.48        156.49         2.91 o                         
   3   6   8          0.21          0.99         0.50 o                         
   4   6   8          8.81         10.49         0.90 o                         
   5   6   8          0.00         -0.02         0.59 o                         
  -8   7   8         72.21         63.21         4.56 o                         
  -7   7   8         21.28         22.22         2.10 o                         
  -6   7   8          2.64          1.14         0.57 o                         
  -5   7   8          1.68          0.88         0.52 o                         
  -4   7   8          5.04          5.20         0.61 o                         
  -3   7   8          3.40          2.22         0.92 o                         
  -2   7   8         11.24          9.30         0.69 o                         
  -1   7   8         57.73         55.14         1.45 o                         
   0   7   8         41.69         40.40         1.26 o                         
   1   7   8          9.86         10.15         0.72 o                         
   2   7   8         45.32         44.70         1.34 o                         
   3   7   8         39.83         44.57         1.42 o                         
   4   7   8          2.24          3.50         0.68 o                         
   5   7   8          0.99          3.18         1.05 o                         
  -8   8   8          2.23          3.85         0.87 o                         
  -7   8   8          7.10          6.21         0.85 o                         
  -6   8   8          0.42         -0.36         0.59 o                         
  -5   8   8          0.23         -0.45         0.51 o                         
  -4   8   8          1.94          2.40         0.61 o                         
  -3   8   8          7.34          4.30         0.65 o                         
  -2   8   8          0.11          0.01         0.51 o                         
  -1   8   8          2.52          1.42         0.65 o                         
   0   8   8         18.90         21.67         1.45 o                         
   1   8   8         19.66         16.60         0.91 o                         
   2   8   8          8.86          9.42         0.73 o                         
   3   8   8         66.79         79.77         2.01 o                         
   4   8   8          9.85         10.49         0.96 o                         
  -7   9   8          0.16          1.83         0.73 o                         
  -6   9   8          1.59          2.89         0.76 o                         
  -5   9   8          2.88          1.36         0.64 o                         
  -4   9   8          0.93          0.39         0.56 o                         
  -3   9   8          2.55          3.09         0.68 o                         
  -2   9   8          3.78          3.72         0.64 o                         
  -1   9   8          0.04         -0.50         0.54 o                         
   0   9   8         23.14         24.26         1.01 o                         
   1   9   8          7.11          5.83         0.67 o                         
   2   9   8          8.31          6.30         0.69 o                         
   3   9   8         20.56         21.07         1.91 o                         
   4   9   8         14.44         13.87         1.17 o                         
  -7  10   8          0.02          1.69         0.68 o                         
  -6  10   8          1.89          2.52         0.72 o                         
  -5  10   8          1.82          1.27         0.71 o                         
  -4  10   8        130.81        141.13         5.14 o                         
  -3  10   8         50.66         50.99         1.64 o                         
  -2  10   8         14.92         14.95         1.00 o                         
  -1  10   8          1.59          1.00         0.62 o                         
   0  10   8          0.74         -0.09         0.59 o                         
   1  10   8          0.06          0.57         0.59 o                         
   2  10   8         12.64         13.66         1.06 o                         
   3  10   8          7.48         10.25         0.97 o                         
  -6  11   8         30.33         34.15         2.59 o                         
  -5  11   8          9.38         11.72         0.99 o                         
  -4  11   8          1.02          1.97         0.77 o                         
  -3  11   8         38.52         28.30         1.88 o                         
  -2  11   8         14.90         10.90         0.93 o                         
  -1  11   8          3.25          2.46         0.67 o                         
   0  11   8          5.34          5.41         0.77 o                         
   1  11   8          0.20          0.32         0.87 o                         
   2  11   8          0.63          1.73         0.88 o                         
  -6  12   8          1.31          2.94         1.07 o                         
  -5  12   8          0.65          3.20         0.84 o                         
  -4  12   8         12.60         12.45         1.04 o                         
  -3  12   8          1.10          0.43         0.71 o                         
  -2  12   8          0.00          0.81         0.95 o                         
  -1  12   8          0.22          0.01         0.71 o                         
   0  12   8          3.87          3.38         0.75 o                         
   1  12   8          0.53         -0.22         0.78 o                         
  -4  13   8          9.22          9.09         1.04 o                         
  -3  13   8          0.61          2.17         0.91 o                         
  -2  13   8          0.00          0.52         0.82 o                         
  -1  13   8          2.22          2.98         0.87 o                         
   1 -16   9         38.61         41.69         5.48 o                         
   2 -16   9         35.50         43.07         4.59 o                         
   3 -16   9         86.03         88.92         6.40 o                         
  -1 -15   9          2.15          1.33         1.12 o                         
   0 -15   9          1.20          0.87         1.27 o                         
   1 -15   9         31.92         36.68         2.49 o                         
   2 -15   9          6.31          5.98         0.96 o                         
   3 -15   9          4.92          8.72         1.33 o                         
   4 -15   9         25.17         27.94         2.07 o                         
   5 -15   9         22.55         27.73         2.31 o                         
  -2 -14   9         51.11         56.64         3.08 o                         
  -1 -14   9         10.90         12.16         1.56 o                         
   0 -14   9         21.64         22.71         3.43 o                         
   1 -14   9         21.97         24.06         1.90 o                         
   2 -14   9          9.89         11.99         1.34 o                         
   3 -14   9          0.14          0.42         0.70 o                         
   4 -14   9         35.24         36.13         1.69 o                         
   5 -14   9         15.39         19.10         1.41 o                         
   6 -14   9         35.24         39.44         3.57 o                         
  -3 -13   9          1.62          2.09         1.16 o                         
  -2 -13   9          0.47          0.58         0.90 o                         
  -1 -13   9         26.95         24.61         2.52 o                         
   0 -13   9          3.47          3.27         1.16 o                         
   1 -13   9          8.36         10.78         1.37 o                         
   2 -13   9          8.72          8.48         0.79 o                         
   3 -13   9          6.73          7.71         0.83 o                         
   4 -13   9          8.20          6.63         0.85 o                         
   5 -13   9          1.02          0.76         0.55 o                         
   6 -13   9          0.09          0.80         0.66 o                         
  -4 -12   9          2.39          3.82         1.99 o                         
  -3 -12   9          0.34          1.15         1.26 o                         
  -2 -12   9          7.74          6.62         1.22 o                         
  -1 -12   9         12.21         12.88         1.80 o                         
   0 -12   9          0.08          0.15         0.62 o                         
   1 -12   9         11.85         15.97         1.09 o                         
   2 -12   9          0.02          0.13         0.50 o                         
   3 -12   9          6.58          6.71         0.67 o                         
   4 -12   9         11.12         11.34         0.93 o                         
   5 -12   9          0.00         -0.29         0.57 o                         
   6 -12   9         45.62         54.89         2.82 o                         
   7 -12   9         41.70         43.51         2.49 o                         
  -5 -11   9          4.53          5.32         3.60 o                         
  -4 -11   9          9.77          8.35         1.61 o                         
  -3 -11   9          8.14          8.40         2.42 o                         
  -2 -11   9         19.12         21.72         3.19 o                         
  -1 -11   9         24.11         28.33         3.44 o                         
   0 -11   9          4.04          3.44         0.76 o                         
   1 -11   9          4.91          5.00         0.56 o                         
   2 -11   9         63.28         58.45         1.44 o                         
   3 -11   9          9.08          9.66         0.70 o                         
   4 -11   9         12.15         14.25         0.89 o                         
   5 -11   9          1.62          1.43         0.59 o                         
   6 -11   9          6.82          7.42         0.84 o                         
   7 -11   9          8.88          8.38         1.31 o                         
  -5 -10   9          5.01          5.84         1.14 o                         
  -4 -10   9          2.00          1.59         0.85 o                         
  -3 -10   9          2.59          2.39         0.71 o                         
  -2 -10   9          0.80          0.42         0.74 o                         
  -1 -10   9          0.51         -0.20         0.80 o                         
   0 -10   9         18.31         18.62         1.17 o                         
   1 -10   9          0.44         -0.01         0.42 o                         
   2 -10   9          9.40         10.75         0.72 o                         
   3 -10   9         23.85         22.81         1.03 o                         
   4 -10   9          4.31          3.00         0.54 o                         
   5 -10   9          0.13          0.02         0.48 o                         
   6 -10   9         45.38         52.66         2.40 o                         
   7 -10   9          1.06          1.32         0.76 o                         
  -6  -9   9         12.83         14.21         2.37 o                         
  -5  -9   9          8.38         11.32         2.17 o                         
  -4  -9   9         31.83         33.02         1.77 o                         
  -3  -9   9          2.64          1.98         0.78 o                         
  -2  -9   9         21.89         25.85         2.26 o                         
  -1  -9   9         23.51         27.92         1.98 o                         
   0  -9   9          0.49          1.02         0.54 o                         
   1  -9   9         22.55         18.05         0.78 o                         
   2  -9   9         31.34         18.62         0.86 o                         
   3  -9   9         19.29         17.58         0.82 o                         
   4  -9   9         57.48         54.02         1.43 o                         
   5  -9   9          2.91          2.46         0.55 o                         
   6  -9   9          0.67         -0.26         0.58 o                         
   7  -9   9          6.25          5.75         0.82 o                         
  -6  -8   9         23.13         23.68         2.32 o                         
  -5  -8   9          1.37          1.64         0.82 o                         
  -4  -8   9          7.16          5.10         0.94 o                         
  -3  -8   9          5.31          5.32         0.92 o                         
  -2  -8   9         30.69         35.92         1.62 o                         
  -1  -8   9          0.55          1.21         0.73 o                         
   0  -8   9        219.53        223.96         4.96 o                         
   1  -8   9         96.22         81.53         1.56 o                         
   2  -8   9          6.03          3.33         0.44 o                         
   3  -8   9        201.18        165.12         2.91 o                         
   4  -8   9         18.23         18.88         0.95 o                         
   5  -8   9         29.70         32.20         1.27 o                         
   6  -8   9         67.35         71.34         1.84 o                         
   7  -8   9          0.00         -0.71         0.71 o                         
   8  -8   9         15.88         13.80         1.91 o                         
  -6  -7   9          4.00          6.73         1.16 o                         
  -5  -7   9         15.32         11.17         1.15 o                         
  -4  -7   9          6.61         11.17         1.22 o                         
  -3  -7   9          5.08          4.35         0.65 o                         
  -2  -7   9          0.04         -0.44         0.51 o                         
  -1  -7   9        556.86        576.10        19.15 o                         
   0  -7   9        134.69        137.78         5.06 o                         
   1  -7   9          0.02          0.31         0.33 o                         
   2  -7   9          5.91          7.53         0.59 o                         
   3  -7   9         24.02         25.59         1.01 o                         
   4  -7   9         56.80         63.98         1.67 o                         
   5  -7   9         12.84         14.40         0.91 o                         
   6  -7   9        111.01        122.78         2.58 o                         
   7  -7   9          3.20          2.92         0.90 o                         
   8  -7   9          3.11          2.29         0.92 o                         
  -7  -6   9          1.76          3.01         1.31 o                         
  -6  -6   9          1.81          1.48         0.84 o                         
  -5  -6   9          3.07          2.97         0.75 o                         
  -4  -6   9        189.28        183.80         4.62 o                         
  -3  -6   9        111.88        102.18         3.09 o                         
  -2  -6   9         94.55         99.58         3.05 o                         
  -1  -6   9        798.85        835.90        26.67 o                         
   0  -6   9        665.07        677.50        11.61 o                         
   1  -6   9         66.23         59.92         1.30 o                         
   2  -6   9          5.15          7.17         0.53 o                         
   3  -6   9          7.07          7.85         0.56 o                         
   4  -6   9         12.15         13.65         0.81 o                         
   5  -6   9          0.12          0.16         0.52 o                         
   6  -6   9          0.55          0.65         0.59 o                         
   7  -6   9          0.00         -0.28         0.70 o                         
   8  -6   9          2.91          2.77         1.07 o                         
  -7  -5   9          0.01          0.23         1.05 o                         
  -6  -5   9         14.58         14.91         1.28 o                         
  -5  -5   9          5.84          6.29         0.80 o                         
  -4  -5   9        147.55        147.55         4.27 o                         
  -3  -5   9         88.27         85.85         2.71 o                         
  -2  -5   9        355.55        355.77        10.38 o                         
  -1  -5   9        125.45        134.68         3.68 o                         
   0  -5   9         34.24         28.00         0.76 o                         
   1  -5   9         16.28         17.16         0.72 o                         
   2  -5   9        329.79        331.90         5.34 o                         
   3  -5   9        134.32        128.14         2.38 o                         
   4  -5   9          4.46          3.93         0.55 o                         
   5  -5   9         63.47         70.09         1.80 o                         
   6  -5   9        113.44        123.31         3.50 o                         
   7  -5   9          2.16          1.77         0.80 o                         
   8  -5   9         13.05         11.06         1.33 o                         
  -7  -4   9          2.17          3.06         2.04 o                         
  -6  -4   9          9.53         10.07         1.59 o                         
  -5  -4   9         48.07         48.87         2.28 o                         
  -4  -4   9         20.49         24.93         1.36 o                         
  -3  -4   9         94.38         91.72         2.80 o                         
  -2  -4   9         50.08         50.47         3.49 o                         
  -1  -4   9         38.30         33.63         1.29 o                         
   0  -4   9          0.51          1.24         0.28 o                         
   1  -4   9          2.14          2.74         0.34 o                         
   2  -4   9         30.93         32.89         0.94 o                         
   3  -4   9          0.17          0.27         0.40 o                         
   4  -4   9        133.71        143.74         2.87 o                         
   5  -4   9         12.76         12.06         0.83 o                         
   6  -4   9         31.57         34.39         1.64 o                         
   7  -4   9         26.26         28.35         2.73 o                         
   8  -4   9          0.12         -0.91         0.91 o                         
  -7  -3   9         49.04         44.67         6.50 o                         
  -6  -3   9         28.20         24.05         3.57 o                         
  -5  -3   9         69.12         65.20         3.49 o                         
  -4  -3   9         91.59         80.42         3.08 o                         
  -3  -3   9          3.02          2.99         0.62 o                         
  -2  -3   9         35.56         39.72         1.65 o                         
  -1  -3   9         26.84         32.90         0.78 o                         
   0  -3   9        242.46        268.40         4.52 o                         
   1  -3   9         34.89         34.73         0.88 o                         
   2  -3   9         86.79         92.07         1.85 o                         
   3  -3   9         12.92         13.72         0.70 o                         
   4  -3   9         23.50         24.74         1.04 o                         
   5  -3   9         24.91         30.69         1.12 o                         
   6  -3   9          2.58          1.71         0.68 o                         
   7  -3   9          5.14          3.34         1.06 o                         
  -8  -2   9          8.20          3.57         2.80 o                         
  -7  -2   9         15.97         14.21         2.68 o                         
  -6  -2   9          0.15          0.76         1.16 o                         
  -5  -2   9          4.22          3.94         0.85 o                         
  -4  -2   9         28.20         28.99         1.66 o                         
  -3  -2   9         55.95         57.70         1.69 o                         
  -2  -2   9        117.26        127.67         2.61 o                         
  -1  -2   9         46.45         49.40         0.96 o                         
   0  -2   9        245.47        228.71         3.51 o                         
   1  -2   9        725.22        741.78        11.35 o                         
   2  -2   9         23.13         24.78         0.76 o                         
   3  -2   9         11.17         11.51         0.64 o                         
   4  -2   9        133.36        133.14         2.57 o                         
   5  -2   9          1.30          0.91         0.57 o                         
   6  -2   9         32.06         33.18         2.05 o                         
   7  -2   9         10.43         11.40         1.97 o                         
  -7  -1   9          7.08          5.90         2.17 o                         
  -6  -1   9         94.03         99.39         4.74 o                         
  -5  -1   9          7.33          7.12         1.16 o                         
  -4  -1   9         50.20         53.82         1.92 o                         
  -3  -1   9        234.59        256.90         5.90 o                         
  -2  -1   9         80.48         76.84         1.44 o                         
  -1  -1   9        128.71        139.14         2.33 o                         
   0  -1   9         81.05         77.58         1.39 o                         
   1  -1   9         79.40         86.34         1.55 o                         
   2  -1   9        224.78        226.95         3.57 o                         
   3  -1   9          0.49         -0.36         0.36 o                         
   4  -1   9         59.78         58.62         1.45 o                         
   5  -1   9         12.78         13.74         0.95 o                         
   6  -1   9         40.68         43.56         1.65 o                         
   7  -1   9          2.11          1.50         1.01 o                         
  -8   0   9          0.12          0.51         2.29 o                         
  -7   0   9          2.08          2.32         1.33 o                         
  -6   0   9         86.33         98.23         3.16 o                         
  -5   0   9        193.31        214.76         6.14 o                         
  -4   0   9         22.17         21.51         1.12 o                         
  -3   0   9         37.87         40.21         1.09 o                         
  -2   0   9         97.07        110.01         1.83 o                         
  -1   0   9        151.67        154.25         2.35 o                         
   0   0   9         46.51         51.89         1.10 o                         
   1   0   9          0.50          0.49         0.32 o                         
   2   0   9          3.71          4.25         0.43 o                         
   3   0   9         48.22         53.53         1.29 o                         
   4   0   9          3.77          2.22         0.57 o                         
   5   0   9          2.42          2.59         0.62 o                         
   6   0   9          6.50          5.44         0.80 o                         
   7   0   9         21.25         18.33         1.86 o                         
  -8   1   9          1.62          2.40         1.08 o                         
  -7   1   9          5.62          5.78         0.92 o                         
  -6   1   9        107.15        110.57         3.52 o                         
  -5   1   9        235.67        245.51         6.95 o                         
  -4   1   9         37.74         38.29         1.12 o                         
  -3   1   9         76.84         70.70         1.38 o                         
  -2   1   9        283.46        290.30         4.63 o                         
  -1   1   9         61.44         59.96         1.16 o                         
   0   1   9        113.90        121.11         2.14 o                         
   1   1   9         30.70         33.02         0.86 o                         
   2   1   9          6.01          5.76         0.53 o                         
   3   1   9        220.68        240.96         4.04 o                         
   4   1   9          3.91          3.88         0.58 o                         
   5   1   9          2.95          2.73         0.61 o                         
   6   1   9          2.59          0.79         0.68 o                         
   7   1   9         35.11         28.96         2.35 o                         
  -8   2   9          0.03          0.85         1.04 o                         
  -7   2   9          0.00          0.52         0.82 o                         
  -6   2   9          2.12          2.34         0.75 o                         
  -5   2   9         11.96         10.23         0.70 o                         
  -4   2   9         39.59         34.48         0.93 o                         
  -3   2   9          0.00         -0.38         0.38 o                         
  -2   2   9        340.20        349.79         5.53 o                         
  -1   2   9         67.95         74.01         1.56 o                         
   0   2   9         76.74         79.27         1.56 o                         
   1   2   9         56.68         58.69         1.27 o                         
   2   2   9         16.10         18.04         0.78 o                         
   3   2   9          0.53          0.24         0.45 o                         
   4   2   9          4.49          3.22         0.71 o                         
   5   2   9         46.97         45.36         1.70 o                         
   6   2   9          3.70          2.48         0.72 o                         
  -8   3   9         12.55         11.27         1.19 o                         
  -7   3   9         18.43         18.15         1.47 o                         
  -6   3   9        113.76        116.34         2.36 o                         
  -5   3   9         27.35         31.65         0.98 o                         
  -4   3   9          4.43          5.53         0.55 o                         
  -3   3   9         82.07        112.81         2.48 o                         
  -2   3   9        151.10        160.16         2.76 o                         
  -1   3   9        175.27        176.67         3.34 o                         
   0   3   9          0.20          4.21         0.45 o                         
   1   3   9          5.55          6.01         0.50 o                         
   2   3   9         56.13         58.01         1.35 o                         
   3   3   9         55.68         63.92         1.47 o                         
   4   3   9          0.48          0.41         0.47 o                         
   5   3   9          1.54          1.15         0.66 o                         
   6   3   9          3.55          4.16         0.91 o                         
  -8   4   9         25.12         26.80         1.88 o                         
  -7   4   9          0.99          1.00         0.51 o                         
  -6   4   9         45.04         41.24         1.25 o                         
  -5   4   9        166.92        178.75         3.33 o                         
  -4   4   9        159.16        161.21         3.01 o                         
  -3   4   9         13.59         13.47         0.69 o                         
  -2   4   9        454.62        457.70         7.59 o                         
  -1   4   9        271.42        273.69         4.47 o                         
   0   4   9         96.99        106.13         1.99 o                         
   1   4   9          0.00          0.51         0.42 o                         
   2   4   9          9.06          9.30         0.65 o                         
   3   4   9          0.01          0.12         0.55 o                         
   4   4   9          0.24         -0.07         0.52 o                         
   5   4   9          0.37         -0.16         0.61 o                         
   6   4   9          5.82          2.84         0.76 o                         
  -8   5   9         21.35         20.87         1.67 o                         
  -7   5   9         14.50         13.53         0.96 o                         
  -6   5   9          7.74          7.25         0.85 o                         
  -5   5   9        169.29        175.71         3.59 o                         
  -4   5   9         95.12         92.35         1.88 o                         
  -3   5   9          0.16         -0.27         0.45 o                         
  -2   5   9          1.56          1.31         0.51 o                         
  -1   5   9         64.40         65.97         1.48 o                         
   0   5   9         17.97         20.14         0.88 o                         
   1   5   9         24.34         25.15         1.01 o                         
   2   5   9          0.26          0.04         0.48 o                         
   3   5   9         22.38         21.60         0.96 o                         
   4   5   9         23.22         23.40         1.13 o                         
   5   5   9          0.20         -0.61         0.62 o                         
  -8   6   9         15.49         14.76         1.55 o                         
  -7   6   9          0.02         -0.17         0.54 o                         
  -6   6   9          0.23          0.30         0.58 o                         
  -5   6   9         29.02         29.38         1.23 o                         
  -4   6   9         54.34         55.33         1.39 o                         
  -3   6   9          6.05          6.91         0.64 o                         
  -2   6   9         45.60         42.99         1.28 o                         
  -1   6   9         28.53         29.69         1.02 o                         
   0   6   9         38.70         76.92         3.97 o                         
   1   6   9          4.85          5.74         0.62 o                         
   2   6   9         34.36         36.92         1.20 o                         
   3   6   9         37.02         40.08         1.36 o                         
   4   6   9          2.52          2.50         0.66 o                         
   5   6   9          0.42         -0.17         0.61 o                         
  -8   7   9          0.01          2.03         0.73 o                         
  -7   7   9          1.51          1.54         0.51 o                         
  -6   7   9         11.00         10.09         0.89 o                         
  -5   7   9          0.02         -0.24         0.56 o                         
  -4   7   9         20.99         17.94         0.91 o                         
  -3   7   9         34.04         33.58         1.33 o                         
  -2   7   9          3.44          2.57         0.56 o                         
  -1   7   9          1.20          0.74         0.58 o                         
   0   7   9          0.95         -0.18         0.50 o                         
   1   7   9          2.39          1.48         0.56 o                         
   2   7   9         46.82         50.53         1.41 o                         
   3   7   9          3.24          4.52         0.67 o                         
   4   7   9          1.16          1.18         0.68 o                         
  -7   8   9         11.77         12.68         1.30 o                         
  -6   8   9          0.19         -0.10         0.52 o                         
  -5   8   9          1.51         -0.30         0.67 o                         
  -4   8   9          0.93         -0.27         0.57 o                         
  -3   8   9          3.19          1.33         0.64 o                         
  -2   8   9         17.46         13.90         1.31 o                         
  -1   8   9         10.77         10.94         0.85 o                         
   0   8   9          0.17          0.44         0.56 o                         
   1   8   9          1.75          1.76         0.59 o                         
   2   8   9          0.01          0.18         0.56 o                         
   3   8   9         14.80         17.94         1.13 o                         
   4   8   9         22.00         20.24         1.57 o                         
  -7   9   9          0.31          0.56         0.70 o                         
  -6   9   9          7.09          6.04         0.92 o                         
  -5   9   9          2.98          1.54         0.66 o                         
  -4   9   9          5.55          4.55         0.78 o                         
  -3   9   9          0.69         -0.50         0.58 o                         
  -2   9   9         14.55         10.69         0.82 o                         
  -1   9   9         27.51         27.88         1.28 o                         
   0   9   9         11.83         11.27         0.81 o                         
   1   9   9          2.67          2.56         0.63 o                         
   2   9   9          2.66          2.59         0.66 o                         
   3   9   9         26.11         29.18         1.55 o                         
  -6  10   9          7.02          4.58         0.86 o                         
  -5  10   9          5.24          5.59         0.80 o                         
  -4  10   9          1.78          3.39         0.83 o                         
  -3  10   9          0.01         -0.61         0.61 o                         
  -2  10   9          0.13          0.21         0.67 o                         
  -1  10   9          0.52          0.64         0.63 o                         
   0  10   9          4.83          4.32         0.71 o                         
   1  10   9          0.87          0.85         0.97 o                         
   2  10   9         12.12         13.86         1.12 o                         
  -6  11   9          2.38          3.06         0.85 o                         
  -5  11   9         18.34         16.29         1.50 o                         
  -4  11   9          0.62          1.52         0.78 o                         
  -3  11   9         22.13         17.80         1.28 o                         
  -2  11   9          0.80          0.40         0.69 o                         
  -1  11   9          1.60          1.52         0.95 o                         
   0  11   9          0.34          0.59         1.01 o                         
   1  11   9          2.42          1.64         1.00 o                         
  -5  12   9          4.16          3.24         1.05 o                         
  -4  12   9         25.23         24.64         1.83 o                         
  -3  12   9          0.07          0.41         1.15 o                         
  -2  12   9          3.91          4.75         0.87 o                         
  -1  12   9          0.12          1.67         0.78 o                         
   0  12   9          2.02          3.02         0.82 o                         
   0 -15  10          0.02         -0.30         1.04 o                         
   1 -15  10          0.01         -0.79         0.79 o                         
   2 -15  10         34.28         32.12         1.96 o                         
   3 -15  10          5.69          4.22         1.16 o                         
   4 -15  10         44.29         46.48         3.83 o                         
  -2 -14  10          0.78         -0.18         1.11 o                         
  -1 -14  10         30.07         23.46         2.43 o                         
   0 -14  10          4.16          3.06         1.03 o                         
   1 -14  10         51.12         60.60         2.63 o                         
   2 -14  10          1.23          0.87         0.41 o                         
   3 -14  10          0.73          0.05         0.38 o                         
   4 -14  10          9.30         10.73         1.00 o                         
   5 -14  10         12.73         14.71         1.31 o                         
  -3 -13  10          3.75          3.40         2.20 o                         
  -2 -13  10         29.28         30.58         2.25 o                         
  -1 -13  10          5.75          5.05         1.52 o                         
   0 -13  10         14.45         15.07         1.37 o                         
   1 -13  10         32.79         35.03         2.06 o                         
   2 -13  10          0.45          0.22         0.49 o                         
   3 -13  10         11.92         12.58         0.94 o                         
   4 -13  10          0.05          0.40         0.46 o                         
   5 -13  10          9.15          9.27         1.01 o                         
   6 -13  10         14.16         13.69         1.32 o                         
  -4 -12  10          8.55          9.31         1.59 o                         
  -3 -12  10          0.10          1.19         1.03 o                         
  -2 -12  10          0.32          0.11         0.92 o                         
  -1 -12  10          3.03          2.29         1.53 o                         
   0 -12  10         71.35         81.56         2.83 o                         
   1 -12  10          4.97          5.79         0.98 o                         
   2 -12  10         12.09         14.11         1.13 o                         
   3 -12  10          0.23          0.58         0.49 o                         
   4 -12  10          2.18          2.52         0.51 o                         
   5 -12  10         18.43         22.58         1.27 o                         
   6 -12  10          8.03          6.16         0.91 o                         
  -4 -11  10         34.84         47.67         4.39 o                         
  -3 -11  10          2.69          3.86         1.07 o                         
  -2 -11  10          1.44          1.31         0.82 o                         
  -1 -11  10          0.25          0.13         0.90 o                         
   0 -11  10          0.04          0.38         0.57 o                         
   1 -11  10        181.10        188.60         4.01 o                         
   2 -11  10          6.90          6.34         0.60 o                         
   3 -11  10         21.92         17.13         0.90 o                         
   4 -11  10          2.34          1.86         0.68 o                         
   5 -11  10         37.02         40.53         1.52 o                         
   6 -11  10          5.32          5.22         1.23 o                         
   7 -11  10          0.03         -0.23         0.82 o                         
  -5 -10  10         59.63         62.52         3.41 o                         
  -4 -10  10          1.19          1.50         0.92 o                         
  -3 -10  10         10.65         13.22         1.75 o                         
  -2 -10  10          4.03          4.27         0.92 o                         
  -1 -10  10          7.80          8.81         1.44 o                         
   0 -10  10         57.51         57.20         1.93 o                         
   1 -10  10          3.82          4.47         0.53 o                         
   2 -10  10          7.04          6.69         0.58 o                         
   3 -10  10         35.67         31.21         1.07 o                         
   4 -10  10          6.68          7.30         0.70 o                         
   5 -10  10         28.92         34.77         1.43 o                         
   6 -10  10         19.82         18.48         1.28 o                         
   7 -10  10         32.50         30.42         2.42 o                         
  -5  -9  10          2.06          1.78         1.07 o                         
  -4  -9  10          0.18          0.88         0.99 o                         
  -3  -9  10         74.73         80.83         2.73 o                         
  -2  -9  10          0.45          0.14         0.81 o                         
  -1  -9  10         10.10         10.17         1.15 o                         
   0  -9  10         10.86         13.26         1.05 o                         
   1  -9  10         87.58         83.70         1.96 o                         
   2  -9  10         77.74         69.03         1.77 o                         
   3  -9  10         69.99         61.55         1.53 o                         
   4  -9  10          2.74          2.01         0.51 o                         
   5  -9  10         12.52         12.32         0.91 o                         
   6  -9  10         73.76         82.12         2.92 o                         
   7  -9  10         16.08         15.03         1.09 o                         
  -6  -8  10         28.07         36.86         4.41 o                         
  -5  -8  10          2.52          1.41         0.82 o                         
  -4  -8  10          2.90          1.90         0.73 o                         
  -3  -8  10          3.33          3.62         0.71 o                         
  -2  -8  10         34.05         34.56         1.91 o                         
  -1  -8  10         10.35          9.94         1.07 o                         
   0  -8  10        118.38        114.39         4.81 o                         
   1  -8  10          0.00          0.24         0.35 o                         
   2  -8  10         34.63         33.39         1.16 o                         
   3  -8  10         35.83         30.59         1.11 o                         
   4  -8  10          0.07         -0.16         0.40 o                         
   5  -8  10         26.69         23.72         1.02 o                         
   6  -8  10          2.55          0.81         0.63 o                         
   7  -8  10          7.24          6.31         0.94 o                         
  -6  -7  10         21.40         21.59         1.63 o                         
  -5  -7  10          3.58          1.87         0.77 o                         
  -4  -7  10          2.60          1.58         0.98 o                         
  -3  -7  10          0.98          0.49         0.58 o                         
  -2  -7  10          9.52         10.32         1.23 o                         
  -1  -7  10        279.18        305.93         7.83 o                         
   0  -7  10        317.56        349.80         7.92 o                         
   1  -7  10         41.76         37.60         1.05 o                         
   2  -7  10         38.23         34.45         1.07 o                         
   3  -7  10         16.30         13.73         0.83 o                         
   4  -7  10         94.19         88.42         2.26 o                         
   5  -7  10          0.17         -0.06         0.50 o                         
   6  -7  10          8.32          8.61         0.76 o                         
   7  -7  10         31.22         28.73         2.26 o                         
  -7  -6  10          3.49          2.33         1.74 o                         
  -6  -6  10         32.30         35.63         1.92 o                         
  -5  -6  10          0.04          0.31         0.74 o                         
  -4  -6  10        104.66        107.12         3.45 o                         
  -3  -6  10          4.84          5.83         0.82 o                         
  -2  -6  10         53.77         54.68         2.03 o                         
  -1  -6  10        267.89        277.44         7.13 o                         
   0  -6  10          2.01          3.28         0.49 o                         
   1  -6  10         49.49         47.71         1.17 o                         
   2  -6  10         36.04         38.33         1.09 o                         
   3  -6  10          9.00          9.32         0.64 o                         
   4  -6  10          6.66          7.15         0.67 o                         
   5  -6  10          4.94          3.24         0.61 o                         
   6  -6  10          4.07          3.42         0.86 o                         
   7  -6  10          3.13          2.86         0.87 o                         
  -7  -5  10         15.03         15.89         1.88 o                         
  -6  -5  10          9.34         10.51         1.78 o                         
  -5  -5  10         25.84         26.91         1.40 o                         
  -4  -5  10         80.14         85.94         2.80 o                         
  -3  -5  10          0.45          0.00         0.53 o                         
  -2  -5  10          1.24          1.50         1.67 o                         
  -1  -5  10          7.76         10.06         0.90 o                         
   0  -5  10         39.42         39.37         1.12 o                         
   1  -5  10          0.02          0.54         0.32 o                         
   2  -5  10        305.08        315.14         5.13 o                         
   3  -5  10         14.40         15.27         0.86 o                         
   4  -5  10          4.95          3.88         0.55 o                         
   5  -5  10         43.08         44.82         1.46 o                         
   6  -5  10          7.67          9.06         1.11 o                         
   7  -5  10          5.60          4.73         0.99 o                         
  -7  -4  10         32.14         26.58         3.05 o                         
  -6  -4  10         13.06         10.45         1.67 o                         
  -5  -4  10         24.65         19.15         1.52 o                         
  -4  -4  10         69.99         64.40         2.31 o                         
  -3  -4  10         51.99         44.60         2.11 o                         
  -2  -4  10          1.88          1.16         0.77 o                         
  -1  -4  10        125.24        127.00         2.88 o                         
   0  -4  10          4.17          3.11         0.38 o                         
   1  -4  10          0.10         -0.12         0.30 o                         
   2  -4  10         68.47         72.63         1.62 o                         
   3  -4  10         58.34         63.86         1.63 o                         
   4  -4  10          1.51          3.06         0.55 o                         
   5  -4  10        117.56        120.62         2.65 o                         
   6  -4  10          4.62          2.78         0.86 o                         
   7  -4  10         10.18         11.25         1.84 o                         
  -7  -3  10          1.14          1.36         1.34 o                         
  -6  -3  10          2.15          1.30         0.97 o                         
  -5  -3  10          0.12          0.79         0.78 o                         
  -4  -3  10        203.98        185.77        10.19 o                         
  -3  -3  10          0.22          0.48         0.63 o                         
  -2  -3  10         33.73         35.54         1.31 o                         
  -1  -3  10          1.64          2.32         0.35 o                         
   0  -3  10          7.70          8.32         0.48 o                         
   1  -3  10          9.21          9.64         0.54 o                         
   2  -3  10        105.76        104.41         2.09 o                         
   3  -3  10        187.27        191.66         3.72 o                         
   4  -3  10        373.37        404.27         6.56 o                         
   5  -3  10         44.53         48.78         1.37 o                         
   6  -3  10        149.28        154.52         3.46 o                         
   7  -3  10         41.20         33.07         1.85 o                         
  -7  -2  10          0.40          3.82         2.29 o                         
  -6  -2  10         23.24         17.41         2.69 o                         
  -5  -2  10          3.99          1.65         0.73 o                         
  -4  -2  10         35.74         39.13         2.17 o                         
  -3  -2  10         65.89         68.63         1.81 o                         
  -2  -2  10          7.60          9.45         0.50 o                         
  -1  -2  10        139.34        142.43         2.43 o                         
   0  -2  10          5.41          5.56         0.42 o                         
   1  -2  10         83.66         90.14         1.98 o                         
   2  -2  10         29.82         34.06         0.96 o                         
   3  -2  10          5.49          3.79         0.50 o                         
   4  -2  10         20.28         22.77         1.08 o                         
   5  -2  10        172.72        187.04         3.66 o                         
   6  -2  10        141.50        149.87         4.02 o                         
   7  -2  10          0.26         -0.83         0.85 o                         
  -7  -1  10         30.88         42.81         4.84 o                         
  -6  -1  10         18.81         24.40         2.93 o                         
  -5  -1  10          0.98          1.85         0.82 o                         
  -4  -1  10          2.62          2.04         0.59 o                         
  -3  -1  10        105.93        111.47         2.85 o                         
  -2  -1  10         40.18         36.89         0.92 o                         
  -1  -1  10         46.80         45.70         1.16 o                         
   0  -1  10         21.62         23.00         0.71 o                         
   1  -1  10          1.88          1.07         0.37 o                         
   2  -1  10        222.20        236.91         3.76 o                         
   3  -1  10          0.00         -0.40         0.40 o                         
   4  -1  10         58.52         59.73         1.65 o                         
   5  -1  10         23.01         22.09         1.40 o                         
   6  -1  10          2.76          2.39         0.81 o                         
   7  -1  10         14.78         11.07         1.85 o                         
  -7   0  10         54.24         68.88         5.90 o                         
  -6   0  10          0.97          1.86         1.16 o                         
  -5   0  10          0.58          1.93         0.68 o                         
  -4   0  10          6.27          5.88         0.85 o                         
  -3   0  10          1.09          0.29         0.38 o                         
  -2   0  10        215.74        222.00         3.62 o                         
  -1   0  10          0.33          0.17         0.31 o                         
   0   0  10          0.96          5.60         0.45 o                         
   1   0  10         48.34         49.07         1.15 o                         
   2   0  10        121.29        123.54         2.17 o                         
   3   0  10          0.16          0.02         0.45 o                         
   4   0  10          8.94          8.67         0.73 o                         
   5   0  10          2.91          1.49         0.64 o                         
   6   0  10         12.51         13.27         1.36 o                         
   7   0  10          0.08         -0.85         0.85 o                         
  -8   1  10         12.31         18.58         6.24 o                         
  -7   1  10         33.95         38.43         3.83 o                         
  -6   1  10          7.67          5.64         0.93 o                         
  -5   1  10          1.92          2.69         0.75 o                         
  -4   1  10         58.94         62.73         1.48 o                         
  -3   1  10         63.97         64.48         1.34 o                         
  -2   1  10        124.46        119.64         2.04 o                         
  -1   1  10          7.45          7.94         0.49 o                         
   0   1  10          7.79          7.90         0.54 o                         
   1   1  10          3.52          2.55         0.50 o                         
   2   1  10         41.67         37.75         1.05 o                         
   3   1  10          5.25          5.93         0.63 o                         
   4   1  10         41.53         43.59         1.62 o                         
   5   1  10         13.78         12.87         1.19 o                         
   6   1  10         24.49         23.18         1.91 o                         
  -8   2  10          0.71         -0.28         0.94 o                         
  -7   2  10         25.36         28.57         2.71 o                         
  -6   2  10         61.38         59.86         2.02 o                         
  -5   2  10          1.02          1.27         0.54 o                         
  -4   2  10          1.52          0.76         0.40 o                         
  -3   2  10          8.63          7.61         0.63 o                         
  -2   2  10         18.95         19.77         0.74 o                         
  -1   2  10         20.10         18.43         0.73 o                         
   0   2  10         64.06         63.69         1.38 o                         
   1   2  10          3.48          3.56         0.50 o                         
   2   2  10          6.39          6.19         0.58 o                         
   3   2  10         46.32         48.34         1.29 o                         
   4   2  10          8.98          9.82         0.72 o                         
   5   2  10         10.94         11.95         1.40 o                         
   6   2  10          0.93         -0.81         0.81 o                         
  -8   3  10         15.55         11.30         1.65 o                         
  -7   3  10         26.26         29.11         1.66 o                         
  -6   3  10          0.34          0.10         0.56 o                         
  -5   3  10          0.00         -0.01         0.48 o                         
  -4   3  10         29.65         33.34         1.07 o                         
  -3   3  10          2.93          1.50         0.51 o                         
  -2   3  10         53.84         59.08         1.41 o                         
  -1   3  10        137.37        139.95         2.49 o                         
   0   3  10          0.03          1.35         0.43 o                         
   1   3  10         40.10         48.80         1.26 o                         
   2   3  10        108.37        121.20         2.63 o                         
   3   3  10         14.70         14.93         0.83 o                         
   4   3  10          6.80          6.73         0.71 o                         
   5   3  10          7.02          7.58         1.20 o                         
   6   3  10          0.60         -0.08         0.72 o                         
  -8   4  10          1.64          1.12         1.53 o                         
  -7   4  10          1.50          0.81         0.54 o                         
  -6   4  10          2.48          2.20         0.61 o                         
  -5   4  10         35.94         37.10         1.14 o                         
  -4   4  10         21.36         18.38         0.99 o                         
  -3   4  10         26.77         26.71         1.38 o                         
  -2   4  10         43.35         44.74         1.16 o                         
  -1   4  10         17.85         19.42         0.83 o                         
   0   4  10         44.61         51.27         1.38 o                         
   1   4  10        102.76        107.07         2.12 o                         
   2   4  10         65.49         67.98         1.89 o                         
   3   4  10         50.84         55.03         1.78 o                         
   4   4  10          3.06          1.69         0.58 o                         
   5   4  10         19.29         17.44         1.29 o                         
  -8   5  10         10.20         10.86         1.70 o                         
  -7   5  10         55.09         58.51         2.35 o                         
  -6   5  10          0.05          0.09         0.46 o                         
  -5   5  10          1.56          2.71         0.55 o                         
  -4   5  10         63.95         64.15         1.51 o                         
  -3   5  10         11.41         14.52         0.90 o                         
  -2   5  10         13.88         13.97         0.76 o                         
  -1   5  10        162.85        170.76         3.04 o                         
   0   5  10         14.21         13.55         0.75 o                         
   1   5  10          4.04          3.09         0.56 o                         
   2   5  10          5.71          6.24         0.67 o                         
   3   5  10          0.08          0.45         0.59 o                         
   4   5  10          5.31          3.54         0.64 o                         
   5   5  10          0.94          0.92         0.68 o                         
  -7   6  10          0.00          0.46         0.53 o                         
  -6   6  10          6.31          3.28         0.53 o                         
  -5   6  10         10.48          7.87         0.72 o                         
  -4   6  10         26.64         26.37         1.06 o                         
  -3   6  10          4.75          3.57         0.62 o                         
  -2   6  10          4.55          3.49         0.62 o                         
  -1   6  10         47.61         45.53         1.25 o                         
   0   6  10          5.25          3.54         0.64 o                         
   1   6  10         89.53         91.67         1.97 o                         
   2   6  10         26.01         24.32         1.03 o                         
   3   6  10          0.03          0.90         0.59 o                         
   4   6  10          3.67          2.76         0.77 o                         
  -7   7  10         12.18         12.87         1.02 o                         
  -6   7  10          2.74          3.22         0.83 o                         
  -5   7  10          8.03          7.49         0.81 o                         
  -4   7  10         12.40         12.51         0.88 o                         
  -3   7  10          0.29         -0.53         0.53 o                         
  -2   7  10         12.21          8.07         0.77 o                         
  -1   7  10         29.15         25.96         1.15 o                         
   0   7  10         24.63         37.32         2.46 o                         
   1   7  10         80.93         87.29         1.93 o                         
   2   7  10         38.57         38.97         1.29 o                         
   3   7  10          0.07          1.80         0.66 o                         
   4   7  10          1.42          1.57         0.65 o                         
  -7   8  10         21.15         18.38         1.28 o                         
  -6   8  10         17.84         15.88         1.19 o                         
  -5   8  10          0.01         -0.74         0.74 o                         
  -4   8  10          1.61          1.46         0.65 o                         
  -3   8  10         17.37         14.78         0.91 o                         
  -2   8  10          2.99          1.26         0.64 o                         
  -1   8  10          4.17          2.80         0.69 o                         
   0   8  10          0.10         -0.19         0.55 o                         
   1   8  10         36.46         33.42         1.27 o                         
   2   8  10         15.61         13.46         1.00 o                         
   3   8  10         46.45         58.05         2.01 o                         
  -6   9  10          9.42          8.54         1.00 o                         
  -5   9  10          1.58          0.07         0.68 o                         
  -4   9  10          0.01         -0.31         0.67 o                         
  -3   9  10          7.86          6.70         0.83 o                         
  -2   9  10         12.96         12.07         0.92 o                         
  -1   9  10          5.08          2.36         0.82 o                         
   0   9  10          1.49          1.42         0.65 o                         
   1   9  10          0.09          0.35         0.70 o                         
   2   9  10          0.10          1.94         0.94 o                         
  -6  10  10          6.23          4.34         1.02 o                         
  -5  10  10          4.33          1.81         0.89 o                         
  -4  10  10          5.11          4.71         0.85 o                         
  -3  10  10          0.06          0.04         0.75 o                         
  -2  10  10          4.31          3.08         0.76 o                         
  -1  10  10          0.62          0.89         0.64 o                         
   0  10  10         12.64         12.44         0.97 o                         
   1  10  10          0.60          1.46         0.95 o                         
  -5  11  10          1.87          0.09         0.86 o                         
  -4  11  10          1.07          2.40         0.87 o                         
  -3  11  10          3.98          4.46         0.92 o                         
  -2  11  10          0.68          0.51         0.86 o                         
  -1  11  10          2.63          2.22         0.73 o                         
   0  11  10          6.12          6.05         1.03 o                         
  -2  12  10          0.29          5.04         1.49 o                         
   1 -15  11          8.58          9.25         2.42 o                         
   2 -15  11         51.25         54.50         2.99 o                         
   3 -15  11        122.71        124.67         6.38 o                         
  -1 -14  11          4.41          1.87         1.18 o                         
   0 -14  11          5.07          2.17         1.41 o                         
   1 -14  11          0.02         -0.91         1.15 o                         
   2 -14  11         17.63         19.17         1.44 o                         
   3 -14  11         33.52         36.04         1.73 o                         
   4 -14  11          0.67          0.18         0.61 o                         
  -2 -13  11          0.54          0.46         1.09 o                         
  -1 -13  11         26.68         25.18         2.52 o                         
   0 -13  11         49.19         55.05         3.01 o                         
   1 -13  11         13.55         13.15         1.36 o                         
   2 -13  11         27.76         29.75         1.88 o                         
   3 -13  11          1.11          0.96         0.46 o                         
   4 -13  11          6.64         10.18         1.21 o                         
   5 -13  11          1.58          1.35         0.66 o                         
  -3 -12  11          2.63          3.28         1.34 o                         
  -2 -12  11         14.95         13.23         1.68 o                         
  -1 -12  11        126.75        130.75         5.95 o                         
   0 -12  11         21.07         25.69         2.01 o                         
   1 -12  11         47.97         54.71         2.43 o                         
   2 -12  11         64.73         71.17         2.05 o                         
   3 -12  11          3.01          1.23         0.60 o                         
   4 -12  11          2.39          0.92         0.49 o                         
   5 -12  11         12.52         13.01         1.34 o                         
   6 -12  11          4.87          3.09         0.78 o                         
  -4 -11  11         12.19         15.78         3.90 o                         
  -3 -11  11          1.60          1.64         0.96 o                         
  -2 -11  11          1.22          0.30         1.01 o                         
  -1 -11  11          1.20          0.25         0.90 o                         
   0 -11  11          1.23          0.83         0.75 o                         
   1 -11  11         32.04         36.48         1.72 o                         
   2 -11  11         18.57         17.92         0.94 o                         
   3 -11  11          1.46          0.12         0.49 o                         
   4 -11  11          8.33          6.08         0.75 o                         
   5 -11  11          0.99          0.86         0.55 o                         
   6 -11  11          1.18          0.31         0.76 o                         
  -4 -10  11          0.94          2.99         1.91 o                         
  -3 -10  11          0.01         -0.22         0.82 o                         
  -2 -10  11         12.73         13.57         1.42 o                         
  -1 -10  11         44.92         52.88         3.06 o                         
   0 -10  11          1.33          2.54         0.71 o                         
   1 -10  11          6.47          6.66         0.65 o                         
   2 -10  11         15.33         16.38         0.78 o                         
   3 -10  11          0.61          0.80         0.44 o                         
   4 -10  11         12.70         12.32         0.85 o                         
   5 -10  11         43.37         46.10         1.82 o                         
   6 -10  11          8.37          8.15         0.87 o                         
  -5  -9  11          2.36          2.38         1.01 o                         
  -4  -9  11         30.98         38.70         1.93 o                         
  -3  -9  11         48.69         51.95         2.45 o                         
  -2  -9  11         13.39         11.98         1.62 o                         
  -1  -9  11          3.17          5.89         0.95 o                         
   0  -9  11          0.22          0.48         0.57 o                         
   1  -9  11          4.08          4.76         0.52 o                         
   2  -9  11          5.86          5.14         0.54 o                         
   3  -9  11         24.23         23.24         0.97 o                         
   4  -9  11          1.11          0.94         0.53 o                         
   5  -9  11          0.43         -0.53         0.53 o                         
   6  -9  11         39.09         43.03         2.17 o                         
   7  -9  11         13.83         12.22         1.53 o                         
  -5  -8  11          1.86          2.55         1.01 o                         
  -4  -8  11          6.82          6.39         0.95 o                         
  -3  -8  11          6.02          3.82         0.81 o                         
  -2  -8  11          0.14         -0.23         0.59 o                         
  -1  -8  11         19.09         21.93         1.41 o                         
   0  -8  11          0.20          0.83         0.65 o                         
   1  -8  11         41.46         41.99         1.59 o                         
   2  -8  11          0.21          0.25         0.42 o                         
   3  -8  11         16.94         16.55         0.91 o                         
   4  -8  11         46.43         41.85         1.41 o                         
   5  -8  11          0.01         -0.48         0.48 o                         
   6  -8  11         59.76         70.18         1.82 o                         
   7  -8  11         31.60         31.69         2.32 o                         
  -6  -7  11          3.88          5.55         2.09 o                         
  -5  -7  11          1.71          2.34         0.91 o                         
  -4  -7  11          0.80         -0.41         0.57 o                         
  -3  -7  11         43.78         41.61         1.82 o                         
  -2  -7  11         76.93         77.97         2.71 o                         
  -1  -7  11        202.17        203.65         6.31 o                         
   0  -7  11         72.83         67.27         1.90 o                         
   1  -7  11        138.36        131.47         2.53 o                         
   2  -7  11         86.29         81.62         1.81 o                         
   3  -7  11          1.95          3.56         0.52 o                         
   4  -7  11         17.84         18.49         1.01 o                         
   5  -7  11         13.64         13.13         1.29 o                         
   6  -7  11          0.17          0.22         0.75 o                         
   7  -7  11          4.31          3.49         1.15 o                         
  -6  -6  11         16.78         16.03         1.72 o                         
  -5  -6  11          9.02          7.86         0.97 o                         
  -4  -6  11         14.57         15.27         1.43 o                         
  -3  -6  11          4.76          4.20         1.05 o                         
  -2  -6  11          4.85          6.52         1.44 o                         
  -1  -6  11        455.97        494.04        12.26 o                         
   0  -6  11        225.12        245.04         4.92 o                         
   1  -6  11          8.83         10.90         0.74 o                         
   2  -6  11          3.25          3.89         0.62 o                         
   3  -6  11          0.25          0.24         0.41 o                         
   4  -6  11         12.40         13.16         0.80 o                         
   5  -6  11          0.44          0.54         0.59 o                         
   6  -6  11         58.44         57.61         1.90 o                         
   7  -6  11          2.34          0.38         0.77 o                         
  -6  -5  11          2.65          3.00         1.07 o                         
  -5  -5  11         37.91         28.89         1.86 o                         
  -4  -5  11          0.00          0.64         0.78 o                         
  -3  -5  11          1.68          0.01         0.71 o                         
  -2  -5  11          7.96          9.40         0.79 o                         
  -1  -5  11        664.78        669.93        18.83 o                         
   0  -5  11        705.82        771.39        14.22 o                         
   1  -5  11        147.53        150.34         3.64 o                         
   2  -5  11          4.55          4.66         0.51 o                         
   3  -5  11         19.47         19.43         0.92 o                         
   4  -5  11         26.50         27.46         1.16 o                         
   5  -5  11          4.77          4.38         0.65 o                         
   6  -5  11         13.24         11.86         1.84 o                         
   7  -5  11          7.81          4.60         1.11 o                         
  -7  -4  11         15.27         11.84         2.25 o                         
  -6  -4  11          1.24          1.24         0.82 o                         
  -5  -4  11          2.34          0.57         0.78 o                         
  -4  -4  11         21.66         16.85         2.16 o                         
  -3  -4  11         77.77         76.45         3.77 o                         
  -2  -4  11         30.60         29.96         1.45 o                         
  -1  -4  11        224.09        229.51         4.87 o                         
   0  -4  11        250.69        273.32         4.99 o                         
   1  -4  11        119.28        114.22         2.12 o                         
   2  -4  11         43.89         44.37         1.15 o                         
   3  -4  11          2.18          2.86         0.51 o                         
   4  -4  11          1.42          1.38         0.61 o                         
   5  -4  11         37.74         34.61         1.33 o                         
   6  -4  11         12.15         10.11         0.97 o                         
   7  -4  11         40.28         34.53         3.40 o                         
  -7  -3  11          0.66         -0.76         2.04 o                         
  -6  -3  11          1.10          1.39         0.96 o                         
  -5  -3  11          4.27          3.57         1.03 o                         
  -4  -3  11          4.79          4.20         1.46 o                         
  -3  -3  11          4.75          4.61         0.66 o                         
  -2  -3  11         10.02         10.33         1.06 o                         
  -1  -3  11          9.89         11.03         0.75 o                         
   0  -3  11         10.39         11.32         0.65 o                         
   1  -3  11          2.23          2.74         0.43 o                         
   2  -3  11         58.44         64.48         1.44 o                         
   3  -3  11         40.65         43.13         1.26 o                         
   4  -3  11        279.10        287.92         4.93 o                         
   5  -3  11         23.21         24.07         1.25 o                         
   6  -3  11          3.64          3.85         0.85 o                         
   7  -3  11          1.47          1.47         1.42 o                         
  -7  -2  11          2.84          1.53         1.78 o                         
  -6  -2  11          8.55          8.72         1.70 o                         
  -5  -2  11         27.55         25.02         2.05 o                         
  -4  -2  11         34.89         26.41         1.61 o                         
  -3  -2  11         81.48         79.73         2.08 o                         
  -2  -2  11         37.14         41.42         1.16 o                         
  -1  -2  11         39.29         35.25         0.87 o                         
   0  -2  11         12.46         11.71         0.58 o                         
   1  -2  11          8.51          8.86         0.50 o                         
   2  -2  11          2.45          2.63         0.48 o                         
   3  -2  11         11.16         11.63         0.81 o                         
   4  -2  11         93.14         99.51         2.24 o                         
   5  -2  11        154.25        163.96         3.60 o                         
   6  -2  11          0.05          0.77         0.76 o                         
  -7  -1  11         15.38         13.79         2.32 o                         
  -6  -1  11          2.54          1.70         0.97 o                         
  -5  -1  11         23.72         19.24         1.29 o                         
  -4  -1  11         24.58         24.10         1.27 o                         
  -3  -1  11        204.80        208.34         4.54 o                         
  -2  -1  11        121.37        122.96         2.43 o                         
  -1  -1  11         58.43         60.58         1.23 o                         
   0  -1  11         85.12         85.88         1.61 o                         
   1  -1  11        153.65        158.18         2.66 o                         
   2  -1  11         69.65         72.86         1.61 o                         
   3  -1  11         13.41         12.81         0.76 o                         
   4  -1  11          3.35          1.42         0.64 o                         
   5  -1  11          0.92          0.36         0.77 o                         
   6  -1  11          3.03          1.95         0.79 o                         
  -7   0  11          3.16          3.18         1.49 o                         
  -6   0  11          0.15          0.78         0.90 o                         
  -5   0  11          4.41          5.41         0.88 o                         
  -4   0  11         20.33         22.32         1.37 o                         
  -3   0  11         16.18         15.68         0.64 o                         
  -2   0  11         76.16         83.60         1.80 o                         
  -1   0  11          0.10          0.10         0.34 o                         
   0   0  11        160.33        166.81         3.06 o                         
   1   0  11         17.93         18.08         0.74 o                         
   2   0  11          0.18          0.17         0.41 o                         
   3   0  11          0.13         -0.46         0.46 o                         
   4   0  11         29.79         28.55         2.01 o                         
   5   0  11          0.06         -0.63         0.63 o                         
   6   0  11         23.41         20.92         2.66 o                         
  -7   1  11         97.19        111.43         9.01 o                         
  -6   1  11         52.47         58.63         2.38 o                         
  -5   1  11          0.89          3.24         0.82 o                         
  -4   1  11          0.32          0.50         0.43 o                         
  -3   1  11         30.63         31.28         0.91 o                         
  -2   1  11          7.07          6.23         0.68 o                         
  -1   1  11         59.21         61.57         1.32 o                         
   0   1  11         50.32         54.50         1.35 o                         
   1   1  11          0.03         -0.11         0.44 o                         
   2   1  11          3.98          5.08         0.57 o                         
   3   1  11          0.04         -0.47         0.47 o                         
   4   1  11          9.68          8.24         0.82 o                         
   5   1  11          0.00         -0.74         0.74 o                         
   6   1  11          5.17          3.48         1.03 o                         
  -7   2  11          0.11          1.58         1.40 o                         
  -6   2  11         70.04         71.80         3.27 o                         
  -5   2  11         33.70         34.58         1.16 o                         
  -4   2  11         24.63         26.87         0.93 o                         
  -3   2  11          7.45          5.77         0.55 o                         
  -2   2  11          2.92          1.78         0.44 o                         
  -1   2  11        126.40        135.54         2.58 o                         
   0   2  11         86.17         90.97         1.83 o                         
   1   2  11         44.91         49.56         1.27 o                         
   2   2  11         19.78         18.83         0.96 o                         
   3   2  11         16.10         14.58         0.86 o                         
   4   2  11          0.98          0.28         0.60 o                         
   5   2  11          4.70          3.72         0.81 o                         
  -7   3  11          0.64          0.19         0.94 o                         
  -6   3  11         25.26         19.73         1.17 o                         
  -5   3  11         57.46         58.55         1.63 o                         
  -4   3  11          0.54          0.99         0.49 o                         
  -3   3  11          0.91          0.88         0.42 o                         
  -2   3  11         23.84         22.99         0.89 o                         
  -1   3  11         45.64         46.48         1.38 o                         
   0   3  11         77.72         83.10         1.91 o                         
   1   3  11         12.30         12.65         0.70 o                         
   2   3  11          0.19          0.32         0.50 o                         
   3   3  11          1.93          1.75         0.60 o                         
   4   3  11          3.63          2.76         0.67 o                         
   5   3  11          2.68          1.67         0.75 o                         
  -7   4  11         10.24         10.79         1.54 o                         
  -6   4  11          9.58          7.67         0.90 o                         
  -5   4  11          9.54          8.15         0.67 o                         
  -4   4  11         13.36         14.04         0.76 o                         
  -3   4  11          3.64          4.39         0.56 o                         
  -2   4  11          9.09         11.41         0.68 o                         
  -1   4  11          6.31          6.04         0.65 o                         
   0   4  11          0.83          0.85         0.49 o                         
   1   4  11         46.19         51.69         1.28 o                         
   2   4  11         10.34         10.41         0.79 o                         
   3   4  11          2.25          2.00         0.64 o                         
   4   4  11          1.51          0.77         0.63 o                         
   5   4  11         10.49          8.00         0.95 o                         
  -7   5  11         27.34         22.99         1.53 o                         
  -6   5  11         39.97         40.81         1.76 o                         
  -5   5  11         28.42         23.13         1.23 o                         
  -4   5  11        181.43        194.87         4.22 o                         
  -3   5  11         52.54         60.25         1.77 o                         
  -2   5  11        147.55        150.70         3.12 o                         
  -1   5  11        197.31        203.67         3.55 o                         
   0   5  11          0.01          0.74         0.54 o                         
   1   5  11         24.54         27.88         1.19 o                         
   2   5  11         10.05         12.29         0.85 o                         
   3   5  11          9.29          9.90         0.84 o
[truncated: 76,872 more chars]
