# Supplementary material for: Design of a series of cocrystals featuring isoniazid modified with diacetone alcohol
Source: Acta Crystallogr B Struct Sci Cryst Eng Mater. 2022 Nov 8;78(Pt 6):857–67. doi: 10.1107/S2052520622009532 (PMC9728018; doi:10.1107/S2052520622009532)
Supplement: Supplementary file 8 [file b-78-00857-iz4h4m2p25dhbasup8.hkl]

#
# h,k,l, Fc-squared, Fo-squared, sigma(Fo-squared), status flag
#
data_shelx
_shelx_title ' shelxt_a.res in P2(1)/n'
_shelx_refln_list_code          4
_shelx_F_calc_maximum      220.68
_exptl_crystal_F_000       824.00
_reflns_d_resolution_high  0.7488

loop_
 _space_group_symop_operation_xyz
 'x, y, z'
 '-x+1/2, y+1/2, -z+1/2'
 '-x, -y, -z'
 'x-1/2, -y-1/2, z-1/2'

_cell_length_a     8.5777
_cell_length_b    17.5407
_cell_length_c    13.2200
_cell_angle_alpha  90.000
_cell_angle_beta   96.605
_cell_angle_gamma  90.000

_shelx_F_squared_multiplier     1.000

loop_
 _refln_index_h
 _refln_index_k
 _refln_index_l
 _refln_F_squared_calc
 _refln_F_squared_meas
 _refln_F_squared_sigma
 _refln_observed_status
   2   0   0       2495.19       2455.84        25.42 o
   4   0   0        730.04        693.18        15.92 o
   6   0   0        229.60        231.42         5.07 o
   8   0   0          5.29          3.01         1.56 o
  10   0   0         53.33         52.10         4.38 o
   1   1   0          0.03          3.66         0.49 o
   2   1   0       1948.79       1963.05        15.42 o
   3   1   0        136.68        145.25         2.25 o
   4   1   0         52.99         56.51         1.69 o
   5   1   0         97.42         97.90         2.24 o
   6   1   0         68.12         81.75         2.20 o
   7   1   0          0.60          1.52         0.93 o
   8   1   0          1.13          0.42         0.96 o
   9   1   0         55.32         59.47         2.33 o
  10   1   0          1.35         -0.67         1.35 o
  11   1   0         30.74         33.01         3.39 o
   1   2   0        172.65        187.41         2.16 o
   2   2   0      14159.27      13827.25       143.90 o
   3   2   0         47.82         57.35         1.39 o
   4   2   0         86.41         68.18         1.78 o
   5   2   0        514.11        494.78         5.64 o
   6   2   0       1117.85       1132.87         9.72 o
   7   2   0         30.82         27.11         1.61 o
   8   2   0         48.47         53.58         2.13 o
   9   2   0        106.07        106.98         3.11 o
  10   2   0          8.68          6.55         1.59 o
  11   2   0         88.89         87.99         3.86 o
   1   3   0       4398.97       4346.93        47.76 o
   2   3   0       1055.73       1030.64         7.49 o
   3   3   0        879.84        864.77         7.73 o
   4   3   0       3017.42       3001.31        24.10 o
   5   3   0         58.04         63.65         1.82 o
   6   3   0        305.52        299.16         3.90 o
   7   3   0        627.48        610.12         6.53 o
   8   3   0       1497.04       1504.54        13.05 o
   9   3   0        296.08        294.55         4.52 o
  10   3   0         39.23         45.23         2.69 o
  11   3   0          2.66          3.32         1.79 o
   0   4   0        869.32        857.59         7.83 o
   1   4   0      14094.23      13747.39       111.49 o
   2   4   0       1266.83       1361.69         9.71 o
   3   4   0       2548.01       2489.86        17.56 o
   4   4   0        189.31        170.09         2.47 o
   5   4   0         88.02         86.91         1.95 o
   6   4   0         54.20         51.71         1.80 o
   7   4   0        135.57        134.80         2.93 o
   8   4   0         54.83         53.25         2.27 o
   9   4   0        179.09        167.49         3.86 o
  10   4   0         78.08         73.07         3.49 o
  11   4   0          7.25          4.67         2.40 o
   1   5   0       2567.51       2514.89        17.21 o
   2   5   0        920.98        894.34         6.09 o
   3   5   0        518.00        569.15         4.60 o
   4   5   0        383.69        423.39         4.16 o
   5   5   0       1600.48       1639.83        12.17 o
   6   5   0         37.16         33.57         1.56 o
   7   5   0         46.38         46.31         1.87 o
   8   5   0        170.63        167.63         4.32 o
   9   5   0        528.45        507.05         6.13 o
  10   5   0         13.99         17.46         1.80 o
  11   5   0         22.66         18.17         2.33 o
   0   6   0        444.69        449.80         4.13 o
   1   6   0        708.15        741.24         5.74 o
   2   6   0        805.83        807.22         5.35 o
   3   6   0       1363.93       1291.36         9.54 o
   4   6   0        225.49        209.95         2.65 o
   5   6   0        199.92        186.53         2.78 o
   6   6   0         57.22         55.14         1.69 o
   7   6   0       2358.21       2285.36        17.18 o
   8   6   0        219.46        218.85         4.04 o
   9   6   0          6.90          5.92         1.20 o
  10   6   0          1.46          3.79         1.56 o
   1   7   0          0.51          1.80         0.47 o
   2   7   0        629.69        682.64         4.99 o
   3   7   0         17.76         30.97         1.09 o
   4   7   0        945.72        984.91         7.61 o
   5   7   0         28.23         29.48         1.24 o
   6   7   0          1.92          1.16         0.79 o
   7   7   0       2747.11       2677.23        22.51 o
   8   7   0        108.89        102.98         3.54 o
   9   7   0        298.36        291.77         5.62 o
  10   7   0         13.80         13.30         1.76 o
   0   8   0         47.81         44.24         1.00 o
   1   8   0        126.16        149.16         1.79 o
   2   8   0        385.50        440.77         4.01 o
   3   8   0         35.55         43.98         0.92 o
   4   8   0       3033.83       3078.98        20.71 o
   5   8   0        330.56        340.96         3.78 o
   6   8   0        293.47        263.24         3.99 o
   7   8   0        533.99        539.50         5.76 o
   8   8   0         13.78         13.77         1.22 o
   9   8   0         18.04         19.05         1.70 o
  10   8   0         58.65         60.84         2.89 o
   1   9   0       1003.93       1114.70         8.06 o
   2   9   0          1.43          2.33         0.55 o
   3   9   0         20.33         32.75         0.90 o
   4   9   0         42.10         51.95         1.25 o
   5   9   0        287.81        292.72         3.38 o
   6   9   0        296.55        309.23         3.56 o
   7   9   0        593.95        564.43         5.86 o
   8   9   0         22.53         25.27         1.54 o
   9   9   0        133.46        120.27         3.42 o
  10   9   0          6.58          4.38         1.53 o
   0  10   0        287.13        317.90         3.20 o
   1  10   0         23.93         26.71         1.02 o
   2  10   0        224.89        208.83         2.64 o
   3  10   0        471.49        504.25         4.30 o
   4  10   0        677.06        664.82         5.11 o
   5  10   0          3.94          5.77         0.82 o
   6  10   0        664.64        667.26         5.70 o
   7  10   0         12.60         13.68         1.04 o
   8  10   0          1.67          2.63         0.94 o
   9  10   0         31.44         32.40         1.81 o
  10  10   0          8.60         11.64         1.62 o
   1  11   0        723.96        740.74         6.15 o
   2  11   0        705.27        693.81         6.16 o
   3  11   0         38.15         24.99         1.19 o
   4  11   0        190.43        192.47         2.62 o
   5  11   0         89.95         94.51         1.74 o
   6  11   0         14.33         23.11         1.24 o
   7  11   0         20.67         24.89         1.22 o
   8  11   0         93.35         98.35         2.36 o
   9  11   0          0.02          0.30         1.10 o
  10  11   0         13.06         13.36         1.75 o
   0  12   0        862.00        930.95        14.25 o
   1  12   0        996.02       1006.14         8.14 o
   2  12   0         65.43         61.96         1.41 o
   3  12   0         45.61         37.57         1.70 o
   4  12   0          3.76          6.71         0.98 o
   5  12   0        871.18        873.70         7.01 o
   6  12   0        492.92        486.40         4.77 o
   7  12   0          6.31          8.96         1.03 o
   8  12   0        155.60        155.84         2.80 o
   9  12   0          0.09         -0.12         1.15 o
   1  13   0        753.23        757.61         6.60 o
   2  13   0        194.46        193.12         2.47 o
   3  13   0         41.18         47.72         1.74 o
   4  13   0       1419.82       1401.49        15.13 o
   5  13   0          0.00          1.96         0.96 o
   6  13   0         27.22         36.43         1.41 o
   7  13   0         18.37         23.77         1.18 o
   8  13   0         15.20         20.21         1.64 o
   9  13   0          1.49          2.38         1.17 o
   0  14   0        863.04        836.62        10.30 o
   1  14   0        137.24        141.01         3.12 o
   2  14   0         10.57         11.68         0.90 o
   3  14   0         15.46         16.59         1.43 o
   4  14   0        518.54        517.73         6.63 o
   5  14   0         69.32         72.77         3.17 o
   6  14   0          9.64          9.42         1.46 o
   7  14   0          1.48          2.39         0.80 o
   8  14   0         92.00         86.48         2.16 o
   9  14   0          9.78          9.33         1.43 o
   1  15   0         23.79         34.87         1.43 o
   2  15   0        699.69        678.03         6.67 o
   3  15   0        515.99        525.41         6.54 o
   4  15   0          6.07          3.95         1.10 o
   5  15   0         33.14         36.05         2.28 o
   6  15   0          3.51          4.92         1.43 o
   7  15   0          0.80          2.58         1.07 o
   8  15   0         26.86         22.77         1.93 o
   0  16   0        195.62        202.86         5.02 o
   1  16   0          0.62          1.80         0.70 o
   2  16   0       1270.44       1209.44        11.61 o
   3  16   0        155.53        156.96         3.37 o
   4  16   0        179.87        188.69         4.25 o
   5  16   0         88.68        101.02         3.43 o
   6  16   0         78.21         79.46         3.81 o
   7  16   0          2.81          4.24         1.87 o
   8  16   0         38.04         28.93         2.90 o
   1  17   0         33.62         37.37         1.52 o
   2  17   0          0.01         -0.79         0.79 o
   3  17   0        112.70        108.93         3.34 o
   4  17   0         59.54         54.84         2.42 o
   5  17   0         12.59         11.28         1.89 o
   6  17   0          0.05          2.81         1.71 o
   7  17   0          5.25          6.03         2.00 o
   0  18   0        255.09        250.80        11.98 o
   1  18   0        444.84        426.05         8.68 o
   2  18   0         53.86         56.02         2.40 o
   3  18   0         27.85         32.62         2.00 o
   4  18   0         67.02         62.30         2.61 o
   5  18   0          4.69          6.82         1.62 o
   6  18   0          2.82          1.82         2.33 o
   7  18   0         31.90         28.12         3.40 o
   1  19   0         52.43         54.00         2.37 o
   2  19   0        173.81        175.39         3.54 o
   3  19   0          0.62          2.11         1.17 o
   4  19   0          3.30          4.86         1.30 o
   5  19   0         21.76         20.49         2.68 o
   6  19   0        173.57        185.09         8.10 o
   0  20   0          0.48          0.49         2.20 o
   1  20   0         35.56         37.59         1.90 o
   2  20   0         81.24         78.99         2.99 o
   3  20   0          0.65          0.46         1.10 o
   4  20   0          4.34          7.35         1.66 o
   5  20   0         41.32         33.30         2.66 o
   1  21   0        149.99        149.35         3.94 o
   2  21   0         42.32         45.25         2.67 o
   3  21   0          2.17          0.60         1.52 o
   4  21   0         75.61         89.92         4.64 o
   5  21   0          3.45          3.47         2.19 o
   0  22   0         22.01         24.49         3.14 o
   1  22   0        224.04        214.37         7.13 o
   2  22   0          2.88          9.42         1.91 o
   3  22   0          2.78          5.50         1.72 o
   1  23   0          8.60         12.79         2.72 o
   2  23   0          0.02          0.75         1.43 o
 -11   0   1          1.94         -3.28         3.28 o
  -9   0   1        467.22        468.43         8.18 o
  -7   0   1        183.69        172.14         4.20 o
  -5   0   1          1.31          1.09         0.84 o
  -3   0   1       3765.14       3543.22        36.61 o
  -1   0   1       1340.60       1030.18        79.45 o
   3   0   1          8.94         14.13         1.34 o
   5   0   1       1183.16       1236.27        15.16 o
   7   0   1        349.67        329.91         6.72 o
   9   0   1        104.72        101.27         4.90 o
  11   0   1         37.37         41.45         4.85 o
 -11   1   1        257.98        248.07         5.75 o
 -10   1   1        320.36        315.11         5.88 o
  -9   1   1         98.11        102.29         2.91 o
  -8   1   1         73.95         79.26         2.56 o
  -7   1   1         62.15         64.49         2.01 o
  -6   1   1         77.03         70.20         1.82 o
  -5   1   1          3.68          5.51         0.76 o
  -4   1   1        210.95        169.68         2.46 o
  -3   1   1        146.69        129.00         1.88 o
  -2   1   1       1087.07       1007.95         7.00 o
  -1   1   1       1049.43        981.53        14.89 o
   2   1   1       4348.04       4120.56        41.56 o
   3   1   1        206.81        222.14         2.68 o
   4   1   1       1390.50       1438.14        14.29 o
   5   1   1        148.59        153.78         2.85 o
   6   1   1         44.50         52.24         2.46 o
   7   1   1        451.33        409.71         5.40 o
   8   1   1         22.51         24.27         1.74 o
   9   1   1         66.98         60.80         2.43 o
  10   1   1         11.27         14.41         1.82 o
  11   1   1         18.95         16.61         2.08 o
 -11   2   1        139.34        144.14         4.53 o
 -10   2   1         29.00         26.79         2.07 o
  -9   2   1        374.27        373.89         5.08 o
  -8   2   1         14.00         11.95         1.23 o
  -7   2   1         80.25         79.30         2.11 o
  -6   2   1         45.93         49.99         1.64 o
  -5   2   1        133.73        137.93         2.22 o
  -4   2   1        299.85        289.29         3.76 o
  -3   2   1         61.87         54.52         1.25 o
  -2   2   1      19795.75      19209.75       177.99 o
  -1   2   1      11022.77       9954.83       201.75 o
   1   2   1        122.15        114.47         1.54 o
   2   2   1        510.74        421.65         4.03 o
   3   2   1       3865.02       3886.02        28.35 o
   4   2   1        850.93        857.86         8.71 o
   5   2   1        788.24        776.71         8.51 o
   6   2   1       1081.67       1111.90        10.22 o
   7   2   1          2.18          3.20         1.01 o
   8   2   1          1.05          0.94         1.00 o
   9   2   1         38.37         40.33         2.05 o
  10   2   1         51.93         48.36         2.60 o
  11   2   1          2.72          1.50         1.91 o
 -11   3   1        158.17        166.60         5.06 o
 -10   3   1         60.81         59.05         2.76 o
  -9   3   1        345.77        346.75         4.92 o
  -8   3   1         29.73         25.30         1.51 o
  -7   3   1        593.33        598.24         6.35 o
  -6   3   1          8.05         11.25         0.95 o
  -5   3   1         24.17         19.34         1.01 o
  -4   3   1        881.89        858.62         9.57 o
  -3   3   1        272.10        241.16         2.82 o
  -2   3   1      48699.11      46981.79       558.83 o
  -1   3   1       1691.55       1623.82         9.02 o
   0   3   1       1423.91       1371.20         8.96 o
   1   3   1       4480.61       4148.63        25.08 o
   2   3   1        176.45        170.18         3.05 o
   3   3   1       1317.37       1365.59        11.50 o
   4   3   1          5.65          7.81         0.80 o
   5   3   1         11.32         23.17         1.24 o
   6   3   1        530.64        539.69         6.04 o
   7   3   1         73.99         64.27         2.36 o
   8   3   1         50.32         56.25         3.21 o
   9   3   1          0.14         -1.04         1.04 o
  10   3   1          5.30          4.90         1.57 o
  11   3   1         52.24         53.37         3.23 o
 -11   4   1          0.00         -0.34         2.46 o
 -10   4   1          1.95          4.47         1.76 o
  -9   4   1        474.44        471.49         6.14 o
  -8   4   1          8.01         11.41         1.25 o
  -7   4   1          1.05          2.54         0.91 o
  -6   4   1          0.09         -0.47         0.63 o
  -5   4   1        190.73        181.47         2.73 o
  -4   4   1         11.29         16.36         1.07 o
  -3   4   1        214.66        242.88         2.47 o
  -2   4   1      21569.25      20785.71       259.13 o
  -1   4   1        315.91        304.06         2.11 o
   0   4   1       3739.45       3602.21        20.08 o
   1   4   1       8274.67       7837.26        77.98 o
   2   4   1        664.43        692.41         5.37 o
   3   4   1       3095.48       3037.96        22.44 o
   4   4   1       1281.58       1250.83        10.38 o
   5   4   1        113.19        128.76         2.81 o
   6   4   1         90.89         99.02         2.86 o
   7   4   1          4.63          4.77         1.07 o
   8   4   1        382.25        387.45         5.29 o
   9   4   1          1.52          2.00         1.33 o
  10   4   1         43.81         45.08         2.65 o
  11   4   1          7.67          6.23         2.26 o
 -11   5   1         25.55         27.40         2.37 o
 -10   5   1         32.08         30.71         2.92 o
  -9   5   1         18.58         21.88         1.59 o
  -8   5   1         32.55         31.11         1.49 o
  -7   5   1         34.96         33.61         1.50 o
  -6   5   1        186.03        190.70         2.79 o
  -5   5   1       1061.31       1078.26        11.44 o
  -4   5   1       4419.08       4619.61        31.81 o
  -3   5   1        748.20        845.11         6.76 o
  -2   5   1        256.81        252.56         2.11 o
  -1   5   1        584.91        592.33         4.21 o
   0   5   1        418.02        334.60         2.20 o
   1   5   1          9.70          3.77         0.52 o
   2   5   1        455.07        410.70         3.53 o
   3   5   1       8669.45       8838.73        62.68 o
   4   5   1         35.08         31.65         1.98 o
   5   5   1       1112.36       1128.14        11.32 o
   6   5   1        836.11        832.59         8.17 o
   7   5   1        155.80        142.74         3.29 o
   8   5   1         13.01         13.76         1.63 o
   9   5   1         10.29          9.38         1.46 o
  10   5   1         93.51         98.91         3.60 o
  11   5   1          7.76          5.76         1.76 o
 -11   6   1          6.59          8.40         1.68 o
 -10   6   1          5.41          4.27         1.38 o
  -9   6   1         57.49         59.66         2.40 o
  -8   6   1       1309.02       1314.69        13.14 o
  -7   6   1         22.26         26.94         1.36 o
  -6   6   1         83.07         79.45         1.96 o
  -5   6   1        196.59        200.03         2.96 o
  -4   6   1       1573.87       1632.66        11.68 o
  -3   6   1       5063.69       5117.68        31.76 o
  -2   6   1         49.70         58.93         1.04 o
  -1   6   1          4.80          1.35         0.34 o
   0   6   1          1.83          3.42         0.38 o
   1   6   1       1942.91       1928.91        13.59 o
   2   6   1       3139.17       3331.99        21.73 o
   3   6   1       1047.01       1169.22         8.90 o
   4   6   1        130.44        126.82         2.18 o
   5   6   1        159.01        169.39         2.53 o
   6   6   1        204.51        194.32         2.96 o
   7   6   1        126.18        119.49         2.64 o
   8   6   1         34.79         38.25         2.31 o
   9   6   1         63.00         63.22         3.78 o
  10   6   1        192.56        187.97         4.55 o
 -10   7   1         11.29         11.03         1.56 o
  -9   7   1         29.87         33.98         2.00 o
  -8   7   1          4.37          3.56         1.06 o
  -7   7   1       1480.86       1440.87        10.91 o
  -6   7   1         34.51         32.62         1.35 o
  -5   7   1        902.41        940.42         8.10 o
  -4   7   1        144.26        180.66         2.29 o
  -3   7   1       3713.76       3789.32        21.77 o
  -2   7   1       1035.13       1048.86         6.95 o
  -1   7   1       1967.93       2050.68        11.52 o
   0   7   1        335.44        361.49         2.60 o
   1   7   1        449.28        380.58         3.34 o
   2   7   1         44.43         65.93         1.98 o
   3   7   1        395.22        406.01         3.41 o
   4   7   1         28.73         22.17         0.99 o
   5   7   1         14.38         19.03         1.08 o
   6   7   1         41.38         44.02         1.98 o
   7   7   1          0.18         -0.20         1.05 o
   8   7   1          0.54         -1.10         1.10 o
   9   7   1        341.17        319.41         5.84 o
  10   7   1         43.30         48.38         2.59 o
 -10   8   1          2.31          5.18         1.43 o
  -9   8   1         18.16         17.78         1.43 o
  -8   8   1          0.92          2.05         0.89 o
  -7   8   1        294.97        289.20         3.64 o
  -6   8   1       1113.04       1088.31         8.45 o
  -5   8   1       1664.93       1663.49        11.78 o
  -4   8   1       1698.04       1743.48        11.32 o
  -3   8   1        311.06        350.66         3.23 o
  -2   8   1        793.63        924.57         6.23 o
  -1   8   1        689.80        742.52         4.52 o
   0   8   1        287.51        282.39         2.45 o
   1   8   1         41.06         38.41         1.06 o
   2   8   1        649.01        635.56         5.85 o
   3   8   1          0.01          0.24         0.72 o
   4   8   1         96.10         65.32         1.48 o
   5   8   1        185.97        182.81         2.67 o
   6   8   1         13.15         12.92         1.12 o
   7   8   1        657.59        635.47         6.60 o
   8   8   1        204.30        209.80         4.06 o
   9   8   1          0.03          0.27         1.41 o
  10   8   1         37.27         37.61         2.50 o
 -10   9   1         89.53         89.84         3.14 o
  -9   9   1         33.63         34.06         1.77 o
  -8   9   1         67.97         63.06         2.09 o
  -7   9   1         83.82         84.45         2.02 o
  -6   9   1         51.52         47.23         1.51 o
  -5   9   1        911.99        834.48         6.40 o
  -4   9   1        189.21        190.93         2.29 o
  -3   9   1        603.42        557.34         4.33 o
  -2   9   1         13.24         22.42         0.75 o
  -1   9   1       3130.59       3264.70        17.44 o
   0   9   1         12.19         17.72         0.69 o
   1   9   1        556.77        537.83         4.54 o
   2   9   1        165.67        170.80         2.19 o
   3   9   1        233.45        230.23         2.83 o
   4   9   1        157.59        165.36         2.06 o
   5   9   1       3385.06       3215.81        23.25 o
   6   9   1          0.53         -0.74         0.74 o
   7   9   1          7.73          8.90         1.11 o
   8   9   1          0.09          1.44         1.01 o
   9   9   1         23.26         22.42         1.82 o
  10   9   1          1.85          3.81         1.52 o
 -10  10   1          1.50          1.48         1.48 o
  -9  10   1         11.69         14.16         1.39 o
  -8  10   1         26.35         29.57         1.52 o
  -7  10   1          1.93          2.11         0.75 o
  -6  10   1       3350.88       3323.45        20.12 o
  -5  10   1         39.28         36.98         1.10 o
  -4  10   1       1015.46       1055.66         7.91 o
  -3  10   1        234.35        230.29         2.59 o
  -2  10   1         19.60         14.10         0.75 o
  -1  10   1        664.38        658.06         4.48 o
   0  10   1         62.90         60.90         1.14 o
   1  10   1        724.11        712.80         5.76 o
   2  10   1         99.78        105.06         1.82 o
   3  10   1        437.41        444.23         4.63 o
   4  10   1        255.70        270.34         3.06 o
   5  10   1       5127.69       4823.08        30.45 o
   6  10   1         69.13         62.83         1.82 o
   7  10   1        128.34        124.29         2.53 o
   8  10   1         15.43         20.67         1.49 o
   9  10   1          6.02          6.92         1.31 o
  10  10   1          3.11          5.32         1.62 o
 -10  11   1          4.84          6.03         1.40 o
  -9  11   1          3.61          2.80         1.03 o
  -8  11   1          0.01          0.17         0.81 o
  -7  11   1         63.34         51.50         1.58 o
  -6  11   1        348.53        325.76         3.87 o
  -5  11   1         80.60         86.17         1.69 o
  -4  11   1         56.11         57.34         1.34 o
  -3  11   1        109.01        104.36         2.08 o
  -2  11   1        581.95        600.87         5.05 o
  -1  11   1         64.95         73.56         1.15 o
   0  11   1        431.76        468.54         3.86 o
   1  11   1        597.39        692.35         5.78 o
   2  11   1        171.47        179.92         2.34 o
   3  11   1         41.19         30.99         1.64 o
   4  11   1          0.00          1.92         0.65 o
   5  11   1        750.73        740.77         5.86 o
   6  11   1        501.17        494.28         5.05 o
   7  11   1        166.84        181.08         2.95 o
   8  11   1         21.08         20.63         1.51 o
   9  11   1          9.81          9.73         1.30 o
  -9  12   1        111.12        112.65         2.79 o
  -8  12   1          0.35          0.29         0.90 o
  -7  12   1        102.20         97.91         1.84 o
  -6  12   1        286.71        274.62         4.54 o
  -5  12   1         66.41         65.43         1.64 o
  -4  12   1       1335.05       1307.13        10.68 o
  -3  12   1          0.43          0.15         0.64 o
  -2  12   1        788.80        812.72         6.99 o
  -1  12   1       1342.97       1371.52        10.46 o
   0  12   1        472.80        481.77         3.96 o
   1  12   1        104.44        114.88         1.97 o
   2  12   1         15.45         20.58         0.98 o
   3  12   1        484.63        474.31         5.03 o
   4  12   1        826.31        826.41         9.10 o
   5  12   1        415.03        408.28         4.76 o
   6  12   1        159.99        147.98         2.42 o
   7  12   1        171.44        172.18         2.78 o
   8  12   1          2.40          1.79         0.97 o
   9  12   1        112.38        117.22         2.96 o
  -9  13   1         29.34         31.86         1.80 o
  -8  13   1        194.70        186.03         3.01 o
  -7  13   1         11.68         13.03         1.15 o
  -6  13   1         42.93         34.06         1.55 o
  -5  13   1        225.09        222.19         2.98 o
  -4  13   1        721.27        675.29         6.58 o
  -3  13   1        454.95        441.60         5.23 o
  -2  13   1         21.77         20.72         1.21 o
  -1  13   1          7.57          7.05         0.59 o
   0  13   1        575.69        613.04         5.76 o
   1  13   1        689.01        706.31         6.34 o
   2  13   1        197.87        209.45         2.81 o
   3  13   1        771.36        757.84         7.51 o
   4  13   1       1604.04       1547.76        14.30 o
   5  13   1         25.55         27.97         1.44 o
   6  13   1          0.55          1.04         0.81 o
   7  13   1          8.07         10.02         1.00 o
   8  13   1        183.16        188.25         4.00 o
   9  13   1          3.08          3.31         1.45 o
  -9  14   1          5.30          4.93         2.41 o
  -8  14   1         85.10         78.80         3.31 o
  -7  14   1        150.45        153.37         2.87 o
  -6  14   1         39.12         34.25         1.77 o
  -5  14   1          0.05          0.05         0.92 o
  -4  14   1         34.67         34.09         1.79 o
  -3  14   1        325.69        319.53         4.61 o
  -2  14   1         43.04         43.61         1.74 o
  -1  14   1         18.20         15.20         0.75 o
   0  14   1          0.07          2.00         0.58 o
   1  14   1        207.95        218.39         2.85 o
   2  14   1       2819.77       2812.76        20.50 o
   3  14   1        209.95        218.43         3.41 o
   4  14   1        201.98        193.79         3.51 o
   5  14   1         33.17         34.70         1.97 o
   6  14   1          0.00          0.59         0.75 o
   7  14   1          0.01          0.25         1.29 o
   8  14   1         24.70         21.18         1.20 o
   9  14   1         15.31         13.25         1.66 o
  -8  15   1        141.09        136.95         3.83 o
  -7  15   1         48.05         45.82         2.24 o
  -6  15   1          8.25          8.14         1.25 o
  -5  15   1         49.24         52.73         3.28 o
  -4  15   1         27.85         22.95         1.65 o
  -3  15   1        403.48        385.39         5.27 o
  -2  15   1        212.37        215.26         3.85 o
  -1  15   1         19.58         25.62         1.12 o
   0  15   1         85.20         83.33         1.69 o
   1  15   1        206.83        203.63         3.06 o
   2  15   1         12.54         14.61         1.06 o
   3  15   1        850.97        853.84         8.35 o
   4  15   1         41.48         36.83         2.21 o
   5  15   1          9.34          9.94         1.41 o
   6  15   1          0.33          1.88         1.31 o
   7  15   1          6.68          5.53         1.54 o
   8  15   1         98.23         87.02         2.64 o
  -8  16   1         13.27         23.88         1.97 o
  -7  16   1         61.45         46.82         2.65 o
  -6  16   1         27.20         23.09         2.51 o
  -5  16   1         14.53         20.25         2.03 o
  -4  16   1        297.95        304.21         4.87 o
  -3  16   1         90.70         95.52         2.70 o
  -2  16   1        287.24        275.50         4.60 o
  -1  16   1          2.57          3.48         0.76 o
   0  16   1         34.26         37.37         1.53 o
   1  16   1         17.77         20.84         1.26 o
   2  16   1        271.88        273.38         3.52 o
   3  16   1          1.27          1.40         0.85 o
   4  16   1        283.16        278.69         8.65 o
   5  16   1          5.00          8.49         1.56 o
   6  16   1         28.43         30.39         3.00 o
   7  16   1          4.71         -0.96         1.89 o
   8  16   1         14.54         10.49         2.41 o
  -7  17   1         25.70         26.76         2.82 o
  -6  17   1        115.90        122.80         4.95 o
  -5  17   1         96.55         97.18         3.80 o
  -4  17   1         49.66         46.05         2.34 o
  -3  17   1          5.52          5.89         1.22 o
  -2  17   1          7.27          5.00         1.10 o
  -1  17   1        323.29        317.03         4.58 o
   0  17   1         11.13         11.11         1.24 o
   1  17   1        284.82        273.60         3.76 o
   2  17   1         23.82         25.45         1.26 o
   3  17   1         22.66         25.89         1.55 o
   4  17   1         50.96         57.47         2.76 o
   5  17   1          6.62          6.10         1.66 o
   6  17   1          4.89          9.54         2.00 o
   7  17   1          0.70          0.53         1.88 o
  -7  18   1        123.11        123.32         5.18 o
  -6  18   1         29.76         42.54         3.11 o
  -5  18   1         67.22         66.97         3.62 o
  -4  18   1          5.14          5.68         1.57 o
  -3  18   1         12.75         12.83         1.51 o
  -2  18   1          2.78          3.39         0.90 o
  -1  18   1        442.80        415.67         7.83 o
   0  18   1          0.23          0.30         1.28 o
   1  18   1        303.75        289.71         4.70 o
   2  18   1          0.42          0.96         0.98 o
   3  18   1         13.56         17.06         1.72 o
   4  18   1          3.00          3.26         1.20 o
   5  18   1         67.51         68.05         3.37 o
   6  18   1         41.32         39.28         3.54 o
   7  18   1         28.00         30.08         3.06 o
  -6  19   1         19.72         25.09         2.63 o
  -5  19   1         58.88         63.96         6.35 o
  -4  19   1         14.15         10.82         1.51 o
  -3  19   1          0.00          1.76         1.08 o
  -2  19   1        265.91        244.45         3.84 o
  -1  19   1        286.90        290.19         5.58 o
   0  19   1        357.02        345.68         4.96 o
   1  19   1        141.21        147.38         3.35 o
   2  19   1        100.39         97.95         3.02 o
   3  19   1         23.10         30.49         1.95 o
   4  19   1          8.96         10.08         1.67 o
   5  19   1         24.86         20.77         2.27 o
   6  19   1         18.21         16.93         2.46 o
  -5  20   1         54.81         68.50         3.52 o
  -4  20   1        107.28        100.94         3.46 o
  -3  20   1         14.19         12.08         1.73 o
  -2  20   1          0.90          1.47         1.20 o
  -1  20   1        214.05        222.83         7.17 o
   0  20   1        234.03        232.34         5.79 o
   1  20   1         11.79         12.63         1.37 o
   2  20   1          0.73          0.80         0.97 o
   3  20   1         18.69         20.09         1.69 o
   4  20   1         34.71         38.20         3.02 o
   5  20   1         10.55         12.01         2.08 o
  -5  21   1          4.54          1.96         2.30 o
  -4  21   1          0.09         -1.36         1.36 o
  -3  21   1         18.56         19.66         1.64 o
  -2  21   1        111.10        101.42         4.23 o
  -1  21   1        379.65        388.37        12.26 o
   0  21   1          7.76          9.77         1.94 o
   1  21   1        118.24        111.00         2.91 o
   2  21   1          3.12          5.40         1.39 o
   3  21   1         19.97         20.45         1.92 o
   4  21   1        105.40        105.23         5.24 o
  -3  22   1         17.68         17.04         1.77 o
  -2  22   1          2.40          6.74         1.45 o
  -1  22   1          0.14          3.87         2.24 o
   0  22   1        156.91        133.82         6.11 o
   1  22   1         76.74         70.41         3.75 o
   2  22   1         99.24         94.82         5.11 o
   3  22   1          0.98          1.75         1.67 o
  -2  23   1          2.42          5.90         1.67 o
  -1  23   1         40.02         35.55         5.91 o
   0  23   1          5.05          5.67         2.62 o
   1  23   1          6.98          6.67         1.77 o
 -10   0   2        161.41        177.00         6.08 o
  -8   0   2        103.26        103.53         3.62 o
  -6   0   2        528.06        522.54         9.59 o
  -4   0   2        655.98        632.48         8.43 o
  -2   0   2        235.02        207.75         2.60 o
   0   0   2      13682.62      11441.86       323.17 o
   2   0   2        987.73       1027.13        11.49 o
   4   0   2       6936.94       7105.89        72.36 o
   6   0   2       1505.01       1617.74        23.55 o
   8   0   2        145.89        150.28         6.90 o
  10   0   2          0.50          3.40         2.15 o
 -11   1   2        424.33        422.42         9.64 o
 -10   1   2        123.68        127.59         3.68 o
  -9   1   2         31.10         30.54         1.78 o
  -8   1   2        107.54        105.71         2.69 o
  -7   1   2         53.10         55.37         2.12 o
  -6   1   2          1.45          3.79         0.85 o
  -5   1   2         57.67         50.26         2.36 o
  -4   1   2        333.69        342.70         4.49 o
  -3   1   2        309.90        274.99         3.33 o
  -2   1   2       2618.27       2476.56        14.75 o
  -1   1   2       7622.74       7259.79        69.25 o
   0   1   2       2489.42       2410.22        21.91 o
   1   1   2        618.56        618.74         5.33 o
   2   1   2       2357.40       2267.09        16.85 o
   3   1   2        448.90        403.53         4.06 o
   4   1   2       1077.95       1137.96        11.21 o
   5   1   2         29.00         19.92         1.23 o
   6   1   2       1397.22       1400.17        12.31 o
   7   1   2          6.79          5.55         1.11 o
   8   1   2        190.59        176.70         3.79 o
   9   1   2          1.45          1.34         1.40 o
  10   1   2        139.09        146.51         3.91 o
  11   1   2          6.78          7.43         1.82 o
 -11   2   2        146.29        143.58         4.45 o
 -10   2   2        119.31        125.09         4.25 o
  -9   2   2         21.05         18.39         1.50 o
  -8   2   2        156.09        153.42         3.96 o
  -7   2   2        253.10        253.77         5.11 o
  -6   2   2          1.74          2.06         0.77 o
  -5   2   2         20.33         15.26         1.16 o
  -4   2   2        828.27        809.82         7.28 o
  -3   2   2          1.15          3.87         0.64 o
  -2   2   2      18469.01      18244.90       173.29 o
  -1   2   2      18616.79      17808.21       170.86 o
   0   2   2         15.94         19.64         0.53 o
   1   2   2        340.57        331.58         2.86 o
   2   2   2        577.04        545.10         6.70 o
   3   2   2       2040.44       2055.74        18.09 o
   4   2   2       2538.48       2711.63        23.75 o
   5   2   2       2218.85       2171.50        18.53 o
   6   2   2         67.99         69.55         2.26 o
   7   2   2          0.36          2.33         1.04 o
   8   2   2         49.32         44.10         3.30 o
   9   2   2         11.55         12.34         1.68 o
  10   2   2          0.26         -1.29         1.29 o
  11   2   2          8.89          6.33         2.00 o
 -11   3   2         19.69         20.02         2.20 o
 -10   3   2        212.78        210.59         4.59 o
  -9   3   2        224.49        230.90         5.44 o
  -8   3   2        137.86        150.47         3.02 o
  -7   3   2         12.62         11.87         1.12 o
  -6   3   2         11.22         11.41         1.51 o
  -5   3   2         47.71         48.83         2.02 o
  -4   3   2        868.10        862.83         7.63 o
  -3   3   2        825.21        866.15         6.41 o
  -2   3   2       9815.19       9651.15       107.17 o
  -1   3   2       1168.12       1110.35         7.81 o
   0   3   2       1312.13       1315.41         8.11 o
   1   3   2       5829.82       5612.62        35.53 o
   2   3   2       1317.43       1248.39        10.37 o
   3   3   2        379.60        396.75         4.04 o
   4   3   2        318.66        327.86         4.31 o
   5   3   2        311.01        341.23         4.33 o
   6   3   2        604.41        588.81         6.85 o
   7   3   2          6.12          3.26         1.11 o
   8   3   2        111.68        104.00         3.69 o
   9   3   2         67.32         70.45         3.23 o
  10   3   2         65.63         71.55         3.14 o
  11   3   2          2.59          1.64         1.84 o
 -11   4   2         43.45         42.64         3.56 o
 -10   4   2         47.74         50.86         2.57 o
  -9   4   2        562.43        565.07         9.21 o
  -8   4   2        166.39        168.94         3.23 o
  -7   4   2          1.43          2.40         0.86 o
  -6   4   2        111.57        102.38         2.12 o
  -5   4   2        126.38        124.08         2.37 o
  -4   4   2        203.63        214.88         2.60 o
  -3   4   2        951.12        934.23         6.06 o
  -2   4   2         78.31         77.47         0.99 o
  -1   4   2       1079.98       1030.58         6.04 o
   0   4   2       3550.74       3483.51        21.33 o
   1   4   2        547.89        499.42         3.81 o
   2   4   2        290.39        344.83         3.14 o
   3   4   2        262.03        290.71         3.76 o
   4   4   2        441.74        480.31         5.23 o
   5   4   2         11.23          9.41         0.98 o
   6   4   2        139.23        145.36         4.36 o
   7   4   2        672.41        660.77         7.38 o
   8   4   2          5.25          5.78         1.47 o
   9   4   2          0.02         -1.11         1.41 o
  10   4   2          9.50          5.30         1.82 o
 -11   5   2         24.90         22.59         1.99 o
 -10   5   2         72.66         69.42         3.19 o
  -9   5   2        895.10        841.44         8.30 o
  -8   5   2         32.18         36.78         1.75 o
  -7   5   2          5.30          3.39         0.81 o
  -6   5   2          0.01          0.78         0.70 o
  -5   5   2        271.18        271.25         3.43 o
  -4   5   2       1078.88       1155.27         7.87 o
  -3   5   2       7028.48       7424.38        41.53 o
  -2   5   2         80.12         70.50         1.03 o
  -1   5   2        251.12        263.89         2.11 o
   0   5   2       1781.56       1646.09        10.56 o
   1   5   2        961.14        928.40         7.06 o
   2   5   2        541.76        543.51         4.50 o
   3   5   2        310.32        303.48         3.81 o
   4   5   2        921.05       1011.92         8.73 o
   5   5   2          0.83          0.97         0.85 o
   6   5   2        142.17        132.15         2.93 o
   7   5   2        621.46        573.30         7.10 o
   8   5   2          0.77         -0.71         1.11 o
   9   5   2          0.67          2.75         1.37 o
  10   5   2         90.32         91.87         4.65 o
 -11   6   2          0.71          2.92         1.54 o
 -10   6   2         59.85         59.93         2.39 o
  -9   6   2          3.72          5.40         1.06 o
  -8   6   2        521.06        509.89         5.54 o
  -7   6   2        441.30        441.71         4.46 o
  -6   6   2         34.92         32.81         1.23 o
  -5   6   2        107.66        104.50         2.20 o
  -4   6   2       1757.64       1715.82        11.13 o
  -3   6   2       7050.33       7362.83        41.29 o
  -2   6   2          1.78          6.23         0.48 o
  -1   6   2         56.10         50.63         0.94 o
   0   6   2        249.42        252.50         2.19 o
   1   6   2        656.02        578.47         5.22 o
   2   6   2       3040.44       3115.51        20.30 o
   3   6   2         38.92         38.60         1.17 o
   4   6   2         17.54         22.73         1.09 o
   5   6   2         34.55         32.25         2.63 o
   6   6   2         19.52         22.18         1.34 o
   7   6   2          0.28         -0.94         0.94 o
   8   6   2          4.72          7.21         1.41 o
   9   6   2          2.25          2.83         1.57 o
  10   6   2         13.95         12.00         2.48 o
 -10   7   2         45.57         52.14         2.25 o
  -9   7   2         51.92         54.29         3.55 o
  -8   7   2        962.14        995.25        10.77 o
  -7   7   2        135.96        128.34         2.28 o
  -6   7   2        328.44        294.76         3.30 o
  -5   7   2          3.46          2.44         0.63 o
  -4   7   2       5705.44       5744.45        34.06 o
  -3   7   2          0.41          3.30         0.51 o
  -2   7   2        807.61        859.12         5.66 o
  -1   7   2        439.41        516.52         3.67 o
   0   7   2        386.87        370.12         2.95 o
   1   7   2        279.38        276.78         3.15 o
   2   7   2       1102.46       1218.34        10.85 o
   3   7   2        150.42        149.72         1.86 o
   4   7   2       1007.57       1065.02         8.63 o
   5   7   2        126.38        146.29         2.79 o
   6   7   2        171.11        157.61         2.98 o
   7   7   2        201.50        190.16         3.40 o
   8   7   2         50.89         52.13         2.44 o
   9   7   2         11.92         12.64         1.79 o
  10   7   2          2.71          5.08         1.73 o
 -10   8   2         24.69         23.85         2.38 o
  -9   8   2          5.02          4.90         1.09 o
  -8   8   2         53.15         53.42         1.87 o
  -7   8   2        154.44        149.24         2.46 o
  -6   8   2       1181.94       1182.19         8.67 o
  -5   8   2        100.21        111.88         1.85 o
  -4   8   2        837.17        880.07         6.03 o
  -3   8   2         19.36         23.31         0.86 o
  -2   8   2       1901.40       1966.32        15.68 o
  -1   8   2       5206.15       5524.67        29.90 o
   0   8   2         89.95        109.30         1.34 o
   1   8   2       2832.22       2819.08        19.80 o
   2   8   2        266.37        273.10         3.26 o
   3   8   2        227.94        233.34         2.84 o
   4   8   2        435.52        482.37         4.71 o
   5   8   2        698.20        702.76         6.72 o
   6   8   2          0.08         -0.27         0.73 o
   7   8   2         25.55         27.09         1.95 o
   8   8   2         79.83         77.58         2.58 o
   9   8   2          0.51         -0.59         1.39 o
  10   8   2          9.90         12.02         2.00 o
 -10   9   2        106.97        105.59         3.49 o
  -9   9   2         35.28         42.21         1.95 o
  -8   9   2        105.69         90.31         2.11 o
  -7   9   2         58.48         58.73         1.70 o
  -6   9   2        141.76        145.20         2.25 o
  -5   9   2        314.43        313.70         2.97 o
  -4   9   2       1196.28       1260.14         9.19 o
  -3   9   2        805.37        784.59         5.80 o
  -2   9   2       2201.39       2407.15        15.54 o
  -1   9   2        296.21        295.11         2.78 o
   0   9   2         73.78         74.01         1.15 o
   1   9   2        157.83        152.38         2.05 o
   2   9   2        151.15        151.48         2.23 o
   3   9   2        289.75        321.33         3.74 o
   4   9   2        156.45        157.51         2.14 o
   5   9   2        147.34        128.43         2.53 o
   6   9   2        344.07        336.75         3.99 o
   7   9   2         63.89         69.78         2.20 o
   8   9   2         46.98         44.97         2.00 o
   9   9   2          0.47          0.39         1.31 o
  10   9   2         15.40         14.36         1.80 o
 -10  10   2         66.72         63.00         2.91 o
  -9  10   2         21.24         22.59         1.49 o
  -8  10   2         40.79         41.90         1.67 o
  -7  10   2         66.66         68.95         1.85 o
  -6  10   2        228.39        210.77         3.00 o
  -5  10   2         32.27         36.34         1.39 o
  -4  10   2         16.21         23.88         0.96 o
  -3  10   2        317.30        322.56         3.23 o
  -2  10   2        254.91        292.67         3.02 o
  -1  10   2        926.85       1026.23         7.19 o
   0  10   2       1817.83       1930.09        12.14 o
   1  10   2        310.40        318.67         3.45 o
   2  10   2        372.69        388.23         5.45 o
   3  10   2         36.24         44.33         1.70 o
   4  10   2        187.52        188.56         2.69 o
   5  10   2         55.43         59.13         1.63 o
   6  10   2         20.08         27.81         1.42 o
   7  10   2        420.97        423.68         4.86 o
   8  10   2          9.60         14.78         1.44 o
   9  10   2        260.87        268.94         5.02 o
  10  10   2        209.82        216.24         4.96 o
 -10  11   2         11.57         12.38         1.53 o
  -9  11   2        162.48        161.09         2.90 o
  -8  11   2         87.17         77.11         1.94 o
  -7  11   2         51.18         56.76         1.47 o
  -6  11   2         87.67         85.56         2.01 o
  -5  11   2       1879.86       1779.11        12.59 o
  -4  11   2        110.04         94.45         1.77 o
  -3  11   2        321.97        304.88         2.85 o
  -2  11   2         49.44         64.59         1.23 o
  -1  11   2         23.40         26.13         0.85 o
   0  11   2         49.43         59.52         1.40 o
   1  11   2          1.33          1.58         0.57 o
   2  11   2         30.96         31.93         1.22 o
   3  11   2        497.02        464.19         5.23 o
   4  11   2        185.75        192.02         3.46 o
   5  11   2        141.15        126.70         3.42 o
   6  11   2          0.76          1.35         0.78 o
   7  11   2         96.44         88.91         2.44 o
   8  11   2         23.37         25.99         2.06 o
   9  11   2         29.52         34.95         2.14 o
  -9  12   2         13.62         14.90         1.33 o
  -8  12   2          7.51          9.11         0.94 o
  -7  12   2         17.67         11.65         1.05 o
  -6  12   2        134.26        124.64         2.48 o
  -5  12   2        574.79        544.41         5.38 o
  -4  12   2         65.41         60.37         1.41 o
  -3  12   2          0.30          2.63         0.56 o
  -2  12   2         82.86         74.55         1.32 o
  -1  12   2         29.39         24.71         0.78 o
   0  12   2        378.83        401.25         4.32 o
   1  12   2          3.07          8.97         0.77 o
   2  12   2         18.18         12.41         0.94 o
   3  12   2        492.41        462.36         5.35 o
   4  12   2         25.17         26.95         1.76 o
   5  12   2         12.11          7.61         1.14 o
   6  12   2          4.86          6.77         0.84 o
   7  12   2         37.28         38.84         1.80 o
   8  12   2         49.06         51.95         2.29 o
   9  12   2         24.28         35.28         2.48 o
  -9  13   2          8.85         10.20         1.76 o
  -8  13   2         10.87          6.97         1.25 o
  -7  13   2          7.05          9.66         1.28 o
  -6  13   2        185.02        178.78         3.00 o
  -5  13   2         86.41         79.46         1.82 o
  -4  13   2         10.01         10.05         0.80 o
  -3  13   2          7.80          5.73         0.65 o
  -2  13   2        184.39        190.02         2.28 o
  -1  13   2         34.62         38.59         1.02 o
   0  13   2          0.56          0.47         0.64 o
   1  13   2          2.01          4.70         0.74 o
   2  13   2        458.07        458.99         4.81 o
   3  13   2       3032.87       2953.03        23.19 o
   4  13   2        129.49        128.09         3.94 o
   5  13   2         19.50         23.69         2.10 o
   6  13   2        124.24        123.01         2.56 o
   7  13   2          9.09          7.80         1.08 o
   8  13   2         31.17         32.31         1.72 o
   9  13   2         42.40         47.74         2.62 o
  -9  14   2          9.46          4.61         2.18 o
  -8  14   2         23.61         26.81         1.69 o
  -7  14   2         30.74         33.21         1.62 o
  -6  14   2         10.49         10.55         1.05 o
  -5  14   2          4.62          5.36         0.94 o
  -4  14   2         20.91         26.04         1.34 o
  -3  14   2         36.57         37.58         1.50 o
  -2  14   2          0.07          0.34         0.59 o
  -1  14   2        103.29         95.68         1.46 o
   0  14   2          0.02          1.01         0.76 o
   1  14   2          4.38          4.94         0.82 o
   2  14   2         20.52         28.14         1.80 o
   3  14   2        976.32        930.84        10.79 o
   4  14   2        212.04        218.86         4.19 o
   5  14   2          3.34          4.16         1.12 o
   6  14   2          2.69          4.92         1.15 o
   7  14   2         21.15         22.69         1.99 o
   8  14   2        322.74        334.29         7.75 o
  -8  15   2          0.10          1.10         1.20 o
  -7  15   2         25.07         17.81         1.27 o
  -6  15   2          0.57          1.62         1.26 o
  -5  15   2        100.76         93.11         2.50 o
  -4  15   2         11.48         14.82         1.06 o
  -3  15   2       1085.57       1042.33         9.59 o
  -2  15   2         18.96         20.76         1.13 o
  -1  15   2         82.66         88.24         1.64 o
   0  15   2         94.71         86.87         1.99 o
   1  15   2       1424.29       1391.04        11.18 o
   2  15   2        612.60        585.07         5.88 o
   3  15   2         50.36         65.79         2.49 o
   4  15   2        107.04        110.23         3.12 o
   5  15   2          4.20          5.35         1.18 o
   6  15   2         28.37         24.74         1.95 o
   7  15   2          1.38          3.05         1.48 o
   8  15   2        146.62        156.78         4.31 o
  -8  16   2          0.05          0.92         1.55 o
  -7  16   2         33.87         45.98         2.73 o
  -6  16   2          3.74          5.58         1.30 o
  -5  16   2          0.71          2.93         0.98 o
  -4  16   2          3.67          3.35         1.14 o
  -3  16   2          1.44          1.48         0.94 o
  -2  16   2         83.02         77.57         1.84 o
  -1  16   2         65.21         64.97         1.53 o
   0  16   2          6.99          6.14         0.81 o
   1  16   2        328.40        333.48         4.06 o
   2  16   2       1028.41        995.41         8.78 o
   3  16   2        276.89        270.57         5.77 o
   4  16   2         76.23         71.79         3.19 o
   5  16   2         11.34         12.70         1.47 o
   6  16   2         25.68         23.74         1.93 o
   7  16   2         51.57         57.26         3.06 o
   8  16   2          0.65         -1.10         2.14 o
  -7  17   2         16.01         17.33         1.78 o
  -6  17   2         54.11         45.81         3.63 o
  -5  17   2         18.48         16.63         1.79 o
  -4  17   2          0.58          1.91         1.25 o
  -3  17   2         29.43         34.19         1.86 o
  -2  17   2        125.69        122.69         2.68 o
  -1  17   2        100.15        100.16         1.90 o
   0  17   2        785.89        774.70         7.58 o
   1  17   2        384.42        386.57         5.08 o
   2  17   2         59.10         57.87         2.04 o
   3  17   2        168.15        172.45         3.38 o
   4  17   2         45.96         52.35         2.23 o
   5  17   2         18.32         21.09         2.63 o
   6  17   2         10.09         12.86         1.58 o
   7  17   2         50.32         50.78         2.69 o
  -7  18   2         65.56         57.88         5.79 o
  -6  18   2          0.81          2.06         1.55 o
  -5  18   2         21.77         26.06         2.16 o
  -4  18   2         22.37         20.07         1.72 o
  -3  18   2          0.12         -0.96         0.96 o
  -2  18   2         12.32         18.79         1.38 o
  -1  18   2          0.00         -0.70         0.78 o
   0  18   2        530.25        524.80         6.19 o
   1  18   2         31.38         36.84         1.81 o
   2  18   2        378.41        373.01         4.57 o
   3  18   2          0.02          1.01         1.15 o
   4  18   2          9.59         10.52         1.32 o
   5  18   2         11.09         12.04         1.44 o
   6  18   2        130.86        129.99         5.33 o
   7  18   2         12.53         11.83         3.02 o
  -6  19   2         58.34         63.11         3.72 o
  -5  19   2         75.03         71.91         3.49 o
  -4  19   2        132.65        143.36         3.49 o
  -3  19   2          0.05          0.74         1.21 o
  -2  19   2          4.22          4.66         1.09 o
  -1  19   2         94.07         84.68         4.21 o
   0  19   2        354.73        355.32         5.39 o
   1  19   2          2.00          4.77         1.04 o
   2  19   2         42.19         46.25         1.90 o
   3  19   2          0.37         -0.03         0.98 o
   4  19   2          3.30          2.14         1.79 o
   5  19   2         14.87         15.03         2.15 o
   6  19   2          2.30          4.80         2.50 o
  -5  20   2         48.25         61.54         3.43 o
  -4  20   2         25.34         26.67         2.13 o
  -3  20   2         45.97         46.08         3.08 o
  -2  20   2         78.54         81.58         3.02 o
  -1  20   2         17.36         21.12         3.20 o
   0  20   2         26.32         31.84         2.04 o
   1  20   2        225.76        230.13         3.52 o
   2  20   2        100.76        100.09         3.37 o
   3  20   2         24.75         25.86         2.06 o
   4  20   2         83.98         77.81         4.05 o
   5  20   2          5.44          6.78         1.93 o
  -5  21   2         31.11         44.00         5.87 o
  -4  21   2         29.48         29.33         2.63 o
  -3  21   2         16.70         18.11         1.48 o
  -2  21   2         42.28         47.58         2.48 o
  -1  21   2        120.67        120.92         5.96 o
   0  21   2         10.54         13.39         1.55 o
   1  21   2          0.01          2.70         0.99 o
   2  21   2         28.18         21.76         2.09 o
   3  21   2          0.15         -0.27         1.48 o
   4  21   2         28.41         23.17         2.21 o
  -3  22   2          7.81         11.23         1.88 o
  -2  22   2         88.32        103.72         8.21 o
  -1  22   2         21.01         30.71         3.73 o
   0  22   2          7.74          4.97         2.53 o
   1  22   2          2.25          0.61         1.17 o
   2  22   2         17.15         21.79         2.51 o
   3  22   2          3.58          9.98         2.01 o
  -1  23   2          2.72          1.63         2.36 o
   0  23   2          2.92          4.80         2.31 o
   1  23   2         49.23         48.07         2.33 o
 -11   0   3       1056.77       1048.37        16.09 o
  -9   0   3        258.39        248.25         5.81 o
  -7   0   3         16.76         15.31         1.87 o
  -5   0   3          6.58          5.60         1.39 o
  -3   0   3        100.20        123.20         2.28 o
  -1   0   3          5.55          1.47         0.48 o
   1   0   3       5416.17       5538.38        49.85 o
   3   0   3      11160.79      11275.56       121.31 o
   5   0   3        478.74        528.34         8.13 o
   7   0   3         42.24         61.22         3.39 o
   9   0   3        118.01        109.45         5.45 o
 -11   1   3         35.42         33.43         2.20 o
 -10   1   3          0.00          1.39         1.27 o
  -9   1   3         21.71         22.09         1.69 o
  -8   1   3          0.51          0.22         0.91 o
  -7   1   3          0.73          0.78         0.82 o
  -6   1   3         38.44         48.76         1.74 o
  -5   1   3         50.50         51.17         1.69 o
  -4   1   3        739.79        757.20         6.44 o
  -3   1   3         23.40         15.72         0.67 o
  -2   1   3        197.30        206.71         1.97 o
  -1   1   3       1953.74       1964.25        12.34 o
   0   1   3        682.00        625.42         4.61 o
   1   1   3        842.64        800.22         6.91 o
   2   1   3       1399.45       1343.45        12.17 o
   3   1   3       3374.24       3435.56        42.71 o
   4   1   3        102.13        117.11         2.40 o
   5   1   3         24.13         27.34         1.41 o
   6   1   3         41.53         42.79         1.85 o
   7   1   3        244.88        231.72         4.11 o
   8   1   3         22.76         22.04         1.68 o
   9   1   3          2.33          3.29         1.52 o
  10   1   3         27.99         31.26         2.73 o
 -11   2   3         46.56         46.68         2.40 o
 -10   2   3          4.41          3.74         1.33 o
  -9   2   3         94.17         98.25         2.57 o
  -8   2   3         14.13         17.21         2.24 o
  -7   2   3         13.91         22.83         1.72 o
  -6   2   3        455.91        470.55         4.89 o
  -5   2   3       3454.99       3625.78        23.30 o
  -4   2   3        156.21        174.37         2.14 o
  -3   2   3        385.61        416.06         3.53 o
  -2   2   3        249.13        239.41         2.23 o
  -1   2   3       2709.84       2606.20        15.48 o
   0   2   3        640.66        609.67         4.59 o
   1   2   3          6.67          4.33         0.77 o
   2   2   3        184.30        202.62         2.50 o
   3   2   3        343.74        337.64         3.96 o
   4   2   3       2454.21       2577.55        23.69 o
   5   2   3        452.47        452.11         5.14 o
   6   2   3        114.63        106.82         2.56 o
   7   2   3        138.10        129.87         3.04 o
   8   2   3          8.71          5.47         1.29 o
   9   2   3         49.42         44.21         2.80 o
  10   2   3          8.34          9.11         1.78 o
 -11   3   3          0.01          2.12         1.27 o
 -10   3   3        430.30        445.72         6.64 o
  -9   3   3         10.71         15.32         1.38 o
  -8   3   3         63.83         63.37         2.02 o
  -7   3   3        127.79        120.50         2.37 o
  -6   3   3         15.44         23.66         1.37 o
  -5   3   3        264.15        335.38         3.84 o
  -4   3   3        264.18        297.75         2.92 o
  -3   3   3       6974.16       7085.00        41.33 o
  -2   3   3         67.35         65.60         1.03 o
  -1   3   3       1038.17       1101.09         6.44 o
   0   3   3       3534.27       3300.59        20.39 o
   1   3   3         95.20         66.84         1.08 o
   2   3   3       5249.33       5535.03        48.92 o
   3   3   3       1746.26       1856.59        16.56 o
   4   3   3        555.46        617.88         6.43 o
   5   3   3         22.70         27.13         1.55 o
   6   3   3         65.33         74.65         2.52 o
   7   3   3        392.04        366.31         5.50 o
   8   3   3         16.39         18.08         1.62 o
   9   3   3          0.52          2.06         1.61 o
  10   3   3        138.13        143.52         5.62 o
 -11   4   3          4.56          5.28         1.47 o
 -10   4   3        309.08        310.00         5.18 o
  -9   4   3          0.00         -0.41         0.88 o
  -8   4   3        241.76        232.52         3.39 o
  -7   4   3          0.20          0.53         0.70 o
  -6   4   3          0.94          0.70         0.57 o
  -5   4   3         12.59          4.92         0.72 o
  -4   4   3        997.44       1124.87         8.14 o
  -3   4   3          5.67         13.68         0.68 o
  -2   4   3       1730.63       1752.54        10.01 o
  -1   4   3        269.58        259.08         2.30 o
   0   4   3       2511.54       2424.50        14.57 o
   1   4   3        199.41        213.88         2.18 o
   2   4   3      12465.40      12837.77       114.35 o
   3   4   3        624.61        683.89         6.53 o
   4   4   3         31.65         26.88         1.32 o
   5   4   3         53.78         53.74         3.04 o
   6   4   3          8.98          9.13         1.05 o
   7   4   3          1.50          3.79         1.40 o
   8   4   3         67.73         77.21         2.72 o
   9   4   3         37.87         37.14         3.10 o
  10   4   3          0.95          1.77         1.63 o
 -11   5   3         22.04         21.58         2.10 o
 -10   5   3         31.61         32.87         1.87 o
  -9   5   3         80.47         83.47         2.26 o
  -8   5   3        484.21        472.23         5.89 o
  -7   5   3          8.35          5.96         0.84 o
  -6   5   3        485.86        466.20         4.47 o
  -5   5   3         87.82         90.29         2.06 o
  -4   5   3       1587.95       1662.48        10.92 o
  -3   5   3       1480.24       1395.59         9.96 o
  -2   5   3       1784.55       1776.70         9.84 o
  -1   5   3        447.39        454.20         3.42 o
   0   5   3        966.44       1020.29         6.95 o
   1   5   3        516.93        489.18         4.03 o
   2   5   3       1770.91       1823.50        13.96 o
   3   5   3         42.07         38.48         1.16 o
   4   5   3          8.42          9.78         0.85 o
   5   5   3         24.63         20.86         2.14 o
   6   5   3        249.82        228.59         4.36 o
   7   5   3          2.90          0.66         0.97 o
   8   5   3         14.40         14.64         1.50 o
   9   5   3         12.80         11.43         1.69 o
  10   5   3         41.89         45.79         2.91 o
 -11   6   3         28.57         26.63         2.20 o
 -10   6   3          5.96          5.91         1.23 o
  -9   6   3          6.57          7.86         1.15 o
  -8   6   3         96.13         99.03         2.31 o
  -7   6   3         24.17         24.83         1.20 o
  -6   6   3          1.72          4.28         0.75 o
  -5   6   3        218.25        236.62         2.71 o
  -4   6   3       8515.83       8837.95        49.59 o
  -3   6   3         30.61         23.33         0.76 o
  -2   6   3       1761.38       1907.33        11.48 o
  -1   6   3       1387.45       1338.14         7.90 o
   0   6   3        169.80        189.89         1.94 o
   1   6   3       1423.15       1473.14         9.61 o
   2   6   3        432.53        467.86         4.19 o
   3   6   3         13.44         16.12         0.85 o
   4   6   3        239.25        242.97         2.94 o
   5   6   3        236.11        225.65         3.31 o
   6   6   3        185.20        181.77         3.21 o
   7   6   3         36.76         33.65         1.83 o
   8   6   3         10.99         15.42         1.70 o
   9   6   3         87.40         90.45         3.66 o
  10   6   3          2.19          2.43         1.73 o
 -10   7   3          8.40          7.18         1.45 o
  -9   7   3          9.89         11.71         1.15 o
  -8   7   3          1.62          0.87         0.76 o
  -7   7   3          0.17          0.82         0.68 o
  -6   7   3        386.00        384.93         4.04 o
  -5   7   3       1517.78       1557.71        10.58 o
  -4   7   3        183.62        157.69         2.23 o
  -3   7   3         24.19         22.97         0.88 o
  -2   7   3        184.88        247.92         2.34 o
  -1   7   3        114.49        100.70         1.30 o
   0   7   3          3.43          1.15         0.38 o
   1   7   3        163.33        194.68         2.33 o
   2   7   3         18.91          7.48         0.63 o
   3   7   3         60.86         59.86         1.39 o
   4   7   3        213.84        216.43         2.67 o
   5   7   3        190.04        202.11         3.76 o
   6   7   3        187.83        189.31         3.24 o
   7   7   3         21.34         26.47         1.65 o
   8   7   3         13.77         16.19         1.55 o
   9   7   3          3.47          7.96         1.69 o
  10   7   3        173.20        180.93         5.09 o
 -10   8   3          1.37          0.45         1.21 o
  -9   8   3         25.05         19.12         1.55 o
  -8   8   3         31.79         31.91         1.40 o
  -7   8   3        101.54        100.19         2.00 o
  -6   8   3        354.05        362.40         3.80 o
  -5   8   3        432.89        423.92         3.90 o
  -4   8   3          5.04          4.87         0.66 o
  -3   8   3         24.19         24.40         0.94 o
  -2   8   3        217.08        210.11         2.26 o
  -1   8   3          3.61          4.65         0.44 o
   0   8   3        427.19        480.06         3.61 o
   1   8   3          1.47          5.57         0.81 o
   2   8   3         32.94         42.44         1.42 o
   3   8   3        126.89        121.86         1.76 o
   4   8   3          7.28         12.47         0.92 o
   5   8   3        239.50        201.40         2.92 o
   6   8   3        165.08        162.32         2.86 o
   7   8   3        136.59        130.54         2.73 o
   8   8   3        231.82        240.59         3.89 o
   9   8   3          0.37         -0.09         1.48 o
  10   8   3         29.77         39.11         2.58 o
 -10   9   3         11.24         13.36         1.77 o
  -9   9   3         14.06         18.91         1.51 o
  -8   9   3        250.32        242.53         3.29 o
  -7   9   3          3.48          3.35         0.83 o
  -6   9   3        771.44        749.00         6.36 o
  -5   9   3        154.63        157.24         2.37 o
  -4   9   3        339.35        360.76         3.69 o
  -3   9   3        345.86        334.09         3.14 o
  -2   9   3       1110.89       1169.06         7.95 o
  -1   9   3         92.68        101.87         1.40 o
   0   9   3         38.68         61.25         1.16 o
   1   9   3        101.19        107.33         2.06 o
   2   9   3          7.83         17.37         1.07 o
   3   9   3         28.73         19.20         1.00 o
   4   9   3         23.85         29.42         1.47 o
   5   9   3        718.14        711.04         7.47 o
   6   9   3          2.48          1.33         0.82 o
   7   9   3         40.18         41.95         2.18 o
   8   9   3         13.42         18.86         1.53 o
   9   9   3         68.24         70.21         2.94 o
  10   9   3          0.93          4.01         2.55 o
 -10  10   3          0.01          1.04         1.43 o
  -9  10   3          0.39         -0.45         1.17 o
  -8  10   3         41.36         38.82         1.71 o
  -7  10   3        170.20        159.25         2.49 o
  -6  10   3       1667.93       1628.86        11.97 o
  -5  10   3         90.99        107.04         2.00 o
  -4  10   3        320.83        324.83         3.85 o
  -3  10   3         96.46         94.55         1.71 o
  -2  10   3          2.96          2.44         0.49 o
  -1  10   3        676.93        664.86         5.16 o
   0  10   3       1347.02       1476.66         9.63 o
   1  10   3        918.95        915.32         7.31 o
   2  10   3         25.53         27.27         1.26 o
   3  10   3         96.83         97.01         2.38 o
   4  10   3        748.55        735.71         7.04 o
   5  10   3       1042.71       1004.21         8.67 o
   6  10   3        172.28        155.20         2.88 o
   7  10   3         10.72         15.79         1.21 o
   8  10   3         11.25         14.94         1.37 o
   9  10   3        171.95        180.78         4.38 o
 -10  11   3         40.44         39.19         2.23 o
  -9  11   3         23.23         22.78         1.51 o
  -8  11   3         73.24         70.89         2.00 o
  -7  11   3          3.90          2.66         0.76 o
  -6  11   3         57.75         58.55         1.77 o
  -5  11   3          0.45          0.27         0.73 o
  -4  11   3        102.60         87.39         1.78 o
  -3  11   3        253.82        284.28         3.19 o
  -2  11   3          6.52          6.69         0.62 o
  -1  11   3        134.34        126.39         1.52 o
   0  11   3        520.96        590.07         5.23 o
   1  11   3        592.73        630.60         5.64 o
   2  11   3        269.30        266.58         3.40 o
   3  11   3        344.65        324.84         4.82 o
   4  11   3        298.13        285.06         4.76 o
   5  11   3          0.03         -0.77         0.77 o
   6  11   3          9.94          7.64         1.04 o
   7  11   3        338.04        329.93         4.87 o
   8  11   3         11.19         11.59         1.28 o
   9  11   3         65.08         70.63         2.93 o
  -9  12   3         23.71         28.56         1.96 o
  -8  12   3        313.33        307.53         4.71 o
  -7  12   3         82.49         76.67         2.10 o
  -6  12   3        101.87         93.07         2.35 o
  -5  12   3        318.95        302.81         3.77 o
  -4  12   3         17.64         17.06         1.21 o
  -3  12   3         50.69         38.20         1.31 o
  -2  12   3        330.68        357.41         3.57 o
  -1  12   3          5.84         10.69         0.60 o
   0  12   3        427.74        456.75         4.88 o
   1  12   3        203.52        189.50         2.94 o
   2  12   3         24.86         21.12         1.21 o
   3  12   3       1199.63       1128.19        11.73 o
   4  12   3        674.65        629.42         7.88 o
   5  12   3         85.28         77.37         2.00 o
   6  12   3        141.35        132.15         2.43 o
   7  12   3         25.17         23.32         2.09 o
   8  12   3          0.52          5.82         1.25 o
   9  12   3         53.23         62.91         3.36 o
  -9  13   3          8.82         10.73         1.83 o
  -8  13   3         48.26         45.81         2.12 o
  -7  13   3         43.85         33.21         1.78 o
  -6  13   3         52.45         49.84         1.96 o
  -5  13   3          6.79          7.09         1.01 o
  -4  13   3         15.55         15.51         1.01 o
  -3  13   3         31.45         28.77         1.19 o
  -2  13   3         84.79         77.96         1.56 o
  -1  13   3         56.04         57.85         1.29 o
   0  13   3         37.47         35.84         1.47 o
   1  13   3         23.10         16.39         1.09 o
   2  13   3       1610.68       1665.25        13.40 o
   3  13   3        269.10        261.66         4.01 o
   4  13   3          6.22          5.58         1.23 o
   5  13   3         26.54         34.51         2.22 o
   6  13   3        291.81        278.65         4.13 o
   7  13   3          1.16          1.95         1.15 o
   8  13   3        121.86        131.83         3.02 o
   9  13   3          2.38          7.71         1.81 o
  -9  14   3          5.62          0.61         1.51 o
  -8  14   3          0.34          1.64         1.18 o
  -7  14   3        370.15        340.42         5.05 o
  -6  14   3         48.99         49.86         1.94 o
  -5  14   3         14.16         14.77         1.29 o
  -4  14   3         36.04         26.26         1.17 o
  -3  14   3        254.35        243.81         2.73 o
  -2  14   3         10.28          9.64         0.77 o
  -1  14   3         15.37          9.50         0.74 o
   0  14   3        283.65        289.86         3.50 o
   1  14   3         12.80         13.44         1.09 o
   2  14   3         10.66         11.92         1.11 o
   3  14   3         21.71         25.41         1.59 o
   4  14   3         36.32         35.11         1.92 o
   5  14   3        143.43        136.85         3.37 o
   6  14   3         24.51         23.05         1.99 o
   7  14   3         53.11         62.01         2.50 o
   8  14   3          0.06          3.41         1.46 o
  -8  15   3         73.78         81.21         3.28 o
  -7  15   3        217.21        199.06         4.99 o
  -6  15   3          1.78          3.21         1.02 o
  -5  15   3          1.43          0.22         0.69 o
  -4  15   3         31.09         26.29         1.25 o
  -3  15   3        107.81         93.21         1.69 o
  -2  15   3         16.74         24.48         1.15 o
  -1  15   3         51.98         43.51         1.42 o
   0  15   3          3.57          3.95         0.82 o
   1  15   3         50.78         56.20         1.77 o
   2  15   3          9.92         14.54         1.21 o
   3  15   3         99.71         90.33         3.15 o
   4  15   3          5.47          8.36         1.28 o
   5  15   3         41.13         41.43         2.23 o
   6  15   3         18.69         15.88         1.77 o
   7  15   3         30.37         33.49         2.33 o
   8  15   3          0.29          2.70         1.28 o
  -8  16   3         12.00          7.85         1.94 o
  -7  16   3         18.58         12.70         1.38 o
  -6  16   3         52.51         50.07         2.27 o
  -5  16   3         11.57         11.53         1.18 o
  -4  16   3         64.89         58.63         1.86 o
  -3  16   3         26.12         24.25         1.28 o
  -2  16   3       1552.22       1381.94         9.62 o
  -1  16   3        453.41        432.55         4.22 o
   0  16   3        124.65        127.49         2.57 o
   1  16   3       1350.78       1353.43        11.67 o
   2  16   3        209.36        200.14         3.19 o
   3  16   3         16.78         20.35         1.47 o
   4  16   3         47.68         50.21         2.55 o
   5  16   3         13.25         13.93         1.68 o
   6  16   3         91.39         92.62         4.23 o
   7  16   3          1.82         -0.06         2.27 o
  -7  17   3         69.55         95.78         3.06 o
  -6  17   3        124.22        132.49         3.19 o
  -5  17   3          1.23          3.39         1.00 o
  -4  17   3          7.96          7.31         1.03 o
  -3  17   3         35.82         40.04         1.52 o
  -2  17   3        208.12        198.76         2.93 o
  -1  17   3          3.24          2.97         0.74 o
   0  17   3         77.10         74.51         2.07 o
   1  17   3        816.97        815.30         8.57 o
   2  17   3        251.16        250.92         5.29 o
   3  17   3         55.76         55.17         2.19 o
   4  17   3          0.66          0.19         1.03 o
   5  17   3          1.95          1.60         1.35 o
   6  17   3         33.82         39.90         2.50 o
   7  17   3        113.86        127.94         4.70 o
  -7  18   3        267.27        304.50         5.36 o
  -6  18   3         34.28         39.89         2.87 o
  -5  18   3        171.53        173.87         5.07 o
  -4  18   3        204.61        188.79         4.02 o
  -3  18   3        163.51        159.59         4.66 o
  -2  18   3        103.73         97.87         2.02 o
  -1  18   3        303.89        291.52         4.25 o
   0  18   3          8.14         11.55         1.02 o
   1  18   3        185.74        179.51         3.22 o
   2  18   3         83.35         84.97         2.26 o
   3  18   3          1.14          1.76         1.04 o
   4  18   3        140.24        133.08         3.54 o
   5  18   3        172.41        159.77         4.02 o
   6  18   3         56.86         67.81         4.96 o
  -6  19   3         15.55         16.43         2.21 o
  -5  19   3        227.13        227.47         5.49 o
  -4  19   3          2.00          0.36         1.12 o
  -3  19   3          1.43          2.64         1.17 o
  -2  19   3         13.88         10.60         1.13 o
  -1  19   3        148.35        168.24         6.79 o
   0  19   3         96.21         97.73         2.33 o
   1  19   3         21.22         19.76         1.38 o
   2  19   3          8.92         11.85         1.17 o
   3  19   3          8.66         11.40         1.25 o
   4  19   3          8.72          4.46         1.55 o
   5  19   3        436.29        448.98         7.65 o
   6  19   3        318.57        342.05         7.60 o
  -5  20   3         23.09         30.66         2.62 o
  -4  20   3          3.06          2.07         1.30 o
  -3  20   3         12.15         13.88         1.47 o
  -2  20   3          8.99          6.15         1.59 o
  -1  20   3         14.53         13.45         1.57 o
   0  20   3        380.19        340.03         4.54 o
   1  20   3         99.35        100.87         2.81 o
   2  20   3          5.54          4.25         1.19 o
   3  20   3         12.29         12.82         1.54 o
   4  20   3        191.03        177.95         4.20 o
   5  20   3         79.01        100.98         4.41 o
  -4  21   3         50.95         57.39         3.26 o
  -3  21   3          2.25          2.61         1.26 o
  -2  21   3        183.44        167.97         5.57 o
  -1  21   3         59.20         61.63         3.22 o
   0  21   3         56.20         69.37         2.51 o
   1  21   3         56.55         55.66         2.36 o
   2  21   3          8.81          7.97         1.60 o
   3  21   3         49.79         52.28         2.62 o
   4  21   3         14.00         12.03         1.79 o
  -3  22   3         28.83         28.23         2.35 o
  -2  22   3         55.45         59.89         4.74 o
  -1  22   3        110.47        125.76         6.10 o
   0  22   3         70.18         69.96         2.33 o
   1  22   3          3.70          5.96         1.05 o
   2  22   3         19.20         23.35         2.18 o
   3  22   3          0.95         -1.47         1.65 o
   0  23   3         43.59         41.00         2.73 o
 -10   0   4         44.47         51.30         3.09 o
  -8   0   4         40.70         29.05         2.33 o
  -6   0   4        450.53        472.29         6.18 o
  -4   0   4        140.56        152.36         3.15 o
  -2   0   4        115.79        122.26         2.08 o
   0   0   4        581.73        592.92         6.56 o
   2   0   4       1819.56       1896.63        42.20 o
   4   0   4        488.55        505.09         7.64 o
   6   0   4        642.47        673.19        10.27 o
   8   0   4         77.48         85.13         3.96 o
  10   0   4        496.05        470.35        16.83 o
 -11   1   4          0.21          0.75         1.31 o
 -10   1   4          0.11          0.68         1.09 o
  -9   1   4         33.30         40.20         1.73 o
  -8   1   4          2.47          3.73         0.84 o
  -7   1   4        175.39        180.94         3.00 o
  -6   1   4         17.53         20.76         0.97 o
  -5   1   4        429.95        502.34         4.45 o
  -4   1   4       1272.83       1199.35         9.02 o
  -3   1   4        131.81        125.99         1.89 o
  -2   1   4       1342.99       1268.14         8.11 o
  -1   1   4       1798.82       1736.58        11.81 o
   0   1   4        491.17        501.98         4.03 o
   1   1   4       4059.70       4065.34        27.79 o
   2   1   4        682.96        655.00         7.87 o
   3   1   4         17.25         21.56         1.19 o
   4   1   4        242.25        269.44         3.58 o
   5   1   4        283.24        296.19         4.33 o
   6   1   4        439.52        431.18         5.60 o
   7   1   4        135.52        133.53         3.42 o
   8   1   4          0.43         -0.81         1.07 o
   9   1   4         29.62         34.11         2.77 o
  10   1   4          0.19          1.97         1.88 o
 -11   2   4         80.64         76.12         2.93 o
 -10   2   4        261.24        257.31         4.17 o
  -9   2   4         51.28         49.70         1.78 o
  -8   2   4        290.32        283.09         3.89 o
  -7   2   4        260.87        268.71         4.38 o
  -6   2   4        405.87        415.28         4.30 o
  -5   2   4        192.42        188.43         2.97 o
  -4   2   4        865.95        836.59         6.68 o
  -3   2   4        924.94        943.09         6.47 o
  -2   2   4       1241.27       1302.79         7.78 o
  -1   2   4        721.61        695.33         4.66 o
   0   2   4       4268.72       4293.30        25.26 o
   1   2   4       1359.99       1398.71        10.89 o
   2   2   4         29.98         32.50         1.28 o
   3   2   4        167.55        174.85         2.71 o
   4   2   4        578.20        628.45        11.32 o
   5   2   4        273.61        303.77         4.35 o
   6   2   4         23.79         24.49         1.52 o
   7   2   4         11.39         11.46         1.39 o
   8   2   4          9.16          9.60         1.39 o
   9   2   4          0.67          1.64         1.54 o
  10   2   4          7.40          9.31         2.12 o
 -11   3   4          1.45          0.85         1.47 o
 -10   3   4        111.48        107.84         3.58 o
  -9   3   4          2.74          3.83         0.91 o
  -8   3   4         74.27         82.16         2.02 o
  -7   3   4          3.78          5.41         0.93 o
  -6   3   4         13.51          9.24         0.88 o
  -5   3   4       1009.12       1053.91         8.06 o
  -4   3   4        178.96        220.10         2.35 o
  -3   3   4         77.56         83.87         1.30 o
  -2   3   4        574.22        586.24         4.32 o
  -1   3   4        340.52        294.49         2.65 o
   0   3   4        212.64        187.69         2.00 o
   1   3   4       1539.25       1623.77        11.17 o
   2   3   4         59.27         48.36         1.40 o
   3   3   4        246.62        310.93         3.85 o
   4   3   4         30.82         31.84         2.45 o
   5   3   4         75.95         83.25         2.18 o
   6   3   4        414.96        389.28         5.64 o
   7   3   4        510.19        509.68         6.75 o
   8   3   4          0.02         -1.11         1.11 o
   9   3   4        413.49        406.52         7.29 o
  10   3   4         21.24         19.33         3.45 o
 -11   4   4         44.38         46.70         2.81 o
 -10   4   4         35.93         31.66         2.07 o
  -9   4   4          5.77          4.86         1.14 o
  -8   4   4        150.91        157.11         3.24 o
  -7   4   4         27.87         30.44         1.47 o
  -6   4   4        427.10        459.14         4.84 o
  -5   4   4       1023.42       1029.89         7.92 o
  -4   4   4        259.77        288.09         3.05 o
  -3   4   4       1761.15       1716.20        10.62 o
  -2   4   4        283.76        274.15         2.31 o
  -1   4   4       1666.57       1781.13        10.68 o
   0   4   4       2080.24       2015.18        13.02 o
   1   4   4       3959.31       4090.01        25.35 o
   2   4   4       2779.84       3067.36        26.24 o
   3   4   4        578.50        676.81         6.67 o
   4   4   4        431.81        448.88         5.59 o
   5   4   4        155.72        160.23         2.86 o
   6   4   4         17.75         15.20         1.24 o
   7   4   4          6.08          2.73         1.08 o
   8   4   4         22.12         20.27         1.82 o
   9   4   4          0.45          2.35         1.55 o
  10   4   4         38.37         43.08         2.84 o
 -11   5   4          1.93          3.70         1.64 o
 -10   5   4         71.91         70.68         2.99 o
  -9   5   4          7.02          6.95         1.25 o
  -8   5   4         68.23         60.70         2.04 o
  -7   5   4         10.70         10.49         1.07 o
  -6   5   4          1.24          0.74         0.69 o
  -5   5   4         54.33         58.39         1.79 o
  -4   5   4         88.29         99.25         1.73 o
  -3   5   4       2834.51       3059.59        17.29 o
  -2   5   4        380.03        366.97         2.71 o
  -1   5   4       2273.49       2197.27        12.98 o
   0   5   4        376.80        368.91         3.19 o
   1   5   4        998.25        995.00         6.99 o
   2   5   4          1.38          4.29         0.58 o
   3   5   4        129.17        120.80         2.11 o
   4   5   4        421.20        407.76         4.35 o
   5   5   4        336.56        346.43         4.43 o
   6   5   4         52.43         69.99         2.24 o
   7   5   4        111.05        100.15         2.90 o
   8   5   4         30.55         29.80         1.97 o
   9   5   4        126.74        128.62         4.16 o
  10   5   4          6.02          9.83         1.91 o
 -10   6   4         68.53         71.78         3.07 o
  -9   6   4          1.42          3.45         1.17 o
  -8   6   4         22.61         21.22         1.51 o
  -7   6   4        228.98        219.56         3.54 o
  -6   6   4        104.66        115.88         2.38 o
  -5   6   4       1552.17       1615.22        11.03 o
  -4   6   4         83.12        113.42         1.83 o
  -3   6   4        627.23        699.29         4.82 o
  -2   6   4        794.52        808.73         5.75 o
  -1   6   4         63.42         56.70         1.09 o
   0   6   4        554.71        584.25         4.76 o
   1   6   4        337.04        340.13         3.12 o
   2   6   4       3680.04       3937.83        28.94 o
   3   6   4       2639.09       2734.72        19.63 o
   4   6   4         24.69         23.81         1.10 o
   5   6   4          0.03         -0.31         0.76 o
   6   6   4         19.52         19.87         1.57 o
   7   6   4          1.08         -0.24         1.00 o
   8   6   4         34.16         35.50         2.18 o
   9   6   4          3.51          5.34         1.64 o
  10   6   4         24.92         20.51         2.41 o
 -10   7   4          6.62          9.30         1.57 o
  -9   7   4         36.55         37.15         2.15 o
  -8   7   4         84.36         79.78         2.23 o
  -7   7   4        153.14        140.12         2.74 o
  -6   7   4          4.20          8.62         0.93 o
  -5   7   4        518.01        559.85         4.86 o
  -4   7   4        972.86        986.79         7.18 o
  -3   7   4        946.58        918.73         6.36 o
  -2   7   4       1770.21       1888.22        12.06 o
  -1   7   4        648.59        677.88         4.92 o
   0   7   4       6465.41       6457.27        41.43 o
   1   7   4        256.56        280.85         2.53 o
   2   7   4         24.22         13.71         0.72 o
   3   7   4       1724.08       1793.31        14.30 o
   4   7   4        304.96        308.20         3.49 o
   5   7   4         63.00         75.54         2.10 o
   6   7   4          3.23          4.25         0.94 o
   7   7   4         42.05         31.31         1.77 o
   8   7   4        123.62        115.94         2.92 o
   9   7   4          2.75          2.81         1.63 o
  10   7   4         33.74         33.05         2.78 o
 -10   8   4          5.32          6.80         1.41 o
  -9   8   4          4.62          4.63         1.23 o
  -8   8   4         64.19         64.97         2.11 o
  -7   8   4         14.69         15.77         1.25 o
  -6   8   4          0.05          3.86         0.85 o
  -5   8   4          0.19          1.64         0.65 o
  -4   8   4        532.40        562.73         5.02 o
  -3   8   4         80.81         81.45         1.47 o
  -2   8   4       1714.21       1916.94        11.80 o
  -1   8   4       1765.68       1786.49        10.52 o
   0   8   4       1691.91       1731.20        11.54 o
   1   8   4        189.30        185.85         2.10 o
   2   8   4        181.78        179.37         2.58 o
   3   8   4         11.83         18.96         0.89 o
   4   8   4        359.46        358.89         4.28 o
   5   8   4        635.54        682.01         8.18 o
   6   8   4          0.79         -0.29         0.87 o
   7   8   4         72.60         76.49         2.56 o
   8   8   4          2.55          3.92         1.15 o
   9   8   4        151.60        155.19         4.21 o
  10   8   4         30.06         28.43         2.57 o
 -10   9   4          0.92          2.32         1.36 o
  -9   9   4        135.50        150.81         3.52 o
  -8   9   4         90.86         84.81         2.42 o
  -7   9   4        156.95        135.79         2.73 o
  -6   9   4       2279.96       2223.23        16.22 o
  -5   9   4        612.91        659.20         5.94 o
  -4   9   4         12.57         16.31         0.99 o
  -3   9   4         15.56         17.94         0.90 o
  -2   9   4        539.34        602.21         4.56 o
  -1   9   4        184.72        214.58         2.09 o
   0   9   4        429.80        431.23         3.76 o
   1   9   4        240.17        237.14         2.95 o
   2   9   4        147.65        142.78         2.49 o
   3   9   4         87.11         78.53         1.93 o
   4   9   4        538.99        555.90         6.55 o
   5   9   4        259.83        237.60         3.78 o
   6   9   4          1.91          2.37         0.92 o
   7   9   4          2.71          5.09         1.07 o
   8   9   4          0.21          1.71         1.10 o
   9   9   4          0.17          3.83         1.58 o
 -10  10   4          0.33         -0.06         1.38 o
  -9  10   4         45.71         53.67         2.36 o
  -8  10   4         56.85         55.04         2.28 o
  -7  10   4         91.95         88.95         2.12 o
  -6  10   4       1025.46        983.97         9.27 o
  -5  10   4        127.67        113.08         2.20 o
  -4  10   4         48.81         49.37         1.39 o
  -3  10   4         52.96         58.29         1.54 o
  -2  10   4         47.02         60.42         1.28 o
  -1  10   4       1212.74       1190.70         7.87 o
   0  10   4        224.05        239.00         2.62 o
   1  10   4        259.61        276.05         3.95 o
   2  10   4          1.22          2.18         0.73 o
   3  10   4        128.11        128.11         3.55 o
   4  10   4        121.54         90.10         2.21 o
   5  10   4        270.57        245.91         3.47 o
   6  10   4        111.49        108.23         2.72 o
   7  10   4          0.63          0.04         0.90 o
   8  10   4         69.85         84.81         2.53 o
   9  10   4          1.32          3.47         1.60 o
  -9  11   4          3.54          4.96         1.34 o
  -8  11   4        233.12        211.69         3.04 o
  -7  11   4        245.73        233.54         3.80 o
  -6  11   4         75.76         63.67         2.40 o
  -5  11   4         84.82         88.56         2.10 o
  -4  11   4         11.84         11.64         0.89 o
  -3  11   4          0.81         -0.56         0.56 o
  -2  11   4        109.64        116.60         1.76 o
  -1  11   4         87.00        111.17         1.60 o
   0  11   4          0.86          2.03         0.53 o
   1  11   4        215.72        221.80         3.20 o
   2  11   4        281.63        283.70         4.17 o
   3  11   4         24.46         27.39         2.26 o
   4  11   4         27.35         23.12         1.29 o
   5  11   4          0.02          0.50         0.82 o
   6  11   4        223.16        213.39         3.20 o
   7  11   4         23.71         22.84         2.19 o
   8  11   4        377.97        398.08         7.54 o
   9  11   4         11.72          8.21         1.59 o
  -9  12   4          8.10          9.95         1.67 o
  -8  12   4         41.22         48.64         2.26 o
  -7  12   4         55.20         55.66         3.15 o
  -6  12   4         12.39         13.74         1.17 o
  -5  12   4        130.89        120.18         2.38 o
  -4  12   4        198.40        185.18         2.64 o
  -3  12   4         27.24         32.11         1.34 o
  -2  12   4        378.39        352.24         3.43 o
  -1  12   4         13.00          8.00         0.62 o
   0  12   4        266.60        257.78         3.48 o
   1  12   4          1.77          0.53         0.69 o
   2  12   4         36.25         39.58         1.69 o
   3  12   4          2.65          2.01         1.17 o
   4  12   4        315.31        300.27         6.81 o
   5  12   4         72.70         68.94         2.04 o
   6  12   4         19.82         20.15         1.10 o
   7  12   4         92.82         91.68         2.39 o
   8  12   4         51.72         50.69         2.27 o
   9  12   4         18.77         25.18         2.38 o
  -9  13   4          0.23          1.92         1.66 o
  -8  13   4        113.63        103.44         3.16 o
  -7  13   4        234.78        212.69         3.76 o
  -6  13   4        125.64        134.22         2.65 o
  -5  13   4         21.24         15.97         1.22 o
  -4  13   4        186.09        141.87         2.24 o
  -3  13   4        525.57        517.42         4.79 o
  -2  13   4        107.61        109.48         1.79 o
  -1  13   4        168.82        154.49         1.86 o
   0  13   4         81.88         67.72         1.77 o
   1  13   4        272.27        278.51         3.90 o
   2  13   4        397.16        399.43         4.69 o
   3  13   4        188.30        193.13         4.13 o
   4  13   4        352.77        331.17         5.97 o
   5  13   4          0.58          0.61         1.16 o
   6  13   4         15.66         16.66         1.38 o
   7  13   4        288.75        310.80         5.31 o
   8  13   4        220.75        218.35         4.23 o
  -9  14   4        198.24        211.56         5.79 o
  -8  14   4        169.58        149.09         3.67 o
  -7  14   4         49.70         49.87         2.10 o
  -6  14   4         41.27         45.23         1.78 o
  -5  14   4         83.40         74.90         2.71 o
  -4  14   4        163.30        136.25         2.36 o
  -3  14   4         79.13         71.99         1.76 o
  -2  14   4          0.16          1.16         0.67 o
  -1  14   4        199.36        191.03         2.39 o
   0  14   4          2.43          2.53         0.77 o
   1  14   4        263.09        286.78         3.79 o
   2  14   4        133.87        125.26         2.59 o
   3  14   4          1.06         -0.38         1.06 o
   4  14   4          5.32          8.36         1.57 o
   5  14   4         17.79         19.11         1.93 o
   6  14   4          0.95          0.05         1.36 o
   7  14   4        206.07        229.04         4.14 o
   8  14   4          1.24          2.39         1.47 o
  -8  15   4         34.91         45.48         2.64 o
  -7  15   4          0.53          2.07         1.22 o
  -6  15   4        140.87        141.22         3.78 o
  -5  15   4          0.82          1.98         0.81 o
  -4  15   4         23.10         31.00         1.30 o
  -3  15   4        191.97        179.19         2.47 o
  -2  15   4         40.14         34.49         1.35 o
  -1  15   4         17.28         19.25         1.05 o
   0  15   4        387.25        378.12         4.51 o
   1  15   4        739.09        720.22         7.78 o
   2  15   4        167.96        164.18         2.98 o
   3  15   4        181.79        196.19         3.86 o
   4  15   4        143.91        145.20         3.83 o
   5  15   4         18.49         22.62         2.68 o
   6  15   4          0.72          6.76         1.57 o
   7  15   4        125.32        134.09         4.50 o
   8  15   4         73.97         83.58         4.24 o
  -8  16   4         82.32         93.88         3.50 o
  -7  16   4         47.02         55.09         2.44 o
  -6  16   4         54.20         58.14         2.16 o
  -5  16   4          1.70          2.28         0.85 o
  -4  16   4         78.21         68.25         1.83 o
  -3  16   4          5.48          2.07         0.71 o
  -2  16   4         26.39         33.06         1.18 o
  -1  16   4        172.28        163.94         3.43 o
   0  16   4        169.35        177.05         2.90 o
   1  16   4       1219.06       1195.92        13.29 o
   2  16   4         33.21         36.25         1.88 o
   3  16   4        521.10        508.20         7.57 o
   4  16   4          4.13          8.45         1.74 o
   5  16   4          4.87          5.98         1.51 o
   6  16   4         96.89        106.23         3.71 o
   7  16   4         10.40         16.41         2.49 o
  -7  17   4          0.03          1.69         1.10 o
  -6  17   4          0.00         -0.12         1.22 o
  -5  17   4         11.09         12.37         1.40 o
  -4  17   4         61.25         64.18         1.87 o
  -3  17   4          0.22          1.35         0.65 o
  -2  17   4        139.82        131.82         2.03 o
  -1  17   4          0.02         -0.85         0.85 o
   0  17   4         14.33         16.97         1.25 o
   1  17   4          1.09          2.10         0.97 o
   2  17   4         97.28        101.16         2.53 o
   3  17   4          5.82          7.12         1.31 o
   4  17   4          0.59          3.79         1.56 o
   5  17   4         22.79         27.17         2.10 o
   6  17   4        113.65        120.74         4.23 o
   7  17   4         88.44         85.94         5.27 o
  -7  18   4          3.10          4.45         1.55 o
  -6  18   4          3.70          5.83         1.30 o
  -5  18   4         42.14         45.79         2.00 o
  -4  18   4          2.59          0.65         0.88 o
  -3  18   4        314.88        289.90         4.42 o
  -2  18   4         86.46         71.81         1.76 o
  -1  18   4        182.37        181.77         3.16 o
   0  18   4         26.46         26.31         1.47 o
   1  18   4        481.49        456.53         6.03 o
   2  18   4          0.05         -0.90         0.90 o
   3  18   4        417.89        419.01         6.01 o
   4  18   4         74.77         80.06         3.65 o
   5  18   4          0.61          3.89         1.57 o
   6  18   4          0.35          0.74         2.44 o
  -6  19   4         33.68         31.81         3.28 o
  -5  19   4         24.02         27.29         1.58 o
  -4  19   4         69.63         62.14         1.94 o
  -3  19   4          0.47          2.03         0.92 o
  -2  19   4         50.75         48.60         1.83 o
  -1  19   4        284.92        296.09         5.61 o
   0  19   4        172.76        175.65         3.97 o
   1  19   4          3.00          1.65         0.95 o
   2  19   4          5.63          5.48         1.09 o
   3  19   4          7.81          9.37         1.52 o
   4  19   4        234.49        234.20         5.18 o
   5  19   4         29.14         35.93         2.86 o
  -5  20   4         31.67         26.37         2.66 o
  -4  20   4          0.09          1.28         1.36 o
  -3  20   4         44.01         46.50         2.23 o
  -2  20   4          0.83          2.92         1.03 o
  -1  20   4        810.16        790.42         9.32 o
   0  20   4        148.20        142.94         2.65 o
   1  20   4        106.03        107.29         2.55 o
   2  20   4         38.80         40.65         1.95 o
   3  20   4          4.17          6.02         1.51 o
   4  20   4         10.65         11.25         2.15 o
   5  20   4          0.16          3.21         1.83 o
  -4  21   4         13.22         14.03         2.16 o
  -3  21   4         81.81         77.23         3.26 o
  -2  21   4        105.11         99.85         7.98 o
  -1  21   4         23.00         24.05         2.05 o
   0  21   4         28.09         31.44         1.52 o
   1  21   4         15.68         13.38         1.36 o
   2  21   4          0.01          1.54         1.24 o
   3  21   4         14.07         16.69         1.93 o
   4  21   4         58.71         72.10         4.35 o
  -3  22   4         69.14         73.48         3.63 o
  -2  22   4         31.36         33.58         3.85 o
  -1  22   4          1.45          1.50         1.53 o
   0  22   4          2.62          1.73         1.56 o
   1  22   4        135.66        136.05         3.88 o
   2  22   4         82.47         78.79         5.10 o
 -11   0   5          0.24         -0.28         2.14 o
  -9   0   5         24.40         27.08         3.45 o
  -7   0   5       2199.51       2273.64        21.67 o
  -5   0   5          4.71          0.81         0.72 o
  -3   0   5         35.00         36.94         1.59 o
  -1   0   5          0.17          8.31         0.80 o
   1   0   5        537.41        559.67         6.64 o
   3   0   5         12.71         10.71         1.55 o
   5   0   5        375.72        394.79         7.03 o
   7   0   5         19.38         29.93         2.67 o
   9   0   5         22.23         16.82         3.02 o
 -11   1   5         90.41         93.35         3.72 o
 -10   1   5          5.41          5.21         1.22 o
  -9   1   5          6.98          5.80         1.12 o
  -8   1   5        185.31        176.23         2.74 o
  -7   1   5         77.15         83.72         1.83 o
  -6   1   5         89.69         92.19         2.41 o
  -5   1   5         26.78         35.65         1.97 o
  -4   1   5       1067.72       1078.36         7.93 o
  -3   1   5          3.62          1.25         0.41 o
  -2   1   5        230.91        204.56         3.36 o
  -1   1   5       9492.78       9687.76        79.17 o
   0   1   5        798.45        905.35         7.17 o
   1   1   5         98.85        115.21         1.84 o
   2   1   5        225.30        258.23         3.19 o
   3   1   5          1.16          6.15         0.88 o
   4   1   5         39.57         38.89         1.89 o
   5   1   5        117.95        109.95         2.61 o
   6   1   5         47.87         55.58         2.16 o
   7   1   5         39.28         29.48         1.78 o
   8   1   5        153.53        144.70         3.76 o
   9   1   5         67.85         59.66         3.72 o
  10   1   5         20.96         23.31         2.71 o
 -11   2   5         24.92         24.92         2.54 o
 -10   2   5         42.76         45.10         2.48 o
  -9   2   5          6.01          6.94         1.20 o
  -8   2   5         39.17         39.89         1.89 o
  -7   2   5         40.97         49.37         1.75 o
  -6   2   5        555.03        566.86         5.59 o
  -5   2   5        652.59        707.00         6.21 o
  -4   2   5        437.98        419.76         3.96 o
  -3   2   5         41.75         45.11         1.09 o
  -2   2   5        522.67        486.88         3.73 o
  -1   2   5       3132.77       3164.07        20.87 o
   0   2   5          0.77          0.79         0.47 o
   1   2   5       4289.29       4549.68        28.25 o
   2   2   5        280.40        335.90         3.79 o
   3   2   5       2058.04       2136.39        17.33 o
   4   2   5        940.03        963.67        11.15 o
   5   2   5        614.80        604.59         6.96 o
   6   2   5         24.79         22.62         1.48 o
   7   2   5          8.18         10.35         1.47 o
   8   2   5         25.46         24.89         1.76 o
   9   2   5         84.65         92.99         3.96 o
  10   2   5          9.23          7.88         2.22 o
 -11   3   5         13.79         13.69         1.95 o
 -10   3   5          1.94          3.18         1.47 o
  -9   3   5          0.14          1.36         1.05 o
  -8   3   5         72.20         77.10         2.36 o
  -7   3   5         13.35         14.32         1.07 o
  -6   3   5        433.98        459.04         4.86 o
  -5   3   5         80.49         67.19         1.54 o
  -4   3   5         47.21         33.86         1.04 o
  -3   3   5        778.42        752.30         5.35 o
  -2   3   5         16.04         15.68         0.90 o
  -1   3   5       1090.03       1127.86         8.19 o
   0   3   5        554.02        584.44         5.08 o
   1   3   5       1185.62       1346.15        10.21 o
   2   3   5       1385.71       1410.62        13.23 o
   3   3   5         46.22         48.29         1.47 o
   4   3   5        129.77        146.00         3.10 o
   5   3   5        534.71        547.33         6.28 o
   6   3   5         30.02         37.38         2.19 o
   7   3   5         32.59         24.50         1.70 o
   8   3   5          2.05          1.69         1.20 o
   9   3   5         81.60         80.83         3.68 o
  10   3   5         58.21         53.48         3.66 o
 -11   4   5        137.64        138.11         3.92 o
 -10   4   5         43.14         44.59         2.44 o
  -9   4   5         89.97         87.16         2.79 o
  -8   4   5         41.28         37.56         1.69 o
  -7   4   5         32.60         34.04         1.98 o
  -6   4   5          1.07          3.03         1.07 o
  -5   4   5        226.69        230.16         3.03 o
  -4   4   5       2274.68       2340.16        15.53 o
  -3   4   5        571.97        582.02         4.25 o
  -2   4   5        458.73        472.80         3.63 o
  -1   4   5         16.49         13.88         0.74 o
   0   4   5        644.45        665.17         5.38 o
   1   4   5        694.53        760.09         6.39 o
   2   4   5        460.64        501.94         5.08 o
   3   4   5          0.59          3.55         0.69 o
   4   4   5        253.42        263.93         3.90 o
   5   4   5          5.69          5.65         0.99 o
   6   4   5        603.11        584.93         6.71 o
   7   4   5        317.57        301.28         5.05 o
   8   4   5        600.22        529.89         7.91 o
   9   4   5          4.42          4.77         1.69 o
  10   4   5          4.24          3.43         2.08 o
 -11   5   5         69.19         61.48         5.23 o
 -10   5   5         18.61         20.67         1.86 o
  -9   5   5         56.89         54.69         2.27 o
  -8   5   5         52.97         50.21         2.15 o
  -7   5   5          0.43          0.84         0.79 o
  -6   5   5         27.02         32.67         1.60 o
  -5   5   5        273.15        267.01         3.07 o
  -4   5   5       1884.34       2097.27        14.23 o
  -3   5   5        125.95        127.22         1.63 o
  -2   5   5        179.37        186.56         1.99 o
  -1   5   5       2281.83       2275.67        13.65 o
   0   5   5          4.65          4.03         0.52 o
   1   5   5        159.18        153.68         2.69 o
   2   5   5       2411.98       2533.53        20.65 o
   3   5   5        803.38        913.44         8.14 o
   4   5   5         13.23          8.76         0.96 o
   5   5   5        591.27        622.82         6.61 o
   6   5   5         12.22          7.71         1.03 o
   7   5   5        379.36        396.15         6.27 o
   8   5   5        226.80        214.63         4.73 o
   9   5   5        198.79        191.19         5.38 o
  10   5   5          5.44          3.77         2.26 o
 -10   6   5         39.59         43.98         2.37 o
  -9   6   5         14.68         14.24         1.51 o
  -8   6   5         32.56         35.93         1.76 o
  -7   6   5        196.22        189.51         3.04 o
  -6   6   5        260.21        243.40         3.32 o
  -5   6   5        221.83        213.69         2.73 o
  -4   6   5         28.25         23.87         0.96 o
  -3   6   5        763.19        772.68         5.09 o
  -2   6   5        116.41        116.22         1.67 o
  -1   6   5         74.65         82.94         1.36 o
   0   6   5       3774.70       3897.19        22.56 o
   1   6   5         27.75         15.88         0.84 o
   2   6   5        285.25        320.28         3.68 o
   3   6   5        621.56        643.30         6.57 o
   4   6   5          4.82          9.37         1.00 o
   5   6   5        112.55        107.37         2.49 o
   6   6   5        137.19        112.98         2.65 o
   7   6   5        246.48        241.45         4.16 o
   8   6   5        412.47        403.19         5.88 o
   9   6   5         44.70         55.77         3.17 o
  10   6   5          4.28          5.66         2.29 o
 -10   7   5         96.51        100.50         3.23 o
  -9   7   5         21.63         19.61         1.63 o
  -8   7   5          7.40          7.44         1.05 o
  -7   7   5          8.44          8.91         1.06 o
  -6   7   5          6.92          4.58         0.86 o
  -5   7   5       1083.88       1100.70         8.19 o
  -4   7   5          2.85          2.40         0.55 o
  -3   7   5        723.62        756.39         5.05 o
  -2   7   5        121.39        138.77         1.69 o
  -1   7   5       1693.57       1868.58        11.47 o
   0   7   5       1650.70       1749.06        11.71 o
   1   7   5       1707.40       1827.89        13.49 o
   2   7   5          6.16         11.10         0.88 o
   3   7   5       1037.15       1091.74         8.88 o
   4   7   5        617.66        644.66         7.56 o
   5   7   5         53.07         55.80         1.81 o
   6   7   5          0.64          1.51         0.89 o
   7   7   5          3.95          2.60         1.06 o
   8   7   5          4.64          3.25         1.17 o
   9   7   5         22.96         26.25         2.47 o
 -10   8   5          0.39         -0.19         1.31 o
  -9   8   5         64.58         54.47         2.53 o
  -8   8   5        343.77        327.36         4.57 o
  -7   8   5         15.62         12.23         1.13 o
  -6   8   5        422.67        405.11         4.38 o
  -5   8   5        138.14        134.02         2.15 o
  -4   8   5         18.03         19.32         1.10 o
  -3   8   5        739.37        705.37         5.58 o
  -2   8   5         22.04         29.88         0.87 o
  -1   8   5        426.53        405.99         3.46 o
   0   8   5         16.06         15.68         0.79 o
   1   8   5        514.08        505.21         4.10 o
   2   8   5         94.46         82.44         1.48 o
   3   8   5         29.75         30.03         1.41 o
   4   8   5         63.86         69.48         1.99 o
   5   8   5         33.92         30.24         1.42 o
   6   8   5        536.19        490.57         6.13 o
   7   8   5         12.89         12.50         1.28 o
   8   8   5        172.36        173.66         3.98 o
   9   8   5         39.57         41.79         2.50 o
 -10   9   5          5.14          4.24         1.52 o
  -9   9   5         48.56         43.47         2.11 o
  -8   9   5        317.46        292.76         4.70 o
  -7   9   5        337.81        333.92         5.04 o
  -6   9   5          1.70          4.90         0.82 o
  -5   9   5          7.10          7.83         0.94 o
  -4   9   5        486.59        426.56         4.17 o
  -3   9   5         58.57         67.64         1.59 o
  -2   9   5          2.65          1.04         0.50 o
  -1   9   5          4.58          4.74         0.56 o
   0   9   5        473.29        517.56         4.71 o
   1   9   5        199.21        185.46         2.07 o
   2   9   5        847.77        876.71         7.27 o
   3   9   5        103.25         99.62         1.84 o
   4   9   5          0.20         -0.26         0.68 o
   5   9   5         48.43         46.10         3.46 o
   6   9   5         23.46         17.13         1.88 o
   7   9   5         26.08         24.95         1.76 o
   8   9   5         24.68         27.95         2.01 o
   9   9   5        134.07        139.86         3.95 o
 -10  10   5         18.06         19.52         1.91 o
  -9  10   5         19.65         23.19         1.70 o
  -8  10   5         19.20         17.84         1.65 o
  -7  10   5        233.70        238.37         3.57 o
  -6  10   5        156.54        135.91         2.86 o
  -5  10   5        402.98        389.02         4.31 o
  -4  10   5        371.03        317.06         3.42 o
  -3  10   5        392.09        385.28         3.73 o
  -2  10   5        166.62        169.21         2.22 o
  -1  10   5         40.25         49.30         1.13 o
   0  10   5         20.35         32.11         1.09 o
   1  10   5         55.61         61.54         1.53 o
   2  10   5         86.15         93.33         2.01 o
   3  10   5         68.24         53.58         2.02 o
   4  10   5         66.77         71.42         2.38 o
   5  10   5          7.49         12.75         1.01 o
   6  10   5          0.64         -0.03         0.70 o
   7  10   5         30.79         33.04         1.92 o
   8  10   5         28.35         29.87         1.95 o
   9  10   5          1.50          0.88         1.51 o
  -9  11   5         11.61         10.33         1.43 o
  -8  11   5         94.20         92.68         3.05 o
  -7  11   5          1.28          4.70         1.04 o
  -6  11   5        200.65        194.38         3.71 o
  -5  11   5          1.18          1.84         0.82 o
  -4  11   5        124.01        128.03         2.21 o
  -3  11   5        428.47        424.70         3.97 o
  -2  11   5        726.67        721.41         5.67 o
  -1  11   5        194.14        216.69         2.27 o
   0  11   5          0.88          0.58         0.58 o
   1  11   5        441.45        443.63         5.57 o
   2  11   5          0.33         -0.87         0.88 o
   3  11   5        122.84        122.93         3.63 o
   4  11   5          5.75          1.02         0.94 o
   5  11   5         17.71         28.10         1.32 o
   6  11   5         21.40         23.10         1.43 o
   7  11   5          3.79          3.13         1.28 o
   8  11   5          6.42          7.25         1.37 o
   9  11   5          3.33          0.65         1.58 o
  -9  12   5          8.59         11.30         1.83 o
  -8  12   5         93.00         89.56         3.04 o
  -7  12   5        235.17        228.15         3.89 o
  -6  12   5         27.15         22.86         1.41 o
  -5  12   5        558.51        487.35         5.02 o
  -4  12   5         14.53         14.18         0.96 o
  -3  12   5          0.00          0.30         0.63 o
  -2  12   5        819.01        857.47         6.50 o
  -1  12   5          0.16          0.13         0.48 o
   0  12   5         62.98         71.08         1.50 o
   1  12   5         60.72         71.33         2.29 o
   2  12   5         33.63         30.24         2.15 o
   3  12   5         41.56         39.22         3.41 o
   4  12   5        509.79        434.82         7.35 o
   5  12   5          1.56          1.20         0.97 o
   6  12   5         67.77         66.61         2.35 o
   7  12   5         55.71         45.82         2.79 o
   8  12   5          0.18          0.23         1.39 o
  -9  13   5          9.26          7.24         2.06 o
  -8  13   5        508.57        484.59         8.33 o
  -7  13   5        253.01        256.41         4.75 o
  -6  13   5          2.26          3.56         1.03 o
  -5  13   5        182.53        153.94         3.07 o
  -4  13   5         28.08         20.48         1.19 o
  -3  13   5         56.58         70.82         1.66 o
  -2  13   5         36.69         37.13         1.32 o
  -1  13   5         12.70         10.75         0.61 o
   0  13   5          7.88          8.20         0.84 o
   1  13   5        146.70        155.70         2.78 o
   2  13   5          7.45          9.79         1.14 o
   3  13   5        177.32        155.95         3.64 o
   4  13   5          9.06          7.44         1.57 o
   5  13   5        152.28        148.74         3.92 o
   6  13   5          1.17          1.69         1.06 o
   7  13   5          2.97          0.53         1.53 o
   8  13   5          1.66          3.91         1.65 o
  -8  14   5         11.51         14.71         1.66 o
  -7  14   5          0.08          1.61         1.23 o
  -6  14   5         10.13         11.08         1.22 o
  -5  14   5          2.88          2.29         0.84 o
  -4  14   5        583.83        525.93         4.90 o
  -3  14   5       1167.67       1035.40         7.78 o
  -2  14   5          0.27          0.69         0.71 o
  -1  14   5         22.46         23.53         0.85 o
   0  14   5         14.96         18.10         1.24 o
   1  14   5         23.84         26.50         1.50 o
   2  14   5         14.31          9.82         1.18 o
   3  14   5         33.54         43.59         2.26 o
   4  14   5        193.00        186.46         4.21 o
   5  14   5          0.14          1.28         1.36 o
   6  14   5        191.79        196.77         5.21 o
   7  14   5        149.92        155.98         3.46 o
   8  14   5         35.07         41.50         3.83 o
  -8  15   5          0.00         -0.59         1.39 o
  -7  15   5         12.89         16.96         1.42 o
  -6  15   5          5.11          4.59         1.22 o
  -5  15   5        218.22        225.08         3.34 o
  -4  15   5        114.49        122.97         2.86 o
  -3  15   5          0.75          2.39         0.74 o
  -2  15   5          0.16          0.62         0.72 o
  -1  15   5         38.84         43.76         1.47 o
   0  15   5         23.27         18.06         1.25 o
   1  15   5         21.67         20.81         1.40 o
   2  15   5        783.31        759.91         7.59 o
   3  15   5         80.36         86.95         2.81 o
   4  15   5         67.36         70.59         2.89 o
   5  15   5        144.83        142.40         4.88 o
   6  15   5          9.49          7.76         1.93 o
   7  15   5          1.64          3.75         1.89 o
  -8  16   5          2.18          2.14         1.79 o
  -7  16   5         14.53         18.63         1.63 o
  -6  16   5          1.53          2.62         1.13 o
  -5  16   5         55.85         54.21         2.08 o
  -4  16   5         41.33         34.91         1.58 o
  -3  16   5         82.27         67.72         1.87 o
  -2  16   5        237.40        228.52         2.78 o
  -1  16   5          8.79         10.02         1.04 o
   0  16   5        131.18        122.82         2.56 o
   1  16   5        390.20        386.06         5.11 o
   2  16   5        253.16        257.86         4.08 o
   3  16   5         62.69         64.21         2.72 o
   4  16   5        115.63        115.52         3.65 o
   5  16   5         48.79         52.52         2.90 o
   6  16   5          8.55          8.57         1.84 o
   7  16   5         61.63         78.17         6.23 o
  -7  17   5          4.39          4.75         1.48 o
  -6  17   5         13.65         17.44         1.54 o
  -5  17   5         25.92         26.63         1.50 o
  -4  17   5         91.90         77.60         2.02 o
  -3  17   5          8.03          4.23         0.76 o
  -2  17   5         41.51         43.44         1.45 o
  -1  17   5         83.22         89.83         2.15 o
   0  17   5        338.49        325.75         4.22 o
   1  17   5          8.10         11.00         1.29 o
   2  17   5         55.40         55.73         2.14 o
   3  17   5         11.27         16.15         1.63 o
   4  17   5        468.66        478.16         7.46 o
   5  17   5        339.91        356.79         8.31 o
   6  17   5         20.12         20.54         2.28 o
  -6  18   5          6.74          8.01         1.32 o
  -5  18   5          0.35          0.04         1.07 o
  -4  18   5          9.40          9.72         1.01 o
  -3  18   5          0.21          1.30         0.90 o
  -2  18   5         11.96         17.26         1.22 o
  -1  18   5        403.42        361.05         7.60 o
   0  18   5        178.77        169.93         3.05 o
   1  18   5          0.74          2.43         0.97 o
   2  18   5          0.01          0.94         1.02 o
   3  18   5        106.62        111.23         3.44 o
   4  18   5         27.07         32.81         2.28 o
   5  18   5        133.55        155.81         4.42 o
   6  18   5          8.69          4.56         1.98 o
  -6  19   5         23.20         25.26         2.88 o
  -5  19   5          2.63          5.97         1.28 o
  -4  19   5         38.88         45.44         1.94 o
  -3  19   5         31.17         34.30         1.59 o
  -2  19   5          0.13          0.02         1.01 o
  -1  19   5        142.98        166.89         4.69 o
   0  19   5        118.66        116.61         2.60 o
   1  19   5          9.53         11.98         1.24 o
   2  19   5          0.66          1.73         1.08 o
   3  19   5         72.55         77.34         3.23 o
   4  19   5         54.59         50.99         2.83 o
   5  19   5         33.55         27.66         2.57 o
  -5  20   5          8.29          6.78         1.26 o
  -4  20   5         22.68         23.38         1.66 o
  -3  20   5        110.95        104.62         2.61 o
  -2  20   5        150.57        138.48         3.39 o
  -1  20   5         50.41         57.28         2.29 o
   0  20   5        666.14        652.08         7.17 o
   1  20   5         11.64         11.85         1.30 o
   2  20   5         28.03         31.43         1.88 o
   3  20   5          0.56          0.06         1.50 o
   4  20   5        545.80        560.83        11.00 o
  -4  21   5          8.92         11.99         2.48 o
  -3  21   5         29.61         29.67         1.77 o
  -2  21   5          1.15          3.72         1.39 o
  -1  21   5         29.19         29.06         1.76 o
   0  21   5         19.49         20.19         1.72 o
   1  21   5          1.77          2.12         1.16 o
   2  21   5         13.34         16.94         1.71 o
   3  21   5          0.23         -0.15         1.56 o
  -2  22   5         58.94         68.96         4.10 o
  -1  22   5         13.57         23.04         2.26 o
   0  22   5          0.54          1.21         1.46 o
   1  22   5          1.09          0.60         1.21 o
 -10   0   6        235.55        248.16        11.73 o
  -8   0   6        998.61       1004.87        13.52 o
  -6   0   6        422.26        461.76         6.20 o
  -4   0   6        178.21        177.13         3.66 o
  -2   0   6        158.36        184.51         3.00 o
   0   0   6        912.45        880.88         8.91 o
   2   0   6        435.64        413.23         7.39 o
   4   0   6        733.16        712.31        10.47 o
   6   0   6        151.40        169.49         4.89 o
   8   0   6         22.00         24.92         3.16 o
  10   0   6         84.09         92.78         6.11 o
 -11   1   6          3.51          2.80         1.85 o
 -10   1   6        106.74        104.36         3.06 o
  -9   1   6          8.68          7.71         1.42 o
  -8   1   6        570.42        565.16         6.62 o
  -7   1   6         27.42         25.81         1.53 o
  -6   1   6        704.23        726.71         6.38 o
  -5   1   6         44.18         40.88         1.24 o
  -4   1   6          8.62         10.02         0.81 o
  -3   1   6          0.00          0.57         0.46 o
  -2   1   6       1316.46       1299.07         8.10 o
  -1   1   6       2343.52       2502.67        17.91 o
   0   1   6        295.57        305.30         2.93 o
   1   1   6       2858.78       3148.25        25.36 o
   2   1   6       1209.84       1223.95         9.78 o
   3   1   6        264.19        250.69         3.31 o
   4   1   6        144.75        138.81         2.68 o
   5   1   6        465.54        442.75         5.46 o
   6   1   6         92.72         81.53         2.54 o
   7   1   6         63.98         67.59         2.84 o
   8   1   6         23.09         18.45         2.05 o
   9   1   6         14.55         15.08         2.03 o
  10   1   6         53.98         52.78         4.45 o
 -11   2   6          0.74          0.31         2.10 o
 -10   2   6          0.86          0.24         1.23 o
  -9   2   6          0.18          0.41         1.06 o
  -8   2   6          1.35          3.16         0.95 o
  -7   2   6         68.35         69.80         1.96 o
  -6   2   6        512.35        538.11         5.02 o
  -5   2   6         19.11         18.35         1.05 o
  -4   2   6         32.63         30.62         1.10 o
  -3   2   6          0.07          0.51         0.42 o
  -2   2   6         14.47         13.37         0.82 o
  -1   2   6        879.67        930.63         6.58 o
   0   2   6        190.00        245.41         2.81 o
   1   2   6         20.71         32.42         1.14 o
   2   2   6        169.06        166.49         2.82 o
   3   2   6         29.27         21.87         1.32 o
   4   2   6        357.43        345.60         4.20 o
   5   2   6          0.25          1.49         0.93 o
   6   2   6         24.37         32.97         2.19 o
   7   2   6        172.02        161.01         3.82 o
   8   2   6          4.64          5.64         1.64 o
   9   2   6         94.01         92.05         3.75 o
  10   2   6         18.33         29.86         3.52 o
 -11   3   6          1.20         -0.40         1.56 o
 -10   3   6          0.03          1.82         1.31 o
  -9   3   6         53.67         59.48         2.45 o
  -8   3   6        275.26        269.44         3.81 o
  -7   3   6        129.99        129.36         2.53 o
  -6   3   6         26.56         33.76         2.38 o
  -5   3   6         77.03         76.34         1.65 o
  -4   3   6         13.76         15.13         0.84 o
  -3   3   6        682.17        708.98         5.04 o
  -2   3   6         65.15         52.59         1.22 o
  -1   3   6       3330.72       3498.78        24.48 o
   0   3   6        134.78        133.63         2.43 o
   1   3   6        620.90        696.11         6.18 o
   2   3   6         11.81         10.71         0.88 o
   3   3   6        274.94        295.50         3.61 o
   4   3   6         33.23         37.50         1.55 o
   5   3   6         12.92         13.60         1.15 o
   6   3   6          5.72          7.02         1.24 o
   7   3   6          2.74          7.44         1.41 o
   8   3   6          8.86         14.22         1.94 o
   9   3   6         28.74         33.55         2.77 o
  10   3   6         14.99         21.91         2.60 o
 -10   4   6         22.42         24.05         1.96 o
  -9   4   6        252.53        248.38         4.31 o
  -8   4   6         16.35         14.29         1.36 o
  -7   4   6          1.97          1.55         0.80 o
  -6   4   6         90.55         85.31         1.95 o
  -5   4   6         46.42         48.06         1.39 o
  -4   4   6        222.84        184.27         2.21 o
  -3   4   6        952.92       1064.89         6.98 o
  -2   4   6          9.75          7.75         0.86 o
  -1   4   6        424.19        442.47         3.78 o
   0   4   6       1383.20       1473.98        12.24 o
   1   4   6       1215.36       1362.80        11.28 o
   2   4   6       1611.38       1684.51        14.46 o
   3   4   6         15.87         23.61         1.18 o
   4   4   6        469.77        450.78         4.93 o
   5   4   6         59.75         62.53         2.15 o
   6   4   6         76.98         73.08         2.27 o
   7   4   6          0.53          4.08         1.24 o
   8   4   6          2.70          3.04         1.61 o
   9   4   6          1.34         -0.16         1.80 o
  10   4   6         39.52         41.03         3.57 o
 -10   5   6         87.50         80.63         3.00 o
  -9   5   6          0.12          0.62         1.14 o
  -8   5   6         28.00         33.65         1.71 o
  -7   5   6         46.10         44.91         1.79 o
  -6   5   6        161.47        157.75         2.51 o
  -5   5   6          3.66          3.83         0.70 o
  -4   5   6        178.93        154.33         1.99 o
  -3   5   6         13.95         15.59         0.67 o
  -2   5   6         92.24        115.61         1.59 o
  -1   5   6          3.43          5.31         0.54 o
   0   5   6        491.05        522.12         4.66 o
   1   5   6         41.55         30.42         1.13 o
   2   5   6        197.66        188.89         2.64 o
   3   5   6        515.36        571.53         5.57 o
   4   5   6          6.33          3.22         0.79 o
   5   5   6        184.97        193.32         3.51 o
   6   5   6        174.36        148.41         3.02 o
   7   5   6        393.01        392.42         5.58 o
   8   5   6         52.71         44.15         2.53 o
   9   5   6          6.96          7.58         2.37 o
 -10   6   6         33.64         38.60         2.37 o
  -9   6   6         57.04         58.68         3.46 o
  -8   6   6        477.04        458.39         5.24 o
  -7   6   6        116.47        122.89         2.68 o
  -6   6   6        109.34        122.44         3.13 o
  -5   6   6         44.45         56.94         1.68 o
  -4   6   6         21.10         25.72         0.99 o
  -3   6   6         13.83         16.08         0.79 o
  -2   6   6        105.68         88.93         1.50 o
  -1   6   6          0.03          0.61         0.47 o
   0   6   6        308.99        315.46         3.12 o
   1   6   6       1051.52       1091.27         8.36 o
   2   6   6        823.70        837.15         7.23 o
   3   6   6          0.19          0.79         0.74 o
   4   6   6        165.94        163.97         2.90 o
   5   6   6         36.57         36.65         1.86 o
   6   6   6          0.42          6.44         1.11 o
   7   6   6        133.16        142.03         3.33 o
   8   6   6          1.40          6.29         1.49 o
   9   6   6         78.41         73.27         3.89 o
 -10   7   6          9.39          8.59         1.70 o
  -9   7   6          0.47          0.08         1.12 o
  -8   7   6         87.50         75.66         2.24 o
  -7   7   6         57.07         58.29         2.37 o
  -6   7   6        342.75        310.72         3.65 o
  -5   7   6        627.74        593.38         5.25 o
  -4   7   6        718.78        699.50         5.21 o
  -3   7   6          2.75          2.85         0.50 o
  -2   7   6         66.04         66.80         1.39 o
  -1   7   6        364.27        363.82         3.29 o
   0   7   6         23.88         23.31         0.95 o
   1   7   6          2.82          2.17         0.53 o
   2   7   6         51.20         68.40         1.68 o
   3   7   6        191.24        197.72         2.87 o
   4   7   6        397.54        421.20         4.92 o
   5   7   6          9.42         13.74         1.23 o
   6   7   6        829.04        714.14         7.35 o
   7   7   6          8.81          6.49         1.15 o
   8   7   6        108.10        101.05         4.81 o
   9   7   6        208.38        201.50         5.63 o
 -10   8   6         19.51         20.14         1.88 o
  -9   8   6          5.36          7.42         1.69 o
  -8   8   6          7.52          7.05         1.16 o
  -7   8   6        161.28        145.38         2.86 o
  -6   8   6        476.27        457.23         5.09 o
  -5   8   6         64.97         66.75         1.64 o
  -4   8   6         12.79         13.38         0.87 o
  -3   8   6        194.68        218.42         2.32 o
  -2   8   6        249.05        263.33         2.87 o
  -1   8   6        431.22        463.07         3.99 o
   0   8   6        421.90        448.04         3.87 o
   1   8   6        248.71        262.91         3.05 o
   2   8   6          4.22         10.55         0.85 o
   3   8   6         13.20         14.36         0.96 o
   4   8   6        244.43        215.62         3.18 o
   5   8   6         10.23         12.13         1.11 o
   6   8   6         42.52         33.22         1.73 o
   7   8   6          4.21          6.01         1.17 o
   8   8   6         99.87         96.82         3.43 o
   9   8   6        189.80        188.30         6.17 o
 -10   9   6         10.89         10.28         1.61 o
  -9   9   6         16.00         21.80         1.67 o
  -8   9   6         15.26         10.84         1.54 o
  -7   9   6        233.81        217.52         3.27 o
  -6   9   6        518.09        507.44         4.90 o
  -5   9   6          3.56          2.14         0.99 o
  -4   9   6          1.33          0.41         0.64 o
  -3   9   6        834.38        793.05         6.32 o
  -2   9   6        604.39        582.61         4.49 o
  -1   9   6         21.92         34.04         1.08 o
   0   9   6         77.71         80.18         1.69 o
   1   9   6         43.95         42.44         1.35 o
   2   9   6         16.97         18.86         0.93 o
   3   9   6         48.72         39.73         1.85 o
   4   9   6         43.31         28.34         1.45 o
   5   9   6        456.57        375.95         4.55 o
   6   9   6          5.55          8.36         1.15 o
   7   9   6         14.99         19.98         2.33 o
   8   9   6        204.32        200.76         4.73 o
   9   9   6         14.41         15.48         2.19 o
  -9  10   6         51.86         49.37         2.63 o
  -8  10   6         20.91         20.57         1.46 o
  -7  10   6         10.08         10.89         1.30 o
  -6  10   6        167.67        158.87         3.82 o
  -5  10   6          0.18          0.70         0.83 o
  -4  10   6         59.29         54.78         1.49 o
  -3  10   6         82.07         85.51         1.75 o
  -2  10   6       1523.15       1538.05         9.97 o
  -1  10   6        481.35        502.01         4.50 o
   0  10   6         39.63         38.93         1.51 o
   1  10   6         53.00         59.74         1.39 o
   2  10   6         13.87         10.04         0.74 o
   3  10   6        503.30        506.04         5.41 o
   4  10   6         44.40         46.26         2.08 o
   5  10   6          2.54          5.60         1.09 o
   6  10   6          2.49          1.20         0.99 o
   7  10   6         20.55         18.35         1.61 o
   8  10   6          7.45          9.11         1.56 o
   9  10   6          9.62          6.65         1.86 o
  -9  11   6          1.46          2.91         1.52 o
  -8  11   6        111.85        110.96         3.29 o
  -7  11   6        252.41        232.82         4.02 o
  -6  11   6        243.97        212.60         3.35 o
  -5  11   6        367.76        336.39         4.06 o
  -4  11   6         43.75         42.79         1.49 o
  -3  11   6          4.90          2.47         0.67 o
  -2  11   6         35.66         36.17         1.30 o
  -1  11   6       1216.51       1186.27         8.39 o
   0  11   6        272.58        271.94         2.91 o
   1  11   6        101.89        108.30         2.07 o
   2  11   6         35.46         31.35         1.39 o
   3  11   6        255.27        226.11         4.63 o
   4  11   6        477.94        464.86         6.54 o
   5  11   6        248.80        241.71         3.43 o
   6  11   6         31.61         31.75         1.56 o
   7  11   6         26.83         31.91         2.05 o
   8  11   6          1.50          3.43         1.65 o
  -9  12   6         67.14         61.65         3.33 o
  -8  12   6        148.47        141.31         3.73 o
  -7  12   6         29.88         37.13         1.90 o
  -6  12   6          8.71          8.51         1.08 o
  -5  12   6         46.59         45.52         1.89 o
  -4  12   6          6.05          2.77         0.82 o
  -3  12   6         20.01         14.25         0.99 o
  -2  12   6        236.16        229.67         2.80 o
  -1  12   6        276.70        296.30         3.29 o
   0  12   6       2449.76       2404.80        17.97 o
   1  12   6        233.63        237.40         3.47 o
   2  12   6        203.31        203.30         4.11 o
   3  12   6        205.99        179.34         4.94 o
   4  12   6         32.58         50.67         2.55 o
   5  12   6         10.42         10.66         1.43 o
   6  12   6          4.63          8.12         1.14 o
   7  12   6         25.20         30.83         1.94 o
   8  12   6         27.11         31.78         2.19 o
  -9  13   6        195.06        186.84         6.52 o
  -8  13   6          1.10          2.51         1.33 o
  -7  13   6         42.81         45.96         2.12 o
  -6  13   6         56.58         52.91         1.96 o
  -5  13   6        253.95        205.32         3.36 o
  -4  13   6         77.23         66.40         1.74 o
  -3  13   6         49.73         47.03         1.51 o
  -2  13   6          0.27          1.24         0.63 o
  -1  13   6         14.41         11.76         0.78 o
   0  13   6          2.31          6.95         0.80 o
   1  13   6        538.12        512.66         6.54 o
   2  13   6        410.62        432.16         9.11 o
   3  13   6          7.22          5.96         1.57 o
   4  13   6          6.43          7.46         1.63 o
   5  13   6          0.38          1.57         1.01 o
   6  13   6         44.52         52.70         2.26 o
   7  13   6         42.08         48.41         2.88 o
   8  13   6         10.27         11.45         1.68 o
  -8  14   6         12.62         16.39         1.80 o
  -7  14   6          1.47          3.22         1.28 o
  -6  14   6         24.77         27.20         1.77 o
  -5  14   6          0.17          0.76         0.84 o
  -4  14   6         76.84         82.10         1.94 o
  -3  14   6        342.13        314.05         3.52 o
  -2  14   6         55.01         53.81         1.67 o
  -1  14   6        126.74        137.04         1.87 o
   0  14   6        117.51        112.94         2.57 o
   1  14   6          0.01         -0.58         0.90 o
   2  14   6       1495.83       1461.29        16.16 o
   3  14   6         31.55         29.30         2.10 o
   4  14   6          0.21         -0.11         1.22 o
   5  14   6         13.97         16.63         2.14 o
   6  14   6          2.37         -0.70         1.61 o
   7  14   6         45.25         52.67         2.52 o
  -8  15   6          0.07          5.49         1.63 o
  -7  15   6         37.71         40.70         2.44 o
  -6  15   6          5.65          4.74         1.11 o
  -5  15   6          9.33         12.88         1.07 o
  -4  15   6        192.78        179.08         2.76 o
  -3  15   6        305.57        263.90         3.20 o
  -2  15   6        120.67        113.34         2.15 o
  -1  15   6          0.26          0.77         0.55 o
   0  15   6          0.39          0.77         0.89 o
   1  15   6        696.03        698.27         7.81 o
   2  15   6        197.38        173.40         3.77 o
   3  15   6        120.87        128.31         3.54 o
   4  15   6          1.84          3.19         1.98 o
   5  15   6         71.53         68.61         3.43 o
   6  15   6        120.19        122.60         4.82 o
   7  15   6         98.53        122.26         6.11 o
  -7  16   6         15.12         17.10         1.67 o
  -6  16   6         58.43         60.46         2.24 o
  -5  16   6        147.11        136.30         2.66 o
  -4  16   6         22.60         21.14         1.27 o
  -3  16   6          9.81          5.40         0.88 o
  -2  16   6         55.95         48.63         1.50 o
  -1  16   6          6.73          8.90         0.92 o
   0  16   6         66.20         62.38         2.07 o
   1  16   6         47.00         54.63         2.25 o
   2  16   6        319.42        334.61         4.89 o
   3  16   6        265.03        288.26         5.22 o
   4  16   6        229.09        246.48         5.22 o
   5  16   6         83.35         80.53         4.07 o
   6  16   6          0.15          2.92         1.68 o
  -7  17   6         90.08         84.25         3.59 o
  -6  17   6          3.27          3.49         1.23 o
  -5  17   6         20.06         17.36         1.45 o
  -4  17   6         37.87         35.28         1.56 o
  -3  17   6         26.03         32.05         1.50 o
  -2  17   6        198.63        178.00         2.51 o
  -1  17   6          0.01          0.24         0.87 o
   0  17   6        465.91        443.10         5.58 o
   1  17   6         20.79         24.23         1.80 o
   2  17   6          1.56          3.28         1.17 o
   3  17   6        565.28        534.12         7.90 o
   4  17   6         58.36         61.67         3.18 o
   5  17   6         80.65         98.88         3.82 o
   6  17   6         20.88         26.86         3.07 o
  -6  18   6          1.84          2.16         1.39 o
  -5  18   6          3.76          2.60         1.04 o
  -4  18   6          9.88          7.82         1.18 o
  -3  18   6         61.12         58.29         1.81 o
  -2  18   6         70.00         70.86         1.98 o
  -1  18   6        308.54        303.99         5.06 o
   0  18   6          0.41          0.63         0.82 o
   1  18   6         43.55         42.94         1.94 o
   2  18   6         15.31         15.17         1.62 o
   3  18   6         18.09         25.14         2.12 o
   4  18   6         17.18         18.39         1.91 o
   5  18   6         54.77         58.44         3.27 o
  -5  19   6         10.63         10.32         1.12 o
  -4  19   6         30.00         26.80         1.37 o
  -3  19   6         51.88         57.21         1.85 o
  -2  19   6        133.23        133.07         3.18 o
  -1  19   6         11.44         12.31         1.68 o
   0  19   6          1.02          2.50         0.87 o
   1  19   6        203.85        199.47         3.78 o
   2  19   6          5.14          8.47         1.56 o
   3  19   6         14.62         17.16         2.01 o
   4  19   6         50.08         55.06         3.07 o
  -4  20   6         69.94         71.70         2.77 o
  -3  20   6         30.62         32.48         1.46 o
  -2  20   6        186.31        178.14         4.75 o
  -1  20   6         57.70         61.87         2.71 o
   0  20   6         48.36         50.14         2.32 o
   1  20   6         96.64        101.15         2.87 o
   2  20   6         23.36         22.84         2.10 o
   3  20   6         62.56         64.10         4.96 o
   4  20   6         32.54         35.19         2.83 o
  -3  21   6         43.40         36.86         2.05 o
  -2  21   6         50.83         45.70         3.93 o
  -1  21   6         20.97         23.53         2.73 o
   0  21   6         17.47         12.39         1.65 o
   1  21   6         37.62         39.65         2.17 o
   2  21   6         10.08         10.53         1.74 o
  -9   0   7          1.35          0.69         1.93 o
  -7   0   7         99.75         95.84         3.53 o
  -5   0   7         93.05        101.64         3.05 o
  -3   0   7        830.94        876.74        10.02 o
  -1   0   7       9916.59      10599.24       126.41 o
   1   0   7          3.90          1.85         0.97 o
   3   0   7         32.55         31.47         2.07 o
   5   0   7         48.38         46.37         3.69 o
   7   0   7          2.00          2.69         1.73 o
   9   0   7         90.66        103.46         5.73 o
 -10   1   7         16.93         17.62         2.13 o
  -9   1   7        265.51        261.63         6.77 o
  -8   1   7         50.28         45.73         2.70 o
  -7   1   7          5.18          5.42         0.93 o
  -6   1   7         15.31         14.49         1.22 o
  -5   1   7         71.74         74.51         1.77 o
  -4   1   7         53.05         53.45         1.35 o
  -3   1   7        584.80        600.24         4.69 o
  -2   1   7       1237.64       1376.19         8.97 o
  -1   1   7       4116.66       4442.09        27.98 o
   0   1   7        292.01        273.19         3.03 o
   1   1   7         42.24         66.69         1.60 o
   2   1   7        179.90        177.90         3.32 o
   3   1   7         28.60         23.99         1.26 o
   4   1   7          8.24          8.68         1.11 o
   5   1   7       1160.61       1119.59        11.27 o
   6   1   7         58.85         58.19         2.51 o
   7   1   7         34.48         29.29         1.92 o
   8   1   7         34.75         32.63         2.33 o
   9   1   7          2.85          6.36         2.59 o
 -10   2   7         21.97         21.59         1.79 o
  -9   2   7          7.83          9.18         1.25 o
  -8   2   7        220.95        224.95         3.85 o
  -7   2   7         25.23         28.28         1.53 o
  -6   2   7         12.27          7.58         0.86 o
  -5   2   7         15.89         17.18         1.70 o
  -4   2   7         13.47          8.85         0.71 o
  -3   2   7        171.82        176.53         2.24 o
  -2   2   7        166.26        144.16         2.02 o
  -1   2   7        519.64        568.23         5.10 o
   0   2   7        158.99        157.02         2.26 o
   1   2   7        788.09        943.45         8.02 o
   2   2   7        130.74        130.27         2.48 o
   3   2   7         93.69         80.64         1.99 o
   4   2   7        263.49        242.60         3.64 o
   5   2   7        793.53        741.97         7.49 o
   6   2   7         29.62         27.57         1.80 o
   7   2   7          4.69          4.27         1.30 o
   8   2   7         11.92          7.85         1.59 o
   9   2   7        153.53        150.21         4.69 o
 -10   3   7        497.01        501.43         7.32 o
  -9   3   7          0.87          3.02         1.15 o
  -8   3   7          0.06          1.78         1.02 o
  -7   3   7          0.14          1.57         0.84 o
  -6   3   7        114.53        127.86         2.22 o
  -5   3   7         69.33         73.16         1.66 o
  -4   3   7         17.29         14.34         0.85 o
  -3   3   7       1895.21       1941.08        11.71 o
  -2   3   7        257.82        255.85         2.89 o
  -1   3   7        158.17        153.62         2.08 o
   0   3   7         86.90        111.78         1.86 o
   1   3   7         16.07         31.73         1.36 o
   2   3   7        208.75        194.72         2.72 o
   3   3   7         61.10         54.95         1.75 o
   4   3   7        196.84        192.69         3.34 o
   5   3   7        478.81        491.35         6.02 o
   6   3   7        243.69        233.65         4.16 o
   7   3   7       1113.60       1039.73        10.95 o
   8   3   7          0.58          2.22         1.57 o
   9   3   7         14.81         16.56         2.42 o
 -10   4   7         17.16         20.64         1.99 o
  -9   4   7          6.46          9.34         1.40 o
  -8   4   7          4.41          4.54         1.04 o
  -7   4   7         30.32         32.32         1.47 o
  -6   4   7          0.16         -0.03         0.74 o
  -5   4   7         43.66         47.24         1.63 o
  -4   4   7        190.32        187.05         2.28 o
  -3   4   7        465.49        508.52         4.50 o
  -2   4   7       1055.21       1051.11         7.59 o
  -1   4   7        121.51         97.74         1.68 o
   0   4   7        349.60        401.27         3.85 o
   1   4   7        555.68        576.11         5.05 o
   2   4   7        329.06        391.71         4.86 o
   3   4   7       1124.68       1107.04         9.46 o
   4   4   7         65.38         75.53         2.11 o
   5   4   7          6.33          6.61         1.13 o
   6   4   7         17.48         17.06         1.49 o
   7   4   7        798.98        822.02         8.64 o
   8   4   7         95.00         84.01         3.55 o
   9   4   7          2.49          4.26         2.38 o
 -10   5   7          7.79          7.49         1.52 o
  -9   5   7         38.76         46.80         2.43 o
  -8   5   7         11.52         12.76         1.30 o
  -7   5   7        131.02        125.33         2.53 o
  -6   5   7         29.25         30.99         1.85 o
  -5   5   7          0.95         -0.36         0.63 o
  -4   5   7         38.37         36.13         1.36 o
  -3   5   7        930.65       1011.65         7.11 o
  -2   5   7        457.34        479.69         3.91 o
  -1   5   7         15.31         13.32         0.81 o
   0   5   7         46.35         48.72         1.31 o
   1   5   7        124.19        118.92         2.06 o
   2   5   7        530.05        624.48         8.81 o
   3   5   7        457.74        442.37         5.43 o
   4   5   7        478.32        476.96         5.95 o
   5   5   7         19.24         24.36         1.52 o
   6   5   7        197.27        207.56         3.85 o
   7   5   7          0.52          3.21         1.18 o
   8   5   7         24.64         29.64         2.43 o
   9   5   7         93.81         92.53         4.51 o
 -10   6   7          0.28         -0.75         1.27 o
  -9   6   7        231.77        213.83         4.25 o
  -8   6   7         38.19         42.78         1.92 o
  -7   6   7         51.73         53.08         2.38 o
  -6   6   7        177.77        159.02         2.72 o
  -5   6   7          4.72          3.44         0.74 o
  -4   6   7         58.08         58.44         1.43 o
  -3   6   7       1114.85       1100.56         7.66 o
  -2   6   7        449.10        456.44         4.48 o
  -1   6   7         60.26         52.11         1.33 o
   0   6   7         33.18         30.92         1.27 o
   1   6   7        412.21        399.43         3.84 o
   2   6   7          7.92          9.87         0.97 o
   3   6   7        330.77        340.27         4.11 o
   4   6   7        118.19        130.50         2.57 o
   5   6   7         39.46         34.13         2.45 o
   6   6   7        961.58        910.54        10.66 o
   7   6   7          0.13          3.70         1.18 o
   8   6   7        148.18        148.20         7.58 o
   9   6   7         42.71         51.68         3.70 o
 -10   7   7          6.54          6.73         1.61 o
  -9   7   7          8.90          8.27         1.43 o
  -8   7   7         61.17         55.94         3.87 o
  -7   7   7          3.72          3.89         0.89 o
  -6   7   7        243.96        227.43         3.15 o
  -5   7   7        441.51        431.66         4.35 o
  -4   7   7          0.50          0.11         0.56 o
  -3   7   7        208.31        224.21         2.35 o
  -2   7   7         42.54         44.82         1.26 o
  -1   7   7        106.87         95.39         1.63 o
   0   7   7         70.02         76.40         1.60 o
   1   7   7        275.88        294.98         3.34 o
   2   7   7         15.18         13.33         0.95 o
   3   7   7        400.23        390.67         4.97 o
   4   7   7        150.90        152.14         2.90 o
   5   7   7         18.28         12.94         1.25 o
   6   7   7          0.88          0.41         1.04 o
   7   7   7          1.49          4.13         1.17 o
   8   7   7        430.01        425.77         8.98 o
   9   7   7          1.71          2.62         1.94 o
 -10   8   7          4.09          4.64         1.57 o
  -9   8   7         39.97         41.05         2.22 o
  -8   8   7        220.04        209.58         4.33 o
  -7   8   7         14.48         14.14         1.32 o
  -6   8   7         44.29         34.92         1.48 o
  -5   8   7        191.57        186.85         2.70 o
  -4   8   7         59.37         70.39         1.56 o
  -3   8   7        724.55        720.91         5.56 o
  -2   8   7       1300.46       1256.58         8.56 o
  -1   8   7        316.60        332.82         3.39 o
   0   8   7        150.97        149.19         2.17 o
   1   8   7        453.98        460.95         4.58 o
   2   8   7        179.18        177.35         3.63 o
   3   8   7         46.07         41.11         1.56 o
   4   8   7          6.95          9.15         0.99 o
   5   8   7         65.93         76.82         2.41 o
   6   8   7        154.31        130.15         3.05 o
   7   8   7         11.00         11.26         1.39 o
   8   8   7        191.61        191.62         6.84 o
   9   8   7         17.55         18.42         2.61 o
 -10   9   7          0.71         -0.73         5.13 o
  -9   9   7         16.57         22.19         1.75 o
  -8   9   7         34.97         42.27         2.39 o
  -7   9   7         78.07         68.09         2.01 o
  -6   9   7         50.02         54.20         1.97 o
  -5   9   7        210.86        186.86         3.04 o
  -4   9   7        122.25        117.16         2.01 o
  -3   9   7        321.18        333.12         3.26 o
  -2   9   7         66.35         56.80         1.44 o
  -1   9   7        789.33        816.20         6.32 o
   0   9   7        121.66        125.16         2.05 o
   1   9   7        121.43        132.93         2.32 o
   2   9   7          0.40          0.48         0.67 o
   3   9   7        105.04        116.09         2.65 o
   4   9   7         18.15         17.63         1.35 o
   5   9   7         78.30         72.05         2.61 o
   6   9   7        280.44        244.40         3.89 o
   7   9   7          0.05         -1.13         1.13 o
   8   9   7          2.30          0.94         1.60 o
  -9  10   7          4.11          5.98         1.61 o
  -8  10   7         40.52         40.03         1.91 o
  -7  10   7        116.22         93.57         2.89 o
  -6  10   7          0.76          1.63         0.95 o
  -5  10   7          1.33          3.05         0.84 o
  -4  10   7          3.88          7.46         0.89 o
  -3  10   7        363.47        383.23         3.93 o
  -2  10   7         11.00         14.09         0.86 o
  -1  10   7          9.94         12.43         0.95 o
   0  10   7       1439.27       1431.44        10.39 o
   1  10   7          3.93          3.19         0.78 o
   2  10   7          1.16          2.29         0.65 o
   3  10   7        146.17        144.09         2.42 o
   4  10   7        396.52        327.40         4.21 o
   5  10   7         49.19         47.64         2.21 o
   6  10   7          0.05          0.82         0.97 o
   7  10   7         23.73         27.71         1.76 o
   8  10   7         11.52         16.25         2.10 o
  -9  11   7         14.52         10.79         2.17 o
  -8  11   7        168.23        158.50         3.89 o
  -7  11   7          7.13          3.04         1.10 o
  -6  11   7         94.93         94.95         2.41 o
  -5  11   7        765.79        661.28         6.45 o
  -4  11   7         11.79         13.82         1.14 o
  -3  11   7        956.85        915.52         7.20 o
  -2  11   7         64.88         60.81         1.43 o
  -1  11   7        271.93        272.57         3.24 o
   0  11   7        217.32        216.07         3.00 o
   1  11   7        622.70        603.61         5.43 o
   2  11   7         13.70         17.83         1.13 o
   3  11   7        101.82         95.21         2.67 o
   4  11   7        197.79        155.57         2.99 o
   5  11   7          0.97          0.28         0.85 o
   6  11   7          0.91         -0.45         1.00 o
   7  11   7         59.16         56.31         2.65 o
   8  11   7          2.32          2.07         1.55 o
  -9  12   7         18.14         14.25         2.25 o
  -8  12   7         92.02         83.25         3.44 o
  -7  12   7          0.23          3.25         1.25 o
  -6  12   7          6.24         11.75         1.21 o
  -5  12   7        204.72        162.12         3.07 o
  -4  12   7          5.51          4.37         0.81 o
  -3  12   7        134.73        137.69         2.31 o
  -2  12   7          1.09          0.62         0.69 o
  -1  12   7         53.23         57.42         1.53 o
   0  12   7        259.79        257.58         3.10 o
   1  12   7       1391.50       1382.44        11.95 o
   2  12   7         29.95         28.02         1.42 o
   3  12   7          5.51          1.92         1.22 o
   4  12   7         31.06         26.02         1.56 o
   5  12   7         23.22         21.78         1.73 o
   6  12   7         89.96         85.30         2.45 o
   7  12   7          4.46          8.61         1.44 o
   8  12   7         10.68         13.42         2.37 o
  -8  13   7         14.14         14.08         1.85 o
  -7  13   7        185.58        178.83         3.95 o
  -6  13   7        112.69        116.81         3.09 o
  -5  13   7         13.38         13.15         1.18 o
  -4  13   7        867.10        845.59         8.23 o
  -3  13   7        439.25        407.25         4.19 o
  -2  13   7         62.10         66.39         2.42 o
  -1  13   7        100.94        108.13         1.95 o
   0  13   7        645.02        638.67         7.68 o
   1  13   7        329.70        338.05         4.28 o
   2  13   7          5.89         13.28         1.55 o
   3  13   7         38.38         35.09         2.45 o
   4  13   7        202.17        198.33         5.01 o
   5  13   7          8.70          5.65         1.26 o
   6  13   7        111.23        103.91         4.13 o
   7  13   7         29.43         33.83         2.60 o
  -8  14   7          4.43          4.64         1.78 o
  -7  14   7         73.33         80.84         2.92 o
  -6  14   7         18.48         12.49         1.53 o
  -5  14   7         41.85         41.02         1.78 o
  -4  14   7          9.27         17.87         1.33 o
  -3  14   7          1.03          3.36         0.79 o
  -2  14   7        196.42        180.59         2.60 o
  -1  14   7        180.02        181.33         2.18 o
   0  14   7          0.57          2.14         0.77 o
   1  14   7         37.68         48.00         2.99 o
   2  14   7         56.87         64.67         2.97 o
   3  14   7         10.68         12.41         1.98 o
   4  14   7         24.30         23.37         3.67 o
   5  14   7          0.14          1.03         1.86 o
   6  14   7         71.13         86.55         4.89 o
   7  14   7          0.08         -0.67         2.01 o
  -8  15   7         11.98         -2.93         2.93 o
  -7  15   7         30.20         40.85         2.45 o
  -6  15   7         37.87         36.12         2.05 o
  -5  15   7          0.56          1.09         0.88 o
  -4  15   7          1.90          4.29         0.93 o
  -3  15   7         20.64         21.52         1.34 o
  -2  15   7         65.91         55.86         1.74 o
  -1  15   7         29.33         27.33         1.00 o
   0  15   7         43.95         39.81         1.51 o
   1  15   7        175.44        170.68         3.49 o
   2  15   7         83.08         84.60         3.03 o
   3  15   7        196.92        188.15         4.47 o
   4  15   7         21.25         25.33         2.43 o
   5  15   7          5.01          4.31         1.86 o
   6  15   7         27.53         37.90         3.63 o
  -7  16   7          1.10          4.05         1.66 o
  -6  16   7          6.94          5.63         1.34 o
  -5  16   7          0.78          0.01         0.91 o
  -4  16   7          0.13          0.67         0.87 o
  -3  16   7          4.87          8.48         1.02 o
  -2  16   7         58.22         64.43         1.73 o
  -1  16   7          1.96          1.63         1.22 o
   0  16   7         81.52         76.32         2.36 o
   1  16   7          0.05         -0.66         0.90 o
   2  16   7         79.68         76.96         2.86 o
   3  16   7         76.83         78.77         3.39 o
   4  16   7          0.08         -0.11         1.59 o
   5  16   7        132.11        148.72         6.12 o
   6  16   7         34.50         42.61         3.19 o
  -6  17   7         72.30         68.93         2.72 o
  -5  17   7         17.98         21.98         1.43 o
  -4  17   7          0.10          0.43         0.86 o
  -3  17   7         24.22         22.50         1.38 o
  -2  17   7          2.44          2.39         0.86 o
  -1  17   7         74.27         74.81         2.34 o
   0  17   7         69.63         71.86         2.05 o
   1  17   7        125.73        127.36         3.23 o
   2  17   7        243.78        249.33         6.81 o
   3  17   7        108.37        110.99         3.72 o
   4  17   7        196.68        192.99         4.85 o
   5  17   7         81.45         86.65         3.87 o
  -6  18   7          0.80          3.45         1.42 o
  -5  18   7          0.10          0.10         1.09 o
  -4  18   7         22.99         26.37         1.44 o
  -3  18   7         14.98         16.38         1.25 o
  -2  18   7         48.52         38.44         1.75 o
  -1  18   7        150.96        151.56         3.42 o
   0  18   7         41.98         44.08         1.75 o
   1  18   7         10.83         14.35         1.57 o
   2  18   7          0.18          0.14         1.22 o
   3  18   7        312.19        300.22         5.96 o
   4  18   7         65.07         65.83         3.33 o
   5  18   7         41.66         58.54         5.44 o
  -5  19   7          0.00         -0.86         1.09 o
  -4  19   7          0.91          1.25         1.07 o
  -3  19   7          4.08          3.62         1.04 o
  -2  19   7         49.81         47.91         1.90 o
  -1  19   7        269.97        247.00         4.45 o
   0  19   7          6.68          5.39         1.04 o
   1  19   7          3.47          3.37         1.40 o
   2  19   7         35.03         40.32         2.55 o
   3  19   7         72.38         79.68         3.43 o
   4  19   7          5.49          4.91         2.03 o
  -4  20   7         23.22         24.59         2.12 o
  -3  20   7         20.87         27.72         1.85 o
  -2  20   7         52.51         48.31         2.62 o
  -1  20   7          3.88          4.30         1.42 o
   0  20   7         82.68         83.98         2.61 o
   1  20   7          9.01          7.46         1.27 o
   2  20   7         29.36         36.62         2.76 o
   3  20   7        198.97        215.74        11.86 o
  -2  21   7         65.60         72.69         3.66 o
  -1  21   7         17.19         15.73         2.27 o
   0  21   7          0.26         -1.31         1.31 o
   1  21   7          0.73          0.12         1.26 o
 -10   0   8          4.71          7.62         2.51 o
  -8   0   8         86.76         94.04         3.83 o
  -6   0   8         15.19         14.20         1.51 o
  -4   0   8        236.13        221.41         4.41 o
  -2   0   8        550.94        680.81         7.74 o
   0   0   8        841.31        906.14        11.85 o
   2   0   8          2.86          7.72         1.36 o
   4   0   8          2.72          7.04         1.48 o
   6   0   8         11.40          8.57         2.33 o
   8   0   8         85.33         87.36         5.26 o
 -10   1   8        133.38        136.26         4.41 o
  -9   1   8         18.23         21.30         1.99 o
  -8   1   8        120.01        122.47         3.17 o
  -7   1   8         18.33         17.87         1.28 o
  -6   1   8         63.96         67.56         1.91 o
  -5   1   8        392.37        383.41         4.09 o
  -4   1   8         29.53         31.01         1.20 o
  -3   1   8         27.35         25.71         1.00 o
  -2   1   8        468.98        495.10         4.05 o
  -1   1   8        442.70        520.45         6.88 o
   0   1   8        144.99        193.42         2.72 o
   1   1   8         34.11         36.43         1.78 o
   2   1   8          4.26          4.27         0.79 o
   3   1   8       1121.86       1010.79         9.57 o
   4   1   8         59.18         50.61         1.90 o
   5   1   8       2266.65       2211.23        17.68 o
   6   1   8        661.18        614.11         8.10 o
   7   1   8         27.57         29.45         2.27 o
   8   1   8          0.50         -0.34         1.43 o
   9   1   8         13.93         16.96         2.11 o
 -10   2   8         81.47         85.06         4.77 o
  -9   2   8          0.03          1.81         1.15 o
  -8   2   8          8.49          8.84         1.14 o
  -7   2   8         32.25         32.71         1.46 o
  -6   2   8         11.78         14.68         1.03 o
  -5   2   8        330.81        302.34         4.09 o
  -4   2   8        184.28        185.55         2.31 o
  -3   2   8       1975.54       2070.58        14.17 o
  -2   2   8         86.07         91.82         2.20 o
  -1   2   8        108.93        138.54         2.27 o
   0   2   8        945.59       1085.36         7.92 o
   1   2   8         39.84         41.02         2.77 o
   2   2   8       3742.30       3654.47        29.43 o
   3   2   8        925.08        864.74         8.04 o
   4   2   8       1051.36       1037.49         9.47 o
   5   2   8        171.09        164.85         3.26 o
   6   2   8        560.97        544.41         7.47 o
   7   2   8        107.87        107.87         3.07 o
   8   2   8          6.34          6.50         1.97 o
   9   2   8          3.78          2.90         2.19 o
 -10   3   8          7.37          7.96         1.95 o
  -9   3   8        176.52        182.90         3.90 o
  -8   3   8        100.57        106.43         2.57 o
  -7   3   8         35.86         42.13         3.02 o
  -6   3   8        295.45        287.20         3.52 o
  -5   3   8        184.09        174.46         2.61 o
  -4   3   8          1.81          1.40         0.60 o
  -3   3   8        423.02        465.36         4.05 o
  -2   3   8        348.42        345.88         4.25 o
  -1   3   8         40.42         59.07         1.42 o
   0   3   8        570.17        589.49         5.61 o
   1   3   8        179.01        197.13         2.85 o
   2   3   8        356.17        351.43         4.95 o
   3   3   8        145.59        137.11         2.53 o
   4   3   8         77.83         68.81         2.19 o
   5   3   8         22.66         27.47         1.65 o
   6   3   8        581.37        567.75         8.67 o
   7   3   8        125.43        136.00         3.46 o
   8   3   8          0.00         -0.01         2.00 o
   9   3   8         22.19         23.07         2.82 o
 -10   4   8         31.34         31.78         2.18 o
  -9   4   8         14.69         15.58         1.68 o
  -8   4   8         45.68         48.28         2.29 o
  -7   4   8          8.60          7.86         1.01 o
  -6   4   8        170.21        157.33         2.82 o
  -5   4   8        111.18        115.43         2.18 o
  -4   4   8       1019.65       1021.76         7.17 o
  -3   4   8          7.29         10.97         0.78 o
  -2   4   8        631.24        602.89         5.90 o
  -1   4   8        790.89        759.94         6.73 o
   0   4   8        825.26        829.34         7.09 o
   1   4   8        625.44        614.24         5.36 o
   2   4   8       1783.02       1768.29        15.62 o
   3   4   8         48.56         47.63         1.79 o
   4   4   8         11.39          8.88         1.08 o
   5   4   8         10.64         10.29         1.22 o
   6   4   8        130.37        123.90         3.48 o
   7   4   8         64.63         68.57         3.84 o
   8   4   8          6.59          6.83         1.71 o
   9   4   8         32.98         46.30         3.52 o
 -10   5   8        190.19        184.94         4.59 o
  -9   5   8         70.19         68.46         2.72 o
  -8   5   8         96.40         88.49         3.90 o
  -7   5   8        115.97        110.71         2.46 o
  -6   5   8        255.81        259.98         3.25 o
  -5   5   8        547.94        554.40         4.96 o
  -4   5   8        578.09        552.90         4.65 o
  -3   5   8          1.16          1.98         0.66 o
  -2   5   8        623.33        604.07         4.97 o
  -1   5   8         38.45         50.90         1.46 o
   0   5   8          0.52          0.11         0.57 o
   1   5   8         20.86         16.83         1.00 o
   2   5   8         30.10         43.66         1.74 o
   3   5   8         50.22         55.79         1.91 o
   4   5   8         92.66         91.75         2.53 o
   5   5   8          1.73          0.05         0.94 o
   6   5   8         81.64         80.31         2.94 o
   7   5   8        355.63        323.91         5.64 o
   8   5   8         17.43         17.42         2.27 o
   9   5   8        116.77        102.60         6.17 o
 -10   6   8          3.80          2.45         1.36 o
  -9   6   8        164.01        160.13         3.76 o
  -8   6   8         13.04         12.76         1.52 o
  -7   6   8         38.14         37.05         1.63 o
  -6   6   8         15.03         15.12         1.11 o
  -5   6   8        206.35        225.26         3.09 o
  -4   6   8        131.87        124.76         2.00 o
  -3   6   8        110.51        109.22         1.84 o
  -2   6   8       1078.07       1036.41         7.47 o
  -1   6   8          9.20         11.35         0.89 o
   0   6   8        224.74        212.48         2.67 o
   1   6   8        278.68        266.61         3.49 o
   2   6   8        550.42        559.23         5.72 o
   3   6   8        237.49        214.20         3.30 o
   4   6   8          0.18          0.10         0.82 o
   5   6   8          0.00         -0.87         0.87 o
   6   6   8          0.89          1.93         1.18 o
   7   6   8         99.53         89.54         3.02 o
   8   6   8          2.16          1.08         1.80 o
   9   6   8          5.08          2.79         2.40 o
 -10   7   8         10.61         11.04         1.90 o
  -9   7   8         73.51         71.01         2.82 o
  -8   7   8         55.68         62.56         3.10 o
  -7   7   8          0.03          0.61         0.83 o
  -6   7   8        174.37        167.95         3.35 o
  -5   7   8        824.00        837.71         6.63 o
  -4   7   8        153.21        151.92         2.19 o
  -3   7   8         40.70         38.13         1.54 o
  -2   7   8        667.64        638.44         5.23 o
  -1   7   8          2.85          3.24         0.71 o
   0   7   8          5.09          7.18         0.82 o
   1   7   8        388.13        378.48         4.14 o
   2   7   8        151.84        143.26         2.62 o
   3   7   8         39.86         41.75         1.66 o
   4   7   8         21.03         19.08         1.34 o
   5   7   8         69.31         59.75         3.56 o
   6   7   8         15.40         18.74         1.66 o
   7   7   8        113.53        109.61         3.40 o
   8   7   8        195.67        199.44         5.47 o
  -9   8   8          2.48          5.35         1.32 o
  -8   8   8         35.07         39.30         2.10 o
  -7   8   8        146.20        125.29         2.81 o
  -6   8   8          2.15          1.41         0.88 o
  -5   8   8        542.45        521.09         4.75 o
  -4   8   8         52.96         53.77         1.52 o
  -3   8   8        219.05        214.55         2.73 o
  -2   8   8          0.79          1.79         0.70 o
  -1   8   8        661.89        666.58         5.87 o
   0   8   8        266.85        259.60         3.11 o
   1   8   8          2.57          3.28         0.75 o
   2   8   8         68.84         71.27         1.86 o
   3   8   8          4.27          9.84         1.19 o
   4   8   8          7.95          5.79         1.06 o
   5   8   8         19.34         19.13         1.42 o
   6   8   8        153.77        137.64         3.47 o
   7   8   8          5.78          8.71         1.54 o
   8   8   8         44.81         39.86         2.99 o
  -9   9   8          2.02          1.22         1.39 o
  -8   9   8          5.10          6.67         1.35 o
  -7   9   8        621.78        574.40         6.26 o
  -6   9   8         16.59         17.11         1.19 o
  -5   9   8         65.18         59.38         1.82 o
  -4   9   8          0.00         -0.61         0.61 o
  -3   9   8        196.92        202.78         2.59 o
  -2   9   8        845.31        833.89         6.64 o
  -1   9   8       3256.77       3135.00        20.77 o
   0   9   8         30.86         35.21         1.33 o
   1   9   8         65.14         71.90         1.75 o
   2   9   8         10.80         14.59         1.09 o
   3   9   8         12.91         20.30         1.30 o
   4   9   8        452.01        380.55         4.67 o
   5   9   8         93.61         80.93         2.44 o
   6   9   8          0.00          1.50         1.18 o
   7   9   8         22.72         21.85         1.85 o
   8   9   8         17.82         19.18         2.36 o
  -9  10   8         26.80         30.00         2.01 o
  -8  10   8          2.19          2.33         1.05 o
  -7  10   8         96.09        106.02         3.15 o
  -6  10   8        108.91        103.70         2.53 o
  -5  10   8          1.44          2.66         0.96 o
  -4  10   8          3.02          3.27         0.76 o
  -3  10   8        240.48        239.68         2.94 o
  -2  10   8        924.62        902.08         7.15 o
  -1  10   8        405.53        382.46         3.89 o
   0  10   8         80.52         74.35         1.75 o
   1  10   8        402.25        375.69         4.18 o
   2  10   8          3.87          4.55         0.83 o
   3  10   8         17.17          8.35         1.13 o
   4  10   8        171.91        147.96         3.56 o
   5  10   8         50.89         45.29         3.09 o
   6  10   8         40.19         48.99         2.40 o
   7  10   8         15.56         18.47         1.74 o
   8  10   8          7.60          4.19         1.63 o
  -9  11   8          0.10          1.00         1.66 o
  -8  11   8         31.83         37.95         2.36 o
  -7  11   8         86.23         82.44         2.89 o
  -6  11   8          3.78          3.32         1.00 o
  -5  11   8        163.76        158.01         3.33 o
  -4  11   8         26.81         29.22         2.05 o
  -3  11   8        462.51        472.71         4.69 o
  -2  11   8         13.24         14.64         0.99 o
  -1  11   8         12.90         18.84         1.08 o
   0  11   8       1247.82       1201.82         9.58 o
   1  11   8        254.69        245.25         3.42 o
   2  11   8          0.09         -0.44         0.65 o
   3  11   8         25.63         24.89         1.33 o
   4  11   8         52.22         47.83         2.00 o
   5  11   8         48.26         46.97         2.01 o
   6  11   8         28.99         23.49         1.80 o
   7  11   8          0.01         -0.43         1.13 o
   8  11   8         57.13         68.17         6.13 o
  -8  12   8          6.07          9.74         1.97 o
  -7  12   8         11.06         10.47         1.59 o
  -6  12   8         16.30         18.28         1.46 o
  -5  12   8         70.76         69.74         2.35 o
  -4  12   8        289.62        285.87         3.82 o
  -3  12   8         73.21         65.96         1.83 o
  -2  12   8        124.51        115.71         2.02 o
  -1  12   8          1.89          1.90         0.73 o
   0  12   8        335.90        328.84         3.77 o
   1  12   8        111.48         99.84         2.30 o
   2  12   8          3.73          1.18         0.84 o
   3  12   8         99.00         97.17         2.99 o
   4  12   8        232.74        205.23         3.33 o
   5  12   8          0.03          3.27         0.89 o
   6  12   8          0.00         -1.11         1.11 o
   7  12   8         31.26         41.58         2.59 o
  -8  13   8         14.19         17.01         2.15 o
  -7  13   8          4.83          5.49         1.43 o
  -6  13   8         45.32         47.49         2.77 o
  -5  13   8         41.12         50.90         1.95 o
  -4  13   8         12.50          9.37         1.08 o
  -3  13   8         46.31         49.19         1.62 o
  -2  13   8         25.90         24.02         1.23 o
  -1  13   8        101.36        107.42         2.11 o
   0  13   8        169.36        164.51         2.46 o
   1  13   8        332.00        345.78         4.62 o
   2  13   8          9.43          8.65         1.19 o
   3  13   8        252.83        246.12         4.02 o
   4  13   8          8.90         11.10         1.30 o
   5  13   8          0.43          2.60         1.25 o
   6  13   8         57.88         49.24         3.04 o
   7  13   8          0.06          4.73         1.94 o
  -8  14   8         30.95         36.27         2.36 o
  -7  14   8         13.11         12.29         1.83 o
  -6  14   8         70.61         76.38         2.78 o
  -5  14   8        219.63        189.49         3.39 o
  -4  14   8         93.16         80.89         2.00 o
  -3  14   8         56.32         55.01         1.84 o
  -2  14   8          0.82          1.23         0.77 o
  -1  14   8         74.32         74.44         1.72 o
   0  14   8        595.97        580.62         6.41 o
   1  14   8        956.47        951.34        11.50 o
   2  14   8       1060.95        967.77        11.57 o
   3  14   8        107.13        111.42         4.59 o
   4  14   8          3.57          3.51         2.05 o
   5  14   8          1.34         -2.15         2.15 o
   6  14   8          0.12          1.35         1.77 o
  -7  15   8          0.51         -0.43         1.33 o
  -6  15   8         68.52         61.43         3.66 o
  -5  15   8          9.03         15.38         1.53 o
  -4  15   8         73.42         63.53         1.95 o
  -3  15   8          1.57          2.44         0.87 o
  -2  15   8        157.75        152.59         3.02 o
  -1  15   8          0.00          1.26         0.59 o
   0  15   8          1.10          1.01         0.73 o
   1  15   8        363.86        331.27         5.65 o
   2  15   8          6.24         10.64         1.60 o
   3  15   8        191.75        183.73         5.54 o
   4  15   8          0.59          1.47         1.86 o
   5  15   8         11.29         16.50         3.00 o
   6  15   8         59.65         51.11         5.57 o
  -7  16   8         11.52          9.23         1.70 o
  -6  16   8        150.64        147.38         3.63 o
  -5  16   8        111.69        107.86         3.48 o
  -4  16   8          1.46          3.18         0.90 o
  -3  16   8         20.44         19.64         1.30 o
  -2  16   8          7.22         10.32         1.11 o
  -1  16   8          5.70          7.74         0.85 o
   0  16   8        120.06        120.93         2.57 o
   1  16   8          0.64          0.66         1.07 o
   2  16   8        227.51        223.99         4.77 o
   3  16   8        305.83        308.66         6.49 o
   4  16   8          2.44          5.33         1.86 o
   5  16   8          1.71          7.57         2.81 o
  -6  17   8          6.41          4.59         1.81 o
  -5  17   8         82.66         82.05         2.51 o
  -4  17   8         68.45         73.86         2.36 o
  -3  17   8         63.64         51.47         1.95 o
  -2  17   8          1.21          3.64         0.83 o
  -1  17   8         10.05         12.61         1.14 o
   0  17   8        102.94        101.18         2.84 o
   1  17   8         38.06         48.97         2.73 o
   2  17   8        103.43        106.87         4.00 o
   3  17   8        107.29         95.22         3.73 o
   4  17   8        108.09        107.39         4.22 o
   5  17   8          0.32          1.91         2.25 o
  -5  18   8          3.42          3.83         1.20 o
  -4  18   8         12.89          9.16         1.30 o
  -3  18   8          0.00         -0.43         0.88 o
  -2  18   8         24.09         25.95         2.14 o
  -1  18   8         17.87         23.17         1.63 o
   0  18   8          0.16          1.35         1.12 o
   1  18   8          1.12         -0.28         1.23 o
   2  18   8         89.05         80.23         3.06 o
   3  18   8         39.44         42.97         3.50 o
   4  18   8         86.74         86.47         4.02 o
  -4  19   8         12.90         14.25         1.58 o
  -3  19   8         10.17         11.58         1.63 o
  -2  19   8         18.70         20.69         1.55 o
  -1  19   8         28.21         37.04         2.50 o
   0  19   8          0.11          1.95         0.99 o
   1  19   8        113.37        103.39         3.07 o
   2  19   8          1.60         -0.08         1.50 o
   3  19   8          0.99          0.88         1.87 o
  -3  20   8          1.77          2.13         1.22 o
  -2  20   8          0.99          2.54         2.38 o
  -1  20   8         39.09         46.24         2.78 o
   0  20   8         31.28         38.27         2.20 o
   1  20   8         43.61         42.95         2.47 o
   2  20   8         85.61         81.00         3.74 o
  -9   0   9         52.89         51.57         4.24 o
  -7   0   9         34.59         32.86         2.62 o
  -5   0   9        643.65        643.26         9.04 o
  -3   0   9         18.80         15.35         1.21 o
  -1   0   9         12.80         26.54         3.56 o
   1   0   9         89.99         83.85         5.47 o
   3   0   9       2276.70       2224.81        23.26 o
   5   0   9        353.50        350.46         6.69 o
   7   0   9         40.17         38.21         4.59 o
   9   0   9          2.77         -2.83         2.83 o
 -10   1   9          5.26          5.09         1.73 o
  -9   1   9        135.72        136.62         4.34 o
  -8   1   9          0.02         -0.04         1.46 o
  -7   1   9         81.40         78.29         2.37 o
  -6   1   9        612.93        624.19         6.17 o
  -5   1   9        228.86        230.08         3.33 o
  -4   1   9        114.75        123.20         2.02 o
  -3   1   9          1.79          1.34         0.62 o
  -2   1   9         38.95         54.08         2.08 o
  -1   1   9        538.59        534.53         5.05 o
   0   1   9        267.64        252.51         3.35 o
   1   1   9        518.60        509.59         5.50 o
   2   1   9        488.58        462.46         4.98 o
   3   1   9        595.58        551.02         5.78 o
   4   1   9       2294.97       2179.73        16.45 o
   5   1   9       1698.82       1612.54        13.11 o
   6   1   9          8.18          9.35         1.26 o
   7   1   9        114.10        109.76         3.82 o
   8   1   9         30.38         31.93         2.69 o
   9   1   9          0.20          0.06         2.03 o
 -10   2   9         16.53         16.27         2.15 o
  -9   2   9        143.39        151.61         5.88 o
  -8   2   9         98.20        102.50         3.09 o
  -7   2   9        125.42        116.93         3.07 o
  -6   2   9        624.56        612.02         6.09 o
  -5   2   9        130.93        135.19         2.40 o
  -4   2   9         76.34         87.00         1.76 o
  -3   2   9        709.53        667.59         5.21 o
  -2   2   9        931.33        994.28         8.27 o
  -1   2   9        411.85        390.23         4.31 o
   0   2   9        509.31        524.57         5.34 o
   1   2   9          5.49          8.56         0.97 o
   2   2   9          0.05          0.84         0.88 o
   3   2   9        276.48        267.39         3.73 o
   4   2   9        412.41        397.03         5.12 o
   5   2   9        812.05        785.77         7.84 o
   6   2   9         35.37         35.59         1.90 o
   7   2   9          0.27          0.43         1.48 o
   8   2   9         68.12         77.70         4.96 o
   9   2   9          0.79         -1.99         1.99 o
 -10   3   9         53.23         46.32         4.30 o
  -9   3   9          2.16          2.74         1.19 o
  -8   3   9         32.32         32.06         1.74 o
  -7   3   9          7.46          7.76         1.01 o
  -6   3   9          5.94          9.53         1.04 o
  -5   3   9         24.82         25.59         1.45 o
  -4   3   9        181.18        152.33         2.23 o
  -3   3   9        153.57        156.73         2.26 o
  -2   3   9        183.33        176.80         2.51 o
  -1   3   9        126.31        120.72         2.02 o
   0   3   9          8.16         17.36         1.04 o
   1   3   9          2.99          4.44         0.87 o
   2   3   9        259.01        253.50         4.16 o
   3   3   9       2473.50       2301.85        21.38 o
   4   3   9        343.45        333.36         4.59 o
   5   3   9        234.44        224.83         4.18 o
   6   3   9        132.50        132.49         3.29 o
   7   3   9         67.53         65.72         3.26 o
   8   3   9         55.17         64.99         4.41 o
   9   3   9        109.85        120.23         7.93 o
 -10   4   9        119.99        124.95         3.74 o
  -9   4   9          5.51          5.67         1.54 o
  -8   4   9         17.92         21.50         2.11 o
  -7   4   9         35.43         36.35         1.91 o
  -6   4   9        677.86        692.35         6.52 o
  -5   4   9          6.14          8.37         0.90 o
  -4   4   9       2113.63       2140.88        13.90 o
  -3   4   9        152.68        155.33         2.27 o
  -2   4   9        128.48        128.89         2.43 o
  -1   4   9        561.99        580.63         5.21 o
   0   4   9        104.22        106.32         2.00 o
   1   4   9          0.04          3.65         0.87 o
   2   4   9        323.96        286.75         4.45 o
   3   4   9       1296.23       1275.87        12.73 o
   4   4   9         34.62         35.04         1.70 o
   5   4   9        161.84        155.81         4.74 o
   6   4   9        361.25        356.48         5.38 o
   7   4   9        184.26        184.70         5.19 o
   8   4   9         26.83         26.32         2.70 o
 -10   5   9         18.02         21.84         2.22 o
  -9   5   9        184.13        184.75         4.27 o
  -8   5   9         18.29         18.92         1.55 o
  -7   5   9          1.16          0.82         0.84 o
  -6   5   9         11.39          9.32         1.04 o
  -5   5   9        564.03        586.46         5.05 o
  -4   5   9          0.01          1.85         0.71 o
  -3   5   9        490.74        506.41         4.77 o
  -2   5   9        162.62        168.72         2.48 o
  -1   5   9          6.85          5.18         0.81 o
   0   5   9        119.33        114.46         2.16 o
   1   5   9       1948.64       1969.23        15.35 o
   2   5   9        145.69        148.16         2.82 o
   3   5   9        412.90        378.99         4.84 o
   4   5   9          0.06          0.48         0.91 o
   5   5   9          2.39          2.95         1.15 o
   6   5   9        405.33        368.33         5.53 o
   7   5   9         73.32         72.91         3.35 o
   8   5   9          7.44         14.35         2.77 o
 -10   6   9          0.01         -1.66         1.76 o
  -9   6   9          1.10         -0.36         1.25 o
  -8   6   9         50.92         48.14         2.21 o
  -7   6   9         18.27         19.81         1.36 o
  -6   6   9         33.66         41.57         2.15 o
  -5   6   9         33.18         32.04         1.35 o
  -4   6   9       2622.01       2620.29        15.98 o
  -3   6   9        416.43        415.28         4.21 o
  -2   6   9        101.59         99.78         2.01 o
  -1   6   9         27.36         27.45         1.39 o
   0   6   9          6.21          8.25         0.88 o
   1   6   9       1436.85       1413.28        11.09 o
   2   6   9         29.34         23.68         1.32 o
   3   6   9        202.85        194.56         3.42 o
   4   6   9         16.38         22.35         1.51 o
   5   6   9        100.53        102.14         2.94 o
   6   6   9         18.12         22.07         1.95 o
   7   6   9          8.93          7.37         1.83 o
   8   6   9        206.28        198.55         5.56 o
  -9   7   9         20.50         23.44         2.60 o
  -8   7   9          1.20          1.49         1.11 o
  -7   7   9          0.06         -0.03         0.85 o
  -6   7   9          1.36          2.03         0.87 o
  -5   7   9        753.84        771.04         6.41 o
  -4   7   9        417.61        406.25         4.55 o
  -3   7   9       1433.41       1397.27        10.71 o
  -2   7   9        154.54        152.26         2.55 o
  -1   7   9        142.59        128.12         2.34 o
   0   7   9        460.03        444.79         4.65 o
   1   7   9        323.58        290.71         3.69 o
   2   7   9         68.51         53.73         2.35 o
   3   7   9        178.61        173.86         3.42 o
   4   7   9          0.23          0.40         0.96 o
   5   7   9          2.49          5.42         1.31 o
   6   7   9          3.06          3.63         1.22 o
   7   7   9        395.27        404.34         7.92 o
   8   7   9         17.23         13.97         2.17 o
  -9   8   9         40.50         35.45         2.23 o
  -8   8   9          4.34          4.17         1.19 o
  -7   8   9        169.31        165.08         3.37 o
  -6   8   9         88.03         88.30         2.42 o
  -5   8   9         10.63         15.26         1.03 o
  -4   8   9         77.26         74.44         2.44 o
  -3   8   9         49.88         49.96         1.76 o
  -2   8   9       1126.50       1120.15         8.50 o
  -1   8   9          8.90         11.55         1.02 o
   0   8   9         26.08         25.05         1.22 o
   1   8   9          1.61          3.68         0.84 o
   2   8   9         92.06        110.38         2.33 o
   3   8   9          1.11          1.19         0.90 o
   4   8   9         51.40         55.46         2.08 o
   5   8   9         28.53         15.71         1.58 o
   6   8   9         19.94         19.15         1.65 o
   7   8   9          1.26          1.52         1.61 o
   8   8   9          3.19          5.19         2.08 o
  -9   9   9          1.62          1.22         1.44 o
  -8   9   9          1.71          4.02         1.30 o
  -7   9   9          0.70          3.23         1.07 o
  -6   9   9          3.72          4.23         0.91 o
  -5   9   9        162.65        166.09         2.83 o
  -4   9   9         56.15         60.41         1.83 o
  -3   9   9        438.83        443.52         4.25 o
  -2   9   9        925.92        884.84         7.14 o
  -1   9   9        341.85        355.23         3.98 o
   0   9   9        209.18        199.85         2.86 o
   1   9   9         27.57         25.87         1.40 o
   2   9   9         97.08         89.42         2.11 o
   3   9   9        155.35        158.59         2.96 o
   4   9   9         95.35         82.73         2.52 o
   5   9   9         58.45         45.14         2.26 o
   6   9   9         28.32         25.28         1.76 o
   7   9   9         26.76         16.97         2.17 o
   8   9   9        151.41        155.17         5.68 o
  -9  10   9         51.27         53.48         2.63 o
  -8  10   9          1.91          1.16         1.11 o
  -7  10   9         42.44         49.07         2.14 o
  -6  10   9         58.19         63.83         2.42 o
  -5  10   9         34.36         39.23         1.88 o
  -4  10   9         29.51         29.45         1.28 o
  -3  10   9        120.67        121.16         2.12 o
  -2  10   9        131.91        132.24         2.37 o
  -1  10   9       1192.07       1168.28         9.12 o
   0  10   9         58.65         61.48         1.76 o
   1  10   9         23.79         26.41         1.38 o
   2  10   9          4.49          5.74         0.87 o
   3  10   9        107.00         89.21         2.52 o
   4  10   9        181.68        167.29         3.11 o
   5  10   9          4.36          4.62         1.27 o
   6  10   9         38.13         42.64         2.17 o
   7  10   9         49.94         55.67         3.09 o
  -8  11   9          0.31          1.74         1.35 o
  -7  11   9        161.12        146.64         3.67 o
  -6  11   9        174.09        147.74         3.54 o
  -5  11   9         29.45         27.51         1.62 o
  -4  11   9         19.81         18.44         1.51 o
  -3  11   9         41.47         39.17         1.42 o
  -2  11   9       1200.72       1183.18         9.05 o
  -1  11   9       1683.66       1678.82        12.20 o
   0  11   9        422.79        415.83         5.09 o
   1  11   9          3.49          2.95         0.81 o
   2  11   9         73.23         74.21         2.14 o
   3  11   9        107.83         93.84         2.49 o
   4  11   9         44.16         40.90         1.92 o
   5  11   9         26.65         36.46         2.33 o
   6  11   9        127.28        127.68         4.07 o
   7  11   9         21.86         31.90         2.93 o
  -8  12   9         13.60         15.67         2.07 o
  -7  12   9          1.06          0.73         1.24 o
  -6  12   9          8.48          4.17         1.41 o
  -5  12   9         82.36         75.60         3.05 o
  -4  12   9         63.16         57.09         1.79 o
  -3  12   9          0.02         -0.02         0.87 o
  -2  12   9        197.02        191.23         2.68 o
  -1  12   9          3.44          5.34         0.86 o
   0  12   9        277.71        272.82         3.76 o
   1  12   9        259.84        253.24         3.36 o
   2  12   9         23.51         18.44         1.36 o
   3  12   9         72.18         64.80         1.92 o
   4  12   9         48.17         55.44         2.00 o
   5  12   9        109.15        102.64         2.65 o
   6  12   9        102.66        114.72         4.18 o
   7  12   9         85.42         97.94         6.92 o
  -8  13   9          1.79          2.15         2.41 o
  -7  13   9          1.75          3.59         1.50 o
  -6  13   9          1.54          3.44         1.27 o
  -5  13   9         20.86         23.54         1.80 o
  -4  13   9        169.63        160.83         2.73 o
  -3  13   9        171.72        169.60         2.91 o
  -2  13   9         23.27         23.19         1.34 o
  -1  13   9        377.61        372.99         4.01 o
   0  13   9        557.43        528.26         5.09 o
   1  13   9        394.69        380.02         4.15 o
   2  13   9        193.30        167.25         3.04 o
   3  13   9         92.79         89.41         2.91 o
   4  13   9         86.89         76.73         2.76 o
   5  13   9         46.23         46.24         3.11 o
   6  13   9         17.59         17.61         2.09 o
  -7  14   9        152.07        153.25         3.91 o
  -6  14   9          3.41          4.46         1.40 o
  -5  14   9         17.55         12.90         1.44 o
  -4  14   9          0.11         -0.02         0.85 o
  -3  14   9         29.29         29.45         1.52 o
  -2  14   9          4.14          3.34         0.91 o
  -1  14   9          0.99          1.59         0.83 o
   0  14   9        381.26        362.73         4.00 o
   1  14   9         72.59         70.56         2.15 o
   2  14   9        118.48        118.15         2.89 o
   3  14   9         11.20         12.93         2.13 o
   4  14   9          0.28          0.40         1.31 o
   5  14   9         67.12         75.90         2.83 o
   6  14   9         81.87         92.92         7.06 o
  -7  15   9         15.83         21.18         1.95 o
  -6  15   9         71.75         71.00         2.92 o
  -5  15   9        236.34        216.02         4.59 o
  -4  15   9          6.35          5.83         1.11 o
  -3  15   9          0.97          2.88         0.95 o
  -2  15   9         41.89         45.74         1.70 o
  -1  15   9         25.45         27.23         1.19 o
   0  15   9          0.23         -0.51         0.87 o
   1  15   9         43.54         39.73         2.48 o
   2  15   9         90.24         82.98         3.28 o
   3  15   9        173.82        158.42         6.35 o
   4  15   9        114.73        111.54         5.10 o
   5  15   9         20.31         23.44         4.26 o
  -6  16   9         40.88         49.19         2.45 o
  -5  16   9         17.82         19.36         1.55 o
  -4  16   9          3.68          7.22         1.18 o
  -3  16   9         27.11         30.12         1.58 o
  -2  16   9         15.08         15.03         1.36 o
  -1  16   9         17.51         19.83         1.03 o
   0  16   9          6.29          6.62         1.00 o
   1  16   9          2.00          3.97         1.33 o
   2  16   9         38.69         44.32         2.68 o
   3  16   9          0.16          0.30         1.93 o
   4  16   9         64.52         68.16         4.78 o
   5  16   9         61.32         58.80         4.94 o
  -5  17   9         14.98         16.91         1.53 o
  -4  17   9          2.46          2.14         1.17 o
  -3  17   9         12.11         15.28         1.34 o
  -2  17   9        140.62        155.23         2.98 o
  -1  17   9         18.51         17.93         1.48 o
   0  17   9        295.59        280.24         4.40 o
   1  17   9         23.58         23.34         1.72 o
   2  17   9         28.94         31.76         2.05 o
   3  17   9         42.26         45.30         3.14 o
   4  17   9          3.91          6.56         2.58 o
  -5  18   9         14.80         18.60         1.86 o
  -4  18   9         12.54         13.95         1.50 o
  -3  18   9          2.15          4.61         1.20 o
  -2  18   9         86.78         93.21         2.48 o
  -1  18   9          7.55          8.73         1.43 o
   0  18   9         37.24         39.67         2.07 o
   1  18   9          9.63          8.92         1.55 o
   2  18   9          9.65         13.67         1.84 o
   3  18   9          7.24          7.27         2.25 o
  -3  19   9         76.28         86.33         2.69 o
  -2  19   9          1.03          1.54         1.23 o
  -1  19   9         30.12         33.80         2.76 o
   0  19   9         46.85         53.33         2.65 o
   1  19   9          4.68          4.89         1.47 o
   2  19   9          0.00          0.27         1.71 o
  -1  20   9         33.67         38.55         3.15 o
   0  20   9         38.01         42.29         2.51 o
 -10   0  10          4.47          1.09         3.08 o
  -8   0  10          6.72          8.06         2.39 o
  -6   0  10        539.05        567.85         8.13 o
  -4   0  10          0.37          1.77         0.91 o
  -2   0  10        264.89        225.98         4.21 o
   0   0  10        824.69        814.94         9.51 o
   2   0  10       2131.84       1987.20        33.62 o
   4   0  10       4042.98       3820.31        38.18 o
   6   0  10        172.36        188.80         6.68 o
   8   0  10         62.29         59.52         4.92 o
 -10   1  10          0.03         -0.31         2.37 o
  -9   1  10         15.16         15.57         2.15 o
  -8   1  10        790.90        785.40         8.76 o
  -7   1  10        144.18        142.04         2.94 o
  -6   1  10        143.70        142.58         2.90 o
  -5   1  10        114.98        111.88         2.31 o
  -4   1  10        182.53        174.21         3.25 o
  -3   1  10          5.90          3.63         0.71 o
  -2   1  10          1.93          1.81         0.69 o
  -1   1  10        247.48        252.66         4.00 o
   0   1  10         75.58         71.90         1.99 o
   1   1  10         18.46         23.51         1.34 o
   2   1  10         49.92         54.16         2.03 o
   3   1  10        288.29        279.41         4.29 o
   4   1  10        348.27        334.17         4.60 o
   5   1  10         40.70         43.98         2.00 o
   6   1  10         32.52         35.47         2.42 o
   7   1  10         17.56         21.19         2.49 o
   8   1  10        116.08        134.70         4.65 o
 -10   2  10         53.87         57.64         3.45 o
  -9   2  10         14.74         13.31         1.92 o
  -8   2  10        217.43        213.07         4.42 o
  -7   2  10          0.24         -0.37         0.99 o
  -6   2  10         26.98         27.31         1.62 o
  -5   2  10         94.82         98.17         2.15 o
  -4   2  10        105.10         96.72         1.92 o
  -3   2  10        187.28        198.23         2.67 o
  -2   2  10        215.38        200.12         2.87 o
  -1   2  10         60.50         44.13         1.44 o
   0   2  10          6.23          9.32         0.93 o
   1   2  10         12.02         21.52         1.39 o
   2   2  10        107.94        107.22         2.78 o
   3   2  10        737.15        711.04         7.38 o
   4   2  10         45.79         47.49         2.26 o
   5   2  10        142.71        142.45         3.21 o
   6   2  10        115.67        107.39         3.78 o
   7   2  10        123.47        146.09         4.78 o
   8   2  10          9.35         13.08         2.45 o
 -10   3  10          0.46          4.89         4.89 o
  -9   3  10         15.64         17.63         2.19 o
  -8   3  10          9.33         10.69         1.61 o
  -7   3  10        417.47        411.58         5.01 o
  -6   3  10       1207.95       1211.88        10.26 o
  -5   3  10        341.57        355.09         4.27 o
  -4   3  10        527.12        526.43         5.01 o
  -3   3  10          3.56          8.26         0.84 o
  -2   3  10         26.15         24.56         1.20 o
  -1   3  10         12.42         13.35         1.26 o
   0   3  10         91.53        109.32         2.38 o
   1   3  10        454.25        443.48         5.26 o
   2   3  10        557.28        541.21         5.76 o
   3   3  10          0.01          0.56         0.92 o
   4   3  10          5.51          3.99         1.07 o
   5   3  10        381.81        363.59         5.20 o
   6   3  10         55.18         59.50         3.13 o
   7   3  10          0.51          3.59         1.66 o
   8   3  10        183.18        178.09         5.70 o
  -9   4  10         17.03         12.87         1.83 o
  -8   4  10          0.14          1.28         1.25 o
  -7   4  10         21.27         24.84         1.57 o
  -6   4  10          6.39          6.81         1.34 o
  -5   4  10          2.50          2.85         0.84 o
  -4   4  10        265.82        271.05         3.26 o
  -3   4  10         65.80         63.03         1.68 o
  -2   4  10         54.99         57.96         2.57 o
  -1   4  10         58.24         48.81         1.66 o
   0   4  10        398.42        349.81         4.26 o
   1   4  10       3437.74       3280.27        23.05 o
   2   4  10        684.72        647.66         6.48 o
   3   4  10        124.38        120.14         5.39 o
   4   4  10        191.76        193.04         4.10 o
   5   4  10         79.42         75.07         2.64 o
   6   4  10          0.35          0.01         1.44 o
   7   4  10          2.76          2.83         1.61 o
   8   4  10          5.73         12.56         2.31 o
  -9   5  10         39.76         42.77         2.33 o
  -8   5  10        141.67        141.02         3.51 o
  -7   5  10        108.20        120.60         2.72 o
  -6   5  10         74.52         74.21         3.04 o
  -5   5  10         47.52         53.71         1.80 o
  -4   5  10          7.68         10.64         0.89 o
  -3   5  10         95.19         96.74         2.00 o
  -2   5  10        512.68        491.09         5.27 o
  -1   5  10         66.60         68.63         1.99 o
   0   5  10        121.17        124.32         2.43 o
   1   5  10         82.91         96.66         3.12 o
   2   5  10         39.68         34.57         1.75 o
   3   5  10        136.02        122.24         2.81 o
   4   5  10          6.49          6.79         1.14 o
   5   5  10        125.36        122.28         2.93 o
   6   5  10          4.66          3.42         1.69 o
   7   5  10          6.46         11.76         2.89 o
   8   5  10        144.48        147.10         5.52 o
  -9   6  10         37.75         36.74         2.21 o
  -8   6  10          1.19          0.91         1.16 o
  -7   6  10         24.95         24.62         1.59 o
  -6   6  10         21.59         24.04         1.31 o
  -5   6  10        478.68        464.39         4.74 o
  -4   6  10        110.32        103.84         2.33 o
  -3   6  10       1398.64       1410.81        10.36 o
  -2   6  10         13.37         13.71         1.10 o
  -1   6  10         86.78         83.76         2.20 o
   0   6  10          7.62         10.28         1.04 o
   1   6  10       2591.44       2489.53        18.15 o
   2   6  10        134.83        110.58         2.46 o
   3   6  10        441.36        426.59         5.61 o
   4   6  10         85.74         87.20         2.43 o
   5   6  10         12.90         11.66         1.39 o
   6   6  10         93.52        103.44         3.94 o
   7   6  10          8.80         12.82         2.70 o
   8   6  10         12.71         17.30         4.94 o
  -9   7  10         11.71         17.71         1.85 o
  -8   7  10        102.02        108.84         3.04 o
  -7   7  10         60.65         55.17         2.28 o
  -6   7  10         97.45         96.77         2.16 o
  -5   7  10         56.61         61.04         2.63 o
  -4   7  10        102.58         99.80         2.17 o
  -3   7  10       2653.82       2514.17        17.56 o
  -2   7  10         25.23         26.22         1.46 o
  -1   7  10          0.34          1.31         0.78 o
   0   7  10        103.73         94.43         2.18 o
   1   7  10        698.76        673.58         7.23 o
   2   7  10         37.79         46.27         2.32 o
   3   7  10         75.16         73.32         2.23 o
   4   7  10         46.24         54.02         2.98 o
   5   7  10         47.82         49.83         2.28 o
   6   7  10         27.38         30.27         4.20 o
   7   7  10         13.92         18.12         2.30 o
  -9   8  10          0.02          4.23         1.69 o
  -8   8  10          6.79          5.40         1.28 o
  -7   8  10         24.26         20.87         1.65 o
  -6   8  10        156.92        160.77         2.69 o
  -5   8  10         31.50         27.36         1.34 o
  -4   8  10          9.16          8.46         1.03 o
  -3   8  10       1610.54       1587.29        12.00 o
  -2   8  10          6.78          4.79         1.04 o
  -1   8  10        908.58        895.90         7.65 o
   0   8  10        207.05        208.40         3.09 o
   1   8  10         87.50         94.47         2.27 o
   2   8  10          7.93          4.02         1.14 o
   3   8  10        186.39        175.74         4.40 o
   4   8  10         56.45         62.81         3.65 o
   5   8  10         46.55         55.84         2.48 o
   6   8  10         77.43         89.26         3.72 o
   7   8  10         32.65         29.63         2.67 o
  -9   9  10          0.81         -0.12         1.29 o
  -8   9  10         16.66         14.99         1.53 o
  -7   9  10        184.40        187.89         3.92 o
  -6   9  10          0.87          1.53         1.05 o
  -5   9  10         23.86         25.99         1.50 o
  -4   9  10         95.40        100.01         2.51 o
  -3   9  10         85.06         84.67         2.16 o
  -2   9  10        245.98        234.27         3.52 o
  -1   9  10       3826.32       3663.37        24.32 o
   0   9  10         50.02         50.87         1.67 o
   1   9  10          1.52          3.56         0.84 o
   2   9  10        119.70        112.08         2.45 o
   3   9  10        287.62        259.06         4.70 o
   4   9  10         61.69         72.77         3.35 o
   5   9  10        275.85        284.03         5.05 o
   6   9  10         94.92        105.90         5.75 o
   7   9  10          0.35         -1.87         1.95 o
  -8  10  10          5.23          5.52         1.28 o
  -7  10  10         95.13         99.69         3.28 o
  -6  10  10          2.94          3.27         1.19 o
  -5  10  10          2.92          1.38         1.03 o
  -4  10  10        211.49        211.58         3.02 o
  -3  10  10         17.36         18.19         1.28 o
  -2  10  10        756.82        747.28         7.13 o
  -1  10  10        105.23        108.23         2.34 o
   0  10  10          3.09          4.81         0.90 o
   1  10  10        134.90        141.54         2.59 o
   2  10  10         47.07         45.29         1.84 o
   3  10  10         29.02         30.21         1.66 o
   4  10  10          0.86          4.55         1.34 o
   5  10  10         57.95         50.16         2.98 o
   6  10  10          0.54          0.76         1.54 o
   7  10  10          3.50          2.39         1.64 o
  -8  11  10          2.26          2.52         1.72 o
  -7  11  10         42.16         41.47         2.45 o
  -6  11  10         63.35         60.69         3.76 o
  -5  11  10          0.15         -0.60         1.08 o
  -4  11  10         34.28         39.23         1.74 o
  -3  11  10        137.57        141.68         2.46 o
  -2  11  10        251.81        240.83         4.53 o
  -1  11  10          5.95          7.98         1.03 o
   0  11  10        356.16        346.76         4.59 o
   1  11  10        254.33        257.01         3.43 o
   2  11  10         58.77         53.49         2.14 o
   3  11  10        154.44        129.54         2.95 o
   4  11  10         27.25         27.21         1.96 o
   5  11  10         91.74         78.14         3.35 o
   6  11  10         30.66         27.56         2.87 o
  -8  12  10         63.24         64.52         3.37 o
  -7  12  10         16.22         18.91         2.12 o
  -6  12  10          0.18         -0.24         1.22 o
  -5  12  10         25.26         30.74         1.95 o
  -4  12  10         60.82         66.89         1.99 o
  -3  12  10        127.68        127.57         2.29 o
  -2  12  10         24.14         23.83         1.29 o
  -1  12  10        157.53        154.26         3.14 o
   0  12  10        110.70        111.73         2.47 o
   1  12  10        173.28        169.72         3.50 o
   2  12  10         99.64        101.18         2.41 o
   3  12  10          4.64          9.72         1.14 o
   4  12  10         12.88         14.80         1.45 o
   5  12  10        138.83        127.10         3.68 o
   6  12  10         61.80         58.24         3.55 o
  -7  13  10         44.81         45.56         3.50 o
  -6  13  10          5.15          4.05         1.43 o
  -5  13  10         10.46          7.26         1.45 o
  -4  13  10         29.03         30.15         1.66 o
  -3  13  10        193.34        191.03         3.05 o
  -2  13  10         77.12         73.77         1.91 o
  -1  13  10        132.93        127.59         2.49 o
   0  13  10          5.00          4.93         0.99 o
   1  13  10         21.04         18.05         1.12 o
   2  13  10         21.58         24.11         1.37 o
   3  13  10         10.99         14.77         1.33 o
   4  13  10         16.60         15.63         2.49 o
   5  13  10         53.24         59.37         2.70 o
   6  13  10          0.90          9.11         2.08 o
  -7  14  10          4.75          6.95         1.73 o
  -6  14  10         11.80         13.46         1.55 o
  -5  14  10          4.20          0.81         1.26 o
  -4  14  10        263.90        282.55         5.07 o
  -3  14  10         29.16         23.00         1.52 o
  -2  14  10         20.18         19.73         1.17 o
  -1  14  10         27.42         28.34         1.45 o
   0  14  10         48.58         49.57         1.74 o
   1  14  10        118.06        118.64         2.33 o
   2  14  10         37.52         39.66         2.27 o
   3  14  10          2.30          2.90         1.17 o
   4  14  10         51.25         53.26         2.96 o
   5  14  10         12.19         10.05         1.73 o
  -6  15  10          5.44          5.97         1.60 o
  -5  15  10         52.08         69.30         3.00 o
  -4  15  10         30.25         22.67         1.62 o
  -3  15  10         55.61         61.23         2.09 o
  -2  15  10          0.21          1.47         0.95 o
  -1  15  10          5.21          4.34         0.94 o
   0  15  10          1.89          2.33         0.84 o
   1  15  10          5.27          5.81         1.36 o
   2  15  10          0.46          3.79         1.15 o
   3  15  10          2.14          2.42         2.01 o
   4  15  10          0.17          0.32         2.57 o
   5  15  10          0.27          7.45         5.13 o
  -5  16  10        134.32        124.75         3.83 o
  -4  16  10         75.69         85.58         3.30 o
  -3  16  10         52.10         66.15         2.47 o
  -2  16  10          1.23          2.91         1.07 o
  -1  16  10          0.32          1.90         0.82 o
   0  16  10        104.36         95.65         2.92 o
   1  16  10         92.79         82.72         3.70 o
   2  16  10         48.25         49.14         5.79 o
   3  16  10         18.32         18.66         2.71 o
   4  16  10          0.83         -2.43         2.43 o
  -5  17  10         24.63         22.17         2.08 o
  -4  17  10          1.41          1.98         1.23 o
  -3  17  10          0.04          0.85         1.28 o
  -2  17  10          4.88          7.52         1.27 o
  -1  17  10          1.73          2.28         0.91 o
   0  17  10         98.61         98.63         2.43 o
   1  17  10         64.90         66.59         2.95 o
   2  17  10         38.10         50.01         2.97 o
   3  17  10         21.42         23.73         2.77 o
  -4  18  10          4.87         10.33         1.82 o
  -3  18  10          1.78          3.06         1.38 o
  -2  18  10         38.70         39.81         1.90 o
  -1  18  10          0.73          1.79         1.21 o
   0  18  10          1.31          3.59         1.26 o
   1  18  10          8.97         11.45         1.57 o
   2  18  10          5.03          2.69         1.71 o
  -2  19  10         57.27         66.59         2.70 o
  -1  19  10         34.52         48.17         3.02 o
   0  19  10         21.81         24.99         1.86 o
  -9   0  11          0.10          0.92         2.22 o
  -7   0  11        455.85        458.15         9.59 o
  -5   0  11        229.25        219.28         4.12 o
  -3   0  11         28.72         26.79         1.68 o
  -1   0  11        164.04        169.01         5.66 o
   1   0  11        744.51        673.96         9.53 o
   3   0  11        703.91        679.88        11.18 o
   5   0  11        121.98        117.18         5.74 o
   7   0  11         20.57         25.11         4.65 o
  -9   1  11          3.15          1.92         1.77 o
  -8   1  11        145.09        148.53         4.07 o
  -7   1  11        376.49        398.68         5.57 o
  -6   1  11       1042.81       1033.17         9.30 o
  -5   1  11          6.09          9.46         0.88 o
  -4   1  11          1.46          1.76         0.74 o
  -3   1  11         18.67         24.37         1.27 o
  -2   1  11          6.07         15.41         1.29 o
  -1   1  11          0.39          1.30         0.79 o
   0   1  11        136.00        118.53         2.47 o
   1   1  11          2.31         -0.42         0.88 o
   2   1  11         26.97         25.41         1.71 o
   3   1  11        164.62        161.71         3.20 o
   4   1  11         75.26         72.13         2.39 o
   5   1  11         19.40         20.97         1.60 o
   6   1  11          0.82         -0.80         1.53 o
   7   1  11         12.93         13.13         2.01 o
   8   1  11         79.45         96.83         6.46 o
  -9   2  11        129.52        132.88         4.47 o
  -8   2  11        110.81        113.08         4.88 o
  -7   2  11        259.88        252.35         4.21 o
  -6   2  11          2.34          3.36         0.98 o
  -5   2  11        168.82        170.07         3.46 o
  -4   2  11         35.83         35.40         1.37 o
  -3   2  11         75.43         69.47         1.83 o
  -2   2  11         75.13         68.58         1.73 o
  -1   2  11        181.45        171.48         2.76 o
   0   2  11        501.23        390.27         4.68 o
   1   2  11         33.94         35.15         1.79 o
   2   2  11       1007.25        960.24         9.79 o
   3   2  11        157.86        160.90         3.57 o
   4   2  11         10.32         12.65         1.33 o
   5   2  11         26.23         28.03         1.98 o
   6   2  11        146.95        137.28         5.54 o
   7   2  11         65.22         61.45         3.40 o
   8   2  11        158.80        177.21         7.80 o
  -9   3  11          9.82          9.51         1.94 o
  -8   3  11         64.33         66.53         3.97 o
  -7   3  11         15.84         17.84         1.56 o
  -6   3  11         37.86         35.66         2.42 o
  -5   3  11        676.67        686.85         6.48 o
  -4   3  11        321.66        300.19         3.50 o
  -3   3  11         60.75         53.03         1.90 o
  -2   3  11          4.85          5.37         0.91 o
  -1   3  11          1.11          0.19         0.82 o
   0   3  11         45.52         65.47         1.99 o
   1   3  11          0.77          0.73         0.96 o
   2   3  11       1546.77       1473.14        12.95 o
   3   3  11         49.75         50.96         2.21 o
   4   3  11         50.67         46.46         2.03 o
   5   3  11          2.29          2.68         1.32 o
   6   3  11          5.70          9.16         1.84 o
   7   3  11         51.03         55.46         3.58 o
  -9   4  11          8.81          8.54         2.11 o
  -8   4  11          0.61         -0.75         1.39 o
  -7   4  11         40.35         38.49         2.03 o
  -6   4  11        196.09        210.58         4.22 o
  -5   4  11       2289.28       2240.51        20.75 o
  -4   4  11        111.47        113.70         2.24 o
  -3   4  11        499.30        466.30         4.75 o
  -2   4  11        446.95        462.43         5.33 o
  -1   4  11          0.42          1.52         0.85 o
   0   4  11         28.21         41.23         1.82 o
   1   4  11        111.22         97.78         2.50 o
   2   4  11       1060.54        966.90         9.25 o
   3   4  11         16.86         17.39         1.46 o
   4   4  11         98.89         97.62         2.68 o
   5   4  11          8.45         12.75         1.75 o
   6   4  11         12.97         14.54         2.01 o
   7   4  11         85.27        104.98         4.49 o
  -9   5  11         14.20         14.42         2.11 o
  -8   5  11        162.50        150.09         4.08 o
  -7   5  11         16.28         19.21         1.65 o
  -6   5  11         49.22         53.79         2.09 o
  -5   5  11        375.59        359.26         4.64 o
  -4   5  11          2.74          2.89         0.82 o
  -3   5  11         40.25         41.57         1.52 o
  -2   5  11        132.91        153.07         2.77 o
  -1   5  11         87.52         99.06         2.51 o
   0   5  11        749.88        672.76         6.73 o
   1   5  11       1219.13       1103.60        13.69 o
   2   5  11        119.03        101.71         3.29 o
   3   5  11         21.73         21.09         1.50 o
   4   5  11          4.52          2.67         1.06 o
   5   5  11        128.20        132.26         4.20 o
   6   5  11         20.46         22.00         2.40 o
   7   5  11        237.59        257.17         7.33 o
  -9   6  11         25.61         30.86         2.84 o
  -8   6  11          2.83          4.63         1.57 o
  -7   6  11          1.15          3.25         1.24 o
  -6   6  11          3.31          4.70         1.05 o
  -5   6  11         36.85         33.83         1.59 o
  -4   6  11         29.09         28.69         1.40 o
  -3   6  11        608.96        578.55         5.92 o
  -2   6  11          1.35          1.37         0.84 o
  -1   6  11        576.78        544.54         6.19 o
   0   6  11        319.14        308.65         4.13 o
   1   6  11          8.11         17.28         1.32 o
   2   6  11         37.88         29.62         1.63 o
   3   6  11          2.64          3.63         1.17 o
   4   6  11          0.07          1.23         1.18 o
   5   6  11          2.03          3.05         1.44 o
   6   6  11        120.23        126.77         4.56 o
   7   6  11          0.37          0.34         1.87 o
  -9   7  11         68.77         61.84         3.02 o
  -8   7  11         31.70         28.68         2.09 o
  -7   7  11          5.16          6.54         1.36 o
  -6   7  11         69.16         70.59         2.41 o
  -5   7  11         74.28         76.95         2.23 o
  -4   7  11         82.48         86.68         1.95 o
  -3   7  11         79.49         77.74         2.37 o
  -2   7  11         12.31         12.87         1.30 o
  -1   7  11       1064.93       1032.30         9.08 o
   0   7  11         59.73         69.69         2.07 o
   1   7  11        332.03        308.35         4.02 o
   2   7  11        154.18        135.19         2.79 o
   3   7  11         57.75         47.51         2.52 o
   4   7  11         35.10         30.32         1.74 o
   5   7  11         28.28         32.45         2.64 o
   6   7  11          4.85          5.70         1.84 o
   7   7  11         65.27         64.28         3.68 o
  -8   8  11          0.49          0.17         1.27 o
  -7   8  11         18.38         19.42         1.63 o
  -6   8  11         72.16         78.96         2.32 o
  -5   8  11         97.90        104.54         2.41 o
  -4   8  11        438.37        434.44         4.23 o
  -3   8  11        188.60        182.60         5.75 o
  -2   8  11        114.68        118.12         2.62 o
  -1   8  11         23.66         28.60         1.53 o
   0   8  11        346.52        330.03         4.31 o
   1   8  11        486.26        454.77         5.02 o
   2   8  11          2.29          4.92         1.20 o
   3   8  11         29.98         29.23         1.59 o
   4   8  11         74.38         88.03         2.73 o
   5   8  11         20.14         25.60         3.53 o
   6   8  11         23.57         31.61         2.62 o
   7   8  11         10.52         18.39         2.48 o
  -8   9  11          2.06          0.75         1.59 o
  -7   9  11         31.76         25.91         1.83 o
  -6   9  11        161.37        161.90         3.21 o
  -5   9  11          0.19          0.60         1.03 o
  -4   9  11          8.17          7.04         0.91 o
  -3   9  11          6.52          7.07         1.03 o
  -2   9  11         11.93          9.18         1.15 o
  -1   9  11        131.60        127.69         2.80 o
   0   9  11          9.48         12.40         1.19 o
   1   9  11         23.46         25.18         2.18 o
   2   9  11         25.76         19.55         1.36 o
   3   9  11          0.13          2.05         1.10 o
   4   9  11        164.39        159.32         3.45 o
   5   9  11         10.56          7.48         1.93 o
   6   9  11         26.00         29.32         3.13 o
  -8  10  11          5.08          5.19         1.80 o
  -7  10  11         66.15         66.62         3.36 o
  -6  10  11          8.48         10.80         1.68 o
  -5  10  11         13.93         16.73         1.42 o
  -4  10  11         28.12         29.27         1.45 o
  -3  10  11          5.51          6.40         1.02 o
  -2  10  11        241.04        234.35         3.63 o
  -1  10  11        188.72        200.01         3.15 o
   0  10  11         32.39         32.39         1.55 o
   1  10  11        138.44        136.78         2.69 o
   2  10  11        138.43        129.62         2.85 o
   3  10  11        435.09        416.81         5.61 o
   4  10  11        150.19        166.54         3.70 o
   5  10  11          0.05          3.70         1.60 o
   6  10  11          6.67          8.89         2.75 o
  -7  11  11          1.13          1.18         1.67 o
  -6  11  11          3.06          6.29         1.53 o
  -5  11  11          3.80          6.33         1.14 o
  -4  11  11        117.73        115.75         2.49 o
  -3  11  11        392.64        384.26         4.38 o
  -2  11  11          0.66         -0.51         0.88 o
  -1  11  11        114.52        117.57         2.51 o
   0  11  11          0.07         -0.05         0.84 o
   1  11  11          0.00          1.12         0.85 o
   2  11  11          1.45          2.56         1.14 o
   3  11  11        292.44        280.17         4.45 o
   4  11  11        166.53        180.48         3.82 o
   5  11  11          1.85          0.57         1.36 o
   6  11  11          9.75          9.19         3.07 o
  -7  12  11         62.84         77.72         5.42 o
  -6  12  11          3.07          3.58         1.38 o
  -5  12  11         86.86         96.02         3.12 o
  -4  12  11          8.63          7.29         0.99 o
  -3  12  11        381.41        376.51         4.46 o
  -2  12  11         95.48         90.89         2.45 o
  -1  12  11         44.20         44.20         1.76 o
   0  12  11        117.08        112.25         2.46 o
   1  12  11         13.72         12.86         1.28 o
   2  12  11        160.79        148.57         3.71 o
   3  12  11         56.23         63.71         2.86 o
   4  12  11         16.44         19.81         1.76 o
   5  12  11         25.91         16.00         1.70 o
  -7  13  11          3.24          3.03         1.66 o
  -6  13  11         63.58         68.14         2.95 o
  -5  13  11         19.01         25.46         1.90 o
  -4  13  11        207.95        205.36         3.72 o
  -3  13  11         37.32         40.39         1.74 o
  -2  13  11         21.60         22.14         1.38 o
  -1  13  11        441.26        433.60         6.56 o
   0  13  11         26.25         26.59         1.49 o
   1  13  11         37.06         36.69         2.05 o
   2  13  11         27.48         30.44         1.73 o
   3  13  11          4.06          3.76         1.13 o
   4  13  11         59.32         48.46         2.65 o
   5  13  11         52.02         53.10         3.59 o
  -6  14  11          3.20          6.42         1.69 o
  -5  14  11        101.37        121.85         3.81 o
  -4  14  11         12.14         14.01         1.49 o
  -3  14  11         25.66         28.27         1.88 o
  -2  14  11        104.63        105.13         2.59 o
  -1  14  11          0.16          0.70         0.91 o
   0  14  11        135.64        140.33         5.13 o
   1  14  11        215.04        202.68         3.34 o
   2  14  11         53.22         48.00         1.87 o
   3  14  11         29.11         31.51         2.37 o
   4  14  11         14.44         17.45         2.13 o
  -5  15  11         60.46         72.21         2.97 o
  -4  15  11         41.22         40.10         2.04 o
  -3  15  11         97.75         94.04         2.97 o
  -2  15  11         44.29         46.77         1.80 o
  -1  15  11          1.41          2.78         1.03 o
   0  15  11         17.04         16.21         1.27 o
   1  15  11         11.28         21.35         1.74 o
   2  15  11          6.92          8.65         1.58 o
   3  15  11         52.15         57.95         2.52 o
   4  15  11          9.89         15.09         1.96 o
  -5  16  11         56.16         58.77         3.87 o
  -4  16  11         18.38         25.44         1.77 o
  -3  16  11        191.51        191.11         3.69 o
  -2  16  11          0.00          0.54         1.15 o
  -1  16  11         10.06         10.74         1.13 o
   0  16  11        256.05        250.60         4.45 o
   1  16  11         18.80         19.50         1.85 o
   2  16  11         16.25         13.91         2.86 o
   3  16  11          5.68          5.67         4.87 o
  -4  17  11        166.66        167.32         4.10 o
  -3  17  11          5.04          4.12         1.27 o
  -2  17  11        172.70        177.54         3.74 o
  -1  17  11         26.93         32.59         1.58 o
   0  17  11         42.12         45.20         1.94 o
   1  17  11          1.12          0.35         1.82 o
   2  17  11         25.37         32.04         4.16 o
  -2  18  11         65.02         73.00         2.70 o
  -1  18  11         15.12         14.01         2.00 o
   0  18  11        114.84        104.63         3.85 o
  -8   0  12        225.93        236.97         8.04 o
  -6   0  12         39.08         35.93         3.06 o
  -4   0  12         86.40         82.09         2.95 o
  -2   0  12         63.25         39.66         3.54 o
   0   0  12          6.69          6.49         1.47 o
   2   0  12        175.46        177.71         7.26 o
   4   0  12          2.37          3.34         1.65 o
   6   0  12         32.09         30.50         6.50 o
  -9   1  12         96.66         91.14         4.11 o
  -8   1  12        167.94        174.98         4.81 o
  -7   1  12       1209.27       1237.19        13.50 o
  -6   1  12          4.75          6.14         1.13 o
  -5   1  12         12.04         11.52         1.07 o
  -4   1  12          0.07         -0.68         0.81 o
  -3   1  12          3.59          5.38         0.96 o
  -2   1  12        244.18        184.31         3.25 o
  -1   1  12         50.62         33.28         1.59 o
   0   1  12         28.77         22.31         1.42 o
   1   1  12         11.45          9.78         1.15 o
   2   1  12        157.59        139.30         3.38 o
   3   1  12         21.82         24.52         1.72 o
   4   1  12         83.86         83.47         2.74 o
   5   1  12         13.50         12.68         1.90 o
   6   1  12        111.28        121.04         6.81 o
   7   1  12         32.32         33.51         4.45 o
  -9   2  12         36.94         39.75         3.14 o
  -8   2  12         51.74         50.00         2.77 o
  -7   2  12          3.81          8.41         1.37 o
  -6   2  12          0.00          0.75         0.97 o
  -5   2  12          1.16          2.39         0.80 o
  -4   2  12        150.38        144.98         3.66 o
  -3   2  12         72.28         73.58         1.94 o
  -2   2  12         26.05         21.21         1.22 o
  -1   2  12         11.06          9.55         1.09 o
   0   2  12        393.48        360.05         4.49 o
   1   2  12        526.55        518.42         6.54 o
   2   2  12         71.68         73.67         2.54 o
   3   2  12          6.18          8.43         1.29 o
   4   2  12        157.95        156.06         4.32 o
   5   2  12          0.21         -1.51         1.57 o
   6   2  12          0.01         -1.19         1.59 o
   7   2  12         18.97         24.80         3.47 o
  -9   3  12          1.49         -0.19         1.72 o
  -8   3  12         94.26         95.65         3.55 o
  -7   3  12         29.64         37.13         2.13 o
  -6   3  12         58.85         64.29         2.36 o
  -5   3  12          7.48          7.93         1.05 o
  -4   3  12         24.14         19.43         1.19 o
  -3   3  12         12.82         14.82         1.19 o
  -2   3  12        377.21        387.00         4.41 o
  -1   3  12        466.22        399.69         4.99 o
   0   3  12        220.74        182.57         3.32 o
   1   3  12         63.73         73.28         2.31 o
   2   3  12         74.37         72.78         2.86 o
   3   3  12         10.36          9.88         1.35 o
   4   3  12          1.81          3.20         1.15 o
   5   3  12         11.19         10.14         1.87 o
   6   3  12        122.46        127.97         4.51 o
   7   3  12         35.17         38.38         3.50 o
  -9   4  12         13.56         16.84         3.03 o
  -8   4  12         30.38         32.51         2.70 o
  -7   4  12        251.54        250.62         4.65 o
  -6   4  12        165.76        163.49         4.04 o
  -5   4  12         25.12         25.62         1.47 o
  -4   4  12         34.33         34.65         1.59 o
  -3   4  12          0.54         -0.38         0.83 o
  -2   4  12         80.70         77.08         2.32 o
  -1   4  12         10.13          5.76         1.04 o
   0   4  12        142.74        120.28         2.80 o
   1   4  12         42.00         46.40         1.92 o
   2   4  12         64.43         70.66         3.17 o
   3   4  12          0.15         -0.82         1.20 o
   4   4  12        207.49        209.90         4.90 o
   5   4  12        374.98        387.29         7.04 o
   6   4  12         60.41         75.00         5.21 o
   7   4  12          0.76          2.45         2.09 o
  -8   5  12        111.36        120.72         4.16 o
  -7   5  12          5.13          7.09         1.29 o
  -6   5  12          0.43          1.11         1.49 o
  -5   5  12        328.08        321.29         4.18 o
  -4   5  12         41.80         44.71         2.15 o
  -3   5  12        201.04        190.45         3.65 o
  -2   5  12          0.13          0.89         0.90 o
  -1   5  12          8.56          5.28         1.11 o
   0   5  12        510.52        481.04         5.40 o
   1   5  12         88.65         84.96         2.56 o
   2   5  12         24.18         24.75         1.63 o
   3   5  12          9.73         12.57         1.37 o
   4   5  12        144.42        141.89         3.89 o
   5   5  12          0.55          0.35         1.45 o
   6   5  12        164.47        189.99         5.60 o
   7   5  12         57.70         67.16         3.82 o
  -8   6  12         78.23         77.57         4.45 o
  -7   6  12          6.57          9.34         1.40 o
  -6   6  12         20.88         21.92         1.88 o
  -5   6  12         20.71         23.59         1.54 o
  -4   6  12         28.35         27.47         1.35 o
  -3   6  12         65.64         60.87         2.56 o
  -2   6  12         17.88         23.01         1.60 o
  -1   6  12        655.93        633.74         7.60 o
   0   6  12        752.76        769.98         7.74 o
   1   6  12         34.48         24.98         1.52 o
   2   6  12        112.47        131.15         3.43 o
   3   6  12         46.26         54.88         2.41 o
   4   6  12         28.69         37.25         2.55 o
   5   6  12         47.62         48.39         3.48 o
   6   6  12         88.50         97.38         5.01 o
  -8   7  12          0.27         -1.71         1.71 o
  -7   7  12         22.16         18.28         1.74 o
  -6   7  12          8.97          8.10         1.29 o
  -5   7  12         14.58         14.04         1.41 o
  -4   7  12        763.72        746.38         6.75 o
  -3   7  12         10.24          9.99         1.25 o
  -2   7  12        372.19        368.78         5.16 o
  -1   7  12          3.52          4.81         1.10 o
   0   7  12        662.93        629.83         7.20 o
   1   7  12        367.53        317.65         4.56 o
   2   7  12         53.73         58.73         2.71 o
   3   7  12         58.28         52.20         3.22 o
   4   7  12         68.78         73.22         3.94 o
   5   7  12         11.54         19.24         2.67 o
   6   7  12          0.55          2.51         1.87 o
  -8   8  12          0.13          1.12         1.73 o
  -7   8  12         43.16         43.98         2.65 o
  -6   8  12         11.41          8.04         1.35 o
  -5   8  12         10.52         11.85         1.40 o
  -4   8  12          4.19          3.49         0.88 o
  -3   8  12        195.34        201.83         3.56 o
  -2   8  12         62.34         63.91         2.17 o
  -1   8  12        250.83        262.23         4.10 o
   0   8  12         16.28         16.96         1.39 o
   1   8  12        151.85        143.63         3.36 o
   2   8  12         44.30         47.89         2.25 o
   3   8  12        158.86        123.77         3.11 o
   4   8  12          0.32          0.74         1.64 o
   5   8  12        282.48        310.53         6.69 o
   6   8  12         11.53          9.53         2.78 o
  -7   9  12          0.09         -0.56         1.28 o
  -6   9  12          5.52         11.06         1.70 o
  -5   9  12          7.15         10.60         1.51 o
  -4   9  12         34.50         43.74         2.60 o
  -3   9  12        169.99        177.39         3.65 o
  -2   9  12          2.80          2.05         0.92 o
  -1   9  12        511.62        484.93         5.37 o
   0   9  12        110.05        110.24         2.59 o
   1   9  12         51.49         54.12         2.06 o
   2   9  12        137.79        133.60         3.31 o
   3   9  12         11.52         11.65         1.38 o
   4   9  12          7.33         10.61         1.78 o
   5   9  12        270.43        299.62         6.47 o
   6   9  12         19.84         22.87         2.83 o
  -7  10  12         60.08         67.09         4.45 o
  -6  10  12          0.89          0.46         1.43 o
  -5  10  12          1.94          2.59         1.21 o
  -4  10  12          0.12         -0.80         0.94 o
  -3  10  12        160.40        172.04         4.04 o
  -2  10  12         87.57         97.36         2.60 o
  -1  10  12         38.77         34.08         1.66 o
   0  10  12         71.25         69.82         2.15 o
   1  10  12         14.90         15.16         1.32 o
   2  10  12         50.32         43.79         2.36 o
   3  10  12         18.83         22.69         1.73 o
   4  10  12        118.42        121.29         4.50 o
   5  10  12        132.96        114.69         4.13 o
  -7  11  12          2.67          5.59         1.74 o
  -6  11  12        244.96        255.90         5.04 o
  -5  11  12         56.78         61.97         3.13 o
  -4  11  12         88.07         97.50         2.50 o
  -3  11  12        541.53        528.54         6.57 o
  -2  11  12         16.53         15.36         1.34 o
  -1  11  12        386.89        396.52         5.22 o
   0  11  12         44.43         45.68         2.30 o
   1  11  12          0.15         -0.96         0.96 o
   2  11  12          6.44          9.18         1.33 o
   3  11  12         82.77         91.12         3.24 o
   4  11  12         29.67         27.10         2.43 o
   5  11  12          0.01          0.65         1.73 o
  -6  12  12         61.84         78.00         3.15 o
  -5  12  12        120.80        120.88         3.59 o
  -4  12  12         53.38         58.45         2.07 o
  -3  12  12         21.24         22.82         1.61 o
  -2  12  12          1.29          1.37         1.13 o
  -1  12  12         11.75         12.64         1.29 o
   0  12  12         26.30         27.99         1.86 o
   1  12  12          8.56          7.29         1.21 o
   2  12  12          2.14          3.34         1.35 o
   3  12  12         41.63         49.13         2.43 o
   4  12  12         33.48         35.17         2.90 o
   5  12  12         11.82          8.31         2.02 o
  -6  13  12         44.11         54.72         4.34 o
  -5  13  12         31.97         30.53         2.12 o
  -4  13  12          6.48         10.66         1.46 o
  -3  13  12        131.83        137.09         3.02 o
  -2  13  12         11.12          9.66         1.21 o
  -1  13  12          3.46          4.13         1.11 o
   0  13  12          7.58          8.17         1.21 o
   1  13  12         50.89         59.63         2.41 o
   2  13  12         14.93         19.98         1.87 o
   3  13  12          7.84          5.57         1.43 o
   4  13  12          1.31          4.90         1.78 o
  -5  14  12         45.49         42.40         3.49 o
  -4  14  12        162.48        177.21         3.66 o
  -3  14  12         18.48         18.16         1.56 o
  -2  14  12         93.01         97.67         2.59 o
  -1  14  12          9.16          8.91         1.25 o
   0  14  12          9.35          8.32         1.28 o
   1  14  12          0.75          1.98         1.08 o
   2  14  12         58.77         68.84         3.23 o
   3  14  12         69.03         69.24         3.59 o
  -4  15  12        118.73        134.37         3.56 o
  -3  15  12         12.26         13.57         1.62 o
  -2  15  12          2.84          5.19         1.19 o
  -1  15  12         15.33         20.93         1.68 o
   0  15  12          0.58          0.76         1.10 o
   1  15  12        215.59        225.05         3.97 o
   2  15  12         36.55         40.59         3.97 o
   3  15  12          9.56          9.04         2.19 o
  -3  16  12          1.07          0.38         1.43 o
  -2  16  12         20.89         23.41         1.72 o
  -1  16  12          0.07          0.16         1.22 o
   0  16  12         27.40         28.30         1.57 o
   1  16  12         23.86         24.96         1.88 o
   2  16  12         54.53         60.80         2.81 o
  -2  17  12        235.72        255.49         7.57 o
  -1  17  12          0.22          1.37         1.00 o
   0  17  12        136.36        142.23         3.57 o
  -7   0  13          9.47          9.01         2.04 o
  -5   0  13         36.09         37.41         3.49 o
  -3   0  13        116.03        119.53         3.43 o
  -1   0  13         88.76         76.34         3.37 o
   1   0  13         23.06         16.94         2.01 o
   3   0  13        169.97        162.27         7.77 o
   5   0  13         89.43        103.62        14.28 o
  -8   1  13         43.78         52.88         3.23 o
  -7   1  13        225.73        227.12         5.01 o
  -6   1  13         27.57         28.14         2.16 o
  -5   1  13         84.43         92.81         2.20 o
  -4   1  13         40.51         39.07         1.77 o
  -3   1  13         34.66         39.23         1.72 o
  -2   1  13         42.21         36.14         1.94 o
  -1   1  13        255.40        250.16         5.47 o
   0   1  13          8.74          5.08         1.22 o
   1   1  13        131.89        138.50         3.22 o
   2   1  13          2.36          0.10         0.98 o
   3   1  13        160.80        165.03         4.54 o
   4   1  13         39.45         45.27         2.93 o
   5   1  13         10.26         17.21         2.34 o
   6   1  13          0.50          0.03         1.90 o
  -8   2  13         93.29         93.87         4.96 o
  -7   2  13        187.75        193.97         4.65 o
  -6   2  13         31.37         33.85         3.33 o
  -5   2  13         43.07         45.39         1.72 o
  -4   2  13         23.99         24.37         1.42 o
  -3   2  13         46.31         49.35         2.59 o
  -2   2  13         45.81         39.33         1.82 o
  -1   2  13        406.53        342.56         5.00 o
   0   2  13          0.02          0.17         0.98 o
   1   2  13         38.77         33.67         1.81 o
   2   2  13         18.60         16.68         1.38 o
   3   2  13         67.56         72.98         4.75 o
   4   2  13         20.62         23.75         2.46 o
   5   2  13          1.48          3.49         2.19 o
   6   2  13         44.13         48.19         5.55 o
  -8   3  13          3.61          4.24         1.58 o
  -7   3  13         10.83         11.51         2.12 o
  -6   3  13         16.40         17.39         1.65 o
  -5   3  13         13.02         18.69         1.40 o
  -4   3  13          0.12         -0.19         0.84 o
  -3   3  13          3.04          0.94         0.85 o
  -2   3  13        149.37        150.08         3.21 o
  -1   3  13        545.10        499.13         6.80 o
   0   3  13        152.50        144.13         3.04 o
   1   3  13        210.67        210.99         3.85 o
   2   3  13          5.43          6.39         1.19 o
   3   3  13        123.36        128.06         4.08 o
   4   3  13          7.12          8.33         1.76 o
   5   3  13          0.47          0.33         1.68 o
   6   3  13        323.89        351.10        10.11 o
  -8   4  13         10.82         11.42         2.32 o
  -7   4  13          0.55          1.53         1.42 o
  -6   4  13         87.28         85.55         2.94 o
  -5   4  13         80.70         77.90         3.37 o
  -4   4  13          1.07          0.47         0.85 o
  -3   4  13         46.34         43.27         1.73 o
  -2   4  13          6.30          7.40         1.13 o
  -1   4  13        155.50        132.66         2.99 o
   0   4  13         10.45         10.14         1.19 o
   1   4  13        238.29        190.69         3.56 o
   2   4  13        102.21        107.93         2.93 o
   3   4  13         37.40         34.85         3.64 o
   4   4  13         48.04         45.30         2.98 o
   5   4  13         33.59         43.40         4.62 o
   6   4  13          1.54          1.88         2.06 o
  -8   5  13          4.76          3.26         1.99 o
  -7   5  13         26.93         26.61         2.07 o
  -6   5  13        131.59        127.61         3.31 o
  -5   5  13        219.96        213.89         4.26 o
  -4   5  13        159.65        169.02         3.06 o
  -3   5  13         52.24         54.75         2.11 o
  -2   5  13         73.62         60.36         2.17 o
  -1   5  13         49.63         53.92         2.19 o
   0   5  13        146.89        148.36         3.23 o
   1   5  13         57.74         44.46         2.24 o
   2   5  13        195.51        192.84         4.83 o
   3   5  13          8.47          6.94         1.66 o
   4   5  13         84.17         92.96         4.11 o
   5   5  13          2.01          6.37         2.17 o
   6   5  13          0.20          4.52         2.38 o
  -8   6  13          2.80          1.51         1.82 o
  -7   6  13         31.00         36.92         2.35 o
  -6   6  13         45.86         50.07         2.47 o
  -5   6  13          0.78          2.97         1.19 o
  -4   6  13          3.19          5.25         1.06 o
  -3   6  13          9.39         13.59         1.28 o
  -2   6  13          1.18          3.48         1.00 o
  -1   6  13         29.28         32.18         1.69 o
   0   6  13        379.25        335.32         4.89 o
   1   6  13         55.11         54.15         2.80 o
   2   6  13         11.09         14.89         1.59 o
   3   6  13         37.48         35.18         2.74 o
   4   6  13        165.64        160.24         4.94 o
   5   6  13        177.26        190.38         6.24 o
   6   6  13         43.10         42.83         4.45 o
  -7   7  13         29.90         32.84         2.29 o
  -6   7  13         31.07         41.17         2.24 o
  -5   7  13         12.05         10.70         1.43 o
  -4   7  13          4.88          8.06         1.24 o
  -3   7  13         49.98         55.12         2.18 o
  -2   7  13        446.74        439.07         5.26 o
  -1   7  13         92.11         97.85         2.58 o
   0   7  13        399.37        368.18         4.94 o
   1   7  13         11.88         19.10         1.56 o
   2   7  13         20.97         26.08         1.76 o
   3   7  13        575.74        557.17         9.13 o
   4   7  13         80.79        106.78         4.80 o
   5   7  13         13.70         13.78         2.42 o
  -7   8  13          5.79         10.17         1.68 o
  -6   8  13          0.15          1.96         1.28 o
  -5   8  13         38.87         44.84         2.36 o
  -4   8  13         17.75         26.25         1.58 o
  -3   8  13         23.42         27.58         1.97 o
  -2   8  13         64.97         63.67         2.34 o
  -1   8  13         67.91         66.60         2.56 o
   0   8  13          2.70          2.89         1.12 o
   1   8  13         41.48         46.00         3.19 o
   2   8  13         93.59         80.74         2.94 o
   3   8  13         21.67         22.63         2.31 o
   4   8  13         27.44         28.22         3.05 o
   5   8  13          0.17          4.02         1.93 o
  -7   9  13         72.08         84.37         5.11 o
  -6   9  13         13.61         15.76         2.59 o
  -5   9  13         46.95         53.86         2.79 o
  -4   9  13          4.10          5.35         1.21 o
  -3   9  13        281.80        267.28         4.73 o
  -2   9  13        807.24        793.08         8.78 o
  -1   9  13          1.95          2.01         1.07 o
   0   9  13         24.60         29.48         1.82 o
   1   9  13         20.29         26.78         1.73 o
   2   9  13         63.50         61.82         2.72 o
   3   9  13         40.96         34.86         2.78 o
   4   9  13          0.50          0.11         1.68 o
   5   9  13         11.94         20.50         2.39 o
  -6  10  13          2.96          3.27         1.71 o
  -5  10  13         63.34         67.32         3.52 o
  -4  10  13          3.87          3.15         1.06 o
  -3  10  13        178.76        167.98         3.78 o
  -2  10  13        232.79        228.83         4.64 o
  -1  10  13         20.12         25.02         1.74 o
   0  10  13         32.67         35.93         1.97 o
   1  10  13          0.69          1.72         1.05 o
   2  10  13         10.92         11.66         1.58 o
   3  10  13          0.02          1.03         1.48 o
   4  10  13         95.75        110.82         4.81 o
   5  10  13          0.11         -1.96         3.42 o
  -6  11  13         80.53         80.72         6.22 o
  -5  11  13          0.32          2.76         1.32 o
  -4  11  13        107.49        104.27         2.84 o
  -3  11  13         34.23         32.45         1.97 o
  -2  11  13         69.91         73.77         2.75 o
  -1  11  13         33.51         36.75         2.17 o
   0  11  13          0.01          0.56         1.02 o
   1  11  13          9.55          8.97         1.38 o
   2  11  13          1.65          1.59         1.32 o
   3  11  13        204.26        229.97         5.49 o
   4  11  13         19.71         23.74         2.92 o
  -6  12  13         31.46         37.16         8.31 o
  -5  12  13         14.78         14.70         1.58 o
  -4  12  13          2.91          3.34         1.79 o
  -3  12  13        248.12        232.67         4.81 o
  -2  12  13         35.34         34.69         2.04 o
  -1  12  13        322.51        340.38         6.75 o
   0  12  13         71.11         84.31         2.88 o
   1  12  13          2.73          0.75         1.35 o
   2  12  13         57.62         59.73         2.74 o
   3  12  13         69.89         71.98         6.98 o
   4  12  13          3.58          4.13         2.13 o
  -5  13  13        207.52        212.36         8.10 o
  -4  13  13         29.27         30.91         1.80 o
  -3  13  13         24.71         26.72         1.69 o
  -2  13  13         44.59         48.16         2.32 o
  -1  13  13         30.83         37.92         2.23 o
   0  13  13         50.95         53.34         2.49 o
   1  13  13         20.45         26.25         2.00 o
   2  13  13         50.48         59.27         5.76 o
   3  13  13          2.11          0.91         1.83 o
  -4  14  13          7.51         13.19         1.76 o
  -3  14  13         13.05         10.52         1.32 o
  -2  14  13         16.51         20.83         1.66 o
  -1  14  13        103.00        108.81         3.79 o
   0  14  13         22.72         19.70         1.71 o
   1  14  13          0.78          0.33         1.50 o
   2  14  13          9.79         10.05         2.00 o
  -3  15  13        134.22        136.68         3.90 o
  -2  15  13         39.58         41.75         2.32 o
  -1  15  13         14.90         16.41         1.75 o
   0  15  13          0.10          0.48         1.29 o
   1  15  13          0.63         -0.65         1.19 o
  -6   0  14         25.89         28.24         8.50 o
  -4   0  14        415.72        392.38         6.69 o
  -2   0  14        352.63        331.03         6.18 o
   0   0  14         10.23          9.08         1.77 o
   2   0  14          5.24          1.94         2.88 o
   4   0  14        382.44        411.66        19.07 o
  -7   1  14          6.73         14.21         2.01 o
  -6   1  14          7.53          5.52         1.60 o
  -5   1  14         20.47         25.24         1.61 o
  -4   1  14          0.72          2.23         1.02 o
  -3   1  14        600.71        529.71         6.04 o
  -2   1  14          1.01          0.79         0.98 o
  -1   1  14        155.93        122.85         2.83 o
   0   1  14         20.52         20.44         1.59 o
   1   1  14         20.22         18.57         1.61 o
   2   1  14          0.00         -1.25         1.25 o
   3   1  14         25.24         37.21         3.57 o
   4   1  14         13.08         14.14         2.42 o
   5   1  14         17.28         21.56         2.61 o
  -7   2  14         27.91         29.52         2.49 o
  -6   2  14         25.50         28.90         2.30 o
  -5   2  14          1.71          1.62         1.23 o
  -4   2  14         12.31         11.73         1.51 o
  -3   2  14        109.10        103.75         2.75 o
  -2   2  14          0.86         -0.24         0.99 o
  -1   2  14        130.87        119.34         3.36 o
   0   2  14         22.84         22.02         1.66 o
   1   2  14        246.63        233.30         4.87 o
   2   2  14        228.21        227.12         5.52 o
   3   2  14         26.61         23.91         2.30 o
   4   2  14         64.55         53.57         4.02 o
   5   2  14          0.85          7.14         3.67 o
  -7   3  14         33.69         38.35         2.81 o
  -6   3  14         70.50         69.43         4.57 o
  -5   3  14         20.64         24.81         2.00 o
  -4   3  14        142.14        124.79         3.10 o
  -3   3  14          5.97          5.66         1.04 o
  -2   3  14         24.36         23.76         1.54 o
  -1   3  14         14.06         12.71         1.45 o
   0   3  14          9.29          7.99         1.34 o
   1   3  14         22.43         23.04         1.90 o
   2   3  14          5.06          4.11         1.89 o
   3   3  14          0.30          0.00         1.55 o
   4   3  14         19.26         29.66         3.44 o
   5   3  14        232.31        247.46        11.78 o
  -7   4  14         22.08         24.80         2.37 o
  -6   4  14          9.35         10.02         1.91 o
  -5   4  14         36.12         43.30         2.37 o
  -4   4  14         23.05         23.55         1.66 o
  -3   4  14          3.61          1.77         1.06 o
  -2   4  14        226.97        209.39         3.84 o
  -1   4  14        109.42         96.62         3.02 o
   0   4  14          0.28          1.43         1.21 o
   1   4  14         97.46         88.77         3.07 o
   2   4  14         36.89         31.43         2.56 o
   3   4  14         63.66         53.86         3.98 o
   4   4  14         63.35         63.02         3.95 o
   5   4  14         34.10         32.57         4.02 o
  -7   5  14         10.53         13.48         1.87 o
  -6   5  14        187.76        203.36         4.99 o
  -5   5  14         83.53         94.15         3.30 o
  -4   5  14          4.34          6.81         1.35 o
  -3   5  14         28.52         30.15         1.92 o
  -2   5  14          4.40          2.60         1.16 o
  -1   5  14         20.08         17.31         1.55 o
   0   5  14         78.03         73.17         4.46 o
   1   5  14        140.11        150.76         4.12 o
   2   5  14          5.04          6.32         1.68 o
   3   5  14         51.44         45.18         4.18 o
   4   5  14          0.16         -0.61         1.80 o
   5   5  14          0.85          1.90         2.19 o
  -7   6  14          1.98          3.93         1.65 o
  -6   6  14          0.12          2.84         1.50 o
  -5   6  14          1.39          4.56         1.77 o
  -4   6  14         36.12         36.29         2.08 o
  -3   6  14          7.39          3.83         1.26 o
  -2   6  14         66.68         67.46         2.83 o
  -1   6  14         76.35         75.07         3.25 o
   0   6  14          5.40          5.88         1.35 o
   1   6  14        144.84        128.47         3.97 o
   2   6  14         59.83         67.45         3.89 o
   3   6  14         24.23         28.60         2.96 o
   4   6  14        142.92        149.18         4.99 o
   5   6  14          7.80          8.56         2.52 o
  -7   7  14          0.84          3.47         1.79 o
  -6   7  14        149.40        158.71         3.90 o
  -5   7  14         34.40         35.41         2.34 o
  -4   7  14         62.33         58.28         2.50 o
  -3   7  14         71.08         74.42         2.59 o
  -2   7  14         27.94         27.79         1.96 o
  -1   7  14         14.58         12.44         1.66 o
   0   7  14        187.16        184.02         4.15 o
   1   7  14         25.12         21.37         2.01 o
   2   7  14          2.63          0.41         1.57 o
   3   7  14         17.05         24.09         2.38 o
   4   7  14        249.86        261.71         6.44 o
  -6   8  14         30.36         31.15         2.80 o
  -5   8  14          6.35         10.07         1.61 o
  -4   8  14         64.75         69.32         3.02 o
  -3   8  14         38.00         45.68         2.42 o
  -2   8  14         40.12         34.23         2.89 o
  -1   8  14         53.61         51.04         2.73 o
   0   8  14        174.41        184.40         4.41 o
   1   8  14          0.38          0.48         1.58 o
   2   8  14        173.56        179.04         5.27 o
   3   8  14         39.58         33.70         3.47 o
   4   8  14         35.51         42.52         3.07 o
  -6   9  14         16.75         17.92         2.10 o
  -5   9  14         11.91         10.74         1.64 o
  -4   9  14        191.41        181.04         3.82 o
  -3   9  14          1.65          2.81         1.43 o
  -2   9  14        429.62        433.58         6.33 o
  -1   9  14          1.76          2.87         1.26 o
   0   9  14         50.63         50.55         4.43 o
   1   9  14         20.17         20.40         2.07 o
   2   9  14          0.21          4.82         2.15 o
   3   9  14         86.90         95.32         4.38 o
   4   9  14          0.01          0.53         2.13 o
  -5  10  14          8.74          6.27         1.69 o
  -4  10  14        171.77        169.41         3.30 o
  -3  10  14         65.96         65.53         2.79 o
  -2  10  14        165.03        168.17         3.90 o
  -1  10  14          0.60          2.40         1.32 o
   0  10  14          6.02          8.30         1.80 o
   1  10  14          0.92          2.06         1.57 o
   2  10  14        189.77        215.52         5.50 o
   3  10  14         33.21         43.41         4.49 o
  -5  11  14          0.15         -0.45         1.82 o
  -4  11  14         28.80         30.81         1.74 o
  -3  11  14         52.11         59.61         2.67 o
  -2  11  14         63.53         71.85         2.83 o
  -1  11  14         12.62         15.69         1.73 o
   0  11  14         41.93         43.93         2.59 o
   1  11  14         31.97         33.11         2.38 o
   2  11  14         14.36         18.10         2.14 o
   3  11  14         77.48         82.31         5.13 o
  -4  12  14        453.05        454.18         5.97 o
  -3  12  14        185.43        177.50         3.98 o
  -2  12  14          0.01          2.44         1.39 o
  -1  12  14          1.02          3.61         1.33 o
   0  12  14          1.16          3.31         1.63 o
   1  12  14          1.29          3.05         1.55 o
   2  12  14         33.60         33.27         3.33 o
  -3  13  14         45.99         45.13         2.73 o
  -2  13  14         55.31         56.39         2.68 o
  -1  13  14         95.07         97.07         3.21 o
   0  13  14         74.27         84.44         4.63 o
   1  13  14          3.35          8.01         1.87 o
  -2  14  14         47.92         60.68         2.91 o
  -1  14  14         50.23         59.28         2.85 o
   0  14  14         77.52         89.05         3.80 o
  -7   0  15          0.24          0.61         2.43 o
  -5   0  15          3.54          2.28         2.26 o
  -3   0  15        382.78        360.47         7.72 o
  -1   0  15         63.89         55.75         4.95 o
   1   0  15          6.23          7.71         3.18 o
   3   0  15         88.45        108.57         6.56 o
  -7   1  15          0.00          0.24         2.84 o
  -6   1  15          3.59          3.59         1.92 o
  -5   1  15         78.39         92.75         4.31 o
  -4   1  15        148.58        148.18         4.16 o
  -3   1  15        472.36        463.09         8.49 o
  -2   1  15         51.62         43.28         2.33 o
  -1   1  15         33.65         32.20         2.20 o
   0   1  15        129.47        108.13         4.03 o
   1   1  15         68.72         85.58         4.50 o
   2   1  15          0.00         -1.33         1.49 o
   3   1  15         76.26         79.25         3.90 o
   4   1  15         99.54        102.41         4.71 o
  -7   2  15        121.74        119.15         5.89 o
  -6   2  15         86.60         90.42         4.35 o
  -5   2  15          0.92          1.09         1.46 o
  -4   2  15          4.59          5.47         1.38 o
  -3   2  15         85.55         91.68         4.02 o
  -2   2  15         18.40         18.17         1.79 o
  -1   2  15         49.59         34.70         2.54 o
   0   2  15         61.58         65.93         3.51 o
   1   2  15        170.41        176.39         4.85 o
   2   2  15          6.28          8.57         1.80 o
   3   2  15         14.27         16.26         2.77 o
   4   2  15         10.46         10.23         2.34 o
  -6   3  15         34.67         35.40         2.93 o
  -5   3  15         84.71         82.47         4.04 o
  -4   3  15          9.06          7.26         1.38 o
  -3   3  15          8.28         12.14         1.63 o
  -2   3  15         11.90          9.50         1.59 o
  -1   3  15          0.60          2.32         1.34 o
   0   3  15        120.29        118.43         5.28 o
   1   3  15          0.23          1.26         1.46 o
   2   3  15         51.53         60.85         5.31 o
   3   3  15          4.33         -0.51         1.84 o
   4   3  15        112.76        114.39         6.28 o
  -6   4  15        128.74        117.73         3.87 o
  -5   4  15        195.72        191.82         5.36 o
  -4   4  15         16.31         20.77         1.73 o
  -3   4  15         27.82         22.90         2.12 o
  -2   4  15         36.18         30.46         2.31 o
  -1   4  15         23.79         28.79         2.18 o
   0   4  15          5.02          6.54         1.71 o
   1   4  15         15.88         12.97         2.61 o
   2   4  15         16.59         17.90         2.23 o
   3   4  15          7.07         11.14         2.97 o
   4   4  15          0.05         -3.23         3.23 o
  -6   5  15         28.01         23.50         2.39 o
  -5   5  15        141.21        154.92         4.60 o
  -4   5  15        125.00        131.23         4.24 o
  -3   5  15          8.84          8.76         1.83 o
  -2   5  15         32.71         32.13         2.29 o
  -1   5  15         87.97         99.00         3.49 o
   0   5  15        249.53        230.20         5.37 o
   1   5  15          0.17          2.58         1.83 o
   2   5  15         43.10         41.80         3.09 o
   3   5  15         34.07         32.87         3.73 o
   4   5  15          3.57          0.69         3.30 o
  -6   6  15          0.21          2.42         1.91 o
  -5   6  15          4.28          7.87         2.12 o
  -4   6  15         61.51         66.91         3.47 o
  -3   6  15          0.20         -0.56         1.48 o
  -2   6  15          0.66          1.45         1.91 o
  -1   6  15          4.06         -0.09         1.60 o
   0   6  15         43.57         58.48         3.24 o
   1   6  15         73.16         85.43         4.09 o
   2   6  15         10.57         10.89         2.21 o
   3   6  15         21.92         23.93         2.66 o
   4   6  15         37.00         36.28         3.31 o
  -6   7  15         18.79         20.22         2.29 o
  -5   7  15          6.69          9.57         2.04 o
  -4   7  15         37.86         36.49         2.59 o
  -3   7  15         45.10         50.32         2.89 o
  -2   7  15         10.45         15.20         2.01 o
  -1   7  15          8.28          9.32         1.68 o
   0   7  15          3.86          5.51         1.54 o
   1   7  15         17.51         18.33         2.81 o
   2   7  15         22.32         27.23         2.76 o
   3   7  15         18.52         19.40         2.48 o
  -5   8  15         25.14         19.60         2.70 o
  -4   8  15        116.06        109.95         3.79 o
  -3   8  15         16.47         19.13         2.01 o
  -2   8  15         14.43         11.76         1.94 o
  -1   8  15          0.01         -1.44         1.44 o
   0   8  15          5.17         12.41         1.87 o
   1   8  15         13.26         16.44         2.20 o
   2   8  15         35.33         38.33         2.82 o
   3   8  15         42.73         50.13         3.60 o
  -5   9  15          5.15          6.57         1.88 o
  -4   9  15         61.41         61.53         2.87 o
  -3   9  15         88.14         94.64         3.51 o
  -2   9  15          3.62          7.21         1.79 o
  -1   9  15        103.82        111.82         3.87 o
   0   9  15        101.00        102.78         4.24 o
   1   9  15          3.44          3.23         1.90 o
   2   9  15         65.28         59.19         4.01 o
  -4  10  15          2.01          2.59         1.34 o
  -3  10  15         53.81         57.93         4.09 o
  -2  10  15        348.41        390.14         6.51 o
  -1  10  15          7.51          9.79         1.68 o
   0  10  15          0.00         -0.58         1.49 o
   1  10  15         21.86         15.20         2.66 o
   2  10  15         26.22         23.58         2.93 o
  -3  11  15          1.39          2.46         1.62 o
  -2  11  15          0.53          1.14         1.62 o
  -1  11  15          7.74         11.05         3.04 o
   0  11  15         30.94         41.98         3.02 o
   1  11  15         30.47         36.39         3.97 o
  -2  12  15         16.28         15.45         2.48 o
  -1  12  15          2.37          2.62         1.68 o
   0  12  15         68.20         78.74         3.58 o
  -4   0  16         13.09          4.99         2.74 o
  -2   0  16         43.51         43.19         4.61 o
   0   0  16         21.57         23.49         4.37 o
   2   0  16        213.04        228.96        12.83 o
  -5   1  16          0.02         -0.20         1.68 o
  -4   1  16          1.55          4.53         1.79 o
  -3   1  16         30.75         26.53         2.84 o
  -2   1  16         33.26         35.42         4.32 o
  -1   1  16          0.33          0.18         1.73 o
   0   1  16         15.05         18.67         2.59 o
   1   1  16          2.48          2.82         1.80 o
   2   1  16          2.56          4.01         2.34 o
   3   1  16        107.61        124.57         6.49 o
  -5   2  16        212.78        193.94         5.36 o
  -4   2  16         14.20         15.40         2.18 o
  -3   2  16         61.44         85.16         3.97 o
  -2   2  16          5.77          3.04         1.74 o
  -1   2  16         24.39         21.82         2.59 o
   0   2  16          1.29         -0.63         1.79 o
   1   2  16          0.07          3.85         1.95 o
   2   2  16         91.93         98.85         4.79 o
   3   2  16          1.34          4.98         1.84 o
  -5   3  16        104.69         97.00         4.26 o
  -4   3  16        122.31        135.53         5.01 o
  -3   3  16          4.10          6.99         1.87 o
  -2   3  16         13.79         14.83         2.36 o
  -1   3  16         60.68         66.56         4.87 o
   0   3  16         25.73         25.33         2.93 o
   1   3  16         20.34         24.78         3.02 o
   2   3  16        113.09        118.39         5.00 o
   3   3  16          2.57          5.57         2.03 o
  -5   4  16         59.84         71.68         3.63 o
  -4   4  16          5.31          2.57         1.95 o
  -3   4  16          0.06          5.50         1.92 o
  -2   4  16          7.80          8.99         1.86 o
  -1   4  16          8.17         10.28         1.94 o
   0   4  16          0.01          1.69         1.81 o
   1   4  16         44.85         48.26         3.73 o
   2   4  16          4.90          3.65         2.06 o
   3   4  16         13.57         14.56         2.45 o
  -5   5  16         12.93         11.69         2.32 o
  -4   5  16          7.62          6.55         1.79 o
  -3   5  16          3.07         -1.03         1.72 o
  -2   5  16          9.78         13.28         2.08 o
  -1   5  16         10.08          9.97         2.22 o
   0   5  16         10.38         11.63         2.40 o
   1   5  16        187.27        203.19         9.17 o
   2   5  16          3.02          3.60         2.27 o
  -5   6  16          4.83         12.09         3.91 o
  -4   6  16         39.64         46.45         3.04 o
  -3   6  16          8.68          8.48         1.84 o
  -2   6  16         11.57          7.41         1.90 o
  -1   6  16         36.42         34.43         2.66 o
   0   6  16          1.94          2.64         1.91 o
   1   6  16          8.66         12.65         2.27 o
   2   6  16         72.89         79.13         5.66 o
  -4   7  16        203.10        219.94         5.66 o
  -3   7  16         29.63         35.75         3.46 o
  -2   7  16          9.11         12.60         1.93 o
  -1   7  16         53.73         55.42         3.28 o
   0   7  16         17.08         21.11         2.79 o
   1   7  16         52.71         52.59         3.53 o
   2   7  16          0.79          2.23         1.90 o
  -4   8  16         64.04         67.51         4.16 o
  -3   8  16         33.42         39.27         2.75 o
  -2   8  16        133.90        137.31         4.49 o
  -1   8  16         30.16         37.61         3.42 o
   0   8  16         84.48         90.04         4.36 o
   1   8  16         43.32         45.09         6.59 o
  -3   9  16          0.08         -0.90         1.58 o
  -2   9  16          0.13          1.43         1.70 o
  -1   9  16          5.65          6.35         2.36 o
   0   9  16         19.59         21.72         3.31 o
  -3   0  17         17.63         19.16         3.44 o
  -1   0  17         47.83         53.51         6.39 o
   1   0  17         27.54         38.49         5.35 o
  -4   1  17          6.92          8.62         2.23 o
  -3   1  17         18.03         18.52         2.75 o
  -2   1  17         37.59         39.31         3.48 o
  -1   1  17         14.45         18.41         2.90 o
   0   1  17          0.00         -2.31         2.33 o
   1   1  17          1.54          2.61         2.31 o
  -4   2  17         22.26         20.29         2.86 o
  -3   2  17          0.47          0.84         2.06 o
  -2   2  17          9.18         11.13         2.30 o
  -1   2  17        106.60        131.79         6.10 o
   0   2  17          4.72          4.53         3.64 o
   1   2  17          2.29          3.13         2.68 o
  -3   3  17          2.37          3.97         2.26 o
  -2   3  17         59.88         64.07         4.60 o
  -1   3  17          4.66          9.43         2.88 o
   0   3  17        382.17        376.96         8.52 o
   1   3  17        184.18        216.36         8.43 o
  -3   4  17          0.61         -0.44         2.39 o
  -2   4  17         98.05         98.93         8.16 o
  -1   4  17        102.94        115.03         4.97 o
   0   4  17          7.90         13.41         2.53 o
   1   4  17          1.66          2.35         2.21 o
  -3   5  17          0.20          5.64         2.50 o
  -2   5  17         51.47         45.32         3.43 o
  -1   5  17          0.27          2.98         2.22 o
   0   5  17         20.87         22.31         2.68 o
  -2   6  17         64.67         72.83         4.12 o
  -1   6  17          8.95         11.21         2.62 o
                                                
