# Supplementary material for: Design of a series of cocrystals featuring isoniazid modified with diacetone alcohol
Source: Acta Crystallogr B Struct Sci Cryst Eng Mater. 2022 Nov 8;78(Pt 6):857–67. doi: 10.1107/S2052520622009532 (PMC9728018; doi:10.1107/S2052520622009532)
Supplement: Supplementary file 9 [file b-78-00857-22mcsiz4h4m2p4hbasup9.hkl]

data_22mcsiz4h4m2p4hba
#22_mcs_iz4h4m2p_4hba_01_0a                                                 
_shelx_title ' shelxt_a.res in C2/c'                                            
_shelx_refln_list_code          4                                               
_shelx_F_calc_maximum      392.54                                               
_exptl_crystal_F_000      1872.00                                               
_reflns_d_resolution_high  0.7491                                               
                                                                                
loop_                                                                           
 _space_group_symop_operation_xyz                                               
 'x, y, z'                                                                      
 '-x, y, -z+1/2'                                                                
 'x+1/2, y+1/2, z'                                                              
 '-x+1/2, y+1/2, -z+1/2'                                                        
 '-x, -y, -z'                                                                   
 'x, -y, z-1/2'                                                                 
 '-x+1/2, -y+1/2, -z'                                                           
 'x+1/2, -y+1/2, z-1/2'                                                         
                                                                                
_cell_length_a    41.6996                                                       
_cell_length_b     8.2992                                                       
_cell_length_c    12.9536                                                       
_cell_angle_alpha  90.000                                                       
_cell_angle_beta   97.033                                                       
_cell_angle_gamma  90.000                                                       
                                                                                
_shelx_F_squared_multiplier     1.000                                           
                                                                                
loop_                                                                           
 _refln_index_h                                                                 
 _refln_index_k                                                                 
 _refln_index_l                                                                 
 _refln_F_squared_calc                                                          
 _refln_F_squared_meas                                                          
 _refln_F_squared_sigma                                                         
 _refln_observed_status                                                         
   4   0   0         85.89        114.68        34.81 o                         
   6   0   0      55223.71      60212.98      2417.66 o                         
   8   0   0       6771.28       8482.86       441.43 o                         
  10   0   0      16017.61      17143.33       790.21 o                         
  12   0   0          1.81         11.39         4.91 o                         
  14   0   0      25295.44      28973.25      1303.61 o                         
  16   0   0       1103.30        998.31        35.95 o                         
  18   0   0       1930.89       1887.08        65.59 o                         
  20   0   0       1874.80       2142.40        68.01 o                         
  22   0   0        776.10        866.78        30.62 o                         
  24   0   0       7581.02       7406.42       241.53 o                         
  26   0   0         86.66        185.83        12.62 o                         
  28   0   0       1416.45       1471.04        54.37 o                         
  30   0   0       5608.77       5760.73       212.60 o                         
  32   0   0        328.78        357.77        27.10 o                         
  34   0   0       1757.85       1810.20        77.91 o                         
  36   0   0        231.52        293.27        25.49 o                         
  38   0   0       1755.32       1791.68        79.06 o                         
  40   0   0        417.53        446.21        34.64 o                         
  42   0   0       5512.87       6106.15       232.00 o                         
  44   0   0       3414.78       3722.84       170.22 o                         
  46   0   0        330.96        332.56        45.22 o                         
  48   0   0        409.88        451.92        50.95 o                         
  50   0   0        136.82        136.69        30.33 o                         
  52   0   0          5.71         21.55        11.44 o                         
  54   0   0         49.17         70.00        44.49 o                         
   1   1   0      17848.41      15885.16       590.07 o                         
   3   1   0         45.67         93.59         4.78 o                         
   5   1   0         13.06         -0.66         0.84 o                         
   7   1   0      41605.74      39190.64      1685.16 o                         
   9   1   0       5736.70       5709.61       318.70 o                         
  11   1   0          6.00          9.08         1.77 o                         
  13   1   0        113.08        230.08         8.65 o                         
  15   1   0         75.64        100.26         5.12 o                         
  17   1   0        755.03        767.56        19.91 o                         
  19   1   0       2967.85       2881.12        71.78 o                         
  21   1   0        356.73        355.72        14.19 o                         
  23   1   0          3.36         -2.12         2.12 o                         
  25   1   0       1088.11       1129.05        31.02 o                         
  27   1   0         25.26         28.04         4.49 o                         
  29   1   0        688.19        689.47        24.37 o                         
  31   1   0        116.07        124.61         9.45 o                         
  33   1   0        712.56        730.64        27.81 o                         
  35   1   0       3789.87       3950.91       102.87 o                         
  37   1   0       1702.35       1644.70        54.32 o                         
  39   1   0        333.44        340.57        19.04 o                         
  41   1   0         96.65         61.98        11.70 o                         
  43   1   0        623.62        618.03        31.44 o                         
  45   1   0        108.86         76.94        16.44 o                         
  47   1   0        175.97        144.85        17.05 o                         
  49   1   0         61.30         88.68        12.45 o                         
  51   1   0         16.55         23.48         8.62 o                         
  53   1   0         20.49         19.44         9.19 o                         
  55   1   0        108.20        129.92        43.17 o                         
   0   2   0       2333.32       2115.58        69.59 o                         
   2   2   0       5680.42       5082.49       151.23 o                         
   4   2   0      20428.71      15377.77       701.59 o                         
   6   2   0      27487.58      21181.22       927.06 o                         
   8   2   0     154090.61     123918.62      4964.45 o                         
  10   2   0        223.49        171.24         7.72 o                         
  12   2   0        195.00        157.45         6.59 o                         
  14   2   0        669.26        851.98        21.92 o                         
  16   2   0       9833.99      10042.10       325.03 o                         
  18   2   0        958.39       1207.34        31.52 o                         
  20   2   0       1587.26       1577.68        38.55 o                         
  22   2   0       1125.59       1099.30        29.39 o                         
  24   2   0       1644.63       1722.27        43.95 o                         
  26   2   0        390.47        352.86        15.75 o                         
  28   2   0        335.47        316.71        14.49 o                         
  30   2   0         18.86         15.00         4.39 o                         
  32   2   0         23.80         36.00         6.52 o                         
  34   2   0        576.90        567.55        24.83 o                         
  36   2   0        898.30        943.28        34.08 o                         
  38   2   0       1008.49        992.38        36.35 o                         
  40   2   0        145.06        174.18        14.01 o                         
  42   2   0         37.56         37.07         7.61 o                         
  44   2   0          0.22          9.75         5.43 o                         
  46   2   0         58.51         50.82        10.04 o                         
  48   2   0        250.69        204.96        29.83 o                         
  50   2   0        497.11        454.51        37.44 o                         
  52   2   0        302.69        219.48        23.23 o                         
  54   2   0         11.46          2.27         8.65 o                         
   1   3   0       3981.56       3710.13        74.52 o                         
   3   3   0       4332.08       4495.41        99.52 o                         
   5   3   0        194.18        165.73         6.98 o                         
   7   3   0       1482.61       1343.84        32.46 o                         
   9   3   0        167.71        208.54         7.78 o                         
  11   3   0      15287.67      16702.25       927.24 o                         
  13   3   0        548.30        614.97        15.82 o                         
  15   3   0       2924.30       2997.77        64.17 o                         
  17   3   0       2253.08       2403.53        52.55 o                         
  19   3   0       1370.54       1398.32        33.73 o                         
  21   3   0        233.67        296.00        11.83 o                         
  23   3   0        268.21        228.44        10.64 o                         
  25   3   0       1753.91       1818.58        45.91 o                         
  27   3   0       1602.57       1581.74        42.14 o                         
  29   3   0        233.42        211.66        10.76 o                         
  31   3   0       3272.01       3072.28        78.02 o                         
  33   3   0       1033.61        941.51        36.06 o                         
  35   3   0         64.66         71.20         8.98 o                         
  37   3   0          7.52          5.95         5.10 o                         
  39   3   0          0.15         -0.19         5.23 o                         
  41   3   0         57.77         46.45         9.05 o                         
  43   3   0          8.87         25.44         8.91 o                         
  45   3   0          2.81          1.53         4.92 o                         
  47   3   0         15.82         14.02         8.62 o                         
  49   3   0         48.08         30.96         9.25 o                         
  51   3   0         89.24         69.45        14.06 o                         
  53   3   0          5.61          9.97         9.14 o                         
   0   4   0         80.59         73.38         6.20 o                         
   2   4   0         24.44         11.54         2.53 o                         
   4   4   0       1452.20       1381.06        35.34 o                         
   6   4   0        718.83        692.62        20.30 o                         
   8   4   0        362.39        399.36        15.31 o                         
  10   4   0       4172.97       3874.96        88.28 o                         
  12   4   0       8304.26       7961.81       170.16 o                         
  14   4   0       7590.20       8064.12       172.26 o                         
  16   4   0       7719.58       7993.40       165.18 o                         
  18   4   0         22.51          4.34         2.63 o                         
  20   4   0        365.14        371.41        13.77 o                         
  22   4   0       1714.66       1704.75        43.01 o                         
  24   4   0         95.73         82.89         7.09 o                         
  26   4   0         94.63         78.47         6.88 o                         
  28   4   0       1656.36       1713.62        44.46 o                         
  30   4   0       1644.56       1720.27        45.15 o                         
  32   4   0        176.63        201.01        14.51 o                         
  34   4   0         16.79         15.84         5.53 o                         
  36   4   0         15.37          4.99         5.21 o                         
  38   4   0        200.02        204.52        15.64 o                         
  40   4   0         33.64         18.60         6.30 o                         
  42   4   0          6.96          0.64         7.95 o                         
  44   4   0          1.47         12.05         6.14 o                         
  46   4   0         54.20         71.85        14.99 o                         
  48   4   0          2.08         11.41         6.50 o                         
  50   4   0         53.79         51.02        12.35 o                         
   1   5   0       2004.71       2132.93        47.08 o                         
   3   5   0        345.05        376.68        12.58 o                         
   5   5   0        177.69        231.83        10.92 o                         
   7   5   0       6485.97       6698.15       144.48 o                         
   9   5   0       2807.30       3022.11        73.82 o                         
  11   5   0       3936.43       4120.57        94.96 o                         
  13   5   0        302.54        286.72        13.41 o                         
  15   5   0        604.83        591.22        19.01 o                         
  17   5   0        383.12        438.17        16.31 o                         
  19   5   0       2472.74       2507.77        58.56 o                         
  21   5   0        160.25        150.69         8.42 o                         
  23   5   0       7539.90       7474.37       168.11 o                         
  25   5   0        494.50        477.52        18.34 o                         
  27   5   0       1455.32       1391.95        41.81 o                         
  29   5   0         89.70         80.58         8.55 o                         
  31   5   0        336.28        350.76        18.46 o                         
  33   5   0         79.46         85.00         9.40 o                         
  35   5   0        213.47        218.26        15.36 o                         
  37   5   0        224.20        242.22        16.47 o                         
  39   5   0        156.80        120.05        12.07 o                         
  41   5   0         31.70         22.35         8.02 o                         
  43   5   0          1.03         13.96         7.22 o                         
  45   5   0          1.31         15.21         6.44 o                         
  47   5   0         27.18         38.31        10.08 o                         
  49   5   0          3.29          6.89         8.09 o                         
   0   6   0       1084.06        981.50        33.82 o                         
   2   6   0       1481.09       1404.34        34.66 o                         
   4   6   0        333.76        361.91        14.91 o                         
   6   6   0         32.87         28.78         4.42 o                         
   8   6   0          1.63         -3.61         3.61 o                         
  10   6   0         28.69         26.50         4.49 o                         
  12   6   0        449.63        404.69        16.53 o                         
  14   6   0        511.17        532.38        20.90 o                         
  16   6   0          8.33          2.15         3.83 o                         
  18   6   0        185.60        240.83        12.56 o                         
  20   6   0       1655.94       1480.57        38.53 o                         
  22   6   0        489.88        607.47        22.10 o                         
  24   6   0          2.12        182.15        12.19 o                         
  26   6   0        357.38        453.12        29.32 o                         
  28   6   0          0.95          5.19         4.04 o                         
  30   6   0         22.73         21.82         6.00 o                         
  32   6   0        201.57        193.04        12.86 o                         
  34   6   0         10.07          9.95         4.84 o                         
  36   6   0          3.39          9.07         5.16 o                         
  38   6   0          6.57         11.06         5.50 o                         
  40   6   0         13.61         18.82         6.41 o                         
  42   6   0         12.49         17.75         6.55 o                         
  44   6   0        240.82        304.97        21.94 o                         
  46   6   0          3.09         15.08        10.34 o                         
   1   7   0         49.30         33.70         5.30 o                         
   3   7   0         45.36         39.19         6.79 o                         
   5   7   0        288.62        287.67        15.20 o                         
   7   7   0         79.80         77.52         8.20 o                         
   9   7   0        266.66        300.94        18.43 o                         
  11   7   0         88.64        127.67        10.04 o                         
  13   7   0        359.19        330.41        15.40 o                         
  15   7   0       2878.84       3052.78        74.08 o                         
  17   7   0          3.61         -3.76         3.76 o                         
  19   7   0        216.10        204.44        14.34 o                         
  21   7   0        184.54        206.97        14.35 o                         
  23   7   0        821.29        777.51        29.26 o                         
  25   7   0        183.59        191.86        14.25 o                         
  27   7   0        270.58        213.38        13.24 o                         
  29   7   0        174.81        174.96        12.64 o                         
  31   7   0        169.87        200.81        14.01 o                         
  33   7   0         14.29         16.48         5.85 o                         
  35   7   0          7.84         16.53         7.08 o                         
  37   7   0        137.44        154.68        14.59 o                         
  39   7   0         67.43         74.07        11.82 o                         
  41   7   0          1.74         22.20         7.21 o                         
   0   8   0          7.37          1.71         5.49 o                         
   2   8   0        304.14        300.10        16.41 o                         
   4   8   0         79.00         49.79        10.04 o                         
   6   8   0         12.46          3.33         4.51 o                         
   8   8   0        274.96        264.02        14.10 o                         
  10   8   0          0.41         -0.93         3.83 o                         
  12   8   0         37.68         46.81         6.58 o                         
  14   8   0          0.11          3.16         5.04 o                         
  16   8   0         40.06         40.23         5.70 o                         
  18   8   0          0.90         -0.34         4.55 o                         
  20   8   0          1.22          5.97         4.92 o                         
  22   8   0         16.43          2.65         6.11 o                         
  24   8   0         11.88         20.09         7.19 o                         
  26   8   0         22.59         30.05         8.23 o                         
  28   8   0        114.21         82.77        11.96 o                         
  30   8   0          2.60          8.73         7.01 o                         
  32   8   0         61.10         62.71        13.35 o                         
  34   8   0         24.07         43.61        10.97 o                         
  36   8   0        192.84        212.06        21.26 o                         
  38   8   0          0.06          9.06        10.64 o                         
   1   9   0        144.10        126.70        13.41 o                         
   3   9   0         29.37         43.41         6.99 o                         
   5   9   0          0.02          5.75         4.54 o                         
   7   9   0         77.84        111.58         9.54 o                         
   9   9   0          0.44         -3.62         3.73 o                         
  11   9   0        139.15        134.99         9.95 o                         
  13   9   0          0.44         -4.20         4.20 o                         
  15   9   0        233.62        195.49        13.94 o                         
  17   9   0         15.68          7.26         4.90 o                         
  19   9   0         13.38         12.39         6.03 o                         
  21   9   0          0.00          5.04         4.66 o                         
  23   9   0        108.18        114.14        13.61 o                         
  25   9   0          3.99          8.68         7.14 o                         
  27   9   0        102.73         61.86        13.81 o                         
  29   9   0         29.80         41.13        14.17 o                         
  31   9   0        182.90        163.27        17.01 o                         
   0  10   0         27.24         23.58         9.78 o                         
   2  10   0         28.33         48.23         8.34 o                         
   4  10   0         56.48         55.99         8.31 o                         
   6  10   0        171.99        173.89        12.08 o                         
   8  10   0        153.72        163.67        14.18 o                         
  10  10   0         27.29         22.43         6.23 o                         
  12  10   0        240.50        218.86        17.92 o                         
  14  10   0         30.57         31.17         9.64 o                         
  16  10   0          1.39          4.90         5.57 o                         
  18  10   0          0.56          8.25         7.09 o                         
  20  10   0         25.23         15.15         8.99 o                         
  22  10   0         30.40         26.33        10.66 o                         
   1  11   0          8.74         13.51         7.89 o                         
   3  11   0          0.48          9.08        10.15 o                         
   5  11   0         45.38         54.20        12.33 o                         
 -55   1   1         45.76         40.13        15.75 o                         
 -53   1   1         27.59         24.09        10.31 o                         
 -51   1   1         21.33         13.21         7.83 o                         
 -49   1   1          4.97         13.61         7.31 o                         
 -47   1   1        664.89        704.23        38.39 o                         
 -45   1   1        197.53        223.42        17.95 o                         
 -43   1   1        859.16        883.84        42.16 o                         
 -41   1   1        553.61        629.93        30.91 o                         
 -39   1   1        738.84        708.33        33.31 o                         
 -37   1   1       2787.27       2765.53        83.89 o                         
 -35   1   1        778.57        757.57        30.40 o                         
 -33   1   1        374.74        402.43        18.93 o                         
 -31   1   1        305.93        360.44        17.36 o                         
 -29   1   1       2496.44       2467.32        64.99 o                         
 -27   1   1       1649.84       1619.74        44.24 o                         
 -25   1   1        188.19        211.75        10.93 o                         
 -23   1   1        707.25        831.46        25.86 o                         
 -21   1   1       9233.99       9668.53       256.03 o                         
 -19   1   1        214.58        215.34        10.72 o                         
 -17   1   1        150.59        126.37         7.72 o                         
 -15   1   1        584.26        547.33        15.99 o                         
 -13   1   1       3681.68       3312.43        84.29 o                         
 -11   1   1       2109.57       1934.56        45.63 o                         
  -9   1   1      45399.96      53351.54      3057.59 o                         
  -7   1   1        771.28        717.71        18.49 o                         
  -5   1   1         64.70         27.13         3.20 o                         
  -3   1   1        890.40        839.78        27.67 o                         
  -1   1   1       1828.19       1633.54        42.32 o                         
   1   1   1       8942.26       7885.19       400.16 o                         
   3   1   1      18556.79      14441.07       831.75 o                         
   5   1   1       2321.57       2557.39        65.38 o                         
   7   1   1     109576.91     104894.64      4804.13 o                         
   9   1   1       6754.07       6487.30       258.88 o                         
  11   1   1       7255.41       6374.97       227.72 o                         
  13   1   1       2515.29       2278.56        57.13 o                         
  15   1   1         30.84         65.91         4.80 o                         
  17   1   1       2216.36       2029.81        48.04 o                         
  19   1   1        812.37        628.05        18.45 o                         
  21   1   1         99.64        140.12         8.77 o                         
  23   1   1        626.69        657.55        20.05 o                         
  25   1   1         23.45         33.84         4.50 o                         
  27   1   1        424.14        428.21        16.74 o                         
  29   1   1       3017.96       2844.39        71.60 o                         
  31   1   1        140.96        133.65         7.84 o                         
  33   1   1        841.01        890.71        33.29 o                         
  35   1   1         32.25         26.01         6.10 o                         
  37   1   1        653.99        612.02        26.91 o                         
  39   1   1        744.24        725.10        30.18 o                         
  41   1   1       1498.29       1476.76        48.00 o                         
  43   1   1         28.88         14.73         7.29 o                         
  45   1   1         11.49          8.47         5.65 o                         
  47   1   1         36.12         33.68        10.46 o                         
  49   1   1          3.37         29.28         9.24 o                         
  51   1   1          9.86         16.46         6.81 o                         
  53   1   1         64.09         61.99        13.65 o                         
 -54   2   1         19.76         31.80        13.50 o                         
 -52   2   1          5.54          7.40         7.56 o                         
 -50   2   1        236.99        230.38        22.19 o                         
 -48   2   1        496.21        457.77        28.22 o                         
 -46   2   1        368.06        409.12        29.95 o                         
 -44   2   1        161.56        174.17        16.82 o                         
 -42   2   1        485.83        538.61        26.50 o                         
 -40   2   1        136.00        131.21        11.95 o                         
 -38   2   1         82.41         86.13         9.83 o                         
 -36   2   1        155.84        160.68        12.38 o                         
 -34   2   1       1585.62       1539.29        49.98 o                         
 -32   2   1          1.44         -3.53         3.53 o                         
 -30   2   1        108.71        143.56        10.43 o                         
 -28   2   1         89.45         91.11         8.20 o                         
 -26   2   1        150.77        145.17         9.63 o                         
 -24   2   1         54.57         63.78         6.62 o                         
 -22   2   1        887.01        893.92        26.00 o                         
 -20   2   1        150.32        189.95        12.60 o                         
 -18   2   1       2285.70       2273.74        55.08 o                         
 -16   2   1        256.91        231.52         8.77 o                         
 -14   2   1       8389.79       8301.36       294.61 o                         
 -12   2   1        458.97        378.23        11.15 o                         
 -10   2   1       2131.85       1941.74        45.92 o                         
  -8   2   1      77580.73      85997.22      3497.91 o                         
  -6   2   1      49746.57      53612.91      2203.02 o                         
  -4   2   1     142464.78     156123.00      7120.66 o                         
  -2   2   1      12401.31      12865.56       437.21 o                         
   0   2   1        838.39        718.22        18.43 o                         
   2   2   1       6093.15       5849.71       208.64 o                         
   4   2   1      25748.32      18166.14       942.27 o                         
   6   2   1      19033.71      16740.47      1248.88 o                         
   8   2   1      30412.07      27638.46      2055.87 o                         
  10   2   1      12984.15      12336.79       562.44 o                         
  12   2   1        488.99        335.09        11.88 o                         
  14   2   1        177.64        253.54         9.76 o                         
  16   2   1       3373.07       3327.84        78.93 o                         
  18   2   1        365.15        324.32        16.86 o                         
  20   2   1       1793.78       1935.47        48.50 o                         
  22   2   1       1342.01       1393.46        35.62 o                         
  24   2   1       3558.62       3778.93        91.17 o                         
  26   2   1          5.99          8.42         3.16 o                         
  28   2   1        260.02        290.89        17.45 o                         
  30   2   1        177.75        150.73        10.08 o                         
  32   2   1        270.87        327.92        14.91 o                         
  34   2   1       2587.57       2743.88        71.59 o                         
  36   2   1        458.77        483.06        22.11 o                         
  38   2   1       2180.91       2072.19        60.60 o                         
  40   2   1        443.62        450.48        23.50 o                         
  42   2   1        763.13        728.15        32.62 o                         
  44   2   1        204.69        224.56        16.80 o                         
  46   2   1          4.26          3.81         5.97 o                         
  48   2   1          1.49         10.80         6.08 o                         
  50   2   1         94.12         71.39        15.51 o                         
  52   2   1          0.38         23.56        13.17 o                         
 -53   3   1         86.19         53.12        13.46 o                         
 -51   3   1        149.42        147.94        19.21 o                         
 -49   3   1        312.46        351.37        29.07 o                         
 -47   3   1         65.89         64.28        10.06 o                         
 -45   3   1         37.32         41.72         8.73 o                         
 -43   3   1        323.37        323.91        22.66 o                         
 -41   3   1        171.97        189.68        15.62 o                         
 -39   3   1        113.43        110.16        12.02 o                         
 -37   3   1         31.60         22.30         6.84 o                         
 -35   3   1         68.41         63.99        10.51 o                         
 -33   3   1          0.16         -2.99         4.29 o                         
 -31   3   1       6129.84       5963.48       148.77 o                         
 -29   3   1        299.07        329.28        16.66 o                         
 -27   3   1       4036.21       3803.98        96.82 o                         
 -25   3   1       1237.67       1299.52        35.29 o                         
 -23   3   1          5.75          9.04         3.18 o                         
 -21   3   1        222.39        260.69        12.97 o                         
 -19   3   1         60.46         84.46         5.57 o                         
 -17   3   1        196.68        178.84         8.14 o                         
 -15   3   1       4415.09       4588.67        99.08 o                         
 -13   3   1      16525.92      17841.37       987.33 o                         
 -11   3   1      23719.55      26458.44      2163.97 o                         
  -9   3   1       5359.13       5726.35       138.07 o                         
  -7   3   1        601.70        526.07        16.88 o                         
  -5   3   1       5134.22       5444.85       112.34 o                         
  -3   3   1        607.43        537.84        13.93 o                         
  -1   3   1       3505.57       2979.02        73.48 o                         
   1   3   1       1345.90       1363.08        32.62 o                         
   3   3   1       1561.96       1566.04        35.96 o                         
   5   3   1       1163.85       1421.85        34.55 o                         
   7   3   1       2069.03       2294.65        51.62 o                         
   9   3   1         83.34        111.95         7.10 o                         
  11   3   1       5024.12       4927.20       106.34 o                         
  13   3   1         98.56         40.69         5.39 o                         
  15   3   1       6632.26       7081.39       157.40 o                         
  17   3   1        154.25        186.04         9.49 o                         
  19   3   1         54.95         68.39         7.92 o                         
  21   3   1        251.26        292.43        13.61 o                         
  23   3   1        367.41        412.77        15.79 o                         
  25   3   1         53.26         59.64         5.92 o                         
  27   3   1         17.47          7.13         3.77 o                         
  29   3   1         64.85         89.93         9.06 o                         
  31   3   1       7737.48       7937.07       194.64 o                         
  33   3   1       2522.25       2434.54        63.41 o                         
  35   3   1          7.40          0.42         4.85 o                         
  37   3   1         44.68         31.60         8.09 o                         
  39   3   1          3.38         -4.17         4.17 o                         
  41   3   1        314.10        329.54        21.17 o                         
  43   3   1          2.59          4.00         5.64 o                         
  45   3   1          4.02         21.23         7.32 o                         
  47   3   1         14.31         12.78         8.03 o                         
  49   3   1        266.45        272.60        22.48 o                         
  51   3   1        124.04        133.19        19.03 o                         
 -50   4   1        177.70        199.14        28.03 o                         
 -48   4   1        299.14        308.38        22.75 o                         
 -46   4   1          1.00          3.69         6.08 o                         
 -44   4   1          1.02          6.11         5.65 o                         
 -42   4   1         16.35          5.29         5.25 o                         
 -40   4   1          9.10          9.38         7.15 o                         
 -38   4   1        204.63        245.48        17.18 o                         
 -36   4   1         23.53         32.31         7.32 o                         
 -34   4   1         49.35         35.38         7.07 o                         
 -32   4   1        101.10         71.57         8.50 o                         
 -30   4   1        155.71        187.05        12.67 o                         
 -28   4   1        586.41        649.65        24.36 o                         
 -26   4   1         94.00        111.10         8.49 o                         
 -24   4   1          0.01          3.82         2.98 o                         
 -22   4   1          5.05          2.99         2.89 o                         
 -20   4   1        130.79        136.77         7.72 o                         
 -18   4   1         37.65         69.21         5.13 o                         
 -16   4   1       4789.25       4906.79       106.46 o                         
 -14   4   1      12665.06      13122.84       391.94 o                         
 -12   4   1      43446.34      45516.90      1840.56 o                         
 -10   4   1         27.82         26.89         4.21 o                         
  -8   4   1       1933.49       1986.93        46.87 o                         
  -6   4   1       4721.72       4973.34       107.56 o                         
  -4   4   1       2066.89       2108.45        47.92 o                         
  -2   4   1        105.04         60.20         4.42 o                         
   0   4   1         29.84         51.39         4.90 o                         
   2   4   1       5174.71       5367.25       115.85 o                         
   4   4   1       2576.24       2321.59        52.73 o                         
   6   4   1       6269.11       6598.57       141.73 o                         
   8   4   1        396.16        454.06        15.85 o                         
  10   4   1       1851.55       2020.49        47.23 o                         
  12   4   1       5231.71       5314.32       115.77 o                         
  14   4   1       2411.40       2334.15        56.36 o                         
  16   4   1        663.06        728.98        21.60 o                         
  18   4   1       4749.37       5026.79       114.20 o                         
  20   4   1          4.17          2.27         3.31 o                         
  22   4   1        995.97        870.25        26.03 o                         
  24   4   1         45.34         44.19         5.72 o                         
  26   4   1        147.86        193.91        11.35 o                         
  28   4   1       1452.27       1398.80        38.32 o                         
  30   4   1       5148.66       5115.54       119.28 o                         
  32   4   1         34.13         30.17         5.54 o                         
  34   4   1         28.81         24.92         6.87 o                         
  36   4   1          0.04         -1.44         3.44 o                         
  38   4   1         33.58         29.56         7.15 o                         
  40   4   1         31.28         27.11         7.44 o                         
  42   4   1         27.63         27.32         7.68 o                         
  44   4   1          3.66         -2.55         5.94 o                         
  46   4   1          3.66          8.43         6.15 o                         
  48   4   1          0.11         17.09         8.40 o                         
  50   4   1          7.39         12.62         8.16 o                         
 -49   5   1          9.53         20.34        10.18 o                         
 -47   5   1          3.18          9.14         8.41 o                         
 -45   5   1        100.32         95.00        14.88 o                         
 -43   5   1         24.04         37.94         8.51 o                         
 -41   5   1        137.00        138.87        13.48 o                         
 -39   5   1         72.84         75.21         9.72 o                         
 -37   5   1          0.04         -0.85         4.39 o                         
 -35   5   1          9.27          6.60         4.84 o                         
 -33   5   1          1.52          0.01         4.79 o                         
 -31   5   1         58.32         61.89         9.76 o                         
 -29   5   1        109.60         99.93         9.25 o                         
 -27   5   1         13.54         14.95         4.67 o                         
 -25   5   1        963.32        894.94        25.86 o                         
 -23   5   1       1020.59       1007.05        27.60 o                         
 -21   5   1        448.12        447.42        15.41 o                         
 -19   5   1       5332.45       5214.50       114.23 o                         
 -17   5   1        385.88        361.34        12.72 o                         
 -15   5   1       1476.74       1523.60        38.26 o                         
 -13   5   1        462.08        457.95        20.49 o                         
 -11   5   1        183.42        221.99        10.43 o                         
  -9   5   1       1016.86       1128.89        28.17 o                         
  -7   5   1        369.78        373.22        13.01 o                         
  -5   5   1       2397.60       2206.30        50.62 o                         
  -3   5   1        170.63        203.19         8.87 o                         
  -1   5   1         78.90        104.20         6.71 o                         
   1   5   1        175.52        184.31         9.11 o                         
   3   5   1       2796.54       2802.22        68.31 o                         
   5   5   1        358.75        396.96        15.66 o                         
   7   5   1        167.21        222.14        11.00 o                         
   9   5   1         38.86         54.48         5.52 o                         
  11   5   1        124.29        119.93         7.75 o                         
  13   5   1        254.04        270.76        13.63 o                         
  15   5   1        811.60        888.14        25.06 o                         
  17   5   1        303.17        308.66        16.18 o                         
  19   5   1        576.27        637.91        23.51 o                         
  21   5   1         18.83         14.30         4.08 o                         
  23   5   1       7710.66       7710.65       174.09 o                         
  25   5   1       1683.17       1634.17        44.84 o                         
  27   5   1        939.40        879.81        32.03 o                         
  29   5   1        451.13        408.71        18.44 o                         
  31   5   1         18.63         16.10         5.11 o                         
  33   5   1          1.11          5.60         4.11 o                         
  35   5   1         57.31         46.60         7.99 o                         
  37   5   1        291.74        336.98        22.90 o                         
  39   5   1         59.45         40.06         9.15 o                         
  41   5   1         12.93          7.93         7.02 o                         
  43   5   1         71.17         81.84        12.50 o                         
  45   5   1         32.89         31.19        10.12 o                         
  47   5   1         19.62         19.48         8.74 o                         
 -46   6   1          9.72         40.48        10.27 o                         
 -44   6   1        394.30        424.20        24.99 o                         
 -42   6   1          2.82          9.69         5.63 o                         
 -40   6   1        152.74        211.41        16.41 o                         
 -38   6   1          4.35          8.80         5.39 o                         
 -36   6   1         31.45         50.42         7.84 o                         
 -34   6   1         48.52         69.42         9.12 o                         
 -32   6   1        201.45        195.94        13.10 o                         
 -30   6   1         14.07         13.73         4.37 o                         
 -28   6   1        105.83        114.46         8.92 o                         
 -26   6   1         86.79         71.93         6.67 o                         
 -24   6   1        399.24        426.68        16.08 o                         
 -22   6   1       3663.35       3597.54        93.20 o                         
 -20   6   1       4823.90       4678.53       125.01 o                         
 -18   6   1        225.61        195.40        13.19 o                         
 -16   6   1       3098.28       2851.65        83.93 o                         
 -14   6   1       1030.22        903.54        28.82 o                         
 -12   6   1         11.37         -1.18         3.81 o                         
 -10   6   1         67.29         65.36         5.94 o                         
  -8   6   1        528.89        620.32        20.97 o                         
  -6   6   1        488.33        581.35        22.14 o                         
  -4   6   1        163.08        178.67         9.01 o                         
  -2   6   1        811.72        865.85        24.53 o                         
   0   6   1        248.46        264.73        16.01 o                         
   2   6   1        105.08         93.25         6.89 o                         
   4   6   1         87.51         94.43         7.11 o                         
   6   6   1        201.88        194.32        10.55 o                         
   8   6   1        155.34        127.16         8.81 o                         
  10   6   1         34.38         30.31         5.13 o                         
  12   6   1         37.10         24.85         4.54 o                         
  14   6   1        374.17        351.16        16.65 o                         
  16   6   1        546.98        643.21        23.13 o                         
  18   6   1        293.19        306.79        19.43 o                         
  20   6   1         47.56         34.21         6.61 o                         
  22   6   1       3592.28       3807.55        94.62 o                         
  24   6   1         66.45         56.72         8.56 o                         
  26   6   1        159.21        144.81        10.94 o                         
  28   6   1          3.48          1.37         5.95 o                         
  30   6   1        169.90        192.77        12.23 o                         
  32   6   1          3.75         10.03         4.69 o                         
  34   6   1        256.84        274.37        16.21 o                         
  36   6   1         34.46         22.92         7.66 o                         
  38   6   1          3.43          6.63         6.66 o                         
  40   6   1          1.75          6.71         5.75 o                         
  42   6   1         41.95         24.22         8.47 o                         
  44   6   1          6.85          9.80         6.64 o                         
 -43   7   1         46.91         48.69        12.86 o                         
 -41   7   1         53.00         91.10        14.29 o                         
 -39   7   1         35.00         50.47        10.55 o                         
 -37   7   1         42.53         34.54        10.16 o                         
 -35   7   1         89.58         88.68        10.91 o                         
 -33   7   1        164.00        164.89        15.16 o                         
 -31   7   1        172.92        119.80        20.61 o                         
 -29   7   1         25.60         30.76         9.33 o                         
 -27   7   1         54.60         24.49         6.68 o                         
 -25   7   1        478.43        481.91        24.01 o                         
 -23   7   1        533.42        522.33        24.58 o                         
 -21   7   1        301.22        305.98        15.81 o                         
 -19   7   1       1375.45       1338.77        40.67 o                         
 -17   7   1         73.06         93.40         8.75 o                         
 -15   7   1        202.07        208.86        12.96 o                         
 -13   7   1        391.37        418.95        18.99 o                         
 -11   7   1          4.58         -0.19         3.80 o                         
  -9   7   1         40.44         50.92         5.56 o                         
  -7   7   1          6.15          5.25         4.14 o                         
  -5   7   1         45.55         37.56         5.47 o                         
  -3   7   1        171.06        192.86        10.06 o                         
  -1   7   1        380.26        407.72        16.86 o                         
   1   7   1       1386.29       1373.94        35.87 o                         
   3   7   1       1429.98       1334.77        35.14 o                         
   5   7   1         18.38         -1.04         3.32 o                         
   7   7   1        189.33        185.08        11.29 o                         
   9   7   1         47.26         53.01         6.37 o                         
  11   7   1        617.46        644.13        25.18 o                         
  13   7   1         94.86        123.55         9.76 o                         
  15   7   1       4028.03       4302.82       123.23 o                         
  17   7   1        568.08        615.99        30.94 o                         
  19   7   1       3232.60       2965.56        73.35 o                         
  21   7   1        186.00        174.65        12.78 o                         
  23   7   1        150.06        150.28        11.43 o                         
  25   7   1         31.95         21.97         6.89 o                         
  27   7   1         46.85         19.89         5.77 o                         
  29   7   1         68.75         50.59         7.49 o                         
  31   7   1          0.30          2.94         7.15 o                         
  33   7   1          0.45          2.26         5.48 o                         
  35   7   1         12.13         11.10         8.32 o                         
  37   7   1         35.75         42.07         9.31 o                         
  39   7   1          9.00         20.42         7.86 o                         
  41   7   1         11.31         19.63        10.90 o                         
 -38   8   1          0.31         22.05        10.67 o                         
 -36   8   1        580.28        675.78        63.43 o                         
 -34   8   1        277.62        327.38        28.33 o                         
 -32   8   1         47.11         51.60        11.81 o                         
 -30   8   1          8.56          6.62         5.31 o                         
 -28   8   1        310.94        255.52        25.23 o                         
 -26   8   1        292.26        267.35        33.47 o                         
 -24   8   1          2.21         20.19         8.79 o                         
 -22   8   1         34.37         18.94         7.73 o                         
 -20   8   1        248.68        250.83        21.20 o                         
 -18   8   1         68.18         99.51        12.16 o                         
 -16   8   1          3.98         -2.01         5.71 o                         
 -14   8   1        309.63        354.00        17.90 o                         
 -12   8   1        392.86        365.20        18.26 o                         
 -10   8   1        186.25        237.93        18.83 o                         
  -8   8   1          0.08         -2.99         3.95 o                         
  -6   8   1         15.68          6.00         3.96 o                         
  -4   8   1        145.13        146.55        10.55 o                         
  -2   8   1         27.58         16.16         4.85 o                         
   0   8   1        394.51        437.29        22.56 o                         
   2   8   1        633.85        615.55        21.78 o                         
   4   8   1         15.93         13.55         4.55 o                         
   6   8   1       1183.35       1084.01        36.25 o                         
   8   8   1       1898.46       1819.75        49.32 o                         
  10   8   1        134.30        155.92        10.81 o                         
  12   8   1        109.09        123.32         9.83 o                         
  14   8   1        257.08        276.74        17.86 o                         
  16   8   1          8.29          0.57         3.93 o                         
  18   8   1          0.22         -1.21         3.99 o                         
  20   8   1         19.27         10.47         6.23 o                         
  22   8   1        119.09        144.27        17.71 o                         
  24   8   1          1.10         -2.42         6.14 o                         
  26   8   1         71.38         46.56         7.96 o                         
  28   8   1         12.06         18.70         6.40 o                         
  30   8   1         16.32         23.97         7.12 o                         
  32   8   1         12.63         16.09         6.41 o                         
  34   8   1         26.07         39.59         7.38 o                         
  36   8   1         13.14         32.06         9.87 o                         
 -31   9   1        192.83        118.33        21.37 o                         
 -29   9   1         77.88         90.29        19.02 o                         
 -27   9   1         65.15         41.72        14.93 o                         
 -25   9   1          2.58         23.30        11.37 o                         
 -23   9   1         12.18         11.77         9.20 o                         
 -21   9   1          7.51          3.08         7.13 o                         
 -19   9   1          0.10          5.10         6.80 o                         
 -17   9   1          4.12          8.96         6.98 o                         
 -15   9   1         24.26         26.69         9.36 o                         
 -13   9   1         78.99        100.03        13.00 o                         
 -11   9   1         12.98         17.17         5.78 o                         
  -9   9   1         21.19         23.10         6.13 o                         
  -7   9   1        194.90        211.33        13.76 o                         
  -5   9   1        450.00        459.98        19.84 o                         
  -3   9   1         31.01         30.22         6.64 o                         
  -1   9   1         47.84         31.48         6.79 o                         
   1   9   1        191.49        164.73        15.68 o                         
   3   9   1         86.64         55.88         8.88 o                         
   5   9   1          6.32         -2.04         4.49 o                         
   7   9   1        613.61        635.64        25.23 o                         
   9   9   1        305.56        289.31        19.09 o                         
  11   9   1       1437.27       1412.77        43.61 o                         
  13   9   1        123.04        108.89        11.57 o                         
  15   9   1         76.13         66.73         8.36 o                         
  17   9   1          2.77          9.45         5.02 o                         
  19   9   1          8.22         13.72         5.37 o                         
  21   9   1         11.05         14.77         5.68 o                         
  23   9   1         40.90         41.18        10.43 o                         
  25   9   1          3.49         11.96         5.98 o                         
  27   9   1          0.00          8.74         8.47 o                         
  29   9   1          0.01         15.16         7.53 o                         
  31   9   1         14.10         23.51        10.46 o                         
 -22  10   1          0.01         17.56        10.38 o                         
 -20  10   1          0.86          6.94         8.48 o                         
 -18  10   1         24.15         29.13         9.85 o                         
 -16  10   1          0.29         24.74        10.55 o                         
 -14  10   1          4.74         18.57         8.52 o                         
 -12  10   1         70.33         68.61        12.15 o                         
 -10  10   1        104.59         93.59        10.89 o                         
  -8  10   1         26.21         19.35         6.54 o                         
  -6  10   1          5.03         13.92         8.55 o                         
  -4  10   1         52.95         62.63         8.69 o                         
  -2  10   1         24.24         38.33         8.71 o                         
   0  10   1        132.53        120.87        13.87 o                         
   2  10   1         75.55         79.39        10.72 o                         
   4  10   1         16.11         15.91         6.67 o                         
   6  10   1        129.55         97.72        13.51 o                         
   8  10   1          1.38          7.02         4.04 o                         
  10  10   1         47.53         46.74         8.15 o                         
  12  10   1         14.73         15.58         6.18 o                         
  14  10   1        130.97         92.81        13.33 o                         
  16  10   1         21.09         35.01         8.84 o                         
  18  10   1          6.23         11.99         6.79 o                         
  20  10   1          2.68          4.79         6.14 o                         
  22  10   1         26.93         48.21         9.51 o                         
  -5  11   1          4.07          3.50         8.68 o                         
  -3  11   1         38.17         65.29        13.85 o                         
  -1  11   1         54.32         62.50        13.52 o                         
   1  11   1         74.23         73.04        13.10 o                         
   3  11   1        210.83        175.97        20.12 o                         
   5  11   1         89.19        104.97        58.32 o                         
 -54   0   2          1.81          6.68        11.33 o                         
 -52   0   2          0.97         11.55        10.02 o                         
 -50   0   2         33.51         46.93        15.84 o                         
 -48   0   2         33.61         50.71        14.84 o                         
 -46   0   2        547.14        669.50        53.31 o                         
 -44   0   2         83.61        112.29        21.89 o                         
 -42   0   2        142.58        127.14        20.54 o                         
 -40   0   2        431.26        451.21        34.97 o                         
 -38   0   2       1891.36       1931.09        82.49 o                         
 -36   0   2          6.46         21.16         9.17 o                         
 -34   0   2       1301.80       1308.81        65.77 o                         
 -32   0   2        284.84        241.16        20.37 o                         
 -30   0   2       1709.76       1769.54        72.43 o                         
 -28   0   2       5690.58       5719.46       209.51 o                         
 -26   0   2        309.10        371.25        24.63 o                         
 -24   0   2       1291.48       1167.18        49.13 o                         
 -22   0   2         17.58         14.24         5.26 o                         
 -20   0   2       3660.04       3406.88       113.17 o                         
 -18   0   2      32404.28      45232.54      2153.18 o                         
 -16   0   2        196.38        141.66        10.23 o                         
 -14   0   2      20331.78      23067.13      1591.57 o                         
 -12   0   2       8904.45       8667.69       678.15 o                         
 -10   0   2       2942.41       2656.14       108.71 o                         
  -8   0   2       8635.88      12052.71       800.08 o                         
  -6   0   2       2960.81       2517.81        84.57 o                         
  -4   0   2        350.51        381.38        22.02 o                         
  -2   0   2      39574.97      26463.68      1690.54 o                         
   0   0   2      11230.23       8380.22       459.14 o                         
   2   0   2       3680.50       3537.61       117.00 o                         
   4   0   2      74433.08      57375.42      2427.07 o                         
   6   0   2      26178.36      20750.13       994.03 o                         
   8   0   2         94.55         34.68         7.82 o                         
  10   0   2       3097.90       2784.97        94.16 o                         
  12   0   2       2785.08       2964.30       100.51 o                         
  14   0   2       2692.00       2603.44        97.53 o                         
  16   0   2       5635.37       5049.08       167.97 o                         
  18   0   2       4799.26       5496.69       182.59 o                         
  20   0   2      12920.24      12960.82       514.63 o                         
  22   0   2        834.94        734.29        33.52 o                         
  24   0   2         44.37         28.64         6.46 o                         
  26   0   2       2480.41       2656.71        94.80 o                         
  28   0   2       3230.83       3244.64       114.76 o                         
  30   0   2         83.12         61.59         9.79 o                         
  32   0   2       1105.91       1072.50        43.04 o                         
  34   0   2        407.84        408.60        23.30 o                         
  36   0   2       1322.19       1309.89        51.02 o                         
  38   0   2        419.57        455.10        26.20 o                         
  40   0   2        147.92        162.84        21.55 o                         
  42   0   2         39.89         18.51         8.45 o                         
  44   0   2         40.54         69.01        16.51 o                         
  46   0   2        425.71        433.27        46.47 o                         
  48   0   2        202.73        209.84        30.98 o                         
  50   0   2          0.00         20.93        13.22 o                         
  52   0   2          7.09         10.97        10.92 o                         
  54   0   2         19.43         60.51        24.33 o                         
 -55   1   2         49.75         59.34        17.26 o                         
 -53   1   2         40.55         16.15         8.66 o                         
 -51   1   2         64.44         64.40        11.43 o                         
 -49   1   2          0.36         18.83         7.74 o                         
 -47   1   2         37.99         33.03         9.41 o                         
 -45   1   2         39.10         25.43         7.68 o                         
 -43   1   2        983.59       1114.97        43.66 o                         
 -41   1   2        838.95        945.53        39.75 o                         
 -39   1   2        621.98        661.48        30.76 o                         
 -37   1   2        469.04        468.48        23.95 o                         
 -35   1   2       3702.58       3777.00       109.17 o                         
 -33   1   2          5.88         18.89         5.15 o                         
 -31   1   2       1133.37       1016.33        33.41 o                         
 -29   1   2        277.53        272.70        14.95 o                         
 -27   1   2        275.93        241.90        13.34 o                         
 -25   1   2       6569.68       6675.68       155.18 o                         
 -23   1   2        121.46        176.94         9.18 o                         
 -21   1   2       3458.34       3571.90        92.23 o                         
 -19   1   2        740.90        833.62        25.04 o                         
 -17   1   2      14428.76      20663.38       852.33 o                         
 -15   1   2       2287.97       2206.36        54.96 o                         
 -13   1   2      11812.58      14917.73       735.52 o                         
 -11   1   2        198.88        172.25         9.32 o                         
  -9   1   2       8956.38       8300.91       628.17 o                         
  -7   1   2       1886.72       1874.00        49.15 o                         
  -5   1   2       3665.92       3959.61       112.49 o                         
  -3   1   2       2477.87       2291.50        77.38 o                         
  -1   1   2       5926.64       5631.38       183.53 o                         
   1   1   2      39034.55      31815.41       971.21 o                         
   3   1   2      41488.89      30484.74      1108.77 o                         
   5   1   2      34421.07      28987.68      1146.07 o                         
   7   1   2      40919.18      36367.61      1868.46 o                         
   9   1   2      19445.43      17806.25       848.60 o                         
  11   1   2       1328.01       1171.36        30.87 o                         
  13   1   2         40.75         51.99         5.07 o                         
  15   1   2      18960.89      19412.99       975.33 o                         
  17   1   2       1002.63       1183.80        32.07 o                         
  19   1   2        643.95        851.59        25.32 o                         
  21   1   2      14966.34      15395.91       431.27 o                         
  23   1   2        494.52        474.86        18.24 o                         
  25   1   2       1507.11       1599.45        41.33 o                         
  27   1   2        728.09        751.17        24.22 o                         
  29   1   2         63.08         55.33         6.24 o                         
  31   1   2        946.42        988.10        30.56 o                         
  33   1   2        134.48        139.27        10.63 o                         
  35   1   2        699.07        664.43        22.97 o                         
  37   1   2        111.37        137.52         8.94 o                         
  39   1   2         51.32         51.10         7.25 o                         
  41   1   2        167.23        159.62        13.17 o                         
  43   1   2         13.58         11.46         5.60 o                         
  45   1   2        221.42        226.57        17.63 o                         
  47   1   2          6.77         14.09         5.82 o                         
  49   1   2         20.85          5.80         9.92 o                         
  51   1   2         24.93         29.27        10.38 o                         
  53   1   2        103.25         68.53        20.10 o                         
 -54   2   2         86.28         94.31        17.22 o                         
 -52   2   2        203.09        273.21        27.20 o                         
 -50   2   2          6.30         13.46         7.07 o                         
 -48   2   2         15.45         22.57         7.87 o                         
 -46   2   2        538.81        589.08        35.51 o                         
 -44   2   2         11.35         12.99         6.90 o                         
 -42   2   2         38.48         28.45         7.50 o                         
 -40   2   2        134.77        138.08        13.77 o                         
 -38   2   2        320.48        333.51        21.51 o                         
 -36   2   2        490.87        491.15        23.95 o                         
 -34   2   2        467.05        543.70        26.93 o                         
 -32   2   2         11.70          6.12         4.44 o                         
 -30   2   2        317.46        311.94        15.58 o                         
 -28   2   2         11.95          3.73         3.53 o                         
 -26   2   2       1504.56       1452.34        38.66 o                         
 -24   2   2        117.62        100.36         7.08 o                         
 -22   2   2       4254.46       4081.47       106.49 o                         
 -20   2   2      11224.10      11950.43       357.73 o                         
 -18   2   2        368.03        358.55        12.85 o                         
 -16   2   2        293.97        262.16        11.04 o                         
 -14   2   2       7250.08       7467.50       242.90 o                         
 -12   2   2       1953.37       1978.26        49.98 o                         
 -10   2   2      13793.81      14826.44       765.53 o                         
  -8   2   2         25.66          1.89         2.18 o                         
  -6   2   2       1443.04       1314.05        41.97 o                         
  -4   2   2      73531.10      62015.86      2332.36 o                         
  -2   2   2      26525.34      25138.83       989.69 o                         
   0   2   2       1222.65       1019.76        26.62 o                         
   2   2   2        697.24        654.41        18.37 o                         
   4   2   2         56.61         40.62         3.82 o                         
   6   2   2       6822.47       7729.10       194.42 o                         
   8   2   2      10762.07       9876.62       297.48 o                         
  10   2   2       8165.42       8965.40       252.70 o                         
  12   2   2      14673.96      14988.22       594.00 o                         
  14   2   2        579.16        604.43        17.37 o                         
  16   2   2       1070.53       1168.33        29.30 o                         
  18   2   2         85.50         83.60         7.49 o                         
  20   2   2       4973.88       5010.58       110.03 o                         
  22   2   2       4339.27       4374.61       100.39 o                         
  24   2   2         53.37         43.83         5.14 o                         
  26   2   2          3.33         -0.89         2.58 o                         
  28   2   2         27.84         25.47         4.35 o                         
  30   2   2        552.69        550.07        22.18 o                         
  32   2   2         20.71         14.10         4.88 o                         
  34   2   2        104.47        107.57        10.49 o                         
  36   2   2        315.51        395.46        17.69 o                         
  38   2   2       2439.52       2558.07        69.02 o                         
  40   2   2        429.70        424.99        22.90 o                         
  42   2   2          2.65         -3.63         4.92 o                         
  44   2   2        230.36        253.00        18.62 o                         
  46   2   2         14.85         14.85         6.77 o                         
  48   2   2        155.90        173.86        15.93 o                         
  50   2   2          1.02         -0.21         5.60 o                         
  52   2   2         31.90         36.49        14.19 o                         
 -53   3   2          0.01         24.78         9.72 o                         
 -51   3   2        215.50        241.66        23.68 o                         
 -49   3   2        191.78        193.15        19.90 o                         
 -47   3   2         37.12         21.81         8.28 o                         
 -45   3   2         43.03         43.69         9.78 o                         
 -43   3   2         30.28         20.97         7.60 o                         
 -41   3   2         18.18         15.82         6.33 o                         
 -39   3   2         85.82         80.48        10.44 o                         
 -37   3   2          5.26          3.90         4.49 o                         
 -35   3   2         95.33         96.32        10.33 o                         
 -33   3   2        126.90        130.02        10.78 o                         
 -31   3   2         47.62         40.28         6.70 o                         
 -29   3   2       1919.06       1831.60        48.63 o                         
 -27   3   2        721.59        702.85        23.20 o                         
 -25   3   2          1.84          0.12         3.27 o                         
 -23   3   2        597.68        514.64        17.72 o                         
 -21   3   2        190.88        155.01         8.80 o                         
 -19   3   2       4187.64       4281.51       101.51 o                         
 -17   3   2        538.51        569.06        18.69 o                         
 -15   3   2       1242.38       1095.27        28.82 o                         
 -13   3   2       8913.05       9577.50       343.04 o                         
 -11   3   2       6488.85       7088.74       234.20 o                         
  -9   3   2       9205.60       9005.87       294.86 o                         
  -7   3   2         88.67         67.13         6.13 o                         
  -5   3   2       5272.74       5756.45       165.38 o                         
  -3   3   2         28.73         26.44         3.24 o                         
  -1   3   2       5290.39       5264.63       117.05 o                         
   1   3   2       3485.76       3255.03        81.08 o                         
   3   3   2       8390.36       8863.05       267.72 o                         
   5   3   2       2194.55       2296.84        58.56 o                         
   7   3   2       1318.93       1259.34        33.34 o                         
   9   3   2       3141.42       3583.63        85.97 o                         
  11   3   2       1123.78       1301.06        32.94 o                         
  13   3   2        608.61        682.20        20.13 o                         
  15   3   2       5243.36       5922.11       151.39 o                         
  17   3   2       4619.29       4792.01       113.34 o                         
  19   3   2       5182.87       5050.21       118.82 o                         
  21   3   2         63.14         55.09         6.12 o                         
  23   3   2        623.23        618.17        22.82 o                         
  25   3   2       1658.09       1462.05        40.20 o                         
  27   3   2        393.89        355.78        16.25 o                         
  29   3   2       6711.61       6792.08       161.53 o                         
  31   3   2        340.79        384.99        18.68 o                         
  33   3   2         57.81         50.23         6.85 o                         
  35   3   2          1.72          9.83         4.46 o                         
  37   3   2         31.01         32.96         6.17 o                         
  39   3   2         44.77         34.82         7.78 o                         
  41   3   2         27.55         34.43         7.58 o                         
  43   3   2        140.61        125.92        14.23 o                         
  45   3   2         71.06        117.62        13.72 o                         
  47   3   2         23.74         18.11         7.23 o                         
  49   3   2        204.85        183.49        18.34 o                         
  51   3   2          0.00         24.64        10.05 o                         
 -50   4   2          0.64         14.53         9.24 o                         
 -48   4   2        221.17        340.93        26.22 o                         
 -46   4   2          0.63          7.40         6.18 o                         
 -44   4   2        133.91        119.93        13.51 o                         
 -42   4   2          0.02          6.65         5.18 o                         
 -40   4   2         33.83         35.16         7.93 o                         
 -38   4   2         90.50        119.17        12.00 o                         
 -36   4   2        510.60        571.31        25.36 o                         
 -34   4   2          0.67          9.11         6.61 o                         
 -32   4   2          0.80          5.90         4.06 o                         
 -30   4   2         18.03          6.02         4.35 o                         
 -28   4   2          0.26         -1.71         3.39 o                         
 -26   4   2       1326.40       1243.76        33.65 o                         
 -24   4   2       1031.78       1017.10        28.41 o                         
 -22   4   2       1730.65       1790.27        46.38 o                         
 -20   4   2         77.96         87.09         6.51 o                         
 -18   4   2        310.21        325.90        13.51 o                         
 -16   4   2        454.68        468.00        19.51 o                         
 -14   4   2        134.72         95.22         7.41 o                         
 -12   4   2       3138.84       2842.47        81.84 o                         
 -10   4   2       4283.41       4476.25       118.01 o                         
  -8   4   2       9014.04       9016.83       240.77 o                         
  -6   4   2      22653.79      23362.70      1308.37 o                         
  -4   4   2       2882.33       2931.57        65.32 o                         
  -2   4   2         60.38         55.17         4.53 o                         
   0   4   2       2243.96       2359.67        56.10 o                         
   2   4   2         17.25         24.69         3.67 o                         
   4   4   2       1771.03       1811.30        44.67 o                         
   6   4   2       2571.22       2662.37        63.28 o                         
   8   4   2         30.30         62.20         6.23 o                         
  10   4   2        577.35        577.33        19.12 o                         
  12   4   2        233.97        246.88        14.82 o                         
  14   4   2        748.29        815.47        26.34 o                         
  16   4   2       1155.15       1166.49        34.13 o                         
  18   4   2       1260.49       1160.76        32.67 o                         
  20   4   2        373.63        474.39        19.18 o                         
  22   4   2        405.05        346.68        15.91 o                         
  24   4   2        656.73        712.05        24.82 o                         
  26   4   2        365.83        341.04        15.91 o                         
  28   4   2        618.03        645.48        25.27 o                         
  30   4   2        585.31        561.84        22.73 o                         
  32   4   2        627.59        608.62        26.08 o                         
  34   4   2        153.39        191.24        12.40 o                         
  36   4   2         16.06         12.54         5.98 o                         
  38   4   2         81.53         86.70         9.26 o                         
  40   4   2         66.08         75.94         8.18 o                         
  42   4   2         51.52         42.93         8.40 o                         
  44   4   2         23.95         18.37         7.25 o                         
  46   4   2        164.99        121.24        22.33 o                         
  48   4   2        182.88        198.34        19.55 o                         
  50   4   2         46.96         44.70        14.17 o                         
 -49   5   2          0.20         20.29         8.14 o                         
 -47   5   2         91.08        124.17        15.09 o                         
 -45   5   2          1.42          8.29         6.11 o                         
 -43   5   2          0.36         20.65         7.07 o                         
 -41   5   2         95.24        120.60        13.02 o                         
 -39   5   2         47.74         36.87         8.33 o                         
 -37   5   2         52.63         49.30         7.97 o                         
 -35   5   2        114.60        120.84        12.50 o                         
 -33   5   2         11.82          2.09         6.36 o                         
 -31   5   2         18.10         14.15         5.03 o                         
 -29   5   2          0.47         -3.41         3.41 o                         
 -27   5   2         33.53         41.25         5.92 o                         
 -25   5   2         84.99         86.87         6.96 o                         
 -23   5   2       2110.23       1900.39        55.17 o                         
 -21   5   2        744.20        731.78        26.85 o                         
 -19   5   2         47.88         39.10         5.73 o                         
 -17   5   2        536.16        565.39        25.05 o                         
 -15   5   2         23.74         21.67         4.99 o                         
 -13   5   2       1241.42       1375.17        41.96 o                         
 -11   5   2          1.12         -3.07         3.07 o                         
  -9   5   2        583.54        621.26        28.85 o                         
  -7   5   2         19.27          2.93         3.02 o                         
  -5   5   2       2952.00       2998.25        67.61 o                         
  -3   5   2       3574.08       3724.39        82.71 o                         
  -1   5   2        570.41        510.17        21.58 o                         
   1   5   2        984.51        975.02        27.49 o                         
   3   5   2        252.66        212.19        10.78 o                         
   5   5   2        162.36        171.13         9.69 o                         
   7   5   2         26.96         39.08         5.14 o                         
   9   5   2       1166.62       1145.31        31.43 o                         
  11   5   2        875.48        976.57        28.67 o                         
  13   5   2        179.54        235.70        12.93 o                         
  15   5   2         77.86         99.19         8.99 o                         
  17   5   2        492.76        453.92        19.70 o                         
  19   5   2         32.98         41.70         6.23 o                         
  21   5   2       1103.74       1095.94        33.44 o                         
  23   5   2        142.64        161.43        11.16 o                         
  25   5   2        877.80        811.81        30.60 o                         
  27   5   2       1553.83       1527.84        42.29 o                         
  29   5   2          0.08         -3.76         3.76 o                         
  31   5   2          0.20         -3.75         3.93 o                         
  33   5   2         24.98         38.68         6.71 o                         
  35   5   2        283.39        293.58        17.34 o                         
  37   5   2         92.69        104.10        12.64 o                         
  39   5   2         85.33         82.85         8.96 o                         
  41   5   2         87.87         64.12         8.23 o                         
  43   5   2         14.18          9.34         7.29 o                         
  45   5   2          5.61         16.72         8.43 o                         
  47   5   2          3.26         14.50         8.45 o                         
 -46   6   2         13.38         25.03         8.52 o                         
 -44   6   2        182.15        224.08        26.87 o                         
 -42   6   2        157.23        195.45        16.97 o                         
 -40   6   2        147.37        223.34        16.15 o                         
 -38   6   2          4.51         13.66         6.92 o                         
 -36   6   2         58.28         41.23         6.85 o                         
 -34   6   2          7.82          5.24         3.98 o                         
 -32   6   2          2.36          6.45         5.64 o                         
 -30   6   2          4.33          8.11         4.46 o                         
 -28   6   2         30.52         24.55         5.45 o                         
 -26   6   2          0.02         -4.72         4.72 o                         
 -24   6   2        373.77        359.98        22.22 o                         
 -22   6   2        378.73        377.19        16.83 o                         
 -20   6   2        998.00       1016.76        33.76 o                         
 -18   6   2       3050.82       3101.18        87.60 o                         
 -16   6   2       2456.70       2330.17        71.50 o                         
 -14   6   2          8.75         21.92         5.60 o                         
 -12   6   2        559.10        561.23        24.08 o                         
 -10   6   2        199.17        190.15        12.70 o                         
  -8   6   2        346.64        372.49        15.41 o                         
  -6   6   2        857.99        837.06        23.10 o                         
  -4   6   2        389.92        440.95        16.09 o                         
  -2   6   2         96.35         83.63         6.17 o                         
   0   6   2       1193.96       1072.96        31.03 o                         
   2   6   2       2498.90       2464.65        60.47 o                         
   4   6   2          6.42          4.81         4.14 o                         
   6   6   2        216.06        201.43        12.06 o                         
   8   6   2        222.72        243.55        13.15 o                         
  10   6   2        447.70        467.46        19.17 o                         
  12   6   2        240.16        267.17        13.96 o                         
  14   6   2         87.90        105.47         9.21 o                         
  16   6   2       2112.02       2136.78        59.03 o                         
  18   6   2         28.76         17.51         5.47 o                         
  20   6   2        189.98        184.17        12.89 o                         
  22   6   2       1570.00       1619.61        46.21 o                         
  24   6   2        649.78        578.29        25.35 o                         
  26   6   2        403.72        476.07        22.53 o                         
  28   6   2        139.78        153.67        12.10 o                         
  30   6   2         31.48         37.29         7.32 o                         
  32   6   2         26.41         14.17         5.09 o                         
  34   6   2         13.97         11.59         5.53 o                         
  36   6   2         11.39          0.35         4.47 o                         
  38   6   2         45.39         45.63         7.48 o                         
  40   6   2         16.36         17.75         6.10 o                         
  42   6   2         20.64         21.77        10.40 o                         
  44   6   2         37.57         39.11        15.03 o                         
 -43   7   2         74.64         84.73        12.80 o                         
 -41   7   2         49.75         56.98        11.97 o                         
 -39   7   2          1.24         11.26         6.44 o                         
 -37   7   2         38.19         58.30        10.31 o                         
 -35   7   2         67.10         68.12         9.65 o                         
 -33   7   2         46.59         44.34         7.52 o                         
 -31   7   2        200.58        173.93        13.08 o                         
 -29   7   2        136.17        100.61         8.64 o                         
 -27   7   2         34.19         35.19         9.03 o                         
 -25   7   2         80.64         46.81        13.35 o                         
 -23   7   2        831.11        783.87        37.70 o                         
 -21   7   2          6.93          2.62         6.02 o                         
 -19   7   2        358.38        367.04        24.75 o                         
 -17   7   2         39.16         38.18         9.24 o                         
 -15   7   2        111.59         91.62        12.48 o                         
 -13   7   2        594.20        537.12        29.37 o                         
 -11   7   2        171.64        158.33        14.77 o                         
  -9   7   2         34.24         29.92         5.53 o                         
  -7   7   2        489.61        477.80        21.58 o                         
  -5   7   2        342.60        388.03        20.14 o                         
  -3   7   2        814.29        807.85        24.78 o                         
  -1   7   2        145.06        110.73         8.34 o                         
   1   7   2        220.26        188.62        13.55 o                         
   3   7   2          1.35         -1.15         3.90 o                         
   5   7   2         71.50         66.79         8.13 o                         
   7   7   2        227.08        194.71        12.52 o                         
   9   7   2          8.24          4.92         4.12 o                         
  11   7   2        509.60        489.42        22.30 o                         
  13   7   2        781.40        704.84        27.37 o                         
  15   7   2        654.87        695.86        26.38 o                         
  17   7   2        175.02        192.17        16.37 o                         
  19   7   2       1444.47       1397.70        44.44 o                         
  21   7   2        269.04        335.18        19.39 o                         
  23   7   2        181.44        213.44        15.00 o                         
  25   7   2         17.35          8.42         5.54 o                         
  27   7   2         17.44         20.80         5.78 o                         
  29   7   2         10.83         27.04         6.98 o                         
  31   7   2         40.84         34.70         7.56 o                         
  33   7   2         17.07         23.88         7.81 o                         
  35   7   2          3.49         -0.64         5.21 o                         
  37   7   2          0.01         -0.48         5.39 o                         
  39   7   2         61.21         56.93         9.97 o                         
  41   7   2         33.05         43.94        12.77 o                         
 -38   8   2         12.68         27.00        20.60 o                         
 -36   8   2        112.05        123.86        21.62 o                         
 -34   8   2         12.81         37.56        12.84 o                         
 -32   8   2          0.98          6.37         9.35 o                         
 -30   8   2         18.47         32.41         9.55 o                         
 -28   8   2        722.29        608.82        36.66 o                         
 -26   8   2        879.50        785.56        45.04 o                         
 -24   8   2        493.79        404.18        30.50 o                         
 -22   8   2          2.14         -1.69         6.86 o                         
 -20   8   2        286.79        304.54        24.83 o                         
 -18   8   2         30.13         27.72         9.90 o                         
 -16   8   2        329.95        315.14        23.00 o                         
 -14   8   2        298.69        287.40        21.67 o                         
 -12   8   2        487.07        492.83        29.17 o                         
 -10   8   2        215.96        219.27        18.39 o                         
  -8   8   2         22.79         15.18         5.51 o                         
  -6   8   2         53.24         47.27         6.56 o                         
  -4   8   2          6.25          4.52         3.59 o                         
  -2   8   2          1.33          2.43         4.15 o                         
   0   8   2         99.19         86.24         8.21 o                         
   2   8   2        218.82        212.66        14.44 o                         
   4   8   2        137.48        150.57        12.73 o                         
   6   8   2         88.45         87.26         8.36 o                         
   8   8   2         39.17         44.08         6.87 o                         
  10   8   2          1.31         -3.64         4.62 o                         
  12   8   2         19.87          7.63         4.66 o                         
  14   8   2        257.03        302.23        18.17 o                         
  16   8   2        159.08        134.99        13.41 o                         
  18   8   2       1385.61       1420.18        48.84 o                         
  20   8   2          0.48         -0.92         5.33 o                         
  22   8   2          0.11         -5.10         5.10 o                         
  24   8   2         76.93         76.45         9.75 o                         
  26   8   2         28.01         29.07         8.29 o                         
  28   8   2         33.33         12.41         9.01 o                         
  30   8   2         58.57         65.44         9.37 o                         
  32   8   2         56.34         54.19        10.80 o                         
  34   8   2          3.71         14.16         6.70 o                         
  36   8   2         51.18         57.48        12.08 o                         
 -31   9   2         46.90         51.69        19.16 o                         
 -29   9   2        121.04         77.11        18.95 o                         
 -27   9   2        221.35        150.02        21.57 o                         
 -25   9   2          2.10         16.83         8.63 o                         
 -23   9   2          0.64          9.03         7.48 o                         
 -21   9   2          9.07         18.66         8.62 o                         
 -19   9   2         16.00         10.24         7.68 o                         
 -17   9   2         35.96         35.67        11.40 o                         
 -15   9   2         13.75         17.02         7.71 o                         
 -13   9   2          7.28         11.90         7.03 o                         
 -11   9   2         39.71         23.66         9.00 o                         
  -9   9   2         12.39         28.32         8.99 o                         
  -7   9   2         48.97         37.20         7.43 o                         
  -5   9   2        190.69        205.29        16.26 o                         
  -3   9   2         17.12          9.64         5.38 o                         
  -1   9   2         81.73         82.68         8.34 o                         
   1   9   2         45.40         43.52         6.97 o                         
   3   9   2         19.07         15.60         6.26 o                         
   5   9   2          0.20          6.47         5.07 o                         
   7   9   2        102.75        109.45        10.07 o                         
   9   9   2        309.09        317.30        18.11 o                         
  11   9   2        719.91        788.85        32.61 o                         
  13   9   2        176.87        149.30        12.51 o                         
  15   9   2        686.33        684.66        29.89 o                         
  17   9   2          5.25          8.23         5.43 o                         
  19   9   2         71.69         74.99         9.48 o                         
  21   9   2          5.31          3.98         5.20 o                         
  23   9   2        148.59        136.35        13.03 o                         
  25   9   2         68.15         60.06        11.55 o                         
  27   9   2          0.99          9.70         7.03 o                         
  29   9   2         26.97         37.67         9.44 o                         
 -22  10   2         58.03         54.57        16.84 o                         
 -20  10   2         26.10         38.19        11.70 o                         
 -18  10   2          5.60         21.72         9.19 o                         
 -16  10   2          0.98         16.29        13.67 o                         
 -14  10   2          1.37          7.42         7.78 o                         
 -12  10   2         82.70         67.36        13.16 o                         
 -10  10   2          2.78         13.03         8.39 o                         
  -8  10   2         67.16         58.32        13.71 o                         
  -6  10   2         25.50         36.38         8.18 o                         
  -4  10   2         33.85         37.21         8.58 o                         
  -2  10   2        138.72        122.16        11.59 o                         
   0  10   2        165.48        176.06        14.15 o                         
   2  10   2         40.13         53.23         9.18 o                         
   4  10   2         86.04         42.82        12.06 o                         
   6  10   2         28.92         44.73         9.55 o                         
   8  10   2          4.47          9.01         5.50 o                         
  10  10   2        123.00        103.08        13.65 o                         
  12  10   2          1.16          4.76         4.77 o                         
  14  10   2          0.06         -1.31         5.17 o                         
  16  10   2          6.23          3.36         5.86 o                         
  18  10   2          4.77          3.83         5.84 o                         
  20  10   2          1.42          0.90         6.38 o                         
  22  10   2         22.98         24.99        18.33 o                         
  -1  11   2          3.57         16.66        19.99 o                         
 -55   1   3          4.08         14.92        10.11 o                         
 -53   1   3          9.05         19.14         8.79 o                         
 -51   1   3          2.74         10.35         7.38 o                         
 -49   1   3          7.24          7.87         6.49 o                         
 -47   1   3         11.45         13.48         8.51 o                         
 -45   1   3        175.72        165.00        22.83 o                         
 -43   1   3         25.45         10.99         6.29 o                         
 -41   1   3        275.75        287.11        19.24 o                         
 -39   1   3       1072.60       1052.40        39.40 o                         
 -37   1   3        623.06        629.45        28.82 o                         
 -35   1   3        205.86        160.20        13.23 o                         
 -33   1   3        197.35        191.89        14.35 o                         
 -31   1   3       1536.96       1393.31        42.74 o                         
 -29   1   3          6.73         14.09         4.10 o                         
 -27   1   3        407.19        403.46        16.87 o                         
 -25   1   3       1869.01       1719.27        48.62 o                         
 -23   1   3       4044.79       4151.42       114.35 o                         
 -21   1   3        794.51        802.00        23.53 o                         
 -19   1   3       2052.26       2165.39        66.32 o                         
 -17   1   3       5789.17       6057.13       162.32 o                         
 -15   1   3      11997.78      11351.88       638.53 o                         
 -13   1   3       3705.05       3657.92        91.07 o                         
 -11   1   3      11983.12      11851.76       539.66 o                         
  -9   1   3       4483.36       4207.94       108.77 o                         
  -7   1   3         77.17         81.40         6.87 o                         
  -5   1   3      22429.68      17822.87       699.28 o                         
  -3   1   3       8723.21       8376.47       235.70 o                         
  -1   1   3        967.20        949.81        28.98 o                         
   1   1   3       7904.96       7190.73       181.66 o                         
   3   1   3        639.07        577.26        19.34 o                         
   5   1   3        745.81        795.12        23.11 o                         
   7   1   3       5677.78       5852.43       136.90 o                         
   9   1   3        203.81        252.75        12.57 o                         
  11   1   3      16773.99      17443.68      1386.30 o                         
  13   1   3          8.68          5.14         3.21 o                         
  15   1   3       6221.26       6360.04       149.35 o                         
  17   1   3       5077.18       4939.61       128.92 o                         
  19   1   3        749.41        611.62        26.59 o                         
  21   1   3       2111.55       2292.72        59.00 o                         
  23   1   3        157.17        151.37        11.63 o                         
  25   1   3       2139.57       2322.13        63.64 o                         
  27   1   3        156.75        244.56        18.86 o                         
  29   1   3        862.60        861.06        30.15 o                         
  31   1   3        109.43        130.36        10.50 o                         
  33   1   3         16.89          6.61         4.49 o                         
  35   1   3        109.86         80.43         9.74 o                         
  37   1   3        254.78        258.05        15.04 o                         
  39   1   3        256.55        262.48        14.14 o                         
  41   1   3          7.49         17.95         4.93 o                         
  43   1   3         70.48         55.09         6.76 o                         
  45   1   3          7.44         12.42         6.03 o                         
  47   1   3         11.67         17.89         6.53 o                         
  49   1   3         34.46         30.57         7.69 o                         
  51   1   3          0.76          9.34         8.16 o                         
  53   1   3        114.20         60.85        48.32 o                         
 -54   2   3          3.86         16.27         9.44 o                         
 -52   2   3        175.22        206.58        22.02 o                         
 -50   2   3         32.18         53.02        12.81 o                         
 -48   2   3         60.24         54.09        10.72 o                         
 -46   2   3          1.82          5.90         7.62 o                         
 -44   2   3          3.73          8.57         6.79 o                         
 -42   2   3         48.27         41.44         8.74 o                         
 -40   2   3        360.24        310.42        19.92 o                         
 -38   2   3         57.81         71.07         9.60 o                         
 -36   2   3        354.41        353.85        19.81 o                         
 -34   2   3       1135.79       1053.95        39.33 o                         
 -32   2   3         35.21         26.24         8.50 o                         
 -30   2   3        561.24        470.37        19.92 o                         
 -28   2   3        582.32        573.48        22.11 o                         
 -26   2   3       3715.97       3594.22        90.71 o                         
 -24   2   3        184.46        199.25        11.79 o                         
 -22   2   3       4903.23       4720.71       121.32 o                         
 -20   2   3         11.61         30.93         4.10 o                         
 -18   2   3       6157.09       7120.92       164.36 o                         
 -16   2   3        965.04        792.22        22.65 o                         
 -14   2   3       1595.91       1723.90        40.20 o                         
 -12   2   3      11859.98      12591.40       405.37 o                         
 -10   2   3      16382.82      16159.22       897.13 o                         
  -8   2   3       4777.67       4957.07       126.25 o                         
  -6   2   3       1556.49       1479.80        38.97 o                         
  -4   2   3       1996.32       1905.03        54.91 o                         
  -2   2   3          6.97          3.20         2.97 o                         
   0   2   3        100.49         73.70         6.84 o                         
   2   2   3        369.37        345.64        15.09 o                         
   4   2   3        410.18        497.56        17.31 o                         
   6   2   3       3976.34       3271.71        79.01 o                         
   8   2   3        649.45        598.24        21.61 o                         
  10   2   3        508.51        520.96        18.31 o                         
  12   2   3        268.12        284.78        13.01 o                         
  14   2   3       2080.55       2166.90        55.22 o                         
  16   2   3        172.17        172.51        10.16 o                         
  18   2   3       5550.16       5498.81       136.45 o                         
  20   2   3         61.05         60.15         6.79 o                         
  22   2   3         42.99         57.42         6.10 o                         
  24   2   3          4.74          8.91         3.51 o                         
  26   2   3       2305.03       2409.52        60.11 o                         
  28   2   3         17.64          7.51         3.90 o                         
  30   2   3        257.90        245.15        14.51 o                         
  32   2   3        351.22        424.71        19.85 o                         
  34   2   3         12.33          9.22         5.35 o                         
  36   2   3        127.83        115.87         9.46 o                         
  38   2   3        198.47        169.90        17.35 o                         
  40   2   3         63.78         62.33         8.17 o                         
  42   2   3         21.32         24.83         5.05 o                         
  44   2   3        246.82        209.59        16.28 o                         
  46   2   3          0.39         12.41         5.93 o                         
  48   2   3          0.45          4.10         6.05 o                         
  50   2   3          4.40         -5.94         6.66 o                         
  52   2   3         13.69         19.97        11.53 o                         
 -53   3   3         40.39         32.40        11.09 o                         
 -51   3   3         12.20         -0.76         9.01 o                         
 -49   3   3        431.42        442.03        30.99 o                         
 -47   3   3        819.89        837.91        42.53 o                         
 -45   3   3        158.59        162.16        16.33 o                         
 -43   3   3        103.57        108.09        13.55 o                         
 -41   3   3          4.18          0.71         5.12 o                         
 -39   3   3         76.62         79.33        10.02 o                         
 -37   3   3          0.59         -4.17         4.17 o                         
 -35   3   3          2.29          7.93         5.01 o                         
 -33   3   3        129.72        164.51        11.28 o                         
 -31   3   3         76.96        106.50        10.92 o                         
 -29   3   3       1407.19       1302.72        37.01 o                         
 -27   3   3         20.20         80.93         6.29 o                         
 -25   3   3          6.53         12.08         3.46 o                         
 -23   3   3        452.43        518.30        18.65 o                         
 -21   3   3        314.26        318.11        13.62 o                         
 -19   3   3       1098.50       1012.31        26.85 o                         
 -17   3   3       5996.77       6036.18       146.81 o                         
 -15   3   3       7207.93       7549.31       156.64 o                         
 -13   3   3       1340.45       1667.36        53.54 o                         
 -11   3   3       2032.97       2212.62        68.41 o                         
  -9   3   3          1.71          0.34         3.91 o                         
  -7   3   3        806.19        806.04        33.42 o                         
  -5   3   3       1562.83       1500.50        43.62 o                         
  -3   3   3       2883.21       3141.50        75.48 o                         
  -1   3   3       2223.21       2273.56        56.68 o                         
   1   3   3        228.26        247.52        11.26 o                         
   3   3   3         27.31         37.47         4.49 o                         
   5   3   3         45.71         73.82         8.09 o                         
   7   3   3        816.64        702.80        21.31 o                         
   9   3   3       4047.07       4091.37        90.46 o                         
  11   3   3       1466.26       1523.23        37.49 o                         
  13   3   3       5358.75       5874.75       128.71 o                         
  15   3   3       2838.22       3010.94        71.76 o                         
  17   3   3        306.20        258.73        12.60 o                         
  19   3   3        177.71        149.88         8.98 o                         
  21   3   3        567.90        838.67        26.20 o                         
  23   3   3        485.16        534.97        20.03 o                         
  25   3   3       2002.75       2072.67        50.82 o                         
  27   3   3         77.76         82.29         7.71 o                         
  29   3   3        351.65        371.36        23.27 o                         
  31   3   3        317.08        304.06        16.30 o                         
  33   3   3          2.17         -1.59         4.45 o                         
  35   3   3        431.39        423.63        20.19 o                         
  37   3   3         25.74         21.92         6.40 o                         
  39   3   3        121.47        150.69        11.74 o                         
  41   3   3          6.54          5.08         4.51 o                         
  43   3   3          4.29          4.54         6.01 o                         
  45   3   3          4.09         16.11         6.88 o                         
  47   3   3         12.37         15.58         7.20 o                         
  49   3   3         65.69         65.54        13.72 o                         
  51   3   3         26.73         31.39        15.13 o                         
 -50   4   3          3.36         14.37         8.80 o                         
 -48   4   3        361.09        462.14        30.46 o                         
 -46   4   3          0.72          5.30         6.22 o                         
 -44   4   3         11.90         10.55         6.68 o                         
 -42   4   3        184.03        173.60        15.66 o                         
 -40   4   3        169.49        174.36        14.84 o                         
 -38   4   3        330.69        338.06        19.75 o                         
 -36   4   3        126.22        107.66        10.48 o                         
 -34   4   3         22.08          3.31         5.82 o                         
 -32   4   3       1207.35       1197.90        36.29 o                         
 -30   4   3        716.73        725.67        25.92 o                         
 -28   4   3         60.75         75.90         7.09 o                         
 -26   4   3        514.16        526.38        20.25 o                         
 -24   4   3          0.03         -2.74         2.74 o                         
 -22   4   3         41.22         33.43         4.92 o                         
 -20   4   3        104.01        108.22         8.30 o                         
 -18   4   3       1275.50       1165.58        40.26 o                         
 -16   4   3        877.30        923.15        42.41 o                         
 -14   4   3         26.91         12.73         4.66 o                         
 -12   4   3       3689.86       4098.27       114.89 o                         
 -10   4   3      10550.04      10918.07       331.86 o                         
  -8   4   3       7972.70       7954.47       214.93 o                         
  -6   4   3       1947.40       2277.22        66.04 o                         
  -4   4   3          1.08         -2.32         2.32 o                         
  -2   4   3       1629.32       1594.08        37.39 o                         
   0   4   3       3835.68       3600.21        87.17 o                         
   2   4   3        270.00        416.52        16.63 o                         
   4   4   3        147.30        144.14         9.27 o                         
   6   4   3          3.53          8.68         3.52 o                         
   8   4   3       2979.99       3181.47        81.65 o                         
  10   4   3        129.80        126.22         9.91 o                         
  12   4   3       1044.93       1051.81        32.57 o                         
  14   4   3        444.92        345.80        14.65 o                         
  16   4   3        378.99        423.41        22.59 o                         
  18   4   3        312.19        232.13        13.22 o                         
  20   4   3        128.74        117.77         9.43 o                         
  22   4   3         24.20         12.56         4.81 o                         
  24   4   3          1.33         -2.41         3.92 o                         
  26   4   3        129.37        155.47        11.92 o                         
  28   4   3        160.09        211.44        13.93 o                         
  30   4   3        482.79        524.32        24.51 o                         
  32   4   3       1060.91       1160.49        39.60 o                         
  34   4   3        608.81        584.01        25.02 o                         
  36   4   3          5.82          5.06         6.95 o                         
  38   4   3         12.03          8.33         5.00 o                         
  40   4   3          1.53         -4.59         4.59 o                         
  42   4   3         22.74         35.18         6.61 o                         
  44   4   3          6.05          9.76         7.37 o                         
  46   4   3         39.88         45.28        12.52 o                         
  48   4   3          3.14         22.59         9.22 o                         
 -49   5   3        106.69        121.03        16.40 o                         
 -47   5   3         20.98         31.17         9.72 o                         
 -45   5   3        156.37        185.82        20.22 o                         
 -43   5   3          0.53         10.90         5.79 o                         
 -41   5   3        194.60        188.31        15.02 o                         
 -39   5   3        254.74        267.60        17.19 o                         
 -37   5   3        404.46        402.99        21.45 o                         
 -35   5   3         28.04         34.82         6.27 o                         
 -33   5   3         93.37        128.14         9.69 o                         
 -31   5   3        405.06        378.11        18.94 o                         
 -29   5   3         20.50         44.23         5.86 o                         
 -27   5   3         21.72         17.06         4.72 o                         
 -25   5   3       1009.35        847.18        32.62 o                         
 -23   5   3         31.40         24.64         6.16 o                         
 -21   5   3        471.63        454.67        23.34 o                         
 -19   5   3        980.21       1060.17        39.34 o                         
 -17   5   3         28.37         39.07         7.67 o                         
 -15   5   3         96.02        118.69        12.91 o                         
 -13   5   3         62.28         89.90         9.51 o                         
 -11   5   3        790.65        899.34        33.41 o                         
  -9   5   3       1035.35       1120.18        39.40 o                         
  -7   5   3       1414.05       1471.51        47.08 o                         
  -5   5   3       2195.25       2294.37        61.29 o                         
  -3   5   3       1135.85       1232.34        34.89 o                         
  -1   5   3         45.23         51.34         4.82 o                         
   1   5   3         17.40          7.54         3.31 o                         
   3   5   3       2269.06       2286.31        58.59 o                         
   5   5   3        891.24       1085.40        31.26 o                         
   7   5   3         76.60        106.17         9.21 o                         
   9   5   3        411.39        422.38        18.63 o                         
  11   5   3         43.81         40.88         6.04 o                         
  13   5   3        604.28        668.87        25.40 o                         
  15   5   3        492.76        522.69        24.18 o                         
  17   5   3        451.50        460.09        20.69 o                         
  19   5   3        423.65        462.39        21.24 o                         
  21   5   3        113.44        162.53        12.82 o                         
  23   5   3       6399.70       6634.24       160.14 o                         
  25   5   3        321.76        328.59        17.57 o                         
  27   5   3       1456.84       1498.97        42.79 o                         
  29   5   3        393.67        452.36        21.25 o                         
  31   5   3          0.02         -2.02         3.98 o                         
  33   5   3        121.08        142.82        11.48 o                         
  35   5   3        235.92        271.55        16.70 o                         
  37   5   3        476.64        518.89        25.06 o                         
  39   5   3          0.32          5.06         5.12 o                         
  41   5   3         26.77         26.36         6.41 o                         
  43   5   3         41.51         34.76         9.55 o                         
  45   5   3          3.36         11.06         7.43 o                         
  47   5   3         95.46        101.66        18.37 o                         
 -46   6   3         83.71         96.26        14.47 o                         
 -44   6   3        104.66        110.62        11.15 o                         
 -42   6   3          0.19          4.03         5.04 o                         
 -40   6   3        140.41        172.19        14.74 o                         
 -38   6   3         16.11         19.44         8.20 o                         
 -36   6   3          0.49          5.76         4.76 o                         
 -34   6   3        119.71         91.98        11.04 o                         
 -32   6   3        222.21        230.22        14.96 o                         
 -30   6   3          1.46          2.31         7.50 o                         
 -28   6   3        108.25        104.16        12.18 o                         
 -26   6   3          9.61         -1.10         4.76 o                         
 -24   6   3        316.97        432.14        21.11 o                         
 -22   6   3         12.22          2.62         5.10 o                         
 -20   6   3         26.87         17.30         6.28 o                         
 -18   6   3         87.47        164.49        13.88 o                         
 -16   6   3       6804.31       6945.25       204.54 o                         
 -14   6   3        146.40        148.71        15.50 o                         
 -12   6   3       2037.26       2362.02        73.18 o                         
 -10   6   3        266.00        279.49        17.48 o                         
  -8   6   3        467.92        440.10        22.03 o                         
  -6   6   3        735.00        785.53        27.18 o                         
  -4   6   3        291.74        307.60        13.46 o                         
  -2   6   3       3193.89       3251.90        77.63 o                         
   0   6   3         46.92         58.88         6.79 o                         
   2   6   3        295.10        337.50        16.67 o                         
   4   6   3        574.62        637.68        24.72 o                         
   6   6   3         58.22         67.15         6.92 o                         
   8   6   3       1036.91       1002.37        30.76 o                         
  10   6   3        250.18        340.74        17.13 o                         
  12   6   3         51.14         78.48         8.32 o                         
  14   6   3        992.58        949.09        33.54 o                         
  16   6   3        713.52        697.56        32.40 o                         
  18   6   3       1638.62       1811.52        53.18 o                         
  20   6   3        761.27        790.88        44.31 o                         
  22   6   3         23.96         12.01         5.62 o                         
  24   6   3         61.05         78.82         9.41 o                         
  26   6   3        571.50        588.82        32.23 o                         
  28   6   3        180.23        181.40        13.92 o                         
  30   6   3         36.61         51.04         8.29 o                         
  32   6   3         14.01         16.15         6.43 o                         
  34   6   3         18.65         26.57         7.70 o                         
  36   6   3          0.13         11.77         5.43 o                         
  38   6   3        233.50        225.14        18.46 o                         
  40   6   3        202.26        229.84        16.26 o                         
  42   6   3         56.15         32.54         8.68 o                         
  44   6   3         29.01         46.99        12.36 o                         
 -41   7   3        303.30        308.33        25.60 o                         
 -39   7   3          4.17          2.04         5.59 o                         
 -37   7   3        120.18        141.86        14.20 o                         
 -35   7   3          0.49          5.44         5.64 o                         
 -33   7   3         31.00         31.81         7.28 o                         
 -31   7   3         15.13         14.28         5.33 o                         
 -29   7   3         87.97         81.81         9.50 o                         
 -27   7   3        195.48        167.39        12.69 o                         
 -25   7   3         25.55         28.39         7.33 o                         
 -23   7   3        303.93        301.27        17.22 o                         
 -21   7   3        199.70        168.42        14.98 o                         
 -19   7   3        385.47        373.89        22.43 o                         
 -17   7   3        128.11        107.83        11.77 o                         
 -15   7   3        446.63        449.43        24.34 o                         
 -13   7   3        857.72        839.71        35.07 o                         
 -11   7   3         20.15         28.70         7.91 o                         
  -9   7   3         79.68         58.49         8.55 o                         
  -7   7   3         21.61         15.91         4.95 o                         
  -5   7   3        111.12        100.77         9.72 o                         
  -3   7   3        108.74        128.36         9.81 o                         
  -1   7   3        769.94        697.29        26.44 o                         
   1   7   3        938.62       1004.41        33.85 o                         
   3   7   3        292.94        333.15        19.05 o                         
   5   7   3         54.65         50.42         7.08 o                         
   7   7   3         28.41         35.68         6.13 o                         
   9   7   3          9.85          0.45         5.39 o                         
  11   7   3        373.29        346.51        19.01 o                         
  13   7   3          0.02         -2.88         4.24 o                         
  15   7   3        224.77        226.28        15.92 o                         
  17   7   3          2.23          4.29         4.94 o                         
  19   7   3        741.60        769.41        30.88 o                         
  21   7   3        416.74        433.11        21.85 o                         
  23   7   3         29.12         22.85         6.03 o                         
  25   7   3         65.65         83.65        10.02 o                         
  27   7   3         27.85         20.91         6.22 o                         
  29   7   3        230.36        260.19        18.48 o                         
  31   7   3        310.75        358.41        22.56 o                         
  33   7   3          5.54          5.14         5.71 o                         
  35   7   3          8.91         20.38         7.68 o                         
  37   7   3         70.55         86.03        15.73 o                         
  39   7   3        109.95        134.65        14.93 o                         
 -38   8   3         53.25         70.21        28.18 o                         
 -36   8   3          7.78         13.00        10.47 o                         
 -34   8   3          2.80         -0.43         8.23 o                         
 -32   8   3         16.84         30.38         9.80 o                         
 -30   8   3          5.41         12.15         8.02 o                         
 -28   8   3          8.27          9.61         9.57 o                         
 -26   8   3        144.90        166.36        24.14 o                         
 -24   8   3        897.16        822.29        44.81 o                         
 -22   8   3        421.87        334.90        26.06 o                         
 -20   8   3        514.23        481.57        30.17 o                         
 -18   8   3         61.51         32.20         9.66 o                         
 -16   8   3         86.01         64.23        11.87 o                         
 -14   8   3        203.89        187.54        18.34 o                         
 -12   8   3         22.83         45.80         9.93 o                         
 -10   8   3         91.98         78.26         9.37 o                         
  -8   8   3         55.41         46.62         8.12 o                         
  -6   8   3        142.75        142.41        10.36 o                         
  -4   8   3         97.69        107.87         9.73 o                         
  -2   8   3         20.15         12.76         6.55 o                         
   0   8   3          0.02         -2.13         4.30 o                         
   2   8   3          7.91          2.56         3.92 o                         
   4   8   3        338.11        347.20        27.66 o                         
   6   8   3        172.82        160.54        11.86 o                         
   8   8   3        458.69        435.47        21.47 o                         
  10   8   3        330.21        334.09        18.54 o                         
  12   8   3         29.04         34.03         6.70 o                         
  14   8   3        345.90        339.25        20.95 o                         
  16   8   3        110.92        134.23        12.77 o                         
  18   8   3        242.32        301.35        19.06 o                         
  20   8   3        377.18        332.64        19.55 o                         
  22   8   3        441.41        476.53        25.17 o                         
  24   8   3          0.21          9.19         5.78 o                         
  26   8   3          0.59          2.93         6.45 o                         
  28   8   3          7.11          5.07         6.51 o                         
  30   8   3          1.31          3.59         5.87 o                         
  32   8   3          6.77         15.73         6.65 o                         
  34   8   3         15.81         19.94         7.98 o                         
 -31   9   3         10.84         20.71        12.04 o                         
 -29   9   3         86.74        112.39        23.67 o                         
 -27   9   3         15.18         12.22         9.45 o                         
 -25   9   3         52.80         53.63        13.35 o                         
 -23   9   3         25.92         40.78        11.19 o                         
 -21   9   3         38.78         36.10        10.22 o                         
 -19   9   3         10.94          5.83         7.61 o                         
 -17   9   3         23.76         33.90         9.74 o                         
 -15   9   3         59.64         70.06        12.56 o                         
 -13   9   3          1.45          9.60         8.58 o                         
 -11   9   3          4.68         23.93         9.26 o                         
  -9   9   3         93.94         87.55        13.39 o                         
  -7   9   3          4.26         13.95         7.38 o                         
  -5   9   3         79.73         72.44        11.48 o                         
  -3   9   3        109.33         76.13         9.72 o                         
  -1   9   3          0.02          3.44         4.19 o                         
   1   9   3         41.19         39.15         6.92 o                         
   3   9   3         45.03         21.53         5.83 o                         
   5   9   3         70.34         66.27        10.76 o                         
   7   9   3        438.74        416.28        27.60 o                         
   9   9   3        453.92        443.14        23.22 o                         
  11   9   3         21.15         24.74         6.73 o                         
  13   9   3        150.18        149.57        16.59 o                         
  15   9   3        235.18        250.19        17.01 o                         
  17   9   3          1.54          6.47         5.60 o                         
  19   9   3          0.83          7.92         5.64 o                         
  21   9   3         10.79          9.06         6.64 o                         
  23   9   3          5.64         19.31         8.89 o                         
  25   9   3         44.94         42.68         9.09 o                         
  27   9   3          8.68         20.83         7.59 o                         
  29   9   3          9.17         20.83         8.37 o                         
 -22  10   3          0.47          7.72         9.49 o                         
 -20  10   3          7.78         13.29         9.49 o                         
 -18  10   3         14.64          9.72         8.27 o                         
 -16  10   3         26.44         26.09        12.28 o                         
 -14  10   3        119.49        124.42        17.07 o                         
 -12  10   3         38.94         37.95        18.97 o                         
 -10  10   3          7.90         13.29         7.84 o                         
  -8  10   3          2.02          3.15         7.46 o                         
  -6  10   3         40.44         40.83        11.80 o                         
  -4  10   3         70.04        112.50        13.63 o                         
  -2  10   3         22.24         18.20         9.08 o                         
   0  10   3          0.00         11.35         6.18 o                         
   2  10   3         45.22         38.41        10.96 o                         
   4  10   3        199.95        182.48        21.33 o                         
   6  10   3        147.16        152.26        15.33 o                         
   8  10   3          1.96         13.11         7.25 o                         
  10  10   3         44.29         33.21         6.24 o                         
  12  10   3         89.12         86.97        11.89 o                         
  14  10   3        111.52        106.19        13.20 o                         
  16  10   3          5.29         14.22        10.93 o                         
  18  10   3         74.52         61.55        10.86 o                         
  20  10   3        100.69        102.65        14.39 o                         
 -54   0   4          7.15         19.07        14.67 o                         
 -52   0   4         37.03         37.74        14.62 o                         
 -50   0   4        101.09         95.00        18.53 o                         
 -48   0   4         23.81         19.25        12.15 o                         
 -46   0   4        100.32        124.46        19.24 o                         
 -44   0   4        303.01        355.95        36.55 o                         
 -42   0   4        364.95        346.06        42.44 o                         
 -40   0   4          2.86         11.69         8.49 o                         
 -38   0   4       1099.69       1099.33        63.95 o                         
 -36   0   4        602.96        628.74        44.84 o                         
 -34   0   4          1.28         -0.43         7.10 o                         
 -32   0   4        107.28        105.14        13.61 o                         
 -30   0   4       9849.98      10328.42       371.63 o                         
 -28   0   4         93.16         50.50         7.06 o                         
 -26   0   4       8836.56       9042.19       324.63 o                         
 -24   0   4       1288.90       1417.05        58.76 o                         
 -22   0   4       8028.31       8311.38       298.00 o                         
 -20   0   4       4610.55       5039.47       169.43 o                         
 -18   0   4       4397.93       4401.19       149.38 o                         
 -16   0   4       6247.56       6716.37       243.80 o                         
 -14   0   4      14665.44      15177.35       850.66 o                         
 -12   0   4        119.16        126.83        17.17 o                         
 -10   0   4       4108.13       4139.46       139.89 o                         
  -8   0   4      14667.64      13620.32       762.88 o                         
  -6   0   4       1270.27       1421.01        66.42 o                         
  -4   0   4       3337.00       3333.16       163.22 o                         
  -2   0   4      66597.15      49353.62      2185.62 o                         
   0   0   4       5706.50       5635.56       206.40 o                         
   2   0   4       1389.62       1217.88        48.28 o                         
   4   0   4        274.91        145.00        14.22 o                         
   6   0   4       1561.35       1378.88        53.90 o                         
   8   0   4        262.46        288.22        20.11 o                         
  10   0   4       4043.06       4085.88       154.21 o                         
  12   0   4      11986.55      12690.65       412.88 o                         
  14   0   4       6899.50       6796.55       226.81 o                         
  16   0   4       7113.36       8006.85       265.92 o                         
  18   0   4      19626.31      21533.36       850.16 o                         
  20   0   4        296.27        538.28        40.98 o                         
  22   0   4       2710.88       2928.52       117.14 o                         
  24   0   4         40.50         50.04        10.00 o                         
  26   0   4        789.65        761.68        40.75 o                         
  28   0   4        630.58        608.02        50.30 o                         
  30   0   4        145.58        247.95        23.40 o                         
  32   0   4         46.96         50.24        12.38 o                         
  34   0   4        113.22         79.43        13.37 o                         
  36   0   4        499.53        473.22        33.47 o                         
  38   0   4        128.37        150.46        17.76 o                         
  40   0   4        135.62         97.17        12.96 o                         
  42   0   4          1.09          4.87         7.21 o                         
  44   0   4         92.89        101.67        13.80 o                         
  46   0   4        321.52        265.51        25.09 o                         
  48   0   4         36.48         21.33         8.70 o                         
  50   0   4          4.72          9.91        11.62 o                         
  52   0   4         87.08         84.65        32.72 o                         
 -55   1   4         51.10         59.96        15.96 o                         
 -53   1   4         52.50         76.38        14.81 o                         
 -51   1   4          2.76          3.45         6.84 o                         
 -49   1   4        143.63        165.37        17.18 o                         
 -47   1   4         43.00         65.07        11.58 o                         
 -45   1   4        223.28        195.50        17.48 o                         
 -43   1   4         79.20         76.63        10.98 o                         
 -41   1   4         14.92          5.86         6.39 o                         
 -39   1   4        348.56        351.90        21.32 o                         
 -37   1   4         80.46         68.69         9.31 o                         
 -35   1   4        397.94        413.43        21.70 o                         
 -33   1   4         18.88         13.42         5.08 o                         
 -31   1   4          1.06         -0.62         3.24 o                         
 -29   1   4          0.15         -3.11         3.11 o                         
 -27   1   4       1575.02       1575.35        48.97 o                         
 -25   1   4       1599.26       1574.15        45.13 o                         
 -23   1   4        992.61        823.89        31.69 o                         
 -21   1   4        203.57        226.95        13.84 o                         
 -19   1   4       2359.99       2373.23        59.79 o                         
 -17   1   4        242.59        213.72        11.37 o                         
 -15   1   4        340.81        366.31        16.50 o                         
 -13   1   4       1760.91       1723.57        52.19 o                         
 -11   1   4        391.02        481.36        22.22 o                         
  -9   1   4        727.78        747.59        26.95 o                         
  -7   1   4        140.32        153.45        12.86 o                         
  -5   1   4       1269.07       1060.12        39.17 o                         
  -3   1   4       2050.44       2207.46        65.05 o                         
  -1   1   4      14123.71      13931.23       781.12 o                         
   1   1   4       4304.80       4470.80       116.95 o                         
   3   1   4       2440.55       2325.45        64.81 o                         
   5   1   4        326.03        363.13        21.27 o                         
   7   1   4      20185.31      16564.93       756.13 o                         
   9   1   4        326.09        444.81        25.58 o                         
  11   1   4       4026.16       3692.07        98.76 o                         
  13   1   4       1988.28       2163.11        61.88 o                         
  15   1   4          9.15         16.36         5.96 o                         
  17   1   4        886.27        880.84        29.10 o                         
  19   1   4       5798.82       6609.32       164.25 o                         
  21   1   4       1349.56       1379.65        39.97 o                         
  23   1   4         65.70         56.65         7.40 o                         
  25   1   4          2.53         -3.27         3.69 o                         
  27   1   4       1167.41       1194.14        37.95 o                         
  29   1   4         40.41         26.26         6.84 o                         
  31   1   4        279.77        213.91        14.42 o                         
  33   1   4         74.07         75.77        10.59 o                         
  35   1   4         31.07         28.47         8.59 o                         
  37   1   4         24.03         17.20         5.57 o                         
  39   1   4         49.80         44.09         7.75 o                         
  41   1   4        301.16        342.16        19.85 o                         
  43   1   4         36.90         35.17         6.35 o                         
  45   1   4         35.73         51.07         7.55 o                         
  47   1   4          7.82         18.77         6.17 o                         
  49   1   4        157.98        118.44        15.84 o                         
  51   1   4        136.08        111.76        17.40 o                         
 -54   2   4         19.78         18.61        10.93 o                         
 -52   2   4        118.50        141.92        18.30 o                         
 -50   2   4         65.29         53.78         9.98 o                         
 -48   2   4          4.27          5.01         5.91 o                         
 -46   2   4          3.14          3.20         6.11 o                         
 -44   2   4        123.03        117.65        12.91 o                         
 -42   2   4        119.79        115.36        18.99 o                         
 -40   2   4         44.01         44.18         8.26 o                         
 -38   2   4        651.39        626.62        29.35 o                         
 -36   2   4         59.58         53.08         7.25 o                         
 -34   2   4        414.65        440.63        23.16 o                         
 -32   2   4         23.31         18.37         5.18 o                         
 -30   2   4       1187.12       1152.19        37.33 o                         
 -28   2   4        725.23        674.89        25.53 o                         
 -26   2   4        856.38        827.76        29.77 o                         
 -24   2   4        166.79        145.94         9.12 o                         
 -22   2   4       2281.41       1963.22        50.03 o                         
 -20   2   4        370.40        382.83        14.50 o                         
 -18   2   4       1036.75       1042.44        31.31 o                         
 -16   2   4        649.63        625.80        21.49 o                         
 -14   2   4      10069.89      10551.18       319.26 o                         
 -12   2   4       6329.79       6009.34       162.76 o                         
 -10   2   4       2923.71       2830.40        76.25 o                         
  -8   2   4      17008.19      16911.49       944.83 o                         
  -6   2   4        511.52        430.11        21.17 o                         
  -4   2   4       6909.35       7328.84       209.18 o                         
  -2   2   4       7190.49       7938.30       213.08 o                         
   0   2   4       2057.41       2129.15        71.99 o                         
   2   2   4      19192.60      19633.10      1557.92 o                         
   4   2   4       6891.63       6875.21       168.53 o                         
   6   2   4       2717.46       2604.83        71.69 o                         
   8   2   4       3418.05       3488.86        89.29 o                         
  10   2   4       7160.21       7857.78       183.81 o                         
  12   2   4       1284.02       1520.59        41.76 o                         
  14   2   4         52.41         90.22         8.17 o                         
  16   2   4       1024.11       1092.92        36.56 o                         
  18   2   4        487.39        462.03        19.52 o                         
  20   2   4         13.74         -3.76         3.76 o                         
  22   2   4          8.16         29.20         7.66 o                         
  24   2   4       1503.55       1533.07        43.88 o                         
  26   2   4       1203.58       1299.27        39.61 o                         
  28   2   4          8.80         -3.59         3.61 o                         
  30   2   4         41.44         61.46         8.12 o                         
  32   2   4         86.24         69.79         8.90 o                         
  34   2   4        363.90        381.91        19.30 o                         
  36   2   4         56.13         37.38         6.44 o                         
  38   2   4        577.30        638.22        26.24 o                         
  40   2   4         73.36         81.82         9.24 o                         
  42   2   4         14.52          2.06         4.83 o                         
  44   2   4         12.96          6.86         6.00 o                         
  46   2   4         20.82         29.98         5.87 o                         
  48   2   4          0.02          5.18         6.39 o                         
  50   2   4          0.20         16.83         9.46 o                         
 -53   3   4          0.47          8.72        10.76 o                         
 -51   3   4          6.02         17.23         9.16 o                         
 -49   3   4         49.85         46.97         9.98 o                         
 -47   3   4        136.90        118.65        15.06 o                         
 -45   3   4         63.47         93.27        12.08 o                         
 -43   3   4        197.52        207.43        17.05 o                         
 -41   3   4          1.88          7.75         5.12 o                         
 -39   3   4        367.33        320.79        24.00 o                         
 -37   3   4         64.50         77.12         8.90 o                         
 -35   3   4          0.00         -3.75         3.75 o                         
 -33   3   4        309.09        338.45        17.67 o                         
 -31   3   4         36.17         63.14         7.63 o                         
 -29   3   4       1424.98       1334.91        37.48 o                         
 -27   3   4         26.54         13.45         3.93 o                         
 -25   3   4         17.69         22.22         5.06 o                         
 -23   3   4       1780.79       1790.69        44.83 o                         
 -21   3   4       1388.88       1373.03        34.52 o                         
 -19   3   4          7.63          3.82         2.94 o                         
 -17   3   4       2552.61       2467.77        64.20 o                         
 -15   3   4        726.40        679.24        27.33 o                         
 -13   3   4       3601.85       3849.92       133.47 o                         
 -11   3   4       4324.32       4178.91       144.84 o                         
  -9   3   4       1103.39       1128.63        39.76 o                         
  -7   3   4       1221.87       1234.55        32.88 o                         
  -5   3   4         37.23         18.15         3.75 o                         
  -3   3   4       1153.11       1228.94        36.99 o                         
  -1   3   4        793.44        866.74        32.66 o                         
   1   3   4        257.05        223.02        14.87 o                         
   3   3   4        722.57        713.58        23.98 o                         
   5   3   4      13939.39      15036.64       398.50 o                         
   7   3   4      14498.82      14508.33       364.89 o                         
   9   3   4       1338.81       1305.26        36.71 o                         
  11   3   4        195.33        262.97        13.18 o                         
  13   3   4       3423.31       3511.92        83.71 o                         
  15   3   4        775.71        617.50        21.24 o                         
  17   3   4         20.07         16.17         4.19 o                         
  19   3   4        171.79        164.35        12.07 o                         
  21   3   4         31.85         11.80         4.72 o                         
  23   3   4          0.00          1.22         3.59 o                         
  25   3   4       1095.36       1046.77        33.94 o                         
  27   3   4        279.67        319.28        16.40 o                         
  29   3   4        607.28        661.82        33.48 o                         
  31   3   4        273.47        283.89        15.55 o                         
  33   3   4        579.33        512.45        21.58 o                         
  35   3   4          0.03          0.56         3.94 o                         
  37   3   4         18.23         29.15         6.59 o                         
  39   3   4        116.51         99.13        12.19 o                         
  41   3   4         12.86          1.29         5.81 o                         
  43   3   4         99.00         93.56        11.71 o                         
  45   3   4         73.53         89.75        16.59 o                         
  47   3   4        250.03        296.57        24.01 o                         
  49   3   4        197.62        203.05        20.92 o                         
 -50   4   4         13.82         32.76        10.62 o                         
 -48   4   4        220.92        228.12        18.01 o                         
 -46   4   4          9.13         20.30         6.77 o                         
 -44   4   4         27.78         49.94         8.68 o                         
 -42   4   4         82.05         82.50        11.14 o                         
 -40   4   4        142.92        136.28        13.08 o                         
 -38   4   4         24.51         31.67         6.47 o                         
 -36   4   4          0.41          3.60         4.06 o                         
 -34   4   4        925.59        768.49        27.74 o                         
 -32   4   4        529.67        541.18        22.39 o                         
 -30   4   4         76.93         85.51         7.63 o                         
 -28   4   4         89.77        107.75         8.00 o                         
 -26   4   4         72.40         55.81         5.79 o                         
 -24   4   4       1006.40        912.39        26.46 o                         
 -22   4   4          2.72         -2.86         3.31 o                         
 -20   4   4        173.35        188.48        13.98 o                         
 -18   4   4       4827.86       4892.20       137.11 o                         
 -16   4   4        985.32       1027.98        39.35 o                         
 -14   4   4        767.91        760.30        46.06 o                         
 -12   4   4       1007.19        965.47        36.21 o                         
 -10   4   4        291.11        406.05        31.31 o                         
  -8   4   4       1335.44       1281.44        46.36 o                         
  -6   4   4        343.95        344.51        18.32 o                         
  -4   4   4       1020.07       1053.18        30.41 o                         
  -2   4   4        572.01        582.25        20.19 o                         
   0   4   4          3.06         -0.65         2.65 o                         
   2   4   4       1966.66       2003.73        50.14 o                         
   4   4   4       2612.68       2789.37        67.13 o                         
   6   4   4         63.50         49.05         5.65 o                         
   8   4   4         55.29         78.41         6.77 o                         
  10   4   4       1109.65       1176.65        33.32 o                         
  12   4   4       1781.87       1686.95        45.53 o                         
  14   4   4        641.74        612.60        24.50 o                         
  16   4   4         33.79         35.06         4.95 o                         
  18   4   4       1494.14       1353.92        36.60 o                         
  20   4   4       1342.48       1170.22        33.07 o                         
  22   4   4        700.35        715.31        26.13 o                         
  24   4   4        915.36        884.78        28.47 o                         
  26   4   4       2630.73       2510.37        62.76 o                         
  28   4   4        374.55        447.64        21.84 o                         
  30   4   4       2289.83       2337.18        61.46 o                         
  32   4   4         70.83         44.51         7.79 o                         
  34   4   4          0.19         -2.19         4.43 o                         
  36   4   4        171.54        210.63        14.52 o                         
  38   4   4         90.31         65.62         9.58 o                         
  40   4   4         55.98         49.99         8.78 o                         
  42   4   4          4.89         13.66         5.62 o                         
  44   4   4         46.00         58.74        12.55 o                         
  46   4   4          0.73         12.70         7.49 o                         
  48   4   4         21.90         24.36         9.91 o                         
 -49   5   4         44.08         46.72        11.10 o                         
 -47   5   4         11.26         14.76         6.93 o                         
 -45   5   4         68.41         85.48        11.76 o                         
 -43   5   4         26.61         27.38         8.86 o                         
 -41   5   4        168.34        182.67        13.40 o                         
 -39   5   4          0.35          0.99         4.12 o                         
 -37   5   4         79.55         74.14         8.08 o                         
 -35   5   4          6.52          0.92         3.86 o                         
 -33   5   4         91.25         86.42         7.49 o                         
 -31   5   4        316.70        253.29        14.72 o                         
 -29   5   4         34.78         22.38         7.89 o                         
 -27   5   4        444.58        402.86        21.05 o                         
 -25   5   4          1.13         -2.47         5.99 o                         
 -23   5   4        307.70        402.06        24.29 o                         
 -21   5   4          4.92         -1.37         4.90 o                         
 -19   5   4          0.19         -1.39         5.07 o                         
 -17   5   4        122.61        137.97        12.16 o                         
 -15   5   4        842.41        811.38        33.52 o                         
 -13   5   4        192.56        210.83        16.93 o                         
 -11   5   4        349.16        347.89        19.25 o                         
  -9   5   4        660.04        722.73        30.49 o                         
  -7   5   4       1642.38       1573.73        62.43 o                         
  -5   5   4       2825.84       3078.68        85.27 o                         
  -3   5   4        656.05        680.11        22.00 o                         
  -1   5   4        810.75        730.52        21.94 o                         
   1   5   4         24.70         44.38         5.79 o                         
   3   5   4       1029.15       1060.59        35.01 o                         
   5   5   4       1188.01       1105.75        34.09 o                         
   7   5   4        667.87        699.93        26.52 o                         
   9   5   4        424.98        513.72        22.66 o                         
  11   5   4       1576.93       1566.46        46.02 o                         
  13   5   4       3223.18       3258.66        85.92 o                         
  15   5   4        176.88        154.27        11.45 o                         
  17   5   4        220.81        200.13        13.75 o                         
  19   5   4         43.46         43.77         7.02 o                         
  21   5   4       1738.11       1643.40        46.08 o                         
  23   5   4          2.54          2.44         4.84 o                         
  25   5   4        657.94        580.02        25.08 o                         
  27   5   4          5.40          8.01         5.19 o                         
  29   5   4          0.05          2.10         4.68 o                         
  31   5   4          0.19         -0.05         4.47 o                         
  33   5   4         42.87         47.00         9.26 o                         
  35   5   4        119.78         96.06        10.62 o                         
  37   5   4        209.46        220.66        15.92 o                         
  39   5   4          2.56         -3.19         4.67 o                         
  41   5   4        154.19        201.30        15.54 o                         
  43   5   4         10.21         24.54         7.28 o                         
  45   5   4        137.87        135.09        16.32 o                         
 -46   6   4         93.31         49.89        11.03 o                         
 -44   6   4         11.26         29.30         8.96 o                         
 -42   6   4          3.99          2.25         7.31 o                         
 -40   6   4         55.19         57.81        11.92 o                         
 -38   6   4         62.34         48.41         9.87 o                         
 -36   6   4        117.73         98.71        13.83 o                         
 -34   6   4         46.78         58.33         8.02 o                         
 -32   6   4         38.47         47.93         8.66 o                         
 -30   6   4         55.44         65.59         9.52 o                         
 -28   6   4        156.13        146.29        14.48 o                         
 -26   6   4        115.01         66.18        10.56 o                         
 -24   6   4        222.91        236.70        20.58 o                         
 -22   6   4          0.75         -4.46         4.46 o                         
 -20   6   4        114.19        121.64        12.66 o                         
 -18   6   4        374.14        396.31        23.04 o                         
 -16   6   4       1559.91       1643.22        56.12 o                         
 -14   6   4        147.68        167.19        20.02 o                         
 -12   6   4          0.43          4.09         4.98 o                         
 -10   6   4          5.63         -1.16         4.77 o                         
  -8   6   4        247.21        218.61        17.02 o                         
  -6   6   4        701.13        732.07        30.16 o                         
  -4   6   4          2.55          8.49         4.23 o                         
  -2   6   4          1.67         -3.96         3.96 o                         
   0   6   4         11.60         14.28         4.62 o                         
   2   6   4        111.74         81.67         8.67 o                         
   4   6   4          1.02         -3.57         3.57 o                         
   6   6   4        270.84        257.24        15.98 o                         
   8   6   4        579.31        741.07        29.63 o                         
  10   6   4         93.96         80.90         8.78 o                         
  12   6   4         48.34         51.94         8.19 o                         
  14   6   4        711.76        698.47        32.83 o                         
  16   6   4        405.17        357.09        19.35 o                         
  18   6   4        227.96        233.12        15.56 o                         
  20   6   4         11.55          5.79         5.29 o                         
  22   6   4         31.46         20.43         6.17 o                         
  24   6   4        105.50        141.30        12.62 o                         
  26   6   4         19.47         17.95         7.18 o                         
  28   6   4         30.17         12.74         5.78 o                         
  30   6   4          1.93          7.36         6.06 o                         
  32   6   4         86.63         82.36        11.23 o                         
  34   6   4         12.34         22.94         7.44 o                         
  36   6   4          0.17          7.38         5.65 o                         
  38   6   4         20.23          5.47         6.22 o                         
  40   6   4          5.27         12.49         6.97 o                         
  42   6   4         60.19         65.63        10.70 o                         
 -41   7   4          6.65          6.25         8.51 o                         
 -39   7   4          0.10         18.70         7.48 o                         
 -37   7   4         65.48         97.63        13.71 o                         
 -35   7   4         89.59         85.50        10.98 o                         
 -33   7   4         84.20         96.19        10.97 o                         
 -31   7   4         90.26         71.23         9.40 o                         
 -29   7   4        151.21        125.06        11.93 o                         
 -27   7   4         95.18         80.65        10.38 o                         
 -25   7   4        148.76        146.94        15.20 o                         
 -23   7   4         10.60          2.34         5.85 o                         
 -21   7   4          0.12          0.97         5.66 o                         
 -19   7   4         88.19         70.92        10.17 o                         
 -17   7   4        635.44        697.73        32.90 o                         
 -15   7   4          5.47         -6.07         6.68 o                         
 -13   7   4        768.20        743.28        32.75 o                         
 -11   7   4        301.96        330.14        20.98 o                         
  -9   7   4         37.03         34.62         7.72 o                         
  -7   7   4       1858.23       1866.80        61.07 o                         
  -5   7   4        345.43        388.10        19.19 o                         
  -3   7   4        510.16        538.36        26.95 o                         
  -1   7   4        511.25        533.10        22.69 o                         
   1   7   4        214.13        239.77        14.71 o                         
   3   7   4        336.93        363.82        20.24 o                         
   5   7   4         24.17         23.07         5.74 o                         
   7   7   4        165.62        180.87        12.75 o                         
   9   7   4          5.92          5.94         4.98 o                         
  11   7   4        404.45        395.34        22.80 o                         
  13   7   4        280.53        327.94        24.56 o                         
  15   7   4        251.44        251.94        16.86 o                         
  17   7   4        356.92        353.44        24.05 o                         
  19   7   4        484.86        438.39        23.13 o                         
  21   7   4        415.41        420.96        22.74 o                         
  23   7   4         48.32         35.71         8.00 o                         
  25   7   4         36.03         36.95         8.19 o                         
  27   7   4         22.15         18.34         6.74 o                         
  29   7   4          0.41         11.82         6.47 o                         
  31   7   4         61.53         70.62        10.22 o                         
  33   7   4         54.21         48.47         9.31 o                         
  35   7   4          2.42         14.22         7.25 o                         
  37   7   4        117.72        150.53        16.30 o                         
  39   7   4         29.70         44.53        10.17 o                         
 -36   8   4         23.99         38.24        14.02 o                         
 -34   8   4          9.21         25.59         6.43 o                         
 -32   8   4          0.44          9.88         5.79 o                         
 -30   8   4         23.76         21.82         7.16 o                         
 -28   8   4         64.87         74.07         9.74 o                         
 -26   8   4         42.13         40.09        10.00 o                         
 -24   8   4        212.38        193.77        18.83 o                         
 -22   8   4          0.77          4.61         6.11 o                         
 -20   8   4          3.14          1.32         5.95 o                         
 -18   8   4        388.15        374.54        23.40 o                         
 -16   8   4        516.20        551.26        30.51 o                         
 -14   8   4         22.88         14.22         6.70 o                         
 -12   8   4         56.97         46.57         8.31 o                         
 -10   8   4         39.39         18.81         6.85 o                         
  -8   8   4        434.90        504.24        26.20 o                         
  -6   8   4         14.73         12.56         6.22 o                         
  -4   8   4         12.73          5.64         5.02 o                         
  -2   8   4         17.99         26.76         6.61 o                         
   0   8   4        145.56        163.55        12.42 o                         
   2   8   4         31.83         36.67         7.34 o                         
   4   8   4        195.25        215.68        15.84 o                         
   6   8   4        118.34        110.08        15.77 o                         
   8   8   4         12.99         27.08         6.07 o                         
  10   8   4        142.30        177.66        14.47 o                         
  12   8   4         56.68         54.23         8.31 o                         
  14   8   4          3.44          3.63         5.05 o                         
  16   8   4        158.35        166.29        13.71 o                         
  18   8   4         95.70         83.19        10.27 o                         
  20   8   4          0.85          6.22         6.18 o                         
  22   8   4          7.82          7.19         5.76 o                         
  24   8   4         61.51         69.73        10.98 o                         
  26   8   4        130.68        124.82        13.20 o                         
  28   8   4          0.15          2.04         6.01 o                         
  30   8   4         54.29         42.67         9.19 o                         
  32   8   4          0.08          1.34         7.08 o                         
  34   8   4         18.28         26.63        10.23 o                         
 -31   9   4         54.97         50.77        20.43 o                         
 -29   9   4         34.13         45.24        15.34 o                         
 -27   9   4          1.02         17.77        18.14 o                         
 -25   9   4        130.84        125.35        18.06 o                         
 -23   9   4          6.02         16.42         9.06 o                         
 -21   9   4          3.61          1.64         7.16 o                         
 -19   9   4        162.14        109.97        15.81 o                         
 -17   9   4         76.54         78.74        15.35 o                         
 -15   9   4          3.14         11.44         7.57 o                         
 -13   9   4         57.93         49.99        10.58 o                         
 -11   9   4          0.69         14.93         5.43 o                         
  -9   9   4        128.55        105.80        11.75 o                         
  -7   9   4        342.53        362.22        23.27 o                         
  -5   9   4          5.27          8.44         8.38 o                         
  -3   9   4         20.29         32.95         7.30 o                         
  -1   9   4         83.61         94.87        11.66 o                         
   1   9   4          3.75          3.78         5.33 o                         
   3   9   4        184.00        212.52        17.12 o                         
   5   9   4        110.52        111.26        11.43 o                         
   7   9   4          2.78         10.10         7.89 o                         
   9   9   4          0.10          2.90         5.89 o                         
  11   9   4        147.55        147.56        14.73 o                         
  13   9   4         94.80        105.28        14.24 o                         
  15   9   4        160.44        177.87        15.61 o                         
  17   9   4          0.05          3.32         5.70 o                         
  19   9   4        137.03        138.14        15.63 o                         
  21   9   4          6.37         18.02         7.92 o                         
  23   9   4         11.77          0.67         7.27 o                         
  25   9   4        471.85        411.38        26.99 o                         
  27   9   4        103.98        117.18        16.18 o                         
 -20  10   4         13.38         29.00        10.01 o                         
 -18  10   4         20.00          9.24        12.54 o                         
 -16  10   4         12.01         20.35         8.98 o                         
 -14  10   4          1.07         22.40        10.45 o                         
 -12  10   4         68.97         99.93        15.50 o                         
 -10  10   4         47.20         47.83        13.60 o                         
  -8  10   4         27.63         24.51        10.33 o                         
  -6  10   4          2.92         19.07         9.92 o                         
  -4  10   4         15.03         34.20         9.79 o                         
  -2  10   4         60.71         32.00         8.60 o                         
   0  10   4          0.10         -0.45         6.22 o                         
   2  10   4          6.13          6.95         5.24 o                         
   4  10   4          5.63         12.98         5.44 o                         
   6  10   4         12.35          9.14         5.87 o                         
   8  10   4          1.50          3.46         6.23 o                         
  10  10   4         52.18         46.51        10.00 o                         
  12  10   4        179.09        158.65        15.67 o                         
  14  10   4        279.08        292.54        25.75 o                         
  16  10   4          9.93         19.03         8.85 o                         
  18  10   4          3.20         16.31         9.53 o                         
 -53   1   5        144.49        130.88        19.77 o                         
 -51   1   5        186.98        197.29        19.45 o                         
 -49   1   5        220.55        226.38        23.26 o                         
 -47   1   5          6.60         20.64         9.66 o                         
 -45   1   5         49.77         40.24         9.78 o                         
 -43   1   5         25.17         16.75         6.60 o                         
 -41   1   5         35.99         15.97         6.59 o                         
 -39   1   5         60.22         66.58        10.07 o                         
 -37   1   5        321.34        323.78        19.59 o                         
 -35   1   5        449.60        423.07        19.58 o                         
 -33   1   5          5.74          0.04         4.08 o                         
 -31   1   5       1583.39       1553.50        47.07 o                         
 -29   1   5       2432.73       2278.13        59.20 o                         
 -27   1   5        329.12        390.84        17.50 o                         
 -25   1   5         28.01         34.36         5.77 o                         
 -23   1   5       2466.71       2530.47        71.52 o                         
 -21   1   5        248.87        206.50        13.74 o                         
 -19   1   5       2575.58       2654.21        70.32 o                         
 -17   1   5        219.59        242.92        16.37 o                         
 -15   1   5       1776.29       1775.02        58.35 o                         
 -13   1   5       2591.50       2686.77        78.51 o                         
 -11   1   5       4075.51       4421.64       123.51 o                         
  -9   1   5       2230.97       2526.05        80.23 o                         
  -7   1   5       1361.92       1316.29        47.71 o                         
  -5   1   5      14239.07      14722.84       389.95 o                         
  -3   1   5       7127.91       6912.76       200.43 o                         
  -1   1   5      44700.75      37031.42      1529.49 o                         
   1   1   5        713.47        866.04        33.51 o                         
   3   1   5         50.42         39.04         6.83 o                         
   5   1   5       1924.81       2036.97        54.16 o                         
   7   1   5          5.79          6.02         3.88 o                         
   9   1   5       3666.94       3853.36        95.50 o                         
  11   1   5        268.99        306.95        16.38 o                         
  13   1   5        162.21        105.92        11.81 o                         
  15   1   5       4302.16       4481.80       110.14 o                         
  17   1   5        845.47       1013.66        51.06 o                         
  19   1   5        186.80        226.57        14.30 o                         
  21   1   5         84.47         93.95        10.18 o                         
  23   1   5        435.37        490.47        23.21 o                         
  25   1   5        515.29        542.57        23.92 o                         
  27   1   5          0.47         -3.70         3.70 o                         
  29   1   5        119.23        115.40        10.64 o                         
  31   1   5         77.13         56.08         9.92 o                         
  33   1   5         12.92         19.77         6.31 o                         
  35   1   5        273.17        248.94        16.84 o                         
  37   1   5         28.10         21.92         6.72 o                         
  39   1   5        654.39        676.56        28.65 o                         
  41   1   5        232.99        250.42        16.75 o                         
  43   1   5        452.73        473.61        26.24 o                         
  45   1   5        110.74        116.80        11.34 o                         
  47   1   5         26.99         33.10         7.14 o                         
  49   1   5          4.84         15.21         7.34 o                         
 -52   2   5         26.62         26.48         9.73 o                         
 -50   2   5        146.77        173.41        17.60 o                         
 -48   2   5          0.80          7.86         6.15 o                         
 -46   2   5         45.72         35.50         7.64 o                         
 -44   2   5          6.25          1.97         5.92 o                         
 -42   2   5         25.22         33.93         8.20 o                         
 -40   2   5        365.90        351.04        21.53 o                         
 -38   2   5       1102.09       1017.49        35.84 o                         
 -36   2   5        371.13        389.05        18.76 o                         
 -34   2   5          9.12         -2.11         3.82 o                         
 -32   2   5       1219.02       1191.54        37.29 o                         
 -30   2   5        628.61        668.46        25.81 o                         
 -28   2   5        592.51        581.60        19.60 o                         
 -26   2   5       2117.51       2040.13        49.63 o                         
 -24   2   5         71.92        105.38         9.24 o                         
 -22   2   5        660.12        631.82        24.36 o                         
 -20   2   5       6077.51       6448.59       167.63 o                         
 -18   2   5         19.36         15.65         4.43 o                         
 -16   2   5       1061.21       1116.01        37.92 o                         
 -14   2   5          2.31         14.66         4.75 o                         
 -12   2   5       1893.61       1951.48        58.10 o                         
 -10   2   5       2116.75       2291.21        61.38 o                         
  -8   2   5          1.99         -3.50         3.50 o                         
  -6   2   5       1184.63       1105.12        38.58 o                         
  -4   2   5         10.23         17.61         5.43 o                         
  -2   2   5       2610.37       2584.32        76.91 o                         
   0   2   5        145.34        154.45        11.39 o                         
   2   2   5          3.90          9.71         4.42 o                         
   4   2   5      25000.94      25883.18      1181.97 o                         
   6   2   5       3449.87       3483.05        90.78 o                         
   8   2   5         70.51         80.09         9.17 o                         
  10   2   5         69.29        110.33        10.36 o                         
  12   2   5       5625.71       6555.05       170.72 o                         
  14   2   5       5847.95       6546.41       163.78 o                         
  16   2   5          5.18          2.76         4.34 o                         
  18   2   5          0.10         -3.00         3.00 o                         
  20   2   5        255.54        259.39        16.57 o                         
  22   2   5        278.54        256.46        15.25 o                         
  24   2   5          0.99         -1.87         3.70 o                         
  26   2   5         22.16          9.49         5.48 o                         
  28   2   5        205.76        208.55        14.11 o                         
  30   2   5        196.08        174.33        13.19 o                         
  32   2   5         67.87         53.15         7.86 o                         
  34   2   5        171.11        112.21        10.43 o                         
  36   2   5          5.54         10.51         5.72 o                         
  38   2   5         13.24         31.28         9.84 o                         
  40   2   5        171.50        127.44        11.93 o                         
  42   2   5         11.69         19.78         6.05 o                         
  44   2   5         10.83         11.75         5.40 o                         
  46   2   5         45.46         69.19        10.41 o                         
  48   2   5          1.08         10.65         5.89 o                         
 -51   3   5        184.20        201.67        19.80 o                         
 -49   3   5         27.27         20.94        10.60 o                         
 -47   3   5          0.25          6.31         6.42 o                         
 -45   3   5        313.67        342.24        20.83 o                         
 -43   3   5         11.41          8.53         6.27 o                         
 -41   3   5          0.22          4.27         5.01 o                         
 -39   3   5         46.47         22.76         5.54 o                         
 -37   3   5          4.20          0.30         5.71 o                         
 -35   3   5        368.73        338.59        17.74 o                         
 -33   3   5         75.85         86.43         8.68 o                         
 -31   3   5          3.78          1.79         3.08 o                         
 -29   3   5         11.97         23.97         7.72 o                         
 -27   3   5         93.91         92.08        11.20 o                         
 -25   3   5        453.55        407.67        16.35 o                         
 -23   3   5         29.03         39.78         4.94 o                         
 -21   3   5       1635.34       1636.65        46.49 o                         
 -19   3   5       3407.06       3296.54        88.77 o                         
 -17   3   5        373.50        442.83        18.16 o                         
 -15   3   5       1034.06        965.36        33.19 o                         
 -13   3   5          6.77          1.68         3.24 o                         
 -11   3   5       1166.87       1374.93        39.01 o                         
  -9   3   5         41.19         75.92         6.31 o                         
  -7   3   5          1.06          7.43         3.46 o                         
  -5   3   5        866.12        834.15        33.56 o                         
  -3   3   5       3438.35       3359.03       101.83 o                         
  -1   3   5          8.14          1.63         3.45 o                         
   1   3   5        419.13        364.87        18.47 o                         
   3   3   5      11683.26      12521.97       289.15 o                         
   5   3   5        133.90        144.10        11.00 o                         
   7   3   5        206.89        212.90        14.07 o                         
   9   3   5       3070.05       3358.84        84.76 o                         
  11   3   5       1690.93       1582.01        43.12 o                         
  13   3   5        216.38        201.75        13.22 o                         
  15   3   5       1196.53       1243.38        38.88 o                         
  17   3   5        138.74        130.16        10.69 o                         
  19   3   5        127.07        128.51        10.15 o                         
  21   3   5         90.32        112.68        10.93 o                         
  23   3   5          1.53          4.22         4.23 o                         
  25   3   5        250.52        276.98        16.21 o                         
  27   3   5       1193.84       1228.59        37.08 o                         
  29   3   5        162.79        137.16        10.78 o                         
  31   3   5        187.18        194.59        14.47 o                         
  33   3   5        659.24        724.62        28.19 o                         
  35   3   5         35.87         39.41         6.93 o                         
  37   3   5        249.83        236.93        15.65 o                         
  39   3   5         54.41         51.45         9.84 o                         
  41   3   5        107.74         95.78        11.13 o                         
  43   3   5        272.96        348.62        23.62 o                         
  45   3   5        167.09        160.87        14.31 o                         
  47   3   5        160.78        170.11        17.50 o                         
 -50   4   5         14.06         26.32         8.80 o                         
 -48   4   5          9.37         10.75         6.35 o                         
 -46   4   5         14.52         11.32         6.44 o                         
 -44   4   5         14.99          8.18         5.90 o                         
 -42   4   5         40.28         40.06         7.68 o                         
 -40   4   5         30.51         32.94         8.18 o                         
 -38   4   5        323.83        380.92        18.27 o                         
 -36   4   5        197.40        141.73        10.86 o                         
 -34   4   5         39.64         37.67         6.05 o                         
 -32   4   5        601.25        459.58        19.96 o                         
 -30   4   5         32.10         67.18         8.43 o                         
 -28   4   5         51.93         49.46         6.10 o                         
 -26   4   5        926.84        968.03        30.39 o                         
 -24   4   5       1179.68       1229.97        37.23 o                         
 -22   4   5          7.26          6.86         4.99 o                         
 -20   4   5        202.39        293.22        21.86 o                         
 -18   4   5        102.36        109.16        14.92 o                         
 -16   4   5        564.03        557.41        28.47 o                         
 -14   4   5       2290.33       2153.09        76.76 o                         
 -12   4   5        789.75       1015.84        51.18 o                         
 -10   4   5          0.28         -2.85         4.35 o                         
  -8   4   5        125.68        113.74        11.20 o                         
  -6   4   5         11.17         13.71         4.02 o                         
  -4   4   5         20.08         16.91         3.63 o                         
  -2   4   5        339.29        351.51        16.81 o                         
   0   4   5       1415.19       1504.16        42.91 o                         
   2   4   5         65.44         67.00         6.93 o                         
   4   4   5        777.06        878.05        28.21 o                         
   6   4   5       1421.17       1597.75        42.42 o                         
   8   4   5       1352.04       1242.85        35.53 o                         
  10   4   5        309.30        338.18        16.53 o                         
  12   4   5        943.92        952.30        31.29 o                         
  14   4   5        146.73        187.43        11.80 o                         
  16   4   5        694.78        756.57        25.90 o                         
  18   4   5       1382.76       1552.83        42.22 o                         
  20   4   5          6.82         10.07         3.92 o                         
  22   4   5        596.26        580.58        24.92 o                         
  24   4   5         53.89         30.13         6.24 o                         
  26   4   5         14.44         20.64         6.37 o                         
  28   4   5        953.53        996.02        36.44 o                         
  30   4   5         98.99         91.93         9.52 o                         
  32   4   5        458.79        453.37        23.54 o                         
  34   4   5          8.74         -1.21         4.44 o                         
  36   4   5         22.23          7.15         5.79 o                         
  38   4   5        408.74        441.92        23.38 o                         
  40   4   5         72.10         86.75        10.59 o                         
  42   4   5         37.00         44.00         8.93 o                         
  44   4   5         54.29         60.70        13.79 o                         
  46   4   5         21.80         13.99         7.94 o                         
 -47   5   5          0.85          8.72         7.26 o                         
 -45   5   5         36.23         32.90         7.89 o                         
 -43   5   5         40.61         43.99         8.21 o                         
 -41   5   5         12.63         29.98         6.53 o                         
 -39   5   5          1.90          4.38         4.62 o                         
 -37   5   5          1.69         -0.79         4.33 o                         
 -35   5   5         66.82         38.14         9.15 o                         
 -33   5   5        537.21        532.50        27.64 o                         
 -31   5   5        182.47        153.85        15.08 o                         
 -29   5   5         74.96         78.99        12.01 o                         
 -27   5   5         95.30         64.48        11.19 o                         
 -25   5   5         61.82         48.86        10.27 o                         
 -23   5   5        129.40        122.93        13.87 o                         
 -21   5   5        138.24        138.34        14.87 o                         
 -19   5   5        134.71        142.61        13.28 o                         
 -17   5   5        938.00        848.38        36.47 o                         
 -15   5   5         98.69        148.79        14.55 o                         
 -13   5   5         51.43         47.48         8.57 o                         
 -11   5   5       2534.86       2440.63        79.52 o                         
  -9   5   5        600.31        568.35        28.80 o                         
  -7   5   5          3.27          4.61         4.42 o                         
  -5   5   5       4501.86       4886.08       131.61 o                         
  -3   5   5        999.42       1046.14        32.44 o                         
  -1   5   5        409.96        495.60        19.98 o                         
   1   5   5        105.78         91.90         7.94 o                         
   3   5   5          1.70          0.44         2.92 o                         
   5   5   5         20.10         14.44         4.26 o                         
   7   5   5        307.71        399.49        19.27 o                         
   9   5   5        110.86         88.72         9.00 o                         
  11   5   5         11.97          8.08         4.46 o                         
  13   5   5         90.12        102.59        10.01 o                         
  15   5   5        415.74        472.61        22.76 o                         
  17   5   5        302.27        390.29        17.93 o                         
  19   5   5        441.23        443.37        20.89 o                         
  21   5   5       1641.23       1463.73        50.26 o                         
  23   5   5          3.01         -1.24         3.91 o                         
  25   5   5        507.17        496.94        28.37 o                         
  27   5   5        149.86        128.38        11.46 o                         
  29   5   5         49.51         33.59         7.25 o                         
  31   5   5          2.32          2.90         5.25 o                         
  33   5   5         96.01         72.05         9.68 o                         
  35   5   5         36.50         31.46         7.38 o                         
  37   5   5          8.05         11.66         6.23 o                         
  39   5   5         60.45         70.27        10.75 o                         
  41   5   5        129.76        151.04        14.95 o                         
  43   5   5         44.98         69.83        11.25 o                         
 -44   6   5        136.85        149.00        19.72 o                         
 -42   6   5         38.85         29.16         9.21 o                         
 -40   6   5          0.22          5.83         7.01 o                         
 -38   6   5         54.25         44.85        12.16 o                         
 -36   6   5         24.06         33.43         9.03 o                         
 -34   6   5         98.82         93.25        11.74 o                         
 -32   6   5          5.63          2.27         6.52 o                         
 -30   6   5          2.14         -3.96         6.11 o                         
 -28   6   5         69.50         71.01        11.14 o                         
 -26   6   5        393.93        397.47        23.98 o                         
 -24   6   5       2386.51       2180.01        82.25 o                         
 -22   6   5        594.40        538.73        37.75 o                         
 -20   6   5         65.17         35.97         7.88 o                         
 -18   6   5         20.54         36.12         9.60 o                         
 -16   6   5          9.06         -6.28         6.28 o                         
 -14   6   5         56.70         36.74         8.37 o                         
 -12   6   5       1321.82       1303.20        50.47 o                         
 -10   6   5       1546.99       1537.05        58.72 o                         
  -8   6   5        285.87        286.37        20.28 o                         
  -6   6   5        401.85        383.12        19.79 o                         
  -4   6   5         53.13         71.84        11.50 o                         
  -2   6   5        505.02        520.88        19.92 o                         
   0   6   5       2265.57       2306.66        56.18 o                         
   2   6   5        101.61        101.22         9.82 o                         
   4   6   5        471.02        468.50        23.56 o                         
   6   6   5        421.58        479.92        23.08 o                         
   8   6   5         43.21         27.56         7.04 o                         
  10   6   5         92.25         95.54        10.57 o                         
  12   6   5        153.05        129.55        15.20 o                         
  14   6   5          0.95          1.71         4.86 o                         
  16   6   5        692.58        676.04        29.24 o                         
  18   6   5       1082.09       1060.96        37.89 o                         
  20   6   5        630.02        618.52        28.39 o                         
  22   6   5         15.71         24.85         6.71 o                         
  24   6   5        165.15        134.46        13.13 o                         
  26   6   5        114.30        138.67        14.95 o                         
  28   6   5          6.03         17.41         6.87 o                         
  30   6   5         49.13         46.32         8.77 o                         
  32   6   5         26.04         39.01         8.76 o                         
  34   6   5         38.88         45.61         9.02 o                         
  36   6   5         41.86         58.18         9.74 o                         
  38   6   5          5.20         14.67         6.82 o                         
  40   6   5         34.11         36.94         9.44 o                         
 -41   7   5         13.88         26.87        13.40 o                         
 -39   7   5          0.02         -1.82         8.97 o                         
 -37   7   5         11.26         10.50         6.79 o                         
 -35   7   5         14.76         16.44         8.64 o                         
 -33   7   5          6.09          9.18         5.98 o                         
 -31   7   5         53.72         80.86        10.78 o                         
 -29   7   5         18.61         25.33         9.31 o                         
 -27   7   5          0.79          5.26         6.24 o                         
 -25   7   5         13.61         25.49         8.23 o                         
 -23   7   5        160.21        172.56        17.96 o                         
 -21   7   5         11.96         10.08         6.95 o                         
 -19   7   5        167.72        166.10        15.57 o                         
 -17   7   5         13.80         21.65         7.25 o                         
 -15   7   5         76.65         88.42        12.88 o                         
 -13   7   5        170.68        149.24        13.87 o                         
 -11   7   5        185.98        188.68        16.42 o                         
  -9   7   5         86.03         72.48        10.31 o                         
  -7   7   5        325.45        352.55        22.68 o                         
  -5   7   5          9.01         16.90         6.29 o                         
  -3   7   5         79.22        101.26        10.78 o                         
  -1   7   5       1052.81       1068.83        42.26 o                         
   1   7   5         82.33        105.30        14.94 o                         
   3   7   5          2.96          2.43         4.89 o                         
   5   7   5        426.06        347.27        18.99 o                         
   7   7   5        122.60         67.86         8.83 o                         
   9   7   5        184.70        164.27        17.50 o                         
  11   7   5         19.43         28.83         6.81 o                         
  13   7   5       1121.66       1107.49        43.18 o                         
  15   7   5          0.12          1.34         4.91 o                         
  17   7   5         36.42         53.95         8.72 o                         
  19   7   5         17.86         -0.16         5.13 o                         
  21   7   5          0.15         -4.72         4.72 o                         
  23   7   5         66.95         50.98         9.14 o                         
  25   7   5         76.52         59.77        11.22 o                         
  27   7   5         95.82        102.76        11.57 o                         
  29   7   5         83.33         80.29        11.44 o                         
  31   7   5         30.37         39.29         8.89 o                         
  33   7   5        101.65        140.96        15.66 o                         
  35   7   5        109.56        171.44        17.79 o                         
  37   7   5        136.43        150.24        16.37 o                         
 -36   8   5          1.44         10.86         7.83 o                         
 -34   8   5          0.58         -0.20         6.55 o                         
 -32   8   5         11.12         14.81         9.83 o                         
 -30   8   5         29.91         29.73        11.34 o                         
 -28   8   5         63.25         50.52        12.00 o                         
 -26   8   5          1.45          6.42         6.40 o                         
 -24   8   5         14.16         10.61        10.04 o                         
 -22   8   5         86.47         60.91        23.18 o                         
 -20   8   5         40.47         40.35        15.96 o                         
 -18   8   5          8.69         16.61         8.60 o                         
 -16   8   5        126.74         88.49        13.95 o                         
 -14   8   5         42.93         42.06         9.64 o                         
 -12   8   5        194.86        156.28        17.96 o                         
 -10   8   5         37.41         31.03         7.81 o                         
  -8   8   5        115.05         96.07        11.25 o                         
  -6   8   5         56.87         69.77        12.68 o                         
  -4   8   5          0.27          4.07         5.29 o                         
  -2   8   5        129.16        112.04        11.91 o                         
   0   8   5        147.97        149.71        12.38 o                         
   2   8   5          7.27         -5.39         5.39 o                         
   4   8   5         27.87         27.56         7.89 o                         
   6   8   5        218.76        238.79        17.61 o                         
   8   8   5         87.53         86.17        11.57 o                         
  10   8   5         29.18         23.68         7.19 o                         
  12   8   5         92.60        102.84        11.30 o                         
  14   8   5        100.84         70.51         9.91 o                         
  16   8   5         50.01         45.42         8.58 o                         
  18   8   5          2.38         -2.26         5.26 o                         
  20   8   5          0.91          6.90         6.28 o                         
  22   8   5         50.89         55.65         9.82 o                         
  24   8   5         32.69         39.34         9.39 o                         
  26   8   5         35.14         48.34         9.24 o                         
  28   8   5         89.73         89.52        12.95 o                         
  30   8   5         14.37         19.28         9.45 o                         
  32   8   5         30.76         23.43        12.51 o                         
 -29   9   5          0.30         14.92         9.61 o                         
 -27   9   5          0.51          4.48         7.71 o                         
 -25   9   5         14.86         31.53        11.00 o                         
 -23   9   5         47.97         45.52        15.62 o                         
 -21   9   5         45.24         36.65         8.25 o                         
 -19   9   5          0.07          9.96         7.86 o                         
 -17   9   5         94.19         88.15        14.56 o                         
 -15   9   5        272.04        257.47        23.20 o                         
 -13   9   5         27.20         25.15         8.03 o                         
 -11   9   5        110.28        101.28        12.18 o                         
  -9   9   5         16.26         11.05         6.61 o                         
  -7   9   5          5.40          2.27         6.59 o                         
  -5   9   5        148.94        126.25        15.96 o                         
  -3   9   5         54.03         38.24         8.70 o                         
  -1   9   5          5.20          8.76         5.89 o                         
   1   9   5        123.78        103.30        10.63 o                         
   3   9   5          0.00          8.47         5.67 o                         
   5   9   5         41.62         33.45         8.17 o                         
   7   9   5          8.47         14.75         7.04 o                         
   9   9   5         76.30         92.10        12.70 o                         
  11   9   5          3.65         12.79         7.37 o                         
  13   9   5         25.34         24.05         6.89 o                         
  15   9   5          6.32          9.21         6.28 o                         
  17   9   5        127.63        134.65        14.37 o                         
  19   9   5          0.15         11.27         6.64 o                         
  21   9   5         11.38          8.00         7.06 o                         
  23   9   5          0.00         -3.50         6.46 o                         
  25   9   5          0.20         -2.46         7.96 o                         
 -18  10   5          0.18         18.01        12.80 o                         
 -16  10   5         48.41         41.07        13.28 o                         
 -14  10   5         23.66         21.70        10.20 o                         
 -12  10   5         35.71         41.52        11.24 o                         
 -10  10   5         98.18         99.37        25.27 o                         
  -8  10   5         21.37         16.65        14.16 o                         
  -6  10   5         62.82         68.31        12.95 o                         
  -4  10   5         13.64         21.80         8.90 o                         
  -2  10   5          8.61         10.28         7.10 o                         
   0  10   5         25.46         31.01         7.94 o                         
   2  10   5        227.22        215.92        19.84 o                         
   4  10   5        101.42         67.65        12.32 o                         
   6  10   5        122.23         87.50        13.91 o                         
   8  10   5         22.44         30.96         8.55 o                         
  10  10   5          6.08         23.22         8.74 o                         
  12  10   5          0.74         18.38         9.04 o                         
  14  10   5          0.26          0.93         7.46 o                         
 -54   0   6          4.11         24.91        16.48 o                         
 -52   0   6         14.75         15.65         9.59 o                         
 -50   0   6          0.02         -2.31         7.35 o                         
 -48   0   6         27.78         21.64         9.93 o                         
 -46   0   6         63.77         43.89        12.68 o                         
 -44   0   6       2168.34       2073.32        81.09 o                         
 -42   0   6        399.95        456.85        46.02 o                         
 -40   0   6       1020.75        992.17        48.82 o                         
 -38   0   6          0.15          3.29         6.83 o                         
 -36   0   6         90.31         99.59         9.68 o                         
 -34   0   6       3049.18       2913.72       100.57 o                         
 -32   0   6         37.37         15.66         7.33 o                         
 -30   0   6        528.16        531.39        30.83 o                         
 -28   0   6       1107.91        990.36        45.75 o                         
 -26   0   6         17.40         50.64         9.76 o                         
 -24   0   6        524.36        568.54        37.37 o                         
 -22   0   6         13.48          1.64         6.04 o                         
 -20   0   6          0.37         -4.79         4.79 o                         
 -18   0   6       2292.82       2532.88       115.11 o                         
 -16   0   6         12.02          1.75         7.49 o                         
 -14   0   6       2520.99       2509.78       101.75 o                         
 -12   0   6       1542.01       1642.50        71.36 o                         
 -10   0   6       1741.14       2217.85       102.67 o                         
  -8   0   6       1961.55       1857.65        89.13 o                         
  -6   0   6         97.52        260.23        26.26 o                         
  -4   0   6      23235.71      22527.80      1242.22 o                         
  -2   0   6       7426.34       7666.95       282.40 o                         
   0   0   6       7109.90       7606.52       280.17 o                         
   2   0   6       1788.65       1809.65        78.81 o                         
   4   0   6       6310.75       6456.81       240.21 o                         
   6   0   6       4257.77       4379.80       153.80 o                         
   8   0   6        308.32        306.53        24.74 o                         
  10   0   6        141.63         93.67        15.06 o                         
  12   0   6       1356.03       1488.56        62.68 o                         
  14   0   6          4.56          1.89         9.56 o                         
  16   0   6         41.89          8.88         7.56 o                         
  18   0   6       1742.98       1915.18        76.87 o                         
  20   0   6        254.35        368.85        30.26 o                         
  22   0   6        256.82        378.15        29.34 o                         
  24   0   6         73.77         63.31        11.99 o                         
  26   0   6       1412.38       1470.89        67.60 o                         
  28   0   6       1603.85       1495.03       135.76 o                         
  30   0   6         47.42         44.70        11.22 o                         
  32   0   6        617.77        736.32        45.45 o                         
  34   0   6        691.37        731.39        59.99 o                         
  36   0   6         89.07        114.81        26.58 o                         
  38   0   6         31.87         21.95        14.69 o                         
  40   0   6         60.12         46.73        14.32 o                         
  42   0   6         79.78        101.05        18.84 o                         
  44   0   6          6.29          6.92         9.61 o                         
  46   0   6        210.23        174.10        18.95 o                         
  48   0   6          2.91         12.37         9.86 o                         
 -53   1   6         39.26         22.32         9.06 o                         
 -51   1   6          0.16          5.51         6.51 o                         
 -49   1   6         23.21         25.22         7.56 o                         
 -47   1   6         41.77         55.09         9.05 o                         
 -45   1   6        106.62        145.12        13.18 o                         
 -43   1   6        203.37        198.81        15.39 o                         
 -41   1   6        159.84        136.13        12.40 o                         
 -39   1   6         40.27         22.53         5.10 o                         
 -37   1   6         12.97         16.23         4.70 o                         
 -35   1   6        181.83        185.39        13.17 o                         
 -33   1   6        889.88        895.89        32.87 o                         
 -31   1   6        368.55        376.74        19.34 o                         
 -29   1   6        603.34        624.40        25.84 o                         
 -27   1   6       2187.33       2075.45        62.01 o                         
 -25   1   6       1140.59       1091.22        39.47 o                         
 -23   1   6        746.43        706.96        31.92 o                         
 -21   1   6          0.90          4.75         4.02 o                         
 -19   1   6        670.33        737.06        32.24 o                         
 -17   1   6         20.89         19.99         6.17 o                         
 -15   1   6        186.99        208.59        15.81 o                         
 -13   1   6       2340.59       2790.78        79.21 o                         
 -11   1   6        191.71        259.93        18.85 o                         
  -9   1   6      12677.84      13850.25       419.33 o                         
  -7   1   6       6652.69       6970.78       217.89 o                         
  -5   1   6         42.35         43.17         8.47 o                         
  -3   1   6       6055.89       6471.96       179.50 o                         
  -1   1   6        706.36        835.72        49.65 o                         
   1   1   6        462.18        403.76        21.92 o                         
   3   1   6        160.54        201.92        14.15 o                         
   5   1   6       2165.99       2055.98        59.06 o                         
   7   1   6       7247.69       7442.03       177.59 o                         
   9   1   6          0.21         -3.65         3.65 o                         
  11   1   6        446.49        389.81        22.98 o                         
  13   1   6        863.75        832.92        32.62 o                         
  15   1   6         24.68         18.26         6.74 o                         
  17   1   6       1084.47       1095.02        40.32 o                         
  19   1   6          3.64          2.63         3.98 o                         
  21   1   6       1528.24       1487.94        50.49 o                         
  23   1   6        379.19        325.44        18.64 o                         
  25   1   6         23.12         17.09         5.94 o                         
  27   1   6         44.12         34.71         9.59 o                         
  29   1   6        148.22        127.44        12.55 o                         
  31   1   6        428.19        384.77        21.49 o                         
  33   1   6        347.91        327.25        19.80 o                         
  35   1   6       1360.95       1288.45        44.83 o                         
  37   1   6        741.12        669.10        34.14 o                         
  39   1   6        233.70        255.73        19.08 o                         
  41   1   6          7.95          6.42         5.60 o                         
  43   1   6        194.05        219.36        16.63 o                         
  45   1   6         15.79         29.42         9.41 o                         
  47   1   6          7.92          8.68         6.21 o                         
  49   1   6         19.49         35.07        14.16 o                         
 -52   2   6         35.18         60.46        12.52 o                         
 -50   2   6        153.93        140.56        16.11 o                         
 -48   2   6        117.99        138.64        14.71 o                         
 -46   2   6          0.68          5.30         5.67 o                         
 -44   2   6         82.88         68.79         9.33 o                         
 -42   2   6        108.24        129.68        10.72 o                         
 -40   2   6          7.31          2.86         4.33 o                         
 -38   2   6        554.09        483.96        21.31 o                         
 -36   2   6        575.05        535.30        23.72 o                         
 -34   2   6        507.21        616.45        25.72 o                         
 -32   2   6         57.86         56.20         7.52 o                         
 -30   2   6         70.48         64.25         6.96 o                         
 -28   2   6          1.03         -0.79         3.99 o                         
 -26   2   6        402.50        389.81        19.65 o                         
 -24   2   6        216.82        215.92        14.83 o                         
 -22   2   6       3106.57       3112.65        96.94 o                         
 -20   2   6        116.31        160.02        12.89 o                         
 -18   2   6        162.70        199.28        14.56 o                         
 -16   2   6       2319.36       2481.61        84.89 o                         
 -14   2   6        985.30       1069.56        36.77 o                         
 -12   2   6        459.18        437.76        20.01 o                         
 -10   2   6        251.06        318.61        20.69 o                         
  -8   2   6       3986.21       4442.96       127.49 o                         
  -6   2   6        953.14        868.69        44.16 o                         
  -4   2   6         16.99          6.58         5.45 o                         
  -2   2   6        732.69        885.36        38.68 o                         
   0   2   6       3200.14       3193.28        86.29 o                         
   2   2   6        654.85        804.21        34.37 o                         
   4   2   6       1835.70       2155.18        61.93 o                         
   6   2   6       7599.38       7953.41       207.05 o                         
   8   2   6       1443.93       1404.06        49.80 o                         
  10   2   6       3831.47       4216.33       110.16 o                         
  12   2   6        770.09        955.21        41.14 o                         
  14   2   6        286.64        366.85        30.87 o                         
  16   2   6         47.52         36.78         7.25 o                         
  18   2   6         47.77         56.93         8.20 o                         
  20   2   6        116.63        163.55        13.18 o                         
  22   2   6         12.65          1.94         3.97 o                         
  24   2   6        144.61        180.23        14.02 o                         
  26   2   6         58.25         40.38         7.83 o                         
  28   2   6         11.27         11.37         4.94 o                         
  30   2   6         65.78         50.43        10.47 o                         
  32   2   6        991.87        918.89        42.58 o                         
  34   2   6         80.74         65.52         9.24 o                         
  36   2   6        213.07        200.62        16.55 o                         
  38   2   6         42.43         24.26         6.54 o                         
  40   2   6         83.77         54.39         9.05 o                         
  42   2   6         80.75         81.26        12.33 o                         
  44   2   6          1.80          4.80         5.88 o                         
  46   2   6         15.18         25.89         8.37 o                         
  48   2   6         44.15         70.60        15.95 o                         
 -51   3   6          0.47          2.23         8.30 o                         
 -49   3   6         18.13         26.76         9.45 o                         
 -47   3   6         56.04         45.29         9.58 o                         
 -45   3   6          5.29         11.34         6.54 o                         
 -43   3   6         12.70         13.87         5.94 o                         
 -41   3   6         84.14        110.35        13.35 o                         
 -39   3   6        127.81        113.35        10.61 o                         
 -37   3   6         40.36         37.04         7.26 o                         
 -35   3   6        317.64        318.26        17.59 o                         
 -33   3   6        422.37        407.38        19.04 o                         
 -31   3   6        356.17        381.65        17.51 o                         
 -29   3   6         31.21         31.68         5.38 o                         
 -27   3   6          0.13         13.32         4.87 o                         
 -25   3   6          4.25          4.65         3.89 o                         
 -23   3   6         50.17         41.34         6.11 o                         
 -21   3   6        104.77        125.89        10.51 o                         
 -19   3   6        246.85        242.40        16.46 o                         
 -17   3   6          0.33         -2.80         4.10 o                         
 -15   3   6       4007.49       4368.68       123.18 o                         
 -13   3   6        461.32        580.55        25.17 o                         
 -11   3   6        238.12        304.83        14.85 o                         
  -9   3   6        642.06        671.80        27.67 o                         
  -7   3   6       2721.34       2553.15        77.72 o                         
  -5   3   6         56.77         50.08         7.60 o                         
  -3   3   6       2858.73       3063.48        86.14 o                         
  -1   3   6         31.51         45.38         7.44 o                         
   1   3   6        303.26        248.42        15.21 o                         
   3   3   6       1057.31       1244.59        43.78 o                         
   5   3   6         13.36          0.42         3.34 o                         
   7   3   6        107.98        178.42        13.23 o                         
   9   3   6       3418.57       3844.83       101.64 o                         
  11   3   6          0.91          3.52         4.83 o                         
  13   3   6        382.92        456.38        25.63 o                         
  15   3   6        750.39        833.68        32.07 o                         
  17   3   6        194.43        189.23        14.54 o                         
  19   3   6        618.73        690.93        29.03 o                         
  21   3   6         18.75         66.78         9.25 o                         
  23   3   6        497.00        410.22        21.74 o                         
  25   3   6         52.85         35.15         7.20 o                         
  27   3   6       1172.14       1088.14        39.03 o                         
  29   3   6        859.47        743.87        28.87 o                         
  31   3   6          0.29          3.74         4.40 o                         
  33   3   6        118.96         79.78         9.38 o                         
  35   3   6          0.00         -4.29         4.29 o                         
  37   3   6         56.54         56.94         8.54 o                         
  39   3   6         37.14         27.98         6.57 o                         
  41   3   6        325.94        367.91        21.12 o                         
  43   3   6         99.40        129.14        12.34 o                         
  45   3   6         96.70         96.35        13.66 o                         
  47   3   6         23.44         26.80        12.22 o                         
 -50   4   6          1.24         -0.55         8.45 o                         
 -48   4   6          8.94         15.86         9.02 o                         
 -46   4   6         15.66         38.26         9.28 o                         
 -44   4   6         67.70         58.88         8.82 o                         
 -42   4   6         40.77         52.98         8.70 o                         
 -40   4   6         27.06         25.00         6.34 o                         
 -38   4   6          5.56          6.42         4.89 o                         
 -36   4   6        167.57        157.27        13.06 o                         
 -34   4   6         37.65         35.52         6.01 o                         
 -32   4   6        542.52        531.24        22.73 o                         
 -30   4   6        986.67        802.62        27.95 o                         
 -28   4   6        566.53        503.89        21.23 o                         
 -26   4   6        424.10        464.95        18.96 o                         
 -24   4   6        147.36        144.35         9.24 o                         
 -22   4   6        418.48        431.07        25.97 o                         
 -20   4   6        438.80        407.00        29.06 o                         
 -18   4   6        346.31        325.67        38.57 o                         
 -16   4   6         27.57         25.33         7.93 o                         
 -14   4   6       1770.70       1688.51        64.43 o                         
 -12   4   6        758.01        638.53        30.86 o                         
 -10   4   6        989.26       1063.85        37.16 o                         
  -8   4   6         62.85         62.68         6.14 o                         
  -6   4   6       1155.12       1200.14        45.06 o                         
  -4   4   6        647.50        621.52        27.23 o                         
  -2   4   6        135.82        104.41        11.22 o                         
   0   4   6       1325.40       1280.37        41.73 o                         
   2   4   6        290.44        341.71        17.87 o                         
   4   4   6       1591.63       1785.27        50.00 o                         
   6   4   6        756.72        850.73        43.01 o                         
   8   4   6       3094.67       3259.05        84.23 o                         
  10   4   6       1563.30       1652.45        48.00 o                         
  12   4   6        311.06        352.24        18.99 o                         
  14   4   6        616.00        702.08        27.10 o                         
  16   4   6        339.20        407.14        19.91 o                         
  18   4   6        156.22        204.54        13.81 o                         
  20   4   6         15.96         37.41         7.08 o                         
  22   4   6         90.81        124.02        10.45 o                         
  24   4   6        525.37        468.93        21.19 o                         
  26   4   6        217.84        188.45        13.59 o                         
  28   4   6         11.92         11.72         5.22 o                         
  30   4   6        240.18        319.25        21.61 o                         
  32   4   6        105.40        112.74        11.91 o                         
  34   4   6         79.36        112.29        10.76 o                         
  36   4   6          1.42         -1.93         5.47 o                         
  38   4   6          7.46         10.33         6.41 o                         
  40   4   6        118.29        145.56        14.70 o                         
  42   4   6          2.98         11.44         7.00 o                         
  44   4   6         26.60         16.17         7.45 o                         
 -47   5   6         26.45         22.51        11.81 o                         
 -45   5   6         18.57         21.34         8.43 o                         
 -43   5   6          5.82          9.60         5.71 o                         
 -41   5   6          0.33          4.96         5.83 o                         
 -39   5   6         54.77         53.23         8.90 o                         
 -37   5   6          5.08          8.98         4.76 o                         
 -35   5   6          4.36         10.31         6.55 o                         
 -33   5   6         83.07         46.27         9.45 o                         
 -31   5   6         51.59         33.25         9.02 o                         
 -29   5   6         96.10        107.13        13.87 o                         
 -27   5   6        625.78        601.12        33.68 o                         
 -25   5   6        114.86        108.01        14.30 o                         
 -23   5   6        309.46        316.75        22.35 o                         
 -21   5   6        161.05        200.61        20.39 o                         
 -19   5   6        340.06        374.15        26.28 o                         
 -17   5   6         15.82         13.78         6.85 o                         
 -15   5   6          8.60         -1.33         5.25 o                         
 -13   5   6        738.65        676.24        33.82 o                         
 -11   5   6        108.41        142.45        20.07 o                         
  -9   5   6         15.47          2.89         6.69 o                         
  -7   5   6       2659.48       2512.40        75.29 o                         
  -5   5   6       1149.76       1191.16        37.06 o                         
  -3   5   6        538.97        487.84        20.56 o                         
  -1   5   6         15.84          9.53         4.70 o                         
   1   5   6          3.16          3.74         4.19 o                         
   3   5   6       3033.49       2804.59        73.74 o                         
   5   5   6        982.41       1001.99        36.62 o                         
   7   5   6        221.91        242.54        14.75 o                         
   9   5   6        147.33        120.94        10.15 o                         
  11   5   6          2.06         -3.03         3.03 o                         
  13   5   6          0.34         -3.79         3.79 o                         
  15   5   6          5.37         -1.42         3.76 o                         
  17   5   6        151.17        171.61        12.28 o                         
  19   5   6       1034.60       1001.27        34.28 o                         
  21   5   6         43.53         40.87         6.83 o                         
  23   5   6        284.93        264.76        16.22 o                         
  25   5   6          6.72          0.59         4.24 o                         
  27   5   6        589.49        634.91        31.83 o                         
  29   5   6        323.41        385.27        21.49 o                         
  31   5   6         41.00         34.79         8.03 o                         
  33   5   6          6.85         -0.25         5.24 o                         
  35   5   6          3.20          1.69         5.87 o                         
  37   5   6         57.05         73.62        11.11 o                         
  39   5   6         76.88         77.74        13.13 o                         
  41   5   6          4.36          9.82         7.02 o                         
  43   5   6         22.61         37.37        19.99 o                         
 -44   6   6         35.14         36.36         9.97 o                         
 -42   6   6         18.42         14.44         9.97 o                         
 -40   6   6          3.47         -1.40        13.50 o                         
 -38   6   6         74.77         84.67        11.87 o                         
 -36   6   6        141.46        151.34        15.40 o                         
 -34   6   6        166.04        194.39        26.33 o                         
 -32   6   6        157.39        158.58        17.35 o                         
 -30   6   6        183.97        207.18        18.53 o                         
 -28   6   6         17.98         29.02         7.63 o                         
 -26   6   6        727.90        693.52        40.31 o                         
 -24   6   6        131.63        141.44        14.50 o                         
 -22   6   6        172.66        116.17        16.26 o                         
 -20   6   6        267.21        299.52        21.87 o                         
 -18   6   6         75.72         80.00        11.27 o                         
 -16   6   6        610.48        601.64        34.87 o                         
 -14   6   6        953.37        957.46        42.87 o                         
 -12   6   6        268.57        373.03        23.42 o                         
 -10   6   6         43.25         39.35        11.24 o                         
  -8   6   6         14.21          0.11         8.18 o                         
  -6   6   6         41.95         82.81        13.07 o                         
  -4   6   6        502.64        530.09        24.73 o                         
  -2   6   6         11.21         12.34         4.22 o                         
   0   6   6         32.83         34.97         5.85 o                         
   2   6   6         17.73         19.77         5.31 o                         
   4   6   6         60.21         49.86         8.04 o                         
   6   6   6          0.00         -5.32         5.32 o                         
   8   6   6        308.09        317.48        18.25 o                         
  10   6   6        325.87        309.72        18.19 o                         
  12   6   6        395.82        437.44        22.54 o                         
  14   6   6          6.61         17.32         6.95 o                         
  16   6   6         15.07         14.84         5.68 o                         
  18   6   6          1.71          1.79         4.84 o                         
  20   6   6          0.03         -4.63         4.63 o                         
  22   6   6        191.83        199.37        15.65 o                         
  24   6   6         15.21         19.51         8.51 o                         
  26   6   6         10.76         19.36         7.67 o                         
  28   6   6        183.90        201.54        18.44 o                         
  30   6   6         55.41         77.75        13.02 o                         
  32   6   6          0.97          7.55         6.76 o                         
  34   6   6        316.10        337.82        22.94 o                         
  36   6   6         52.77         48.79        10.07 o                         
  38   6   6          0.01          6.70         6.81 o                         
 -39   7   6         30.02         36.77        10.54 o                         
 -37   7   6         19.60         22.73         8.79 o                         
 -35   7   6          1.34         17.24         8.04 o                         
 -33   7   6          6.16          9.66         7.75 o                         
 -31   7   6         25.27         11.93         7.65 o                         
 -29   7   6          3.64          5.42         8.50 o                         
 -27   7   6         11.75         10.59         7.11 o                         
 -25   7   6        161.81        124.10        16.77 o                         
 -23   7   6          4.76          6.52         6.13 o                         
 -21   7   6          1.01          0.68         5.97 o                         
 -19   7   6        174.32        120.12        14.77 o                         
 -17   7   6         39.47         13.18         7.69 o                         
 -15   7   6          4.19          0.74         7.88 o                         
 -13   7   6         22.15         19.57         8.23 o                         
 -11   7   6        538.54        504.74        28.31 o                         
  -9   7   6        815.31        841.54        40.39 o                         
  -7   7   6        128.67        126.89        19.52 o                         
  -5   7   6         60.06         57.18         8.75 o                         
  -3   7   6        371.85        380.34        21.91 o                         
  -1   7   6         21.43         19.25         5.07 o                         
   1   7   6         67.47         66.68         9.53 o                         
   3   7   6         22.48         27.37         7.84 o                         
   5   7   6        567.54        548.55        25.33 o                         
   7   7   6        420.36        460.28        30.56 o                         
   9   7   6          2.96          8.04         5.05 o                         
  11   7   6        367.03        366.37        24.52 o                         
  13   7   6        100.73        131.54        15.29 o                         
  15   7   6         55.74         51.49         8.77 o                         
  17   7   6         70.34         84.96        11.10 o                         
  19   7   6          3.59          6.91         5.79 o                         
  21   7   6          0.04          3.76         5.27 o                         
  23   7   6         19.76         29.97         8.22 o                         
  25   7   6         23.37         23.38         7.52 o                         
  27   7   6          0.06         11.54         6.57 o                         
  29   7   6          5.12          9.06         7.25 o                         
  31   7   6        104.81        130.49        21.37 o                         
  33   7   6        353.54        398.41        30.56 o                         
  35   7   6         99.38        110.93        20.33 o                         
 -34   8   6        112.05         91.83        14.84 o                         
 -32   8   6         24.35         21.31         9.06 o                         
 -30   8   6          0.38          9.25         7.47 o                         
 -28   8   6         36.40         30.44         9.07 o                         
 -26   8   6          0.40         -7.97         7.97 o                         
 -24   8   6        129.91        110.65        19.05 o                         
 -22   8   6         40.64         41.07         9.47 o                         
 -20   8   6         49.67         39.59         9.27 o                         
 -18   8   6         20.54         12.57         7.11 o                         
 -16   8   6         82.70         65.46        12.36 o                         
 -14   8   6         20.84         22.86         8.02 o                         
 -12   8   6         55.99         38.34         9.49 o                         
 -10   8   6        688.10        657.74        34.89 o                         
  -8   8   6        134.99        154.92        15.68 o                         
  -6   8   6          0.03          8.93         5.74 o                         
  -4   8   6          2.99          1.01         3.96 o                         
  -2   8   6        192.67        165.55        15.26 o                         
   0   8   6        121.92        159.90        14.17 o                         
   2   8   6        749.70        780.06        38.63 o                         
   4   8   6          7.41         15.87         7.07 o                         
   6   8   6         85.62         75.66        10.89 o                         
   8   8   6          4.45         -1.03         4.90 o                         
  10   8   6         93.07        112.62        15.64 o                         
  12   8   6        438.71        373.68        22.58 o                         
  14   8   6         33.48         32.69         7.87 o                         
  16   8   6          5.99         13.84         6.51 o                         
  18   8   6          0.02          6.34         5.65 o                         
  20   8   6        241.98        231.14        18.42 o                         
  22   8   6         16.42         17.28         7.14 o                         
  24   8   6          6.40          5.45         6.28 o                         
  26   8   6        249.07        273.74        22.49 o                         
  28   8   6        162.00        138.31        17.30 o                         
  30   8   6          0.37          3.61         8.02 o                         
 -27   9   6          0.08         11.76         9.58 o                         
 -25   9   6         78.47         81.02        15.90 o                         
 -23   9   6          0.66         -1.89         7.33 o                         
 -21   9   6         98.83        109.02        16.43 o                         
 -19   9   6         62.59         62.73        11.39 o                         
 -17   9   6          2.99         -0.58         6.20 o                         
 -15   9   6        119.03        109.56        14.44 o                         
 -13   9   6          2.91         15.44         7.56 o                         
 -11   9   6         20.08         37.06        14.21 o                         
  -9   9   6         34.59         15.67         7.54 o                         
  -7   9   6          0.01          5.08         5.89 o                         
  -5   9   6          6.54          3.88        10.66 o                         
  -3   9   6          1.54          7.77         8.32 o                         
  -1   9   6        102.58        107.57        13.44 o                         
   1   9   6         24.96         17.55         7.84 o                         
   3   9   6         96.95        118.09        12.85 o                         
   5   9   6        272.29        254.34        19.47 o                         
   7   9   6        378.52        402.61        29.94 o                         
   9   9   6        425.81        470.79        26.82 o                         
  11   9   6         73.37         38.63         7.55 o                         
  13   9   6         42.96         22.23         6.67 o                         
  15   9   6          7.02         10.10         6.55 o                         
  17   9   6         45.14         48.06        10.96 o                         
  19   9   6          0.02         18.15         9.50 o                         
  21   9   6          0.35          7.99         7.77 o                         
  23   9   6        136.77        116.42        20.13 o                         
 -16  10   6         63.62        105.65        21.83 o                         
 -14  10   6         11.43         24.71        10.67 o                         
 -12  10   6         11.09         10.54        15.46 o                         
 -10  10   6         11.47         28.39        13.97 o                         
  -8  10   6          2.93         22.59        12.69 o                         
  -6  10   6         88.53         44.12        21.58 o                         
  -4  10   6        119.52         94.50        19.29 o                         
  -2  10   6          0.44         25.19         9.79 o                         
   0  10   6          2.37         33.02         9.21 o                         
   2  10   6         15.55         13.23         7.59 o                         
   4  10   6        240.95        278.98        21.46 o                         
   6  10   6        102.62         94.52        13.22 o                         
   8  10   6          0.73          6.09         9.42 o                         
  10  10   6          6.25         17.03         8.65 o                         
 -51   1   7         20.00         14.07         7.91 o                         
 -49   1   7          5.89          6.09         6.01 o                         
 -47   1   7        265.83        219.34        17.07 o                         
 -45   1   7          8.40         23.66         8.58 o                         
 -43   1   7         31.09         23.20         7.70 o                         
 -41   1   7        319.23        334.58        18.54 o                         
 -39   1   7        235.13        205.40        14.53 o                         
 -37   1   7          4.45         11.52         5.43 o                         
 -35   1   7        168.44        178.20        12.48 o                         
 -33   1   7         68.42         72.88        12.80 o                         
 -31   1   7       1417.76       1348.51        46.34 o                         
 -29   1   7        460.87        490.01        29.75 o                         
 -27   1   7         85.53         90.14        11.80 o                         
 -25   1   7          0.17         -4.36         4.36 o                         
 -23   1   7       1039.10       1017.13        43.89 o                         
 -21   1   7         36.57         22.73         7.28 o                         
 -19   1   7        972.28       1027.44        47.65 o                         
 -17   1   7        188.62        144.68        20.71 o                         
 -15   1   7        277.65        311.75        21.99 o                         
 -13   1   7       1460.65       1447.45        50.08 o                         
 -11   1   7        828.11       1025.35        43.87 o                         
  -9   1   7       9056.50       9127.30       282.75 o                         
  -7   1   7        240.88        253.77        18.52 o                         
  -5   1   7       1028.91       1458.43        50.84 o                         
  -3   1   7        980.65       1389.72        47.77 o                         
  -1   1   7        999.94       1052.01        63.27 o                         
   1   1   7       1954.50       1739.66        62.06 o                         
   3   1   7         10.13          3.58         5.16 o                         
   5   1   7       4514.52       4923.30       141.77 o                         
   7   1   7        999.15       1073.91        39.31 o                         
   9   1   7       1367.69       1217.67        48.71 o                         
  11   1   7        439.38        462.83        23.54 o                         
  13   1   7       1739.21       1677.07        49.64 o                         
  15   1   7       1570.78       1580.85        49.59 o                         
  17   1   7          5.38         -3.76         3.91 o                         
  19   1   7        315.21        387.31        32.63 o                         
  21   1   7        102.94         98.03        11.09 o                         
  23   1   7          3.77          7.60         6.00 o                         
  25   1   7        552.26        481.31        26.57 o                         
  27   1   7         52.20         33.48         7.72 o                         
  29   1   7        186.49        175.06        15.87 o                         
  31   1   7        462.45        435.03        24.31 o                         
  33   1   7        409.04        415.05        27.56 o                         
  35   1   7         44.81         45.80         9.03 o                         
  37   1   7        132.24        115.87        13.41 o                         
  39   1   7        116.58         90.85        12.05 o                         
  41   1   7          0.51         -5.27         5.27 o                         
  43   1   7         54.12         38.82        10.25 o                         
  45   1   7         19.03         19.24         7.26 o                         
  47   1   7        254.93        236.40        24.05 o                         
 -52   2   7        110.50         90.11        19.37 o                         
 -50   2   7        198.76        219.18        21.40 o                         
 -48   2   7         15.26         10.01         6.61 o                         
 -46   2   7        118.59        106.45        12.93 o                         
 -44   2   7         11.05         13.91         5.83 o                         
 -42   2   7         21.49         23.89         5.90 o                         
 -40   2   7        209.19        196.60        13.79 o                         
 -38   2   7        108.75         93.42         9.71 o                         
 -36   2   7         23.58         32.75         9.23 o                         
 -34   2   7        483.84        419.82        18.09 o                         
 -32   2   7          7.35         -0.63         5.56 o                         
 -30   2   7        747.43        718.49        31.80 o                         
 -28   2   7          0.14         -1.01         5.02 o                         
 -26   2   7        135.16        102.25        11.96 o                         
 -24   2   7       1249.98       1209.50        44.15 o                         
 -22   2   7          6.05          4.08         5.46 o                         
 -20   2   7       6720.01       6757.84       187.99 o                         
 -18   2   7        580.67        498.70        27.77 o                         
 -16   2   7       1062.83       1104.54        41.01 o                         
 -14   2   7         52.48         51.45         7.41 o                         
 -12   2   7       2772.35       2986.14        89.76 o                         
 -10   2   7       2533.35       2505.77        77.87 o                         
  -8   2   7       2795.26       3027.48        91.60 o                         
  -6   2   7       1319.96       1379.49        50.56 o                         
  -4   2   7         89.33         92.65        11.55 o                         
  -2   2   7       1568.23       1684.19        56.49 o                         
   0   2   7       4782.88       5262.73       142.28 o                         
   2   2   7        320.22        373.34        22.18 o                         
   4   2   7       1497.25       1573.75        49.35 o                         
   6   2   7       2699.21       3008.15        83.23 o                         
   8   2   7         21.07         33.31         7.11 o                         
  10   2   7         35.49         82.47        10.25 o                         
  12   2   7        878.27       1039.53        38.53 o                         
  14   2   7        236.56        257.81        20.61 o                         
  16   2   7         72.18         66.20         9.41 o                         
  18   2   7       2557.05       2500.40        69.20 o                         
  20   2   7         36.72         38.54         7.44 o                         
  22   2   7       1701.99       1620.55        70.58 o                         
  24   2   7       3153.46       3038.23        82.16 o                         
  26   2   7         52.62         12.99         7.13 o                         
  28   2   7         56.83         41.45         8.95 o                         
  30   2   7       1129.45       1182.70        45.14 o                         
  32   2   7          0.02          1.65         5.15 o                         
  34   2   7        134.35        110.05        16.76 o                         
  36   2   7        511.94        597.08        30.23 o                         
  38   2   7        102.09        108.68        11.88 o                         
  40   2   7          0.67         -3.37         5.43 o                         
  42   2   7         21.77         15.23         6.94 o                         
  44   2   7         23.15         23.54         7.23 o                         
  46   2   7          0.03         10.90         6.78 o                         
 -49   3   7        122.78        151.52        17.51 o                         
 -47   3   7         82.70         66.60        13.13 o                         
 -45   3   7         60.30         40.71         7.87 o                         
 -43   3   7         54.47         40.95        11.31 o                         
 -41   3   7         21.39         27.04         7.37 o                         
 -39   3   7        415.50        347.50        21.35 o                         
 -37   3   7        620.02        585.53        27.66 o                         
 -35   3   7        159.19        142.73        10.55 o                         
 -33   3   7         34.47         48.40         9.77 o                         
 -31   3   7        417.94        394.02        19.95 o                         
 -29   3   7        298.63        265.52        15.41 o                         
 -27   3   7         93.24        100.85         9.67 o                         
 -25   3   7         11.58         -4.16         4.16 o                         
 -23   3   7        330.13        361.54        20.95 o                         
 -21   3   7       2870.38       2724.11        81.98 o                         
 -19   3   7       1038.35       1081.27        39.57 o                         
 -17   3   7         58.04         72.91         8.88 o                         
 -15   3   7       3456.32       3509.86        96.95 o                         
 -13   3   7       2650.53       2704.81        74.80 o                         
 -11   3   7       2713.36       2780.47        80.36 o                         
  -9   3   7        245.78        228.25        15.74 o                         
  -7   3   7        349.27        258.57        17.57 o                         
  -5   3   7       2545.38       2450.69        77.47 o                         
  -3   3   7       2494.56       2661.39        78.11 o                         
  -1   3   7       1220.23       1229.61        44.65 o                         
   1   3   7        560.93        580.20        28.56 o                         
   3   3   7        256.83        335.95        20.27 o                         
   5   3   7        838.75        894.88        43.93 o                         
   7   3   7       3945.22       3936.27       104.54 o                         
   9   3   7       1584.68       1604.42        51.04 o                         
  11   3   7         60.93         42.74        11.47 o                         
  13   3   7        398.06        338.59        20.51 o                         
  15   3   7       2911.04       2855.47        77.17 o                         
  17   3   7          0.86         -4.16         4.25 o                         
  19   3   7       2482.56       2452.89        70.06 o                         
  21   3   7       1085.41       1125.29        42.41 o                         
  23   3   7       1224.68       1160.33        44.81 o                         
  25   3   7        927.86        924.46        36.68 o                         
  27   3   7         69.84         29.15        10.13 o                         
  29   3   7        462.04        396.49        22.79 o                         
  31   3   7        944.16        907.31        35.18 o                         
  33   3   7          0.09         -4.58         4.58 o                         
  35   3   7          0.14         -0.13         5.19 o                         
  37   3   7        193.36        182.21        14.06 o                         
  39   3   7        132.87        114.61        12.35 o                         
  41   3   7         15.70         17.42         6.67 o                         
  43   3   7         49.67         36.67         9.44 o                         
  45   3   7         56.60         52.04        11.03 o                         
 -48   4   7          7.12          4.33         7.43 o                         
 -46   4   7          7.02         20.39         8.95 o                         
 -44   4   7         48.03         55.93         9.39 o                         
 -42   4   7         67.87         83.23        12.86 o                         
 -40   4   7         34.37         51.21        10.09 o                         
 -38   4   7         90.30         87.27        10.34 o                         
 -36   4   7         29.60         37.93         6.60 o                         
 -34   4   7         37.83         27.10         6.42 o                         
 -32   4   7         11.17          6.50         4.08 o                         
 -30   4   7         52.48         55.56         8.05 o                         
 -28   4   7        447.87        472.67        20.56 o                         
 -26   4   7        156.66         96.03         9.75 o                         
 -24   4   7        245.37        261.88        13.71 o                         
 -22   4   7          1.05         -1.61         3.66 o                         
 -20   4   7         17.56         37.14         7.31 o                         
 -18   4   7       1419.21       1310.46        43.16 o                         
 -16   4   7       1316.95       1419.30        45.49 o                         
 -14   4   7          0.04         -2.91         2.91 o                         
 -12   4   7        978.16        941.14        29.91 o                         
 -10   4   7        381.12        400.50        18.16 o                         
  -8   4   7          1.96          3.67         3.89 o                         
  -6   4   7        661.04        607.69        28.36 o                         
  -4   4   7         29.29         21.59         7.89 o                         
  -2   4   7        522.88        502.99        25.18 o                         
   0   4   7        161.45        122.15        11.31 o                         
   2   4   7        950.96        920.35        35.01 o                         
   4   4   7       1511.28       1435.67        44.66 o                         
   6   4   7        135.41        157.40        12.89 o                         
   8   4   7         76.83         57.05         8.30 o                         
  10   4   7          0.02         -0.37         3.90 o                         
  12   4   7          8.85         30.27         7.07 o                         
  14   4   7       1626.47       1584.25        51.34 o                         
  16   4   7       1345.61       1409.63        50.93 o                         
  18   4   7          0.87         11.72         5.22 o                         
  20   4   7          4.45          8.20         6.04 o                         
  22   4   7          2.10          1.66         4.46 o                         
  24   4   7        388.91        413.29        25.09 o                         
  26   4   7         47.06         34.13         7.19 o                         
  28   4   7        231.64        227.10        16.59 o                         
  30   4   7        403.85        398.29        21.25 o                         
  32   4   7          9.21          3.87         5.30 o                         
  34   4   7         62.61         40.31         7.97 o                         
  36   4   7          0.01          6.72         6.62 o                         
  38   4   7         86.82         73.46        10.43 o                         
  40   4   7         74.43         61.73        11.73 o                         
  42   4   7          0.19          5.70         8.16 o                         
 -45   5   7         24.40         41.81         8.51 o                         
 -43   5   7         56.54         64.83         9.37 o                         
 -41   5   7          0.05          6.06         5.89 o                         
 -39   5   7         37.19         48.58         9.00 o                         
 -37   5   7        515.83        476.73        29.16 o                         
 -35   5   7          3.80         11.16         9.31 o                         
 -33   5   7         15.63          5.24         8.69 o                         
 -31   5   7         33.23         20.61         9.49 o                         
 -29   5   7         51.20         34.45         8.86 o                         
 -27   5   7         81.85         56.32        11.35 o                         
 -25   5   7        151.95        103.76        13.24 o                         
 -23   5   7         38.25         17.34         7.65 o                         
 -21   5   7        202.95        207.50        18.85 o                         
 -19   5   7       1616.65       1581.04        59.38 o                         
 -17   5   7        611.41        667.30        40.16 o                         
 -15   5   7         81.91         77.65        13.50 o                         
 -13   5   7       2992.97       2979.58       112.95 o                         
 -11   5   7        201.53        164.05        20.05 o                         
  -9   5   7         73.49         82.83        10.35 o                         
  -7   5   7       3208.50       3204.31        86.36 o                         
  -5   5   7        510.18        503.23        25.48 o                         
  -3   5   7        147.70        171.94        12.40 o                         
  -1   5   7          1.49         -0.92         4.22 o                         
   1   5   7         10.46         17.53         4.92 o                         
   3   5   7        242.79        281.29        19.70 o                         
   5   5   7        105.14        108.67        10.11 o                         
   7   5   7        167.37        181.09        14.43 o                         
   9   5   7        267.41        304.07        18.25 o                         
  11   5   7        502.32        538.28        26.35 o                         
  13   5   7          6.02          6.84         4.63 o                         
  15   5   7        798.30        694.44        28.29 o                         
  17   5   7         29.15         41.86         7.12 o                         
  19   5   7         27.31          2.51         4.86 o                         
  21   5   7        357.71        331.85        18.85 o                         
  23   5   7        243.90        202.05        14.39 o                         
  25   5   7        264.96        249.65        16.44 o                         
  27   5   7        693.40        709.90        29.61 o                         
  29   5   7        269.62        326.04        23.06 o                         
  31   5   7         82.92         95.47        10.38 o                         
  33   5   7         90.92         73.61         9.88 o                         
  35   5   7          9.84         10.99         6.52 o                         
  37   5   7        110.61        149.08        16.70 o                         
  39   5   7          0.93         11.69         7.54 o                         
  41   5   7        124.59        158.52        19.91 o                         
 -42   6   7         50.83         38.51        10.85 o                         
 -40   6   7          0.32          7.56         8.09 o                         
 -38   6   7         44.10         49.14         9.79 o                         
 -36   6   7          0.84         18.22        11.71 o                         
 -34   6   7         20.29         28.81        11.05 o                         
 -32   6   7          3.00          1.36         6.36 o                         
 -30   6   7          3.83          9.58         6.96 o                         
 -28   6   7          5.00         13.31         7.18 o                         
 -26   6   7          0.08         -4.95         4.95 o                         
 -24   6   7         29.34          6.98         8.27 o                         
 -22   6   7          3.33         -4.87         4.87 o                         
 -20   6   7         70.30         71.30        12.23 o                         
 -18   6   7        963.06        906.60        43.89 o                         
 -16   6   7         79.33         99.79        13.16 o                         
 -14   6   7        138.03        150.40        18.81 o                         
 -12   6   7         43.08         17.96        10.19 o                         
 -10   6   7        944.40        885.46        42.00 o                         
  -8   6   7        267.19        306.70        20.05 o                         
  -6   6   7          0.99         -6.38         6.38 o                         
  -4   6   7       3754.83       3784.15        96.85 o                         
  -2   6   7         33.76         48.31         7.09 o                         
   0   6   7       1194.08       1183.27        38.90 o                         
   2   6   7         73.33         89.77         9.06 o                         
   4   6   7         15.40         10.70         5.40 o                         
   6   6   7        437.46        367.75        22.43 o                         
   8   6   7         25.42         16.60         6.62 o                         
  10   6   7       1378.75       1279.14        44.26 o                         
  12   6   7         62.01         50.17         7.14 o                         
  14   6   7         72.79         83.92        10.33 o                         
  16   6   7       1000.30        930.73        37.24 o                         
  18   6   7         46.49         36.63         9.30 o                         
  20   6   7        530.95        585.72        30.91 o                         
  22   6   7         34.07         24.67         6.67 o                         
  24   6   7         38.41         29.98         7.83 o                         
  26   6   7         16.79         19.83         7.92 o                         
  28   6   7          0.55          0.61         5.67 o                         
  30   6   7         82.11         94.62        12.70 o                         
  32   6   7          2.12          1.58         8.58 o                         
  34   6   7          1.38         -0.80         5.99 o                         
  36   6   7         10.81          8.38         7.09 o                         
 -39   7   7          5.58         34.05        11.11 o                         
 -37   7   7          8.46         23.48        11.32 o                         
 -35   7   7         62.82         69.11        12.86 o                         
 -33   7   7         20.47         37.98        11.29 o                         
 -31   7   7          1.75         -3.76         6.62 o                         
 -29   7   7          3.74         12.04         8.22 o                         
 -27   7   7        555.62        491.29        31.13 o                         
 -25   7   7         83.02         72.16        12.14 o                         
 -23   7   7        181.26        135.20        16.97 o                         
 -21   7   7        235.98        244.10        20.58 o                         
 -19   7   7          0.22         -1.98         7.20 o                         
 -17   7   7        105.53        122.47        15.49 o                         
 -15   7   7         75.09         73.52        12.34 o                         
 -13   7   7          2.83          4.29         5.67 o                         
 -11   7   7         93.46        116.06        15.27 o                         
  -9   7   7        588.30        600.74        34.32 o                         
  -7   7   7        311.78        335.13        23.29 o                         
  -5   7   7        378.90        393.54        22.62 o                         
  -3   7   7        319.31        329.31        19.54 o                         
  -1   7   7       1155.43       1146.39        33.93 o                         
   1   7   7        252.84        265.13        14.08 o                         
   3   7   7         13.70         20.33         6.41 o                         
   5   7   7        122.35        154.45        14.18 o                         
   7   7   7          5.39         11.00         7.66 o                         
   9   7   7        297.85        337.47        20.28 o                         
  11   7   7        193.51        224.00        16.66 o                         
  13   7   7          0.48         -3.65         5.00 o                         
  15   7   7        124.70         74.62        12.56 o                         
  17   7   7         67.19         74.43        11.44 o                         
  19   7   7        345.91        379.95        26.29 o                         
  21   7   7         35.93         39.72         9.61 o                         
  23   7   7         30.68         33.49         8.77 o                         
  25   7   7         29.20         31.43         9.62 o                         
  27   7   7         26.05         31.39         9.63 o                         
  29   7   7          0.03          3.98         7.22 o                         
  31   7   7          4.14         15.26         8.60 o                         
  33   7   7          0.00         -3.61         7.19 o                         
 -32   8   7         47.53         36.63        13.90 o                         
 -30   8   7          2.80          3.80         6.76 o                         
 -28   8   7        110.67        153.64        17.86 o                         
 -26   8   7        208.41        235.86        21.15 o                         
 -24   8   7          9.36         17.45         7.74 o                         
 -22   8   7         12.17          7.65         7.64 o                         
 -20   8   7         59.83         55.24        11.59 o                         
 -18   8   7         57.43         53.46        12.83 o                         
 -16   8   7         60.72         62.47        11.51 o                         
 -14   8   7        208.19        249.09        20.95 o                         
 -12   8   7        153.14        186.90        18.14 o                         
 -10   8   7          4.01         -2.10         5.85 o                         
  -8   8   7        281.21        310.19        23.04 o                         
  -6   8   7        199.37        175.71        18.32 o                         
  -4   8   7        536.47        488.63        25.37 o                         
  -2   8   7       1153.19       1092.25        58.19 o                         
   0   8   7         53.67         36.79        11.08 o                         
   2   8   7         13.34         12.49         6.67 o                         
   4   8   7         32.25         31.96         7.43 o                         
   6   8   7         11.13         15.82         7.20 o                         
   8   8   7         57.77         60.49        10.11 o                         
  10   8   7          0.22         11.68         7.33 o                         
  12   8   7        303.85        372.10        25.70 o                         
  14   8   7         26.53         25.33         7.40 o                         
  16   8   7         16.60         11.13         7.54 o                         
  18   8   7          0.41          2.56         5.64 o                         
  20   8   7         21.19         29.94         8.59 o                         
  22   8   7          1.64         12.05         6.73 o                         
  24   8   7         12.12         10.09         7.85 o                         
  26   8   7          0.61         14.40         7.68 o                         
  28   8   7         10.39          6.01        12.11 o                         
 -25   9   7          0.01         12.71        10.14 o                         
 -23   9   7          8.47         14.20        11.43 o                         
 -21   9   7          2.37          8.45         9.31 o                         
 -19   9   7          4.41          6.25         9.06 o                         
 -17   9   7          0.74         17.24         8.53 o                         
 -15   9   7         18.79         24.59         8.39 o                         
 -13   9   7         11.69         27.31         8.86 o                         
 -11   9   7         13.71         17.43         8.49 o                         
  -9   9   7         34.84         29.75        11.74 o                         
  -7   9   7          1.97         15.25         9.27 o                         
  -5   9   7          0.18         12.69         7.89 o                         
  -3   9   7        123.44        103.58        16.00 o                         
  -1   9   7        432.59        542.83        31.51 o                         
   1   9   7         51.80         62.94        12.33 o                         
   3   9   7        183.89        173.42        16.55 o                         
   5   9   7        145.06        122.44        16.44 o                         
   7   9   7        613.36        571.29        39.73 o                         
   9   9   7         52.38         37.62         7.93 o                         
  11   9   7        145.46        147.23        23.38 o                         
  13   9   7          5.75          6.96         6.47 o                         
  15   9   7         20.74         27.92         9.75 o                         
  17   9   7         19.56         28.76         9.65 o                         
  19   9   7          0.55         17.23         8.98 o                         
 -10  10   7          3.87         17.36        11.65 o                         
  -8  10   7         58.14         67.30        18.67 o                         
  -6  10   7          4.90         20.56        14.63 o                         
  -4  10   7         19.69         16.39        12.45 o                         
  -2  10   7          0.11         15.64        12.54 o                         
   0  10   7         35.47         50.05        18.13 o                         
   2  10   7         46.16         59.91        13.23 o                         
   4  10   7          9.40         16.34         8.97 o                         
 -52   0   8         32.21         74.09        21.76 o                         
 -50   0   8          2.86         -6.17        10.64 o                         
 -48   0   8          0.33         11.61         7.98 o                         
 -46   0   8         76.96         53.70        19.13 o                         
 -44   0   8          0.64          7.09         8.63 o                         
 -42   0   8         18.86          6.34         8.35 o                         
 -40   0   8       1326.47       1321.92        57.31 o                         
 -38   0   8         97.30         84.09        13.67 o                         
 -36   0   8        510.48        496.61        35.70 o                         
 -34   0   8        554.89        518.17        36.43 o                         
 -32   0   8         81.75        101.50        16.20 o                         
 -30   0   8       8059.73       7962.55       297.96 o                         
 -28   0   8        792.88        743.80        48.32 o                         
 -26   0   8       3342.30       3195.02       170.81 o                         
 -24   0   8       7707.72       7893.59       383.41 o                         
 -22   0   8        713.50        615.84        48.78 o                         
 -20   0   8        415.76        344.12        35.04 o                         
 -18   0   8          7.79          5.85         8.08 o                         
 -16   0   8      10517.57      10926.32       364.36 o                         
 -14   0   8        106.46         85.44        15.77 o                         
 -12   0   8       3765.52       3346.70       153.08 o                         
 -10   0   8       3690.68       3485.65       158.90 o                         
  -8   0   8       7424.95       9231.45       381.56 o                         
  -6   0   8      15549.58      15372.47       553.64 o                         
  -4   0   8          3.19          8.14         9.25 o                         
  -2   0   8        831.40        797.73        53.01 o                         
   0   0   8      13703.97      15251.56       551.55 o                         
   2   0   8        941.12       1163.85        92.56 o                         
   4   0   8        274.77        222.04        27.62 o                         
   6   0   8        207.20        272.07        26.70 o                         
   8   0   8        217.60        204.24        22.90 o                         
  10   0   8        849.22        733.44        52.37 o                         
  12   0   8        802.71        861.65        53.18 o                         
  14   0   8       2200.46       1997.92        84.65 o                         
  16   0   8        691.58        666.29        43.09 o                         
  18   0   8       8576.83       8234.94       283.30 o                         
  20   0   8       1065.00       1043.91        59.01 o                         
  22   0   8        748.66        585.09        46.02 o                         
  24   0   8         21.04         51.48        14.51 o                         
  26   0   8        350.72        421.14        35.25 o                         
  28   0   8        990.04        831.05        57.31 o                         
  30   0   8         32.02         37.85        11.30 o                         
  32   0   8         42.46         38.51        14.08 o                         
  34   0   8        153.17        153.07        22.23 o                         
  36   0   8        124.57         67.86        17.02 o                         
  38   0   8       1010.22        869.15        55.61 o                         
  40   0   8         36.00         70.58        15.98 o                         
  42   0   8          3.08         21.23        11.15 o                         
  44   0   8        272.81        228.17        27.61 o                         
 -51   1   8          2.63         14.01         9.37 o                         
 -49   1   8         60.94         48.18        14.18 o                         
 -47   1   8         42.55         27.66         9.02 o                         
 -45   1   8          0.14         10.93         6.87 o                         
 -43   1   8        549.37        538.68        27.21 o                         
 -41   1   8        157.80        143.27        12.66 o                         
 -39   1   8         12.06         12.46         4.99 o                         
 -37   1   8        607.64        570.44        27.42 o                         
 -35   1   8       1315.74       1400.22        51.14 o                         
 -33   1   8         26.40         25.45         7.23 o                         
 -31   1   8        938.85        947.66        43.89 o                         
 -29   1   8       8111.44       8040.14       237.41 o                         
 -27   1   8         11.31         13.80         8.25 o                         
 -25   1   8       1481.65       1424.67        66.52 o                         
 -23   1   8        642.81        715.14        38.31 o                         
 -21   1   8       2273.96       2507.44        90.56 o                         
 -19   1   8         18.36          3.56         6.46 o                         
 -17   1   8        225.16        208.00        17.55 o                         
 -15   1   8          6.59          6.23         5.53 o                         
 -13   1   8       5275.20       5446.75       156.16 o                         
 -11   1   8        567.48        532.24        32.59 o                         
  -9   1   8        177.51        279.99        21.07 o                         
  -7   1   8        472.98        454.58        28.25 o                         
  -5   1   8        246.48        296.64        22.92 o                         
  -3   1   8        703.60        733.70        35.75 o                         
  -1   1   8       6636.98       6932.76       195.09 o                         
   1   1   8        107.39        104.46        12.10 o                         
   3   1   8        129.10        156.10        15.34 o                         
   5   1   8       2469.93       2175.40        65.14 o                         
   7   1   8        492.41        459.30        26.13 o                         
   9   1   8       3836.85       3772.79       103.32 o                         
  11   1   8        823.20        895.56        45.55 o                         
  13   1   8       2954.10       2951.54        80.22 o                         
  15   1   8       3550.34       3688.84       101.40 o                         
  17   1   8       1875.17       1705.57        62.47 o                         
  19   1   8        691.31        756.16        37.51 o                         
  21   1   8        418.90        388.10        23.80 o                         
  23   1   8          1.37          0.78         5.40 o                         
  25   1   8         45.34         51.62         9.38 o                         
  27   1   8          2.58         -4.13         4.13 o                         
  29   1   8        842.70        834.57        41.48 o                         
  31   1   8        237.60        189.22        16.01 o                         
  33   1   8         17.87          5.42         7.39 o                         
  35   1   8        195.83        215.79        18.90 o                         
  37   1   8          0.15          7.74         6.92 o                         
  39   1   8        451.66        378.75        25.06 o                         
  41   1   8          5.01         15.46         8.21 o                         
  43   1   8          0.00          5.39         7.16 o                         
  45   1   8          2.68         11.92         7.12 o                         
 -50   2   8          2.52         12.93         8.57 o                         
 -48   2   8        107.12         92.31        14.03 o                         
 -46   2   8        103.81        113.27        12.14 o                         
 -44   2   8         30.29         30.34         8.78 o                         
 -42   2   8          0.01          2.20         5.05 o                         
 -40   2   8          0.00          7.09         5.67 o                         
 -38   2   8         29.02         13.72         7.08 o                         
 -36   2   8          5.59         15.27         4.81 o                         
 -34   2   8          5.16          7.87         7.64 o                         
 -32   2   8       3554.17       3646.78       108.95 o                         
 -30   2   8         54.01         61.75        10.17 o                         
 -28   2   8         95.52         67.72        13.17 o                         
 -26   2   8        559.15        586.09        29.79 o                         
 -24   2   8        642.66        824.93        37.16 o                         
 -22   2   8       8291.47       7579.69       210.07 o                         
 -20   2   8        857.62        731.76        34.35 o                         
 -18   2   8         52.12         48.08         9.40 o                         
 -16   2   8       2280.94       2467.99        67.03 o                         
 -14   2   8        394.33        438.70        29.28 o                         
 -12   2   8         93.42        112.97        12.05 o                         
 -10   2   8          1.20          7.04         5.36 o                         
  -8   2   8       1174.22       1275.88        49.73 o                         
  -6   2   8        120.66        141.74        14.43 o                         
  -4   2   8        789.71        753.79        35.93 o                         
  -2   2   8       1781.72       1900.40        67.40 o                         
   0   2   8        162.43        216.57        17.09 o                         
   2   2   8        987.94       1048.00        58.31 o                         
   4   2   8        277.41        293.98        21.33 o                         
   6   2   8       1965.81       1770.23        56.85 o                         
   8   2   8       1269.43       1484.14        52.36 o                         
  10   2   8        469.98        479.60        26.87 o                         
  12   2   8       2121.19       2048.37        60.23 o                         
  14   2   8        136.83        178.25        15.83 o                         
  16   2   8        360.76        383.51        23.20 o                         
  18   2   8        404.95        409.11        24.55 o                         
  20   2   8          0.74          5.10         5.71 o                         
  22   2   8        600.98        621.95        30.28 o                         
  24   2   8         29.19         19.65         7.39 o                         
  26   2   8       1542.29       1584.92        57.71 o                         
  28   2   8          0.28          1.83         5.76 o                         
  30   2   8        525.06        413.51        24.09 o                         
  32   2   8         29.33         20.30        10.28 o                         
  34   2   8          9.76         20.36         7.31 o                         
  36   2   8         14.29         14.10         6.77 o                         
  38   2   8          0.45         -0.86         5.86 o                         
  40   2   8          0.50         -2.83         5.45 o                         
  42   2   8         81.88         76.73        11.34 o                         
  44   2   8         84.31         96.96        13.60 o                         
 -49   3   8          1.22         -1.92         7.73 o                         
 -47   3   8          2.86          0.14         6.45 o                         
 -45   3   8          1.37         -2.31         6.20 o                         
 -43   3   8         30.18         18.98         6.65 o                         
 -41   3   8         40.80         51.53         9.34 o                         
 -39   3   8         17.48         13.84         6.42 o                         
 -37   3   8         20.86         32.66         6.16 o                         
 -35   3   8          6.13          9.11         5.78 o                         
 -33   3   8       1196.90       1153.25        45.21 o                         
 -31   3   8         33.51         32.65         7.48 o                         
 -29   3   8         59.66         67.20         8.79 o                         
 -27   3   8         89.66         65.40         9.42 o                         
 -25   3   8         26.47         41.11         8.95 o                         
 -23   3   8        161.18        143.64        19.65 o                         
 -21   3   8       2688.78       2617.88        84.59 o                         
 -19   3   8         48.72         43.19         8.40 o                         
 -17   3   8        922.55        869.64        37.66 o                         
 -15   3   8       1447.99       1580.75        46.40 o                         
 -13   3   8       2774.42       2546.10        69.02 o                         
 -11   3   8         79.73        131.38        12.90 o                         
  -9   3   8        237.82        143.91        13.93 o                         
  -7   3   8          0.10         -4.13         4.13 o                         
  -5   3   8        292.98        331.76        23.92 o                         
  -3   3   8         10.88          4.28         4.79 o                         
  -1   3   8        137.67        160.03        14.52 o                         
   1   3   8        422.92        466.82        26.51 o                         
   3   3   8        616.15        625.63        31.01 o                         
   5   3   8          9.65         11.19         5.35 o                         
   7   3   8        566.62        714.96        39.21 o                         
   9   3   8        346.15        361.48        22.80 o                         
  11   3   8        255.50        283.87        19.92 o                         
  13   3   8        792.78        824.84        41.10 o                         
  15   3   8        937.57        889.46        42.54 o                         
  17   3   8          0.26          8.40         6.03 o                         
  19   3   8         31.21         40.08         8.05 o                         
  21   3   8        172.21        216.75        16.81 o                         
  23   3   8        917.70       1046.68        41.74 o                         
  25   3   8        619.22        688.50        32.84 o                         
  27   3   8        127.36        126.78        14.12 o                         
  29   3   8        183.49        158.84        15.67 o                         
  31   3   8        268.84        254.30        19.78 o                         
  33   3   8         19.70          8.57         6.63 o                         
  35   3   8         94.40         78.78        10.86 o                         
  37   3   8         16.08         12.10         6.53 o                         
  39   3   8         41.73         40.90         9.47 o                         
  41   3   8          0.58         11.43         7.41 o                         
  43   3   8         12.17         26.83        10.07 o                         
 -46   4   8         10.96          7.94         7.73 o                         
 -44   4   8          5.73          9.58         6.73 o                         
 -42   4   8        176.87        192.64        16.31 o                         
 -40   4   8       1097.65       1135.15        44.54 o                         
 -38   4   8        206.98        189.73        14.18 o                         
 -36   4   8          8.04          0.68         4.55 o                         
 -34   4   8        274.27        266.88        15.78 o                         
 -32   4   8         59.90         68.21         8.32 o                         
 -30   4   8        422.96        448.97        25.50 o                         
 -28   4   8         75.90         90.82         8.74 o                         
 -26   4   8         58.34         67.43         8.10 o                         
 -24   4   8         20.88         27.68         6.96 o                         
 -22   4   8        406.09        358.25        18.49 o                         
 -20   4   8       1800.45       1774.16        61.18 o                         
 -18   4   8        199.58        167.84        13.10 o                         
 -16   4   8        172.07        192.18        14.24 o                         
 -14   4   8       3596.56       3308.82        89.11 o                         
 -12   4   8       3557.73       3569.10        88.76 o                         
 -10   4   8         24.69         17.99         8.27 o                         
  -8   4   8        378.31        417.68        24.13 o                         
  -6   4   8       1433.26       1418.22        50.61 o                         
  -4   4   8        311.02        325.49        20.81 o                         
  -2   4   8         65.00         85.92        10.52 o                         
   0   4   8        206.40        210.74        16.31 o                         
   2   4   8        279.32        295.17        21.53 o                         
   4   4   8        161.20        192.92        16.09 o                         
   6   4   8        920.47        965.78        43.93 o                         
   8   4   8         23.30         21.39         6.76 o                         
  10   4   8         54.35         55.54        10.37 o                         
  12   4   8         15.78         21.61         7.27 o                         
  14   4   8        833.41        823.33        40.25 o                         
  16   4   8        381.71        465.94        26.01 o                         
  18   4   8        480.58        476.94        25.98 o                         
  20   4   8        115.84        211.04        17.41 o                         
  22   4   8       3641.95       3508.18        94.53 o                         
  24   4   8         51.91         46.40         8.87 o                         
  26   4   8         98.03         99.22        11.35 o                         
  28   4   8          0.96         -4.72         4.72 o                         
  30   4   8          0.56          5.67         5.64 o                         
  32   4   8        240.14        230.94        17.42 o                         
  34   4   8        182.94        186.43        24.29 o                         
  36   4   8        102.95        100.56        12.47 o                         
  38   4   8         73.25         56.20         9.85 o                         
  40   4   8         30.01         34.77         8.45 o                         
 -45   5   8          0.00          9.61         7.64 o                         
 -43   5   8        134.08         99.42        13.93 o                         
 -41   5   8          7.89         13.17        10.16 o                         
 -39   5   8        145.12        156.95        18.18 o                         
 -37   5   8          1.76          3.06         6.78 o                         
 -35   5   8        103.12         87.03        13.30 o                         
 -33   5   8         31.88         21.56         9.26 o                         
 -31   5   8         33.22         33.49         9.92 o                         
 -29   5   8         48.26         48.52        10.54 o                         
 -27   5   8         45.87         24.89         8.67 o                         
 -25   5   8          1.90         -4.93         4.93 o                         
 -23   5   8         73.67         75.82        14.17 o                         
 -21   5   8        181.69        107.57        24.82 o                         
 -19   5   8       1826.06       1773.96        72.82 o                         
 -17   5   8        433.36        435.31        33.83 o                         
 -15   5   8       1113.65       1119.49        58.80 o                         
 -13   5   8       2963.17       3072.89       101.54 o                         
 -11   5   8         64.80         45.57        10.87 o                         
  -9   5   8       3161.17       3049.02        78.08 o                         
  -7   5   8       3363.16       3508.17        96.41 o                         
  -5   5   8         19.31         18.26         5.95 o                         
  -3   5   8        137.13        132.13        11.79 o                         
  -1   5   8         10.34         12.49         5.40 o                         
   1   5   8        340.77        297.65        21.57 o                         
   3   5   8       1190.63       1195.63        40.35 o                         
   5   5   8         23.63         11.88         5.25 o                         
   7   5   8         42.78         41.25         7.87 o                         
   9   5   8        349.74        334.87        19.01 o                         
  11   5   8        134.51        114.99        11.14 o                         
  13   5   8         38.10         41.92         7.85 o                         
  15   5   8        254.98        257.54        16.79 o                         
  17   5   8        187.35        182.10        14.56 o                         
  19   5   8          6.69          1.76         5.48 o                         
  21   5   8          5.33          2.41         6.01 o                         
  23   5   8        719.11        622.86        30.62 o                         
  25   5   8        136.01        132.34        13.02 o                         
  27   5   8          3.58         14.45         6.25 o                         
  29   5   8       1010.73       1152.47        45.38 o                         
  31   5   8       1031.85       1109.12        40.14 o                         
  33   5   8        427.53        515.21        25.90 o                         
  35   5   8        184.78        174.75        15.71 o                         
  37   5   8         30.24         22.71         8.43 o                         
  39   5   8         53.32        101.64        43.32 o                         
 -40   6   8         36.98          8.14        10.49 o                         
 -38   6   8          4.43          2.93         8.74 o                         
 -36   6   8          0.70         -0.20         7.39 o                         
 -34   6   8          0.20         14.33         9.18 o                         
 -32   6   8         37.28         62.46        11.59 o                         
 -30   6   8        141.67        225.40        21.49 o                         
 -28   6   8        145.72        118.21        15.64 o                         
 -26   6   8         46.32         58.99        10.81 o                         
 -24   6   8         10.84          5.22         6.56 o                         
 -22   6   8          4.45          1.80         7.02 o                         
 -20   6   8        195.25        184.10        17.81 o                         
 -18   6   8          1.35          3.52         6.77 o                         
 -16   6   8        239.47        231.66        21.01 o                         
 -14   6   8        609.63        629.13        42.77 o                         
 -12   6   8         17.97         20.86        10.20 o                         
 -10   6   8        845.80        847.44        43.76 o                         
  -8   6   8        609.01        518.67        31.71 o                         
  -6   6   8       2282.95       2256.20        72.31 o                         
  -4   6   8        268.65        317.81        16.73 o                         
  -2   6   8        141.90        166.99        12.42 o                         
   0   6   8         49.32         38.83         9.26 o                         
   2   6   8          0.84         -2.65         6.30 o                         
   4   6   8         58.34         43.09         7.31 o                         
   6   6   8          5.92         14.19         5.66 o                         
   8   6   8         90.69         93.42        10.23 o                         
  10   6   8        733.22        719.57        29.75 o                         
  12   6   8        120.47        119.57        11.76 o                         
  14   6   8        475.92        411.86        21.47 o                         
  16   6   8         86.53         87.24         9.99 o                         
  18   6   8        229.65        245.44        16.13 o                         
  20   6   8          8.77         17.25         6.27 o                         
  22   6   8          7.16          2.96         4.63 o                         
  24   6   8         60.98         69.93         9.51 o                         
  26   6   8        131.16        129.62        14.56 o                         
  28   6   8         13.64         31.67         7.94 o                         
  30   6   8         38.84         33.63         9.07 o                         
  32   6   8          5.94         20.32         8.65 o                         
  34   6   8         21.64         31.52         9.58 o                         
 -37   7   8          0.11          7.72         9.03 o                         
 -35   7   8          1.01          6.77         8.64 o                         
 -33   7   8          5.83         13.43         7.71 o                         
 -31   7   8          6.39          4.00         7.37 o                         
 -29   7   8         10.24          2.58         7.31 o                         
 -27   7   8        139.46        139.43        16.94 o                         
 -25   7   8        124.03         91.03        20.44 o                         
 -23   7   8          0.82         -5.69         5.69 o                         
 -21   7   8          3.18          9.08         7.72 o                         
 -19   7   8         73.16         66.16        12.32 o                         
 -17   7   8        214.54        220.77        25.03 o                         
 -15   7   8         59.37         46.36        11.73 o                         
 -13   7   8        311.10        331.77        25.10 o                         
 -11   7   8         12.75         20.56         8.51 o                         
  -9   7   8        143.53        145.60        16.85 o                         
  -7   7   8          6.02          1.24         5.11 o                         
  -5   7   8        104.80        145.53        14.06 o                         
  -3   7   8         68.17         83.68        11.66 o                         
  -1   7   8        156.04        163.75        11.77 o                         
   1   7   8         71.52         79.22         8.32 o                         
   3   7   8       1451.60       1359.63        43.17 o                         
   5   7   8        284.16        285.32        19.20 o                         
   7   7   8        408.38        394.43        28.25 o                         
   9   7   8          9.47         21.65         7.17 o                         
  11   7   8         11.81         11.72         7.95 o                         
  13   7   8        375.28        349.50        27.76 o                         
  15   7   8        237.44        250.93        19.22 o                         
  17   7   8         30.20         25.94         9.12 o                         
  19   7   8        271.46        221.76        18.72 o                         
  21   7   8         51.27         48.52         9.94 o                         
  23   7   8         90.17         66.33        11.91 o                         
  25   7   8         27.11         34.33         9.46 o                         
  27   7   8          0.58          6.29         8.30 o                         
  29   7   8          0.01         -0.31         7.86 o                         
  31   7   8         25.57         16.98        15.23 o                         
 -30   8   8          1.04          0.09         8.27 o                         
 -28   8   8          4.46          3.20         7.54 o                         
 -26   8   8          8.57         24.66         9.94 o                         
 -24   8   8         75.30         91.31        14.01 o                         
 -22   8   8         35.46         25.69        12.83 o                         
 -20   8   8          2.89          7.78        13.54 o                         
 -18   8   8         71.36         68.34        12.84 o                         
 -16   8   8         20.34         15.19         9.45 o                         
 -14   8   8         24.19         16.63        10.21 o                         
 -12   8   8         69.16         81.56        14.77 o                         
 -10   8   8          0.09          8.75         7.50 o                         
  -8   8   8         45.53         33.20         9.27 o                         
  -6   8   8         21.25         17.86         8.58 o                         
  -4   8   8          1.12          4.26         5.91 o                         
  -2   8   8        694.03        590.54        38.84 o                         
   0   8   8        584.68        622.29        31.34 o                         
   2   8   8       1133.34       1178.83        42.10 o                         
   4   8   8         76.62         85.08        11.00 o                         
   6   8   8          0.24         13.84         6.36 o                         
   8   8   8          0.68         -1.04         5.70 o                         
  10   8   8          1.35         15.90         6.30 o                         
  12   8   8         72.90         83.67        16.53 o                         
  14   8   8          7.54         15.50         6.53 o                         
  16   8   8        125.86         99.27        17.54 o                         
  18   8   8          0.72          3.69         5.90 o                         
  20   8   8         67.42         83.55        13.78 o                         
  22   8   8          1.14          8.45         9.46 o                         
  24   8   8          9.42         26.28        10.92 o                         
 -21   9   8         14.98         19.80        10.56 o                         
 -19   9   8          5.36         26.70        11.11 o                         
 -17   9   8         27.85         29.71        10.30 o                         
 -15   9   8         59.72         52.40        12.09 o                         
 -13   9   8          4.48         17.11         8.02 o                         
 -11   9   8         82.27         97.68        14.53 o                         
  -9   9   8          1.62         13.70         9.21 o                         
  -7   9   8         62.37         60.43        11.73 o                         
  -5   9   8          3.64         14.81         9.28 o                         
  -3   9   8          6.26          8.89         9.28 o                         
  -1   9   8        236.58        231.68        21.32 o                         
   1   9   8         28.47         26.09         9.95 o                         
   3   9   8          5.95         11.58         7.75 o                         
   5   9   8          4.59          9.84         9.17 o                         
   7   9   8          0.92         27.40        10.88 o                         
   9   9   8         30.21          3.00         8.93 o                         
  11   9   8          8.05         10.43         7.67 o                         
  13   9   8          2.55         21.63         9.93 o                         
  15   9   8          9.97         29.25        10.42 o                         
 -49   1   9        110.05         73.38        17.55 o                         
 -47   1   9         74.81         83.24        16.50 o                         
 -45   1   9          0.40          0.62         7.73 o                         
 -43   1   9         37.32         63.24        10.66 o                         
 -41   1   9         76.39         89.64        10.04 o                         
 -39   1   9        865.19        863.64        39.46 o                         
 -37   1   9         13.63         10.85         7.10 o                         
 -35   1   9        255.56        244.03        18.97 o                         
 -33   1   9       1522.45       1563.29        62.47 o                         
 -31   1   9       1031.26       1078.55        48.19 o                         
 -29   1   9        601.85        580.82        42.13 o                         
 -27   1   9       1487.24       1369.85        57.48 o                         
 -25   1   9        380.17        348.56        30.86 o                         
 -23   1   9       1043.14        993.16        59.77 o                         
 -21   1   9       2182.13       1996.28        80.36 o                         
 -19   1   9       1243.63       1415.63        60.10 o                         
 -17   1   9        987.60        998.64        41.80 o                         
 -15   1   9         12.91          0.25         6.76 o                         
 -13   1   9       2511.78       2729.07        82.23 o                         
 -11   1   9        336.85        367.55        25.36 o                         
  -9   1   9       3348.19       3505.82       107.76 o                         
  -7   1   9          4.15         -1.61         5.42 o                         
  -5   1   9        827.06        941.18        44.23 o                         
  -3   1   9       2934.09       2878.45        87.08 o                         
  -1   1   9         16.24          0.29         5.39 o                         
   1   1   9       1059.41       1135.33        48.98 o                         
   3   1   9        334.27        378.84        29.81 o                         
   5   1   9        179.50        180.48        17.57 o                         
   7   1   9        297.82        324.92        26.68 o                         
   9   1   9       9883.44       9656.79       242.25 o                         
  11   1   9       9596.59       9219.22       222.90 o                         
  13   1   9         75.58         42.75         9.18 o                         
  15   1   9        405.24        440.89        27.89 o                         
  17   1   9       3636.64       3473.23        98.71 o                         
  19   1   9       2079.75       2004.69        65.85 o                         
  21   1   9        562.26        565.65        30.19 o                         
  23   1   9        281.51        293.79        22.70 o                         
  25   1   9        173.15        177.07        16.15 o                         
  27   1   9          0.00         -3.86         5.18 o                         
  29   1   9         23.02         21.81         7.47 o                         
  31   1   9        116.53         56.45        11.23 o                         
  33   1   9          2.60         -5.97         5.97 o                         
  35   1   9          0.10          0.75         5.83 o                         
  37   1   9         80.56         66.10        11.22 o                         
  39   1   9          0.34          8.33         9.92 o                         
  41   1   9          9.31          5.78         7.66 o                         
  43   1   9          5.31         17.89         8.29 o                         
 -48   2   9         73.03         51.00        13.46 o                         
 -46   2   9         22.36         16.93         8.11 o                         
 -44   2   9        265.01        223.51        22.26 o                         
 -42   2   9          0.53         -0.46         5.21 o                         
 -40   2   9          3.02         10.81         5.44 o                         
 -38   2   9        149.13        138.67        10.89 o                         
 -36   2   9          7.05          7.94         6.79 o                         
 -34   2   9        170.77        172.90        19.26 o                         
 -32   2   9        599.71        691.78        35.25 o                         
 -30   2   9         28.48         39.13         9.46 o                         
 -28   2   9        835.10        884.75        40.24 o                         
 -26   2   9       1500.35       1524.23        56.55 o                         
 -24   2   9         38.34         44.68         9.82 o                         
 -22   2   9       7376.61       7328.37       206.76 o                         
 -20   2   9         45.04         23.56         8.96 o                         
 -18   2   9       2553.46       2332.22        74.50 o                         
 -16   2   9          5.49          1.76         5.54 o                         
 -14   2   9          8.71         12.61         7.09 o                         
 -12   2   9       2356.89       2422.03        75.52 o                         
 -10   2   9        688.14        570.71        37.41 o                         
  -8   2   9        441.76        550.31        32.65 o                         
  -6   2   9       1628.05       1807.89        62.22 o                         
  -4   2   9         61.57         45.80        10.05 o                         
  -2   2   9        414.94        398.39        28.44 o                         
   0   2   9        761.17        632.20        32.78 o                         
   2   2   9         27.98         35.70         9.16 o                         
   4   2   9        415.18        346.62        24.25 o                         
   6   2   9        426.54        438.88        26.72 o                         
   8   2   9        134.38        134.65        15.56 o                         
  10   2   9       1249.11       1277.38        50.53 o                         
  12   2   9        110.14         76.36        12.13 o                         
  14   2   9       1304.06       1266.26        48.68 o                         
  16   2   9         25.18          6.94         6.25 o                         
  18   2   9       1751.98       1837.87        62.23 o                         
  20   2   9        470.22        460.49        26.55 o                         
  22   2   9          6.87          4.48         6.39 o                         
  24   2   9         25.01         -1.98         5.91 o                         
  26   2   9          4.11         -0.19         4.90 o                         
  28   2   9        123.72        112.58        14.74 o                         
  30   2   9         13.44          3.37         6.03 o                         
  32   2   9        190.77        208.81        18.71 o                         
  34   2   9         59.33         56.70        10.84 o                         
  36   2   9          6.13          6.38         5.58 o                         
  38   2   9         91.12         68.33        11.23 o                         
  40   2   9          6.90          9.08         7.38 o                         
  42   2   9         68.56         66.26        13.80 o                         
 -47   3   9          2.46          3.73         6.92 o                         
 -45   3   9         16.96         33.73         9.13 o                         
 -43   3   9        353.97        328.27        21.98 o                         
 -41   3   9        773.11        750.04        35.13 o                         
 -39   3   9          1.46          6.65         4.53 o                         
 -37   3   9         53.02         51.30         8.92 o                         
 -35   3   9         20.86         20.80         6.04 o                         
 -33   3   9        746.05        796.11        33.03 o                         
 -31   3   9        294.94        255.76        19.41 o                         
 -29   3   9        134.63        140.24        14.14 o                         
 -27   3   9        901.27        974.85        46.14 o                         
 -25   3   9        111.72        108.70        12.68 o                         
 -23   3   9        292.32        283.45        22.73 o                         
 -21   3   9        755.55        837.86        38.46 o                         
 -19   3   9       4230.17       4050.87       122.01 o                         
 -17   3   9       3179.72       3067.51        90.63 o                         
 -15   3   9        681.27        733.10        36.21 o                         
 -13   3   9       1023.75        935.93        37.48 o                         
 -11   3   9        302.43        308.78        21.20 o                         
  -9   3   9         41.21         51.24         9.93 o                         
  -7   3   9          3.73         10.84         6.64 o                         
  -5   3   9       1600.41       1578.92        59.32 o                         
  -3   3   9        114.87        125.57        19.33 o                         
  -1   3   9         27.02         21.95         7.65 o                         
   1   3   9      10139.88      10032.40       262.97 o                         
   3   3   9        436.64        456.62        27.15 o                         
   5   3   9       1248.55       1377.16        52.39 o                         
   7   3   9         10.81          2.62         5.68 o                         
   9   3   9        276.43        263.99        21.03 o                         
  11   3   9          8.20         24.53         8.82 o                         
  13   3   9        127.42        136.44        18.63 o                         
  15   3   9        363.82        344.52        29.52 o                         
  17   3   9         54.49         61.85        10.95 o                         
  19   3   9         27.03         37.52         8.88 o                         
  21   3   9        426.93        530.42        28.61 o                         
  23   3   9       1086.96       1105.89        44.72 o                         
  25   3   9       5647.11       5863.64       165.02 o                         
  27   3   9       1130.32       1111.13        48.49 o                         
  29   3   9         99.11         76.67        11.81 o                         
  31   3   9        753.32        725.88        36.70 o                         
  33   3   9         36.92         31.11        11.08 o                         
  35   3   9         60.01        102.25        14.48 o                         
  37   3   9          3.78         10.16         6.54 o                         
  39   3   9          1.98          0.97         6.46 o                         
  41   3   9          1.88          9.28         9.34 o                         
 -46   4   9         70.55         55.64        10.34 o                         
 -44   4   9         75.10         85.81        13.48 o                         
 -42   4   9         13.83         16.53        10.22 o                         
 -40   4   9        222.06        227.30        16.74 o                         
 -38   4   9         37.92         25.82         9.56 o                         
 -36   4   9         50.60         54.38         8.75 o                         
 -34   4   9         79.53         66.41         9.19 o                         
 -32   4   9        195.49        197.24        13.48 o                         
 -30   4   9          0.02         -3.92         5.06 o                         
 -28   4   9        279.80        300.56        18.29 o                         
 -26   4   9          0.00          5.67         4.48 o                         
 -24   4   9        173.92        184.19        13.36 o                         
 -22   4   9        570.89        601.59        27.12 o                         
 -20   4   9          9.04          1.63         8.94 o                         
 -18   4   9       1417.12       1280.03        45.89 o                         
 -16   4   9        313.90        397.62        21.45 o                         
 -14   4   9       6740.50       7101.96       181.08 o                         
 -12   4   9       5399.92       5449.55       142.13 o                         
 -10   4   9       3277.82       3111.19        92.86 o                         
  -8   4   9       1525.47       1541.29        75.48 o                         
  -6   4   9        177.67        197.77        18.81 o                         
  -4   4   9       1813.81       1724.90        56.99 o                         
  -2   4   9         21.15         11.28         6.00 o                         
   0   4   9          0.01         -5.82         5.82 o                         
   2   4   9       4079.33       3914.35       112.68 o                         
   4   4   9        310.79        280.69        20.80 o                         
   6   4   9         64.67         85.74        11.62 o                         
   8   4   9        221.20        218.43        16.99 o                         
  10   4   9          0.40          1.98         7.10 o                         
  12   4   9        249.44        266.86        19.54 o                         
  14   4   9         34.11         15.14         9.26 o                         
  16   4   9         83.25         69.53        10.83 o                         
  18   4   9        251.60        306.44        21.73 o                         
  20   4   9         63.38         26.95         7.95 o                         
  22   4   9        316.48        320.97        21.65 o                         
  24   4   9         75.43         28.21         8.67 o                         
  26   4   9        141.25        123.59        15.59 o                         
  28   4   9        735.99        743.38        31.72 o                         
  30   4   9        288.92        221.07        19.54 o                         
  32   4   9        130.83        132.13        12.66 o                         
  34   4   9         19.99         28.62         7.60 o                         
  36   4   9         25.42         39.74         9.47 o                         
  38   4   9         28.01         48.17        11.44 o                         
 -43   5   9         53.48         63.23        14.83 o                         
 -41   5   9        330.06        309.27        32.79 o                         
 -39   5   9          3.02         12.52         8.43 o                         
 -37   5   9        114.06        112.77        16.74 o                         
 -35   5   9        279.28        295.49        24.54 o                         
 -33   5   9         10.88          9.92         7.81 o                         
 -31   5   9          0.49         -1.33         7.10 o                         
 -29   5   9          1.61          3.79         5.64 o                         
 -27   5   9         33.01         30.62         9.00 o                         
 -25   5   9         98.41         60.56        11.76 o                         
 -23   5   9          0.48          7.78        11.98 o                         
 -21   5   9         59.43         49.90        16.51 o                         
 -19   5   9         91.78        112.80        17.94 o                         
 -17   5   9         57.72         42.89        14.16 o                         
 -15   5   9         27.93         31.31        19.10 o                         
 -13   5   9          0.79         -4.89         4.89 o                         
 -11   5   9        830.81        907.65        31.19 o                         
  -9   5   9         54.73         62.22         9.72 o                         
  -7   5   9       3000.01       3151.25        92.69 o                         
  -5   5   9       1294.61       1187.51        45.93 o                         
  -3   5   9        112.39        139.54        13.93 o                         
  -1   5   9         34.07         25.31         8.28 o                         
   1   5   9          5.26          0.38         5.75 o                         
   3   5   9         16.83         23.17         6.94 o                         
   5   5   9        129.26        135.99        13.34 o                         
   7   5   9        144.76        154.32        14.20 o                         
   9   5   9         12.01         11.50         6.13 o                         
  11   5   9         36.07         20.49         7.74 o                         
  13   5   9        169.75        153.76        17.33 o                         
  15   5   9          1.47         10.87         5.81 o                         
  17   5   9        946.09        885.80        47.73 o                         
  19   5   9          1.68          3.96         5.74 o                         
  21   5   9          7.52          5.63         6.25 o                         
  23   5   9        268.66        253.92        19.53 o                         
  25   5   9         33.39         28.28         9.34 o                         
  27   5   9         10.16         11.42         6.28 o                         
  29   5   9        305.65        258.45        19.17 o                         
  31   5   9        186.08        165.77        16.71 o                         
  33   5   9        134.53        122.29        13.87 o                         
  35   5   9         79.98         60.99        11.74 o                         
 -38   6   9         19.09         23.51        12.66 o                         
 -36   6   9         20.31          2.51         6.90 o                         
 -34   6   9          1.48          2.81         7.53 o                         
 -32   6   9         10.11         -6.38         6.58 o                         
 -30   6   9          5.27         10.27         7.66 o                         
 -28   6   9          0.01         10.09         8.03 o                         
 -26   6   9         59.62         66.24        12.08 o                         
 -24   6   9         94.41         75.81        14.72 o                         
 -22   6   9         10.83         14.56         8.82 o                         
 -20   6   9        508.99        500.17        49.87 o                         
 -18   6   9         24.26         33.18         9.93 o                         
 -16   6   9         34.82         26.11        10.30 o                         
 -14   6   9         20.05         38.72        12.15 o                         
 -12   6   9        307.55        241.78        21.96 o                         
 -10   6   9       1257.32       1328.07        59.03 o                         
  -8   6   9        720.84        805.16        45.81 o                         
  -6   6   9       6052.16       6285.45       155.27 o                         
  -4   6   9       1196.08       1235.34        41.08 o                         
  -2   6   9       1495.38       1528.25        83.44 o                         
   0   6   9        380.59        376.66        20.67 o                         
   2   6   9         85.40         91.13        11.78 o                         
   4   6   9         45.85         59.31         9.36 o                         
   6   6   9          7.96         -2.65         4.58 o                         
   8   6   9        137.96        158.60        13.74 o                         
  10   6   9        229.62        199.22        16.98 o                         
  12   6   9          2.24          5.32         5.32 o                         
  14   6   9        369.22        344.44        20.52 o                         
  16   6   9          0.36          1.76         5.29 o                         
  18   6   9        249.88        258.81        17.42 o                         
  20   6   9          6.04          7.66         5.40 o                         
  22   6   9         35.61         21.19         8.01 o                         
  24   6   9          3.48          5.04         5.56 o                         
  26   6   9          2.66          3.85         5.88 o                         
  28   6   9        188.19        193.73        17.16 o                         
  30   6   9          0.62         19.09         9.67 o                         
  32   6   9        193.71        208.38        21.54 o                         
 -35   7   9         24.42         23.06        12.92 o                         
 -33   7   9         24.39         35.48        19.12 o                         
 -31   7   9          9.70         24.45         9.73 o                         
 -29   7   9        164.30        168.24        19.62 o                         
 -27   7   9         48.37         61.27        13.23 o                         
 -25   7   9        101.64        103.57        18.03 o                         
 -23   7   9          1.27         -0.69         6.78 o                         
 -21   7   9         44.92         57.15        12.33 o                         
 -19   7   9          0.79         -5.55         7.32 o                         
 -17   7   9         28.74         33.42        10.24 o                         
 -15   7   9        123.83        146.15        18.70 o                         
 -13   7   9         40.40         40.67        13.74 o                         
 -11   7   9         84.13         82.04        21.96 o                         
  -9   7   9        183.06        219.29        17.09 o                         
  -7   7   9         42.44         33.22         9.55 o                         
  -5   7   9        595.99        602.49        35.33 o                         
  -3   7   9          8.32          2.49         5.44 o                         
  -1   7   9         11.00         12.25         5.70 o                         
   1   7   9         59.52         64.99        10.01 o                         
   3   7   9        286.51        239.65        16.84 o                         
   5   7   9         18.47         21.75        11.06 o                         
   7   7   9          6.51         12.96         6.24 o                         
   9   7   9        161.38        102.33        12.66 o                         
  11   7   9        127.83        160.38        16.37 o                         
  13   7   9          8.40          3.82         7.51 o                         
  15   7   9          0.79          4.74         5.81 o                         
  17   7   9          6.38         19.94         8.45 o                         
  19   7   9         73.79         58.37        11.25 o                         
  21   7   9          0.08          2.86         6.48 o                         
  23   7   9         12.51         23.33         8.41 o                         
  25   7   9          4.59         30.09        10.73 o                         
  27   7   9          2.22         21.99        10.49 o                         
 -28   8   9         22.13         10.22        15.22 o                         
 -26   8   9         97.56        117.33        20.43 o                         
 -24   8   9         88.09         89.82        15.00 o                         
 -22   8   9          1.43          1.75         7.16 o                         
 -20   8   9          2.03         15.43         8.92 o                         
 -18   8   9        149.23        191.11        19.61 o                         
 -16   8   9          3.89         15.83        12.44 o                         
 -14   8   9          4.43          2.64         9.77 o                         
 -12   8   9          1.64          8.91         7.55 o                         
 -10   8   9        240.66        221.10        26.04 o                         
  -8   8   9        185.29        204.74        18.55 o                         
  -6   8   9         12.17         20.76         7.56 o                         
  -4   8   9         12.53         19.73         6.56 o                         
  -2   8   9        298.08        302.06        21.11 o                         
   0   8   9        210.01        183.45        15.44 o                         
   2   8   9        536.62        511.30        26.58 o                         
   4   8   9        186.70        176.23        15.20 o                         
   6   8   9         31.02         25.53         7.85 o                         
   8   8   9        132.29        123.04        15.67 o                         
  10   8   9        289.20        291.41        26.01 o                         
  12   8   9          9.81         21.98         7.58 o                         
  14   8   9         40.00         32.04         9.88 o                         
  16   8   9         22.23         30.32         9.01 o                         
  18   8   9        221.19        202.29        26.44 o                         
  20   8   9         79.24         76.15        15.93 o                         
 -17   9   9         12.43         13.52        11.31 o                         
 -15   9   9         31.55         68.65        14.02 o                         
 -13   9   9         57.99         63.48        12.62 o                         
 -11   9   9         13.48         27.54        11.61 o                         
  -9   9   9         15.61         24.88         9.09 o                         
  -7   9   9          1.27         15.79         7.32 o                         
  -5   9   9          0.23         17.40        11.40 o                         
  -3   9   9         19.59          7.07         9.60 o                         
  -1   9   9          0.54         30.09        10.26 o                         
   1   9   9          7.80          8.80        10.43 o                         
   3   9   9         51.06         56.39        13.58 o                         
   5   9   9         14.92         22.97        10.61 o                         
   7   9   9         10.51         16.50         9.06 o                         
   9   9   9          1.60          6.03         7.49 o                         
 -48   0  10        116.43         91.76        23.03 o                         
 -46   0  10         65.44         83.13        20.71 o                         
 -44   0  10         38.35         21.27         9.08 o                         
 -42   0  10         36.81         47.53        16.23 o                         
 -40   0  10         41.55         45.79        11.84 o                         
 -38   0  10         22.21         15.70        11.93 o                         
 -36   0  10        736.22        793.79        52.37 o                         
 -34   0  10        287.17        337.92        50.85 o                         
 -32   0  10        430.43        380.81        37.57 o                         
 -30   0  10        780.63        799.84        73.83 o                         
 -28   0  10       2060.68       2270.15       115.05 o                         
 -26   0  10      19213.39      19157.80       773.68 o                         
 -24   0  10        602.46        569.50        52.23 o                         
 -22   0  10       5093.58       5350.93       412.14 o                         
 -20   0  10        564.11        507.29        43.20 o                         
 -18   0  10        584.97        512.07        40.28 o                         
 -16   0  10       3338.49       3150.22       135.69 o                         
 -14   0  10         19.69         -1.36         9.69 o                         
 -12   0  10        235.73        163.75        26.70 o                         
 -10   0  10       1242.59       1013.75       123.04 o                         
  -8   0  10         10.86         -3.27         9.57 o                         
  -6   0  10       2961.59       2952.63       155.80 o                         
  -4   0  10          0.08          1.90        11.43 o                         
  -2   0  10        435.55        323.65        33.91 o                         
   0   0  10        352.12        324.11        53.24 o                         
   2   0  10        711.50        741.56        83.63 o                         
   4   0  10         98.61         55.90        20.59 o                         
   6   0  10        152.02        129.32        22.77 o                         
   8   0  10         80.12         85.72        18.14 o                         
  10   0  10         81.76         98.12        19.63 o                         
  12   0  10        164.95        151.66        22.41 o                         
  14   0  10        410.18        416.77        38.22 o                         
  16   0  10       7874.01       8154.91       285.39 o                         
  18   0  10        412.32        317.53        36.31 o                         
  20   0  10         61.12         45.16        14.88 o                         
  22   0  10         81.67         71.74        19.36 o                         
  24   0  10          5.53         11.17         8.36 o                         
  26   0  10         27.21         13.93        13.57 o                         
  28   0  10         79.90         75.16        15.61 o                         
  30   0  10        123.71        163.51        26.24 o                         
  32   0  10         55.78         50.15        14.85 o                         
  34   0  10        109.46        122.43        31.05 o                         
  36   0  10          4.64         16.51        11.55 o                         
  38   0  10         24.55         19.38        14.30 o                         
  40   0  10         27.99         34.35        15.22 o                         
 -47   1  10         30.49         20.12         8.74 o                         
 -45   1  10         32.13         16.28         7.71 o                         
 -43   1  10         87.65        102.95        12.16 o                         
 -41   1  10          8.54         16.12         8.68 o                         
 -39   1  10         67.18         80.29        11.66 o                         
 -37   1  10         39.48         26.37         8.26 o                         
 -35   1  10         41.42         32.58         9.92 o                         
 -33   1  10        530.13        546.59        34.38 o                         
 -31   1  10        137.74        133.13        17.22 o                         
 -29   1  10        295.90        343.75        37.34 o                         
 -27   1  10        181.92        189.08        20.33 o                         
 -25   1  10       7020.76       6923.82       244.08 o                         
 -23   1  10       1962.43       1954.12        80.44 o                         
 -21   1  10          6.22         -7.47         7.47 o                         
 -19   1  10         53.14         47.62        10.65 o                         
 -17   1  10       3616.87       3490.38       108.70 o                         
 -15   1  10        671.51        719.52        37.71 o                         
 -13   1  10       2088.18       2058.60        71.41 o                         
 -11   1  10        214.13        242.28        21.89 o                         
  -9   1  10        297.51        381.65        33.22 o                         
  -7   1  10       1206.96       1060.52        62.70 o                         
  -5   1  10        282.43        347.53        25.14 o                         
  -3   1  10          6.13         -5.11         5.11 o                         
  -1   1  10        262.30        299.24        23.40 o                         
   1   1  10         66.23         41.34        11.90 o                         
   3   1  10        217.36        174.66        17.41 o                         
   5   1  10        558.40        589.01        37.66 o                         
   7   1  10        465.64        532.56        33.30 o                         
   9   1  10       4505.72       4444.46       123.68 o                         
  11   1  10       1524.12       1663.96        64.90 o                         
  13   1  10       2927.55       2699.40        81.78 o                         
  15   1  10       1015.61       1071.92        50.31 o                         
  17   1  10       2729.44       2764.21        84.61 o                         
  19   1  10       3754.87       3715.91       102.81 o                         
  21   1  10       1788.53       1783.92        62.88 o                         
  23   1  10         62.02         82.77        12.65 o                         
  25   1  10         58.47         63.29        11.37 o                         
  27   1  10        233.03        198.10        21.44 o                         
  29   1  10         12.27          9.09         8.22 o                         
  31   1  10        205.51        235.92        21.56 o                         
  33   1  10        215.00        228.50        19.30 o                         
  35   1  10          6.54          3.38         6.57 o                         
  37   1  10          9.92         13.47         7.34 o                         
  39   1  10         44.99         34.51         9.75 o                         
 -46   2  10        134.02        112.45        18.16 o                         
 -44   2  10         14.14          3.53         5.75 o                         
 -42   2  10         34.59         28.87         6.23 o                         
 -40   2  10          3.20          5.20         4.56 o                         
 -38   2  10         38.86         38.29         8.28 o                         
 -36   2  10          2.31          2.16         6.34 o                         
 -34   2  10       1606.83       1667.68        62.95 o                         
 -32   2  10        625.66        661.25        35.52 o                         
 -30   2  10         19.67         18.52         8.10 o                         
 -28   2  10        153.89        147.24        16.39 o                         
 -26   2  10        468.12        431.35        30.63 o                         
 -24   2  10        818.04        918.26        45.43 o                         
 -22   2  10       1558.38       1616.11        60.44 o                         
 -20   2  10       5316.33       5180.11       152.76 o                         
 -18   2  10       6470.77       6437.96       175.85 o                         
 -16   2  10         85.27         81.68        13.94 o                         
 -14   2  10        908.99        919.13        50.44 o                         
 -12   2  10          3.65         -0.40         6.16 o                         
 -10   2  10        600.79        682.34        38.49 o                         
  -8   2  10         31.61         36.33         9.90 o                         
  -6   2  10        228.81        247.96        21.87 o                         
  -4   2  10         93.90         32.24         9.55 o                         
  -2   2  10         53.97         83.85        13.57 o                         
   0   2  10       1823.13       1701.66        63.71 o                         
   2   2  10        812.06        766.14        41.51 o                         
   4   2  10       1842.24       1944.75        71.10 o                         
   6   2  10        301.11        304.42        24.40 o                         
   8   2  10       1618.54       1669.09        74.37 o                         
  10   2  10        626.67        708.14        36.79 o                         
  12   2  10         28.21         28.15         9.18 o                         
  14   2  10          3.91         -3.81         7.29 o                         
  16   2  10         62.62         72.81        13.34 o                         
  18   2  10        270.47        248.73        19.24 o                         
  20   2  10        253.27        241.35        26.01 o                         
  22   2  10        925.86       1002.49        46.21 o                         
  24   2  10       1120.82       1043.91        44.75 o                         
  26   2  10         35.98         30.00        10.63 o                         
  28   2  10        123.21        142.50        15.40 o                         
  30   2  10          1.24          6.73         6.44 o                         
  32   2  10        268.45        283.42        22.85 o                         
  34   2  10         13.91         34.25        10.87 o                         
  36   2  10         56.01         57.81        12.08 o                         
  38   2  10         12.70         20.77         8.34 o                         
  40   2  10         41.65         13.33        26.66 o                         
 -45   3  10         21.71         18.74        10.21 o                         
 -43   3  10        150.72        171.80        18.39 o                         
 -41   3  10         14.14         16.36         5.31 o                         
 -39   3  10        123.44         90.18        10.57 o                         
 -37   3  10       1320.95       1237.23        52.96 o                         
 -35   3  10        203.79        198.40        16.65 o                         
 -33   3  10        340.57        299.70        21.67 o                         
 -31   3  10        771.01        791.72        37.43 o                         
 -29   3  10        134.72        144.05        15.16 o                         
 -27   3  10         98.32        109.48        13.10 o                         
 -25   3  10        206.41        205.09        17.80 o                         
 -23   3  10          8.77         12.17         7.17 o                         
 -21   3  10       1933.15       1940.93        81.25 o                         
 -19   3  10         29.81         20.66         7.46 o                         
 -17   3  10       1642.93       1618.99        50.88 o                         
 -15   3  10        880.41        863.81        37.32 o                         
 -13   3  10        105.05        101.17        12.68 o                         
 -11   3  10       1086.00       1039.81        47.03 o                         
  -9   3  10       1269.31       1354.66        60.75 o                         
  -7   3  10       1448.19       1390.42        56.93 o                         
  -5   3  10        266.84        293.71        23.52 o                         
  -3   3  10        220.12        182.43        24.31 o                         
  -1   3  10       4012.92       4027.30       125.34 o                         
   1   3  10        915.30       1073.87        50.74 o                         
   3   3  10       4518.56       4473.83       129.55 o                         
   5   3  10       3048.61       2979.94        93.06 o                         
   7   3  10          0.04         -5.23         5.23 o                         
   9   3  10       1020.10       1076.25        54.51 o                         
  11   3  10          0.08         -5.98         5.98 o                         
  13   3  10         63.69         70.76        11.60 o                         
  15   3  10        247.29        208.32        19.50 o                         
  17   3  10        100.09        115.76        15.60 o                         
  19   3  10        241.75        246.00        20.49 o                         
  21   3  10         43.38         41.11        10.11 o                         
  23   3  10         90.35         72.39        13.36 o                         
  25   3  10        271.42        217.58        20.72 o                         
  27   3  10         55.28         72.38        12.33 o                         
  29   3  10        638.80        613.29        33.13 o                         
  31   3  10        107.92         96.89        14.57 o                         
  33   3  10          0.04         13.62         7.58 o                         
  35   3  10          8.72          5.12         6.95 o                         
  37   3  10          2.65         19.52         7.19 o                         
 -44   4  10          0.38          8.16         8.71 o                         
 -42   4  10         26.31         28.03        10.68 o                         
 -40   4  10        174.16        195.63        16.24 o                         
 -38   4  10        339.69        408.89        24.01 o                         
 -36   4  10        715.43        686.97        29.91 o                         
 -34   4  10          4.06          9.98         5.50 o                         
 -32   4  10          0.95          2.73         5.26 o                         
 -30   4  10         27.17         35.94         7.08 o                         
 -28   4  10         39.86         61.98         8.85 o                         
 -26   4  10          0.55         -1.71         4.90 o                         
 -24   4  10        742.55        769.62        33.90 o                         
 -22   4  10        562.01        568.40        35.38 o                         
 -20   4  10        407.23        441.55        26.10 o                         
 -18   4  10         20.01         21.39         6.82 o                         
 -16   4  10       1947.35       1865.24        59.99 o                         
 -14   4  10       1675.33       1681.44        55.83 o                         
 -12   4  10       2601.18       2588.45        73.83 o                         
 -10   4  10        765.03        836.65        38.28 o                         
  -8   4  10       2337.60       2242.65        74.20 o                         
  -6   4  10       2468.60       2284.08        82.54 o                         
  -4   4  10        253.29        229.75        18.75 o                         
  -2   4  10        474.99        440.04        26.26 o                         
   0   4  10        191.84        167.53        16.48 o                         
   2   4  10        162.27        146.11        15.35 o                         
   4   4  10        335.09        394.06        25.47 o                         
   6   4  10          4.15          0.53         5.36 o                         
   8   4  10         17.29          6.90         6.53 o                         
  10   4  10         36.88         23.72        10.91 o                         
  12   4  10         59.24         66.25        10.71 o                         
  14   4  10         60.81         51.61        10.04 o                         
  16   4  10         52.91         26.09         8.34 o                         
  18   4  10         44.85         33.88         9.08 o                         
  20   4  10        473.39        401.58        27.35 o                         
  22   4  10         32.76         39.52         9.59 o                         
  24   4  10        163.35        136.91        15.58 o                         
  26   4  10          1.82          3.26         6.53 o                         
  28   4  10         45.07         41.44        10.27 o                         
  30   4  10         34.90         30.11         7.79 o                         
  32   4  10        365.57        308.81        21.40 o                         
  34   4  10         86.81        110.01        13.17 o                         
  36   4  10          1.66          7.49         6.88 o                         
 -41   5  10         78.19         66.20        23.47 o                         
 -39   5  10          0.58          6.20        10.67 o                         
 -37   5  10        346.14        359.30        28.53 o                         
 -35   5  10        103.33        133.06        16.52 o                         
 -33   5  10         29.53         47.66        16.67 o                         
 -31   5  10          4.09          6.44         7.57 o                         
 -29   5  10          5.53          7.07         6.58 o                         
 -27   5  10        172.17        148.34        20.73 o                         
 -25   5  10        128.29        118.93        18.29 o                         
 -23   5  10          0.21          3.78         7.40 o                         
 -21   5  10          6.82          8.44         9.33 o                         
 -19   5  10        148.60        125.99        21.04 o                         
 -17   5  10         12.06          8.40         6.11 o                         
 -15   5  10          1.27          2.26         4.02 o                         
 -13   5  10        371.75        434.04        20.34 o                         
 -11   5  10         33.43         33.34         7.87 o                         
  -9   5  10        144.16        119.57        12.39 o                         
  -7   5  10          3.18         -3.26         5.25 o                         
  -5   5  10        462.76        489.09        27.47 o                         
  -3   5  10       3315.57       3386.61        96.84 o                         
  -1   5  10        672.54        680.52        32.58 o                         
   1   5  10        164.22        140.96        14.36 o                         
   3   5  10         41.46         40.60         8.90 o                         
   5   5  10        176.78        163.65        15.53 o                         
   7   5  10          0.70          3.29         7.70 o                         
   9   5  10         75.91         60.67        10.37 o                         
  11   5  10         45.46         38.06         8.67 o                         
  13   5  10         15.36          4.79         7.47 o                         
  15   5  10         59.82         80.95        12.59 o                         
  17   5  10        413.54        451.88        26.73 o                         
  19   5  10        167.48        111.80        13.02 o                         
  21   5  10         43.20         33.14        12.72 o                         
  23   5  10          3.30         -5.06         5.13 o                         
  25   5  10         12.28         24.15         7.41 o                         
  27   5  10         23.63         16.32         7.18 o                         
  29   5  10         14.83         18.87         8.14 o                         
  31   5  10         38.78         35.61         9.27 o                         
  33   5  10         73.50         61.94        14.71 o                         
 -36   6  10         20.07         23.39        19.14 o                         
 -34   6  10          0.66         16.06         8.49 o                         
 -32   6  10        251.21        269.32        25.34 o                         
 -30   6  10         46.66         46.99        15.82 o                         
 -28   6  10         12.64          2.79         7.76 o                         
 -26   6  10         50.28         26.51         9.93 o                         
 -24   6  10        304.47        283.95        24.05 o                         
 -22   6  10         66.29         46.51        11.26 o                         
 -20   6  10        116.06        129.76        18.91 o                         
 -18   6  10        357.14        346.25        31.44 o                         
 -16   6  10         25.13         25.90        11.36 o                         
 -14   6  10        151.83        163.29        24.10 o                         
 -12   6  10         59.45         57.46        12.83 o                         
 -10   6  10        171.74        156.16        17.01 o                         
  -8   6  10         47.50         42.68        10.65 o                         
  -6   6  10        332.24        318.94        18.42 o                         
  -4   6  10        391.16        444.43        24.46 o                         
  -2   6  10          1.44          0.23         5.48 o                         
   0   6  10        166.48        141.42        14.81 o                         
   2   6  10          0.15         -4.61         4.61 o                         
   4   6  10         88.14         73.03         9.95 o                         
   6   6  10         40.81         25.17         7.48 o                         
   8   6  10         44.57         54.83        13.96 o                         
  10   6  10         42.43         50.73         8.93 o                         
  12   6  10        613.96        579.58        30.69 o                         
  14   6  10        327.13        366.18        23.49 o                         
  16   6  10         31.95         25.06         7.21 o                         
  18   6  10        187.44        193.22        16.05 o                         
  20   6  10         30.13          3.81         7.54 o                         
  22   6  10        159.30        204.94        16.43 o                         
  24   6  10         26.96         31.13         7.66 o                         
  26   6  10          0.35         12.25         7.90 o                         
  28   6  10          5.97         10.23         8.30 o                         
 -31   7  10         11.96         27.19         9.90 o                         
 -29   7  10         58.02         45.00        12.24 o                         
 -27   7  10         79.89         82.73        14.47 o                         
 -25   7  10         35.55         71.63        14.42 o                         
 -23   7  10        142.66        182.66        20.33 o                         
 -21   7  10          2.21          9.18         7.94 o                         
 -19   7  10         84.37         45.01        13.94 o                         
 -17   7  10         51.75         60.54        12.72 o                         
 -15   7  10          8.94         15.05         8.25 o                         
 -13   7  10        186.77        197.33        20.96 o                         
 -11   7  10       1281.61       1272.78        71.95 o                         
  -9   7  10         24.13         26.92        10.00 o                         
  -7   7  10         82.52        102.12        14.45 o                         
  -5   7  10         32.71         26.65         8.33 o                         
  -3   7  10         14.85         12.07         4.79 o                         
  -1   7  10         31.37         24.63         6.90 o                         
   1   7  10         49.86         41.17         9.09 o                         
   3   7  10         37.21         58.08         9.55 o                         
   5   7  10          2.17          1.02         6.43 o                         
   7   7  10          7.83         14.81         6.47 o                         
   9   7  10         22.08         33.86         7.48 o                         
  11   7  10        142.91        145.33        14.01 o                         
  13   7  10        154.92        165.67        17.93 o                         
  15   7  10        106.24        134.47        16.26 o                         
  17   7  10         19.24         21.25         8.21 o                         
  19   7  10        120.82        131.42        16.82 o                         
  21   7  10         44.64         38.23        12.72 o                         
  23   7  10         13.58         12.62         8.94 o                         
 -24   8  10          0.20          6.41         9.28 o                         
 -22   8  10          4.27         17.58         9.56 o                         
 -20   8  10          7.77         12.03         8.84 o                         
 -18   8  10        102.10         94.84        15.51 o                         
 -16   8  10        139.52        141.06        21.70 o                         
 -14   8  10        310.99        325.39        26.46 o                         
 -12   8  10         19.50         15.98         9.96 o                         
 -10   8  10        283.83        315.29        24.79 o                         
  -8   8  10         67.83         67.87        14.78 o                         
  -6   8  10         40.07         34.06         8.73 o                         
  -4   8  10         66.84         39.11        11.88 o                         
  -2   8  10          3.99         22.06         8.02 o                         
   0   8  10         14.13         20.81         7.23 o                         
   2   8  10        214.39        215.17        22.36 o                         
   4   8  10         99.17         72.95        13.33 o                         
   6   8  10        334.05        366.36        30.54 o                         
   8   8  10         79.90         56.13        13.61 o                         
  10   8  10         67.38         56.54        12.62 o                         
  12   8  10         40.36         51.67        14.09 o                         
  14   8  10         41.93         51.71        12.61 o                         
  16   8  10          1.84         12.78         8.87 o                         
  -7   9  10         17.06         88.31        49.99 o                         
  -5   9  10          0.08          8.33        13.47 o                         
  -3   9  10          0.00          8.08        15.63 o                         
  -1   9  10        141.86        189.95        73.31 o                         
 -45   1  11         15.59         27.18         9.85 o                         
 -43   1  11          0.82          3.48         5.50 o                         
 -41   1  11         26.70         24.27         7.29 o                         
 -39   1  11         61.61         78.67        13.08 o                         
 -37   1  11        450.94        484.50        31.10 o                         
 -35   1  11        116.47        100.86        14.85 o                         
 -33   1  11         12.85         31.82        11.05 o                         
 -31   1  11         15.01         18.35         8.89 o                         
 -29   1  11       2363.27       2309.80        88.04 o                         
 -27   1  11          0.45          4.10         8.58 o                         
 -25   1  11         27.23         24.25        11.41 o                         
 -23   1  11        150.97        114.05        18.54 o                         
 -21   1  11        324.61        332.42        26.11 o                         
 -19   1  11        466.97        496.81        30.04 o                         
 -17   1  11          5.28         -5.21         6.17 o                         
 -15   1  11         36.05         15.57         8.91 o                         
 -13   1  11        214.14        221.66        21.44 o                         
 -11   1  11        494.92        468.14        32.53 o                         
  -9   1  11        243.60        240.19        22.63 o                         
  -7   1  11        128.24        145.02        18.08 o                         
  -5   1  11        361.38        376.76        29.73 o                         
  -3   1  11        215.59         89.27        16.00 o                         
  -1   1  11         25.52          2.53         7.46 o                         
   1   1  11        111.57        112.68        16.18 o                         
   3   1  11       1356.03       1439.57        73.14 o                         
   5   1  11        907.24        941.91        47.99 o                         
   7   1  11       1825.59       1899.00        81.01 o                         
   9   1  11        338.62        325.35        29.33 o                         
  11   1  11       1411.53       1432.02        61.77 o                         
  13   1  11       2240.56       2019.01        81.66 o                         
  15   1  11       1299.29       1322.01        58.40 o                         
  17   1  11        531.03        612.80        39.74 o                         
  19   1  11         37.94         30.71         9.87 o                         
  21   1  11       1076.44       1076.85        47.96 o                         
  23   1  11        425.58        470.11        30.06 o                         
  25   1  11         53.96         47.75        16.97 o                         
  27   1  11         34.11         47.75        10.50 o                         
  29   1  11        162.70        155.92        18.80 o                         
  31   1  11        130.28        157.11        17.62 o                         
  33   1  11         82.61         74.00        16.50 o                         
  35   1  11          0.39          7.75         7.92 o                         
  37   1  11        148.38        112.35        15.95 o                         
 -44   2  11          2.82          1.88         6.54 o                         
 -42   2  11          2.17         19.48         7.96 o                         
 -40   2  11        163.20        177.51        22.35 o                         
 -38   2  11        157.31        184.88        21.09 o                         
 -36   2  11         40.40         48.16        11.06 o                         
 -34   2  11       1014.22       1049.04        47.49 o                         
 -32   2  11        672.86        659.81        37.08 o                         
 -30   2  11       2567.58       2389.51        84.73 o                         
 -28   2  11          1.86          2.43         6.41 o                         
 -26   2  11        719.74        713.70        39.33 o                         
 -24   2  11        736.76        806.84        42.69 o                         
 -22   2  11          0.90         -2.13         5.91 o                         
 -20   2  11         21.94         11.95         7.63 o                         
 -18   2  11       2380.98       2367.61        70.57 o                         
 -16   2  11        392.06        370.51        24.93 o                         
 -14   2  11        802.17        814.14        41.13 o                         
 -12   2  11        395.27        369.07        31.52 o                         
 -10   2  11         12.84         42.62        11.61 o                         
  -8   2  11        286.19        244.00        21.80 o                         
  -6   2  11         34.76         27.33         8.41 o                         
  -4   2  11        298.03        227.69        21.36 o                         
  -2   2  11        514.19        498.36        32.70 o                         
   0   2  11        866.73        765.26        41.23 o                         
   2   2  11         44.17         95.44        16.50 o                         
   4   2  11        641.21        547.28        34.18 o                         
   6   2  11        969.54        950.35        48.65 o                         
   8   2  11        117.07        132.50        17.19 o                         
  10   2  11       2834.35       2684.59        83.74 o                         
  12   2  11        781.98        800.09        43.69 o                         
  14   2  11          0.97         -6.20         6.20 o                         
  16   2  11        180.06        205.85        19.36 o                         
  18   2  11         22.92         21.42         8.95 o                         
  20   2  11          2.70         -5.51         5.51 o                         
  22   2  11          8.11          7.19         6.74 o                         
  24   2  11         29.94         28.14         9.68 o                         
  26   2  11        171.66        164.33        18.18 o                         
  28   2  11        119.82         73.13        13.82 o                         
  30   2  11        187.06        222.34        24.34 o                         
  32   2  11          0.61         12.32         6.89 o                         
  34   2  11         59.07         58.73        11.98 o                         
  36   2  11        196.66        167.29        24.30 o                         
 -43   3  11         34.85         30.33        10.36 o                         
 -41   3  11          3.06         18.60         7.75 o                         
 -39   3  11        370.97        414.15        27.89 o                         
 -37   3  11        758.34        803.62        35.79 o                         
 -35   3  11        148.51        198.31        18.19 o                         
 -33   3  11        136.30        157.28        16.58 o                         
 -31   3  11        190.75        205.08        18.59 o                         
 -29   3  11         68.06         50.45        10.62 o                         
 -27   3  11         42.86         37.34        12.66 o                         
 -25   3  11        118.86        142.45        16.46 o                         
 -23   3  11        292.37        236.16        25.52 o                         
 -21   3  11        139.65        172.78        17.20 o                         
 -19   3  11         88.00         97.27        13.15 o                         
 -17   3  11        718.75        752.70        33.79 o                         
 -15   3  11        652.00        575.88        32.40 o                         
 -13   3  11        121.89        114.75        22.28 o                         
 -11   3  11          0.67         -1.83         7.08 o                         
  -9   3  11         61.46         53.63        11.82 o                         
  -7   3  11          0.20          3.55         7.35 o                         
  -5   3  11         16.39         13.53         8.08 o                         
  -3   3  11       1306.97       1201.55        58.21 o                         
  -1   3  11        910.71        965.35        46.98 o                         
   1   3  11        114.35        109.79        16.44 o                         
   3   3  11       1851.41       1827.32        69.31 o                         
   5   3  11       3514.63       3236.63       100.38 o                         
   7   3  11       2903.96       2899.40        92.03 o                         
   9   3  11       2647.68       2833.71        86.46 o                         
  11   3  11        367.97        364.47        25.66 o                         
  13   3  11         99.40        130.55        21.49 o                         
  15   3  11          0.02          0.33         6.69 o                         
  17   3  11        251.97        245.91        25.38 o                         
  19   3  11         25.47         19.75        10.19 o                         
  21   3  11         46.36         29.78         9.89 o                         
  23   3  11        145.08        156.12        21.24 o                         
  25   3  11         13.26         22.00         8.59 o                         
  27   3  11        267.53        271.16        26.55 o                         
  29   3  11         20.40         34.98        10.00 o                         
  31   3  11          1.07         23.43         8.45 o                         
  33   3  11        220.31        241.20        21.65 o                         
  35   3  11         15.30         19.83         9.80 o                         
 -40   4  11        428.42        416.09        30.63 o                         
 -38   4  11        351.82        303.82        20.17 o                         
 -36   4  11         66.70         73.51        12.63 o                         
 -34   4  11        161.99        126.43        12.83 o                         
 -32   4  11        237.19        247.65        17.85 o                         
 -30   4  11         66.34         81.45        10.09 o                         
 -28   4  11        349.21        371.90        24.77 o                         
 -26   4  11        289.89        305.05        20.95 o                         
 -24   4  11        115.58        102.43        13.72 o                         
 -22   4  11         34.48         19.33         7.01 o                         
 -20   4  11         55.44         56.05        12.93 o                         
 -18   4  11         55.18         33.23         7.96 o                         
 -16   4  11         27.72         26.43         8.29 o                         
 -14   4  11          3.34          4.51         6.17 o                         
 -12   4  11        106.06         68.33        10.72 o                         
 -10   4  11       2555.39       2687.91        82.05 o                         
  -8   4  11         74.01         70.32        11.45 o                         
  -6   4  11        268.86        366.23        25.44 o                         
  -4   4  11          8.94          7.05         6.55 o                         
  -2   4  11         24.27         31.53         9.82 o                         
   0   4  11        427.83        389.45        27.31 o                         
   2   4  11         14.01          6.97         7.20 o                         
   4   4  11         34.04         35.08         9.34 o                         
   6   4  11         95.10        140.60        17.27 o                         
   8   4  11         51.71         47.58        10.64 o                         
  10   4  11        291.69        266.32        22.19 o                         
  12   4  11        312.95        328.36        25.18 o                         
  14   4  11        271.36        357.85        27.88 o                         
  16   4  11         49.39         40.27        10.06 o                         
  18   4  11        157.54        172.70        18.11 o                         
  20   4  11         17.18         20.28         9.16 o                         
  22   4  11          3.53         18.28         7.27 o                         
  24   4  11         45.07         44.03         9.50 o                         
  26   4  11          3.23          4.61         6.67 o                         
  28   4  11         12.23         20.18        10.42 o                         
  30   4  11         18.07         31.50         9.56 o                         
  32   4  11        180.95        179.35        19.11 o                         
 -37   5  11         54.66         41.88        19.14 o                         
 -35   5  11         19.42         42.69        10.54 o                         
 -33   5  11        251.04        285.94        24.80 o                         
 -31   5  11        566.49        655.19        40.53 o                         
 -29   5  11          4.99         23.78        10.90 o                         
 -27   5  11          0.54          6.60         9.63 o                         
 -25   5  11         18.14         -0.71         7.87 o                         
 -23   5  11          9.12         16.36         7.27 o                         
 -21   5  11        174.06        181.59        16.39 o                         
 -19   5  11         50.35         51.04         6.54 o                         
 -17   5  11        188.92        237.12        16.73 o                         
 -15   5  11        312.02        310.95        20.14 o                         
 -13   5  11         69.61         76.72         9.85 o                         
 -11   5  11        573.51        583.55        29.95 o                         
  -9   5  11         74.03         95.91        13.35 o                         
  -7   5  11          0.72          6.79         6.38 o                         
  -5   5  11          4.36         -0.94         6.63 o                         
  -3   5  11       3072.27       3256.31        94.83 o                         
  -1   5  11        990.39        975.13        43.20 o                         
   1   5  11        714.46        712.26        42.18 o                         
   3   5  11        385.85        419.76        26.69 o                         
   5   5  11       1071.62       1145.36        75.77 o                         
   7   5  11          1.12          8.97         6.99 o                         
   9   5  11         51.74         31.47         9.94 o                         
  11   5  11       1264.34       1342.35        57.12 o                         
  13   5  11          1.20         13.97         7.82 o                         
  15   5  11         35.59         31.78         9.12 o                         
  17   5  11        438.45        526.35        31.05 o                         
  19   5  11        158.74        132.64        14.77 o                         
  21   5  11          6.33         14.38         6.98 o                         
  23   5  11          1.49         13.51         6.96 o                         
  25   5  11         31.77         22.05         7.52 o                         
  27   5  11          1.99         22.82         6.99 o                         
  29   5  11          1.23         19.63         8.99 o                         
 -34   6  11         70.75         88.69        18.06 o                         
 -32   6  11        288.07        278.32        24.67 o                         
 -30   6  11         18.98         15.14         9.58 o                         
 -28   6  11          1.84          6.57         7.96 o                         
 -26   6  11         49.36         71.19        14.16 o                         
 -24   6  11         29.26         30.19        11.37 o                         
 -22   6  11         35.91         35.51        18.07 o                         
 -20   6  11        183.51        160.77        22.24 o                         
 -18   6  11         17.14         21.11        11.89 o                         
 -16   6  11         56.03         60.79        16.87 o                         
 -14   6  11        155.94        171.71        19.40 o                         
 -12   6  11        933.07       1046.76        54.61 o                         
 -10   6  11          7.63          8.75         6.00 o                         
  -8   6  11        117.39        166.28        12.06 o                         
  -6   6  11          1.30          3.11         5.16 o                         
  -4   6  11         85.02         87.62        15.73 o                         
  -2   6  11        644.45        678.14        35.13 o                         
   0   6  11          2.55         16.03         6.33 o                         
   2   6  11         35.85         41.94         8.82 o                         
   4   6  11         33.07          5.45         6.67 o                         
   6   6  11         40.05         29.66         8.00 o                         
   8   6  11        462.68        442.76        27.29 o                         
  10   6  11          0.10          7.97         6.30 o                         
  12   6  11          0.91          0.78         5.54 o                         
  14   6  11         30.49         44.94         9.16 o                         
  16   6  11         13.18         16.39         7.05 o                         
  18   6  11         35.37         19.09         8.05 o                         
  20   6  11         23.46         24.55         6.80 o                         
  22   6  11         37.61         33.05        10.31 o                         
  24   6  11          0.24          8.49         8.81 o                         
 -27   7  11        126.42        121.80        17.63 o                         
 -25   7  11        268.16        309.26        28.60 o                         
 -23   7  11        194.25        203.99        30.18 o                         
 -21   7  11         87.92        113.91        20.60 o                         
 -19   7  11         49.39         51.14        19.70 o                         
 -17   7  11         14.36         38.16        12.48 o                         
 -15   7  11          3.42         -0.06        13.16 o                         
 -13   7  11          1.35          8.45        11.73 o                         
 -11   7  11        288.13        308.77        29.68 o                         
  -9   7  11        449.85        453.77        36.27 o                         
  -7   7  11        572.42        504.81        34.82 o                         
  -5   7  11         58.41         98.85        19.38 o                         
  -3   7  11        526.37        572.39        26.47 o                         
  -1   7  11        111.98        145.64        13.20 o                         
   1   7  11         29.10         17.46         6.99 o                         
   3   7  11         46.60         55.68        13.17 o                         
   5   7  11         29.43         36.31        10.27 o                         
   7   7  11          7.43         18.07         6.58 o                         
   9   7  11          0.01          7.83         6.02 o                         
  11   7  11          5.89         14.32         6.57 o                         
  13   7  11          0.14          6.51         8.18 o                         
  15   7  11          3.77          9.28         8.01 o                         
  17   7  11        227.12        245.50        24.59 o                         
  19   7  11        131.16         97.94        23.44 o                         
 -18   8  11         33.92         55.24        13.42 o                         
 -16   8  11        146.73        169.92        21.34 o                         
 -14   8  11         14.70         20.42        10.52 o                         
 -12   8  11          6.04          8.58         8.70 o                         
 -10   8  11         17.84         34.63        12.58 o                         
  -8   8  11          1.10         -3.57         7.95 o                         
  -6   8  11        128.61        144.06        16.22 o                         
  -4   8  11         16.49         26.76         9.19 o                         
  -2   8  11          1.70          8.11         7.03 o                         
   0   8  11         19.61         42.39        12.73 o                         
   2   8  11          3.23          9.19         6.44 o                         
   4   8  11         28.08         27.90         9.75 o                         
   6   8  11         21.42         51.06        12.60 o                         
   8   8  11          2.73         16.75        11.17 o                         
  10   8  11         83.05         78.50        17.59 o                         
 -44   0  12        271.49        333.24        71.65 o                         
 -42   0  12          1.57         -0.10        12.08 o                         
 -40   0  12         21.58         20.86         9.90 o                         
 -38   0  12        113.98         82.89        20.75 o                         
 -36   0  12        304.50        327.59        41.30 o                         
 -34   0  12         11.48          0.03         8.85 o                         
 -32   0  12          1.98         -4.72        10.10 o                         
 -30   0  12        673.52        702.83        90.43 o                         
 -28   0  12         15.81         25.41        15.77 o                         
 -26   0  12        341.11        299.95        44.01 o                         
 -24   0  12        925.81        974.53        76.26 o                         
 -22   0  12       5460.31       5251.12       238.60 o                         
 -20   0  12        281.59        202.03        31.03 o                         
 -18   0  12         17.43         36.50        15.35 o                         
 -16   0  12       1589.92       1644.56       109.04 o                         
 -14   0  12       1161.52       1245.12        78.74 o                         
 -12   0  12       1889.24       1708.53       129.57 o                         
 -10   0  12        970.86       1036.05        78.85 o                         
  -8   0  12       2093.31       1868.36       103.77 o                         
  -6   0  12        230.45        260.98        33.48 o                         
  -4   0  12        538.29        411.13        41.93 o                         
  -2   0  12       1502.77       1441.78        96.69 o                         
   0   0  12        489.48        443.80        45.34 o                         
   2   0  12        642.22        633.33        63.63 o                         
   4   0  12          0.26          5.73        10.76 o                         
   6   0  12       1255.60       1539.13        96.91 o                         
   8   0  12        399.00        327.14        47.86 o                         
  10   0  12          0.82         -8.34         8.34 o                         
  12   0  12        674.68        597.96        57.01 o                         
  14   0  12        394.25        488.09        69.16 o                         
  16   0  12         69.61         93.11        20.70 o                         
  18   0  12       1601.18       1549.78        87.67 o                         
  20   0  12        586.22        606.11        51.92 o                         
  22   0  12         26.17         18.79        13.04 o                         
  24   0  12         98.51         43.75        17.56 o                         
  26   0  12          1.92         -6.67         8.22 o                         
  28   0  12          3.89          1.39         9.76 o                         
  30   0  12          0.62          9.08        10.31 o                         
  32   0  12         42.67         40.96        16.57 o                         
  34   0  12        410.96        403.01        41.43 o                         
 -43   1  12        367.63        426.06        39.37 o                         
 -41   1  12         25.52         30.64        10.16 o                         
 -39   1  12          6.13         17.41         6.99 o                         
 -37   1  12          5.13          9.47         6.39 o                         
 -35   1  12         11.97          3.58         6.70 o                         
 -33   1  12          0.01         10.44         8.46 o                         
 -31   1  12        199.62        251.06        26.83 o                         
 -29   1  12          6.54         12.88         8.46 o                         
 -27   1  12        300.72        307.36        35.05 o                         
 -25   1  12          1.01         11.98        11.68 o                         
 -23   1  12        321.24        309.89        29.07 o                         
 -21   1  12         39.96         24.69         9.16 o                         
 -19   1  12        299.81        282.73        21.89 o                         
 -17   1  12        988.20        946.20        46.78 o                         
 -15   1  12        249.20        304.27        25.70 o                         
 -13   1  12         49.06         38.12        11.20 o                         
 -11   1  12        781.89        659.13        40.28 o                         
  -9   1  12       1132.57        903.74        57.50 o                         
  -7   1  12        182.68        126.92        18.38 o                         
  -5   1  12        180.23        175.55        19.79 o                         
  -3   1  12       1012.89        890.90        51.45 o                         
  -1   1  12       2549.63       2280.68        82.30 o                         
   1   1  12         30.48         35.46        10.49 o                         
   3   1  12        349.84        348.18        28.85 o                         
   5   1  12        212.72        226.29        24.55 o                         
   7   1  12        128.72        105.16        19.45 o                         
   9   1  12        285.12        277.97        24.59 o                         
  11   1  12         13.31          8.13         7.32 o                         
  13   1  12       1294.40       1364.17        60.14 o                         
  15   1  12        170.38        145.28        19.36 o                         
  17   1  12          5.33         -5.30         5.30 o                         
  19   1  12         12.54         14.08         7.12 o                         
  21   1  12         67.54         50.26        11.17 o                         
  23   1  12        138.61        113.79        24.22 o                         
  25   1  12        172.93        179.60        19.43 o                         
  27   1  12         13.18          8.80         6.93 o                         
  29   1  12         44.73         33.74        10.56 o                         
  31   1  12        231.90        229.27        21.08 o                         
  33   1  12          8.30         16.34         9.91 o                         
 -42   2  12         37.61         68.88        18.97 o                         
 -40   2  12          0.42         17.68         9.18 o                         
 -38   2  12        348.30        356.44        28.90 o                         
 -36   2  12        110.36         99.36        14.45 o                         
 -34   2  12          2.68         -0.89         6.80 o                         
 -32   2  12         29.81         20.81         9.21 o                         
 -30   2  12       1125.51       1056.86        50.08 o                         
 -28   2  12        193.05        190.14        21.59 o                         
 -26   2  12         22.53         32.97        12.83 o                         
 -24   2  12        124.60        111.80        16.93 o                         
 -22   2  12          1.57         -1.10         6.39 o                         
 -20   2  12          1.68         -0.40         5.70 o                         
 -18   2  12         30.31         24.94         8.33 o                         
 -16   2  12        848.09        799.41        41.21 o                         
 -14   2  12       1633.06       1639.05        66.38 o                         
 -12   2  12          0.01          0.74         6.69 o                         
 -10   2  12         10.97          1.30         7.24 o                         
  -8   2  12        775.35        768.18        53.32 o                         
  -6   2  12        915.21        851.67        47.99 o                         
  -4   2  12       1055.32       1015.89        52.61 o                         
  -2   2  12        417.33        487.81        55.03 o                         
   0   2  12         37.72         30.19         9.99 o                         
   2   2  12         60.55         41.21        11.71 o                         
   4   2  12       1023.76        926.49        49.95 o                         
   6   2  12         91.92        111.79        17.31 o                         
   8   2  12        150.35        139.98        18.92 o                         
  10   2  12          0.00         -6.16         6.16 o                         
  12   2  12        356.63        456.07        44.57 o                         
  14   2  12         43.91         27.94        10.62 o                         
  16   2  12        231.62        231.43        23.81 o                         
  18   2  12          8.19         15.50         9.20 o                         
  20   2  12         53.09         42.50        11.51 o                         
  22   2  12          5.69         19.56         8.78 o                         
  24   2  12          5.81          7.98         7.44 o                         
  26   2  12        169.73        216.47        20.11 o                         
  28   2  12        130.66        161.50        18.25 o                         
  30   2  12         29.44         15.07        11.26 o                         
  32   2  12         18.70         20.37         9.67 o                         
 -41   3  12          0.02          3.29         7.55 o                         
 -39   3  12        265.52        318.13        30.80 o                         
 -37   3  12        239.90        270.50        27.63 o                         
 -35   3  12          0.77          6.34         8.26 o                         
 -33   3  12         88.36         68.17        12.46 o                         
 -31   3  12        606.44        655.77        50.77 o                         
 -29   3  12         65.91         61.40        11.64 o                         
 -27   3  12         84.72         89.39        13.75 o                         
 -25   3  12        728.03        841.16        44.15 o                         
 -23   3  12          0.01          2.13         7.01 o                         
 -21   3  12        204.78        230.14        24.38 o                         
 -19   3  12         17.56         11.29         7.32 o                         
 -17   3  12         51.73         43.56         9.38 o                         
 -15   3  12        116.08        140.35        15.51 o                         
 -13   3  12          6.33          8.23         6.52 o                         
 -11   3  12        197.30        171.36        20.09 o                         
  -9   3  12        197.07        198.21        20.02 o                         
  -7   3  12         76.91         39.09        11.05 o                         
  -5   3  12         97.93         85.01        16.00 o                         
  -3   3  12          0.08         -0.52         8.48 o                         
  -1   3  12          4.71         -0.80         6.48 o                         
   1   3  12       1373.09       1398.35        61.73 o                         
   3   3  12        621.80        575.19        35.89 o                         
   5   3  12         45.88         51.47        12.34 o                         
   7   3  12         52.43         66.08        12.80 o                         
   9   3  12        316.06        327.10        27.49 o                         
  11   3  12         57.66         54.45        11.62 o                         
  13   3  12        262.93        282.41        25.84 o                         
  15   3  12          6.74          7.41         7.23 o                         
  17   3  12         32.03         41.66        11.32 o                         
  19   3  12         98.89        125.79        17.89 o                         
  21   3  12        128.57        127.08        18.19 o                         
  23   3  12          2.55         12.80         7.90 o                         
  25   3  12        155.16        178.41        25.43 o                         
  27   3  12         12.20         20.91         9.26 o                         
  29   3  12         13.23         28.15         9.95 o                         
  31   3  12         13.62         21.87         9.21 o                         
 -38   4  12        624.84        584.85        35.79 o                         
 -36   4  12         16.43          3.10         6.67 o                         
 -34   4  12        216.02        205.82        18.44 o                         
 -32   4  12          6.54         17.49         8.22 o                         
 -30   4  12          1.25          1.34         6.21 o                         
 -28   4  12         54.71         71.28        11.47 o                         
 -26   4  12         66.78         79.62        12.05 o                         
 -24   4  12          1.53          2.20         9.09 o                         
 -22   4  12        157.48        154.83        16.40 o                         
 -20   4  12          5.24          2.15         6.66 o                         
 -18   4  12         13.10         22.06         7.58 o                         
 -16   4  12        856.60        942.06        40.33 o                         
 -14   4  12        142.19        132.26        14.72 o                         
 -12   4  12         36.75         37.95        10.06 o                         
 -10   4  12        114.85        146.16        16.31 o                         
  -8   4  12        366.63        371.53        27.76 o                         
  -6   4  12         19.96         22.18         9.09 o                         
  -4   4  12        725.18        644.70        34.88 o                         
  -2   4  12        209.51        208.07        26.82 o                         
   0   4  12        154.60        138.64        16.76 o                         
   2   4  12        732.32        732.07        39.73 o                         
   4   4  12        435.53        444.40        31.09 o                         
   6   4  12       1133.76       1146.36        60.15 o                         
   8   4  12          0.37         26.10         9.53 o                         
  10   4  12        484.33        540.32        35.80 o                         
  12   4  12        937.06       1002.58        52.87 o                         
  14   4  12        418.50        455.03        33.48 o                         
  16   4  12         47.95         54.42        11.51 o                         
  18   4  12        147.91        182.35        23.68 o                         
  20   4  12          2.18          2.87         6.46 o                         
  22   4  12        152.08        157.35        22.01 o                         
  24   4  12        182.58        208.21        21.93 o                         
  26   4  12          8.39         16.04         7.80 o                         
  28   4  12         10.00         19.60         9.31 o                         
 -35   5  12          0.39         -3.69         8.84 o                         
 -33   5  12         23.68         25.73        10.08 o                         
 -31   5  12        613.35        663.06        77.83 o                         
 -29   5  12        370.01        463.06        37.38 o                         
 -27   5  12         53.81         45.76        19.09 o                         
 -25   5  12         61.62         59.59        10.14 o                         
 -23   5  12         29.95         29.74         7.29 o                         
 -21   5  12         19.41         29.38         6.23 o                         
 -19   5  12          2.86         17.11         5.53 o                         
 -17   5  12        115.18        120.85        12.64 o                         
 -15   5  12         88.03         74.95        11.24 o                         
 -13   5  12         47.76         60.41        10.43 o                         
 -11   5  12          8.82         19.14         6.61 o                         
  -9   5  12         91.79         76.61        13.41 o                         
  -7   5  12         72.46         53.24        12.02 o                         
  -5   5  12        904.20        864.92        53.01 o                         
  -3   5  12        155.06        165.61        20.43 o                         
  -1   5  12       1604.64       1486.07        60.44 o
[truncated: 50,788 more chars]
